# Supplementary material for: Pan-cancer multi-omics profiling of OAS3 reveals its immunological and prognostic associations across human cancers
Source: PeerJ. 2026 Feb 12;14:e20805. doi: 10.7717/peerj.20805 (PMC12906706; doi:10.7717/peerj.20805)
Supplement: Supplemental Information 1 [file peerj-14-20805-s001.zip]

Archive with 23 entries (15 files):
- Figure 1.Expression of OAS3 in cancers/
- Figure 1.Expression of OAS3 in cancers/Expression of OAS3 in cancers.xlsx
- Figure 3/
- Figure 3/Figure 3N.Cox proportional hazards regression mode.xlsx
- Figure 4/
- Figure 4/Expression of immune-related genes of cancers.xlsx
- Figure 4/Immune checkpoint gene.xlsx
- Figure 4/Immune-related genes.xlsx
- Figure 4/stemness scores.xlsx
- Figure 5/
- Figure 5/ESTIMATE socre.xlsx
- Figure 6/
- Figure 6/ESTIMATE Score.xlsx
- Figure 7/
- Figure 7/GO.xlsx
- Figure 7/KEGG.xlsx
- Figure 8/
- Figure 8/GO.xlsx
- Figure 8/KEGG.xlsx
- FigureS2-S4/
- FigureS2-S4/CIBERSORT analysis.xlsx
- FigureS2-S4/Correlations between OAS3 and several RNA modification-related genes.xlsx
- FigureS2-S4/xCELL analysis.xlsx
