# Supplementary material for: Pan-cancer multi-omics profiling of OAS3 reveals its immunological and prognostic associations across human cancers
Source: PeerJ. 2026 Feb 12;14:e20805. doi: 10.7717/peerj.20805 (PMC12906706; doi:10.7717/peerj.20805)
Supplement: Supplemental Information 1 [file peerj-14-20805-s001.zip › Figure 1.Expression of OAS3 in cancers/Expression of OAS3 in cancers.xlsx]

## Sheet: Sheet1
	Group	Expression	SampleName
GBM(T=153,N=1157)	Tumor	6.416	TCGA-19-1787-01
GBM(T=153,N=1157)	Tumor	3.7529	TCGA-06-5412-01
GBM(T=153,N=1157)	Tumor	6.1546	TCGA-16-0846-01
GBM(T=153,N=1157)	Tumor	3.9956	TCGA-12-5299-01
GBM(T=153,N=1157)	Tumor	4.8881	TCGA-06-2561-01
GBM(T=153,N=1157)	Tumor	2.05	TCGA-06-0132-01
GBM(T=153,N=1157)	Tumor	4.9589	TCGA-26-5136-01
GBM(T=153,N=1157)	Tumor	-0.8599	TCGA-27-2521-01
GBM(T=153,N=1157)	Tumor	5.3248	TCGA-19-2629-01
GBM(T=153,N=1157)	Tumor	2.9948	TCGA-06-0238-01
GBM(T=153,N=1157)	Tumor	3.1294	TCGA-06-0749-01
GBM(T=153,N=1157)	Tumor	2.9765	TCGA-06-0174-01
GBM(T=153,N=1157)	Tumor	4.5047	TCGA-06-5414-01
GBM(T=153,N=1157)	Tumor	4.4977	TCGA-28-5207-01
GBM(T=153,N=1157)	Tumor	2.4623	TCGA-06-5410-01
GBM(T=153,N=1157)	Tumor	4.9542	TCGA-06-0747-01
GBM(T=153,N=1157)	Tumor	4.2343	TCGA-28-2513-01
GBM(T=153,N=1157)	Tumor	3.7367	TCGA-76-4927-01
GBM(T=153,N=1157)	Tumor	3.3897	TCGA-06-0645-01
GBM(T=153,N=1157)	Tumor	4.8694	TCGA-06-2565-01
GBM(T=153,N=1157)	Tumor	4.6955	TCGA-06-0130-01
GBM(T=153,N=1157)	Tumor	3.1426	TCGA-06-0750-01
GBM(T=153,N=1157)	Tumor	2.5011	TCGA-27-1831-01
GBM(T=153,N=1157)	Tumor	3.2034	TCGA-06-5416-01
GBM(T=153,N=1157)	Tumor	2.3077	TCGA-06-0141-01
GBM(T=153,N=1157)	Tumor	3.7888	TCGA-06-0125-01
GBM(T=153,N=1157)	Tumor	3.1781	TCGA-76-4925-01
GBM(T=153,N=1157)	Tumor	3.1971	TCGA-76-4932-01
GBM(T=153,N=1157)	Tumor	3.8886	TCGA-28-2510-01
GBM(T=153,N=1157)	Tumor	2.8034	TCGA-06-0743-01
GBM(T=153,N=1157)	Tumor	3.9289	TCGA-14-1034-01
GBM(T=153,N=1157)	Tumor	2.5804	TCGA-06-0184-01
GBM(T=153,N=1157)	Tumor	3.2677	TCGA-12-3652-01
GBM(T=153,N=1157)	Tumor	4.6759	TCGA-26-5132-01
GBM(T=153,N=1157)	Tumor	5.2304	TCGA-32-1970-01
GBM(T=153,N=1157)	Tumor	3.002	TCGA-06-0219-01
GBM(T=153,N=1157)	Tumor	3.4048	TCGA-14-0787-01
GBM(T=153,N=1157)	Tumor	3.1426	TCGA-06-0190-01
GBM(T=153,N=1157)	Tumor	3.4933	TCGA-26-5135-01
GBM(T=153,N=1157)	Tumor	3.5669	TCGA-76-4931-01
GBM(T=153,N=1157)	Tumor	2.0742	TCGA-41-3915-01
GBM(T=153,N=1157)	Tumor	2.7551	TCGA-06-0649-01
GBM(T=153,N=1157)	Tumor	2.5852	TCGA-12-0618-01
GBM(T=153,N=1157)	Tumor	2.5948	TCGA-27-2524-01
GBM(T=153,N=1157)	Tumor	4.149	TCGA-28-1753-01
GBM(T=153,N=1157)	Tumor	3.1781	TCGA-12-5295-01
GBM(T=153,N=1157)	Tumor	3.5374	TCGA-27-2523-01
GBM(T=153,N=1157)	Tumor	1.6374	TCGA-06-2569-01
GBM(T=153,N=1157)	Tumor	3.644	TCGA-27-1830-01
GBM(T=153,N=1157)	Tumor	3.9883	TCGA-06-2559-01
GBM(T=153,N=1157)	Tumor	2.6647	TCGA-27-2526-01
GBM(T=153,N=1157)	Tumor	3.5815	TCGA-06-5856-01
GBM(T=153,N=1157)	Tumor	1.4962	TCGA-26-1442-01
GBM(T=153,N=1157)	Tumor	2.6602	TCGA-06-5418-01
GBM(T=153,N=1157)	Tumor	3.2959	TCGA-26-5139-01
GBM(T=153,N=1157)	Tumor	0.5271	TCGA-06-5417-01
GBM(T=153,N=1157)	Tumor	1.177	TCGA-26-5134-01
GBM(T=153,N=1157)	Tumor	3.3061	TCGA-06-5413-01
GBM(T=153,N=1157)	Tumor	4.2721	TCGA-76-4929-01
GBM(T=153,N=1157)	Tumor	4.2616	TCGA-06-0646-01
GBM(T=153,N=1157)	Tumor	2.4008	TCGA-12-3650-01
GBM(T=153,N=1157)	Tumor	2.167	TCGA-19-2620-01
GBM(T=153,N=1157)	Tumor	2.233	TCGA-28-5213-01
GBM(T=153,N=1157)	Tumor	2.9637	TCGA-06-0138-01
GBM(T=153,N=1157)	Tumor	3.8431	TCGA-06-5415-01
GBM(T=153,N=1157)	Tumor	2.05	TCGA-06-0139-01
GBM(T=153,N=1157)	Tumor	3.4609	TCGA-02-0047-01
GBM(T=153,N=1157)	Tumor	4.0436	TCGA-14-0789-01
GBM(T=153,N=1157)	Tumor	3.4116	TCGA-12-0616-01
GBM(T=153,N=1157)	Tumor	3.1749	TCGA-32-1982-01
GBM(T=153,N=1157)	Tumor	5.3593	TCGA-28-5220-01
GBM(T=153,N=1157)	Tumor	3.644	TCGA-14-0817-01
GBM(T=153,N=1157)	Tumor	0.7233	TCGA-12-1597-01
GBM(T=153,N=1157)	Tumor	2.3843	TCGA-06-2570-01
GBM(T=153,N=1157)	Tumor	3.80641	TCGA-06-0211-01
GBM(T=153,N=1157)	Tumor	1.9749	TCGA-02-2483-01
GBM(T=153,N=1157)	Tumor	3.62598	TCGA-06-0156-01
GBM(T=153,N=1157)	Tumor	5.2869	TCGA-27-1837-01
GBM(T=153,N=1157)	Tumor	6.5078	TCGA-28-5204-01
GBM(T=153,N=1157)	Tumor	3.8451	TCGA-32-5222-01
GBM(T=153,N=1157)	Tumor	4.8022	TCGA-28-5209-01
GBM(T=153,N=1157)	Tumor	3.8719	TCGA-27-2519-01
GBM(T=153,N=1157)	Tumor	4.4608	TCGA-14-0790-01
GBM(T=153,N=1157)	Tumor	3.4277	TCGA-12-0821-01
GBM(T=153,N=1157)	Tumor	4.0366	TCGA-19-2619-01
GBM(T=153,N=1157)	Tumor	4.9317	TCGA-27-1835-01
GBM(T=153,N=1157)	Tumor	2.9109	TCGA-12-0619-01
GBM(T=153,N=1157)	Tumor	4.6548	TCGA-06-0168-01
GBM(T=153,N=1157)	Tumor	3.5199	TCGA-27-2528-01
GBM(T=153,N=1157)	Tumor	3.9242	TCGA-28-5215-01
GBM(T=153,N=1157)	Tumor	2.9581	TCGA-28-5218-01
GBM(T=153,N=1157)	Tumor	2.7487	TCGA-14-1825-01
GBM(T=153,N=1157)	Tumor	6.3045	TCGA-06-0129-01
GBM(T=153,N=1157)	Tumor	4.7458	TCGA-06-5859-01
GBM(T=153,N=1157)	Tumor	6.2685	TCGA-28-1747-01
GBM(T=153,N=1157)	Tumor	5.4202	TCGA-28-2499-01
GBM(T=153,N=1157)	Tumor	3.1733	TCGA-32-1980-01
GBM(T=153,N=1157)	Tumor	3.7345	TCGA-06-2564-01
GBM(T=153,N=1157)	Tumor	6.0451	TCGA-06-5408-01
GBM(T=153,N=1157)	Tumor	4.7934	TCGA-27-1832-01
GBM(T=153,N=1157)	Tumor	1.4494	TCGA-14-1829-01
GBM(T=153,N=1157)	Tumor	4.3292	TCGA-32-2615-01
GBM(T=153,N=1157)	Tumor	5.3126	TCGA-06-0158-01
GBM(T=153,N=1157)	Tumor	2.6962	TCGA-28-5216-01
GBM(T=153,N=1157)	Tumor	4.4816	TCGA-41-2572-01
GBM(T=153,N=1157)	Tumor	2.8955	TCGA-02-0055-01
GBM(T=153,N=1157)	Tumor	3.2065	TCGA-32-2634-01
GBM(T=153,N=1157)	Tumor	2.6185	TCGA-06-5411-01
GBM(T=153,N=1157)	Tumor	1.3511	TCGA-06-0744-01
GBM(T=153,N=1157)	Tumor	3.4791	TCGA-76-4928-01
GBM(T=153,N=1157)	Tumor	3.8013	TCGA-06-0644-01
GBM(T=153,N=1157)	Tumor	2.0395	TCGA-14-0871-01
GBM(T=153,N=1157)	Tumor	4.3632	TCGA-08-0386-01
GBM(T=153,N=1157)	Tumor	5.0964	TCGA-32-2632-01
GBM(T=153,N=1157)	Tumor	3.8719	TCGA-06-0882-01
GBM(T=153,N=1157)	Tumor	3.3119	TCGA-41-4097-01
GBM(T=153,N=1157)	Tumor	3.9022	TCGA-16-1045-01
GBM(T=153,N=1157)	Tumor	3.1971	TCGA-19-2625-01
GBM(T=153,N=1157)	Tumor	6.1052	TCGA-27-1834-01
GBM(T=153,N=1157)	Tumor	1.0222	TCGA-41-2571-01
GBM(T=153,N=1157)	Tumor	3.8788	TCGA-19-4065-01
GBM(T=153,N=1157)	Tumor	2.4518	TCGA-14-0781-01
GBM(T=153,N=1157)	Tumor	3.9765	TCGA-06-0157-01
GBM(T=153,N=1157)	Tumor	7.5613	TCGA-12-3653-01
GBM(T=153,N=1157)	Tumor	3.5815	TCGA-76-4926-01
GBM(T=153,N=1157)	Tumor	2.4571	TCGA-26-5133-01
GBM(T=153,N=1157)	Tumor	3.4451	TCGA-06-2562-01
GBM(T=153,N=1157)	Tumor	1.7097	TCGA-41-5651-01
GBM(T=153,N=1157)	Tumor	2.7292	TCGA-06-0210-01
GBM(T=153,N=1157)	Tumor	3.1908	TCGA-19-2624-01
GBM(T=153,N=1157)	Tumor	3.402	TCGA-19-5960-01
GBM(T=153,N=1157)	Tumor	1.8918	TCGA-06-0686-01
GBM(T=153,N=1157)	Tumor	5.1934	TCGA-06-2563-01
GBM(T=153,N=1157)	Tumor	5.0993	TCGA-15-1444-01
GBM(T=153,N=1157)	Tumor	2.6325	TCGA-32-4213-01
GBM(T=153,N=1157)	Tumor	3.402	TCGA-15-0742-01
GBM(T=153,N=1157)	Tumor	5.0501	TCGA-06-0187-01
GBM(T=153,N=1157)	Tumor	3.2359	TCGA-19-1390-01
GBM(T=153,N=1157)	Tumor	5.0717	TCGA-06-2557-01
GBM(T=153,N=1157)	Tumor	4.0313	TCGA-06-0878-01
GBM(T=153,N=1157)	Tumor	6.0983	TCGA-06-2567-01
GBM(T=153,N=1157)	Tumor	5.1182	TCGA-32-2616-01
GBM(T=153,N=1157)	Tumor	4.3625	TCGA-28-5208-01
GBM(T=153,N=1157)	Tumor	4.5104	TCGA-28-2514-01
GBM(T=153,N=1157)	Tumor	5.5189	TCGA-06-1804-01
GBM(T=153,N=1157)	Tumor	2.5112	TCGA-14-2554-01
GBM(T=153,N=1157)	Tumor	5.7099	TCGA-02-2485-01
GBM(T=153,N=1157)	Tumor	4.7955	TCGA-06-5858-01
GBM(T=153,N=1157)	Tumor	0.3907	TCGA-06-0178-01
GBM(T=153,N=1157)	Tumor	2.0076	TCGA-14-1823-01
GBM(T=153,N=1157)	Tumor	3.2722	TCGA-28-2509-01
GBM(T=153,N=1157)	Tumor	1.9968	TCGA-06-2558-01
GBM(T=153,N=1157)	Tumor	2.9674	TCGA-06-0745-01
GBM(T=153,N=1157)	Normal	1.1316	GTEX-13QIC-0011-R1a-SM-5O9CJ
GBM(T=153,N=1157)	Normal	0.8488	GTEX-N7MS-2526-SM-26GMA
GBM(T=153,N=1157)	Normal	0.8726	GTEX-N7MS-2526-SM-26GMR
GBM(T=153,N=1157)	Normal	1.196	GTEX-NPJ7-0011-R6a-SM-2I3G7
GBM(T=153,N=1157)	Normal	1.5366	GTEX-132Q8-3026-SM-5PNVG
GBM(T=153,N=1157)	Normal	0.9268	GTEX-NPJ7-2726-SM-2I3FT
GBM(T=153,N=1157)	Normal	1.9034	GTEX-13OVJ-0011-R9b-SM-5L3GD
GBM(T=153,N=1157)	Normal	2.2082	GTEX-XLM4-0011-R10A-SM-4AT5P
GBM(T=153,N=1157)	Normal	1.1512	GTEX-12ZZZ-0011-R10a-SM-5P9HC
GBM(T=153,N=1157)	Normal	0.7579	GTEX-X4XY-0011-R8A-SM-46MVC
GBM(T=153,N=1157)	Normal	-0.0574	GTEX-13QJC-0011-R6a-SM-5S2VI
GBM(T=153,N=1157)	Normal	1.3623	GTEX-ZUA1-0011-R8b-SM-51MST
GBM(T=153,N=1157)	Normal	0.1776	GTEX-13FHP-0011-R7b-SM-5LZYI
GBM(T=153,N=1157)	Normal	1.4335	GTEX-11EMC-3326-SM-5P9JH
GBM(T=153,N=1157)	Normal	1.2271	GTEX-13112-0011-R7b-SM-5DUVW
GBM(T=153,N=1157)	Normal	0.2154	GTEX-12WSA-0011-R5b-SM-5GU5I
GBM(T=153,N=1157)	Normal	-0.1031	GTEX-ZF28-3026-SM-4WKHP
GBM(T=153,N=1157)	Normal	1.3956	GTEX-ZUA1-0011-R7b-SM-4YCDP
GBM(T=153,N=1157)	Normal	0.8961	GTEX-11ZVC-0011-R9a-SM-57WC5
GBM(T=153,N=1157)	Normal	0.6517	GTEX-WZTO-0011-R4A-SM-3NMC7
GBM(T=153,N=1157)	Normal	0.8082	GTEX-NPJ7-0011-R11A-SM-2I3E8
GBM(T=153,N=1157)	Normal	0.9343	GTEX-13OVL-0011-R6a-SM-5L3G4
GBM(T=153,N=1157)	Normal	2.167	GTEX-13NYB-0011-R1b-SM-5KM4F
GBM(T=153,N=1157)	Normal	1.5514	GTEX-WHSE-0011-R8A-SM-3P5Z1
GBM(T=153,N=1157)	Normal	1.1641	GTEX-T6MN-0011-R4A-SM-32QPG
GBM(T=153,N=1157)	Normal	1.4011	GTEX-ZDXO-0011-R1a-SM-4WKF4
GBM(T=153,N=1157)	Normal	1.4011	GTEX-11DXY-3226-SM-5GIDE
GBM(T=153,N=1157)	Normal	-0.3752	GTEX-ZV68-0011-R5a-SM-4YCDW
GBM(T=153,N=1157)	Normal	1.9968	GTEX-11GSP-0011-R6b-SM-57WBQ
GBM(T=153,N=1157)	Normal	1.3454	GTEX-13OVL-0011-R3b-SM-5L3I8
GBM(T=153,N=1157)	Normal	1.2023	GTEX-13OW7-0011-R5b-SM-5O9DM
GBM(T=153,N=1157)	Normal	0.2522	GTEX-11WQK-3126-SM-5EGI2
GBM(T=153,N=1157)	Normal	0.5271	GTEX-ZE9C-0011-R11a-SM-4WKGG
GBM(T=153,N=1157)	Normal	1.105	GTEX-ZZPT-2926-SM-5EQ5S
GBM(T=153,N=1157)	Normal	1.3397	GTEX-12ZZY-3026-SM-5GCOU
GBM(T=153,N=1157)	Normal	0.6608	GTEX-WHSE-2926-SM-3NMBG
GBM(T=153,N=1157)	Normal	0.4016	GTEX-12ZZW-2926-SM-5LZUP
GBM(T=153,N=1157)	Normal	2.236	GTEX-12WSD-0011-R9a-SM-5GU6W
GBM(T=153,N=1157)	Normal	1.4388	GTEX-YFC4-0011-R11a-SM-4SOK6
GBM(T=153,N=1157)	Normal	1.1382	GTEX-X261-0011-R5A-SM-3NMB4
GBM(T=153,N=1157)	Normal	0.1388	GTEX-11OC5-0626-SM-5HL6M
GBM(T=153,N=1157)	Normal	1.6327	GTEX-ZVZQ-0011-R7b-SM-57WBB
GBM(T=153,N=1157)	Normal	1.8282	GTEX-12ZZX-0011-R8a-SM-5DUW8
GBM(T=153,N=1157)	Normal	0.547	GTEX-13PDP-0011-R1a-SM-5PNX5
GBM(T=153,N=1157)	Normal	1.4335	GTEX-11TTK-2926-SM-5PNYP
GBM(T=153,N=1157)	Normal	1.8201	GTEX-N7MS-0011-R3a-SM-5SI8H
GBM(T=153,N=1157)	Normal	1.334	GTEX-T6MN-2626-SM-32PMQ
GBM(T=153,N=1157)	Normal	1.2576	GTEX-12WS9-0011-R5b-SM-5P9EV
GBM(T=153,N=1157)	Normal	1.3511	GTEX-NL4W-0011-R9a-SM-2I3G1
GBM(T=153,N=1157)	Normal	0.5763	GTEX-13X6J-3026-SM-5Q5CU
GBM(T=153,N=1157)	Normal	0.9935	GTEX-145LS-0011-R10a-SM-5PNUQ
GBM(T=153,N=1157)	Normal	1.7446	GTEX-13OVL-0011-R10a-SM-5L3GS
GBM(T=153,N=1157)	Normal	1.0711	GTEX-14BIL-0011-R10a-SM-5SI75
GBM(T=153,N=1157)	Normal	1.4388	GTEX-13FLV-0011-R10b-SM-5LZZ2
GBM(T=153,N=1157)	Normal	1.0642	GTEX-13FLW-0011-R6b-SM-5L3EN
GBM(T=153,N=1157)	Normal	1.5415	GTEX-NL4W-0011-R10A-SM-2I3DY
GBM(T=153,N=1157)	Normal	0.6239	GTEX-S7SE-0011-R7A-SM-2XCDI
GBM(T=153,N=1157)	Normal	1.1706	GTEX-139UC-0011-R7a-SM-5IJCV
GBM(T=153,N=1157)	Normal	1.3167	GTEX-RNOR-0011-R4A-SM-3GAD3
GBM(T=153,N=1157)	Normal	0.9343	GTEX-13FHO-2926-SM-5L3ES
GBM(T=153,N=1157)	Normal	-0.6873	GTEX-ZE7O-0011-R1a-SM-57WDM
GBM(T=153,N=1157)	Normal	1.1447	GTEX-11ZUS-2826-SM-5EQKW
GBM(T=153,N=1157)	Normal	1.3679	GTEX-WVLH-0011-R11A-SM-3MJFO
GBM(T=153,N=1157)	Normal	-1.0862	GTEX-13IVO-0011-R5a-SM-5L3CY
GBM(T=153,N=1157)	Normal	0.4233	GTEX-11WQC-0011-R5a-SM-5BC74
GBM(T=153,N=1157)	Normal	0.6517	GTEX-R55F-1326-SM-5S2V4
GBM(T=153,N=1157)	Normal	-9.9658	GTEX-T6MN-0011-R7A-SM-5CHSP
GBM(T=153,N=1157)	Normal	-0.0277	GTEX-RNOR-0011-R3A-SM-5SI8E
GBM(T=153,N=1157)	Normal	1.1706	GTEX-13QIC-0011-R10a-SM-5O9C7
GBM(T=153,N=1157)	Normal	0.3346	GTEX-13QJC-0011-R7b-SM-5PNUM
GBM(T=153,N=1157)	Normal	1.614	GTEX-12WSD-3126-SM-5HL7P
GBM(T=153,N=1157)	Normal	0.6239	GTEX-13OVL-0011-R4b-SM-5L3HV
GBM(T=153,N=1157)	Normal	1.177	GTEX-13X6I-0011-R2b-SM-5PNWQ
GBM(T=153,N=1157)	Normal	1.6234	GTEX-1313W-0011-R8a-SM-5DUVM
GBM(T=153,N=1157)	Normal	1.46	GTEX-12ZZX-0011-R2a-SM-5EGLG
GBM(T=153,N=1157)	Normal	1.0363	GTEX-X261-0011-R11A-SM-4E3JY
GBM(T=153,N=1157)	Normal	1.5709	GTEX-13X6J-0011-R8b-SM-5PNUA
GBM(T=153,N=1157)	Normal	-0.7588	GTEX-ZF28-0011-R11a-SM-4WWEI
GBM(T=153,N=1157)	Normal	0.5955	GTEX-ZF28-2926-SM-4WKG1
GBM(T=153,N=1157)	Normal	1.3846	GTEX-13OVJ-0011-R3b-SM-5P9H6
GBM(T=153,N=1157)	Normal	0.537	GTEX-XOTO-0011-R11B-SM-4B64O
GBM(T=153,N=1157)	Normal	1.9749	GTEX-ZVZQ-0011-R9a-SM-51MRH
GBM(T=153,N=1157)	Normal	0.8568	GTEX-X261-0011-R7A-SM-4E3JJ
GBM(T=153,N=1157)	Normal	1.1512	GTEX-ZYY3-3026-SM-5GIEJ
GBM(T=153,N=1157)	Normal	-0.4325	GTEX-12WSM-0011-R1a-SM-5LZW6
GBM(T=153,N=1157)	Normal	-0.8339	GTEX-13IVO-0011-R3b-SM-5IJBJ
GBM(T=153,N=1157)	Normal	-0.0877	GTEX-13CZV-0011-R10b-SM-5LZYD
GBM(T=153,N=1157)	Normal	-1.1488	GTEX-145MI-0011-R7b-SM-5Q5AZ
GBM(T=153,N=1157)	Normal	0.6239	GTEX-13OW7-0011-R3a-SM-5O9DA
GBM(T=153,N=1157)	Normal	2.5413	GTEX-QVJO-0011-R7A-SM-2S1QO
GBM(T=153,N=1157)	Normal	0.5271	GTEX-RNOR-0011-R1A-SM-5SI8F
GBM(T=153,N=1157)	Normal	0.7493	GTEX-13JVG-0011-R11a-SM-5KM53
GBM(T=153,N=1157)	Normal	0.2881	GTEX-11WQC-0011-R6a-SM-5BC77
GBM(T=153,N=1157)	Normal	1.7702	GTEX-13JUV-0011-R9a-SM-5LZX3
GBM(T=153,N=1157)	Normal	1.4011	GTEX-WL46-0011-R7A-SM-3LK7X
GBM(T=153,N=1157)	Normal	0.2998	GTEX-13FTZ-0011-R10b-SM-5KLZS
GBM(T=153,N=1157)	Normal	1.2333	GTEX-145MH-0011-R10b-SM-5PNUK
GBM(T=153,N=1157)	Normal	0.1124	GTEX-12WSF-0011-R6b-SM-5HL8W
GBM(T=153,N=1157)	Normal	1.6374	GTEX-13FXS-0011-R2b-SM-5K7XX
GBM(T=153,N=1157)	Normal	0.4552	GTEX-RNOR-0011-R5A-SM-2TF4J
GBM(T=153,N=1157)	Normal	-1.1172	GTEX-TSE9-0011-R9A-SM-3DB7Q
GBM(T=153,N=1157)	Normal	-1.2142	GTEX-RVPU-0011-R11A-SM-2XCAF
GBM(T=153,N=1157)	Normal	5.88	GTEX-X4EP-0011-R6A-SM-3P629
GBM(T=153,N=1157)	Normal	1.1897	GTEX-Y8DK-0011-R3A-SM-4RTW5
GBM(T=153,N=1157)	Normal	0.5763	GTEX-13IVO-2926-SM-5L3CZ
GBM(T=153,N=1157)	Normal	-0.0877	GTEX-ZVT3-0011-R11b-SM-57WBI
GBM(T=153,N=1157)	Normal	1.5465	GTEX-13OVL-3026-SM-5IJF1
GBM(T=153,N=1157)	Normal	0.7916	GTEX-1445S-0011-R5a-SM-5PNUS
GBM(T=153,N=1157)	Normal	2.4597	GTEX-13OVJ-0011-R7a-SM-5L3G1
GBM(T=153,N=1157)	Normal	0.1519	GTEX-13OVH-0011-R11b-SM-5KM4X
GBM(T=153,N=1157)	Normal	0.7407	GTEX-11WQC-0011-R10a-SM-57WCT
GBM(T=153,N=1157)	Normal	1.0222	GTEX-11NV4-2126-SM-5N9DS
GBM(T=153,N=1157)	Normal	0.8164	GTEX-13X6I-0011-R3b-SM-5P9HM
GBM(T=153,N=1157)	Normal	0.7664	GTEX-Y111-2826-SM-4TT3O
GBM(T=153,N=1157)	Normal	0.3231	GTEX-13O3O-0011-R3b-SM-5KM3R
GBM(T=153,N=1157)	Normal	2.0979	GTEX-ZE9C-0011-R9a-SM-4WWCY
GBM(T=153,N=1157)	Normal	0.6969	GTEX-13X6K-0011-R11a-SM-5P9F5
GBM(T=153,N=1157)	Normal	0.9343	GTEX-12ZZX-0011-R10b-SM-5DUWK
GBM(T=153,N=1157)	Normal	0.5568	GTEX-12WSA-0011-R8a-SM-5P9EX
GBM(T=153,N=1157)	Normal	1.3397	TCGA-06-AABW-11
GBM(T=153,N=1157)	Normal	1.6093	GTEX-X4XX-0011-R1B-SM-3P622
GBM(T=153,N=1157)	Normal	0.5271	GTEX-13JVG-0011-R3b-SM-5LZXF
GBM(T=153,N=1157)	Normal	1.5415	GTEX-ZAB4-0011-R6a-SM-4SOKD
GBM(T=153,N=1157)	Normal	1.934	GTEX-N7MT-0011-R2a-SM-2I3GI
GBM(T=153,N=1157)	Normal	1.5709	GTEX-13OW6-2926-SM-5KM29
GBM(T=153,N=1157)	Normal	-0.1665	GTEX-12ZZW-0011-R5a-SM-5DUVN
GBM(T=153,N=1157)	Normal	1.6281	GTEX-S7SE-0011-R4A-SM-2XCDB
GBM(T=153,N=1157)	Normal	-0.3022	GTEX-ZXG5-0011-R10a-SM-57WDD
GBM(T=153,N=1157)	Normal	0.5859	GTEX-13FLV-0011-R6a-SM-5KLZ4
GBM(T=153,N=1157)	Normal	1.2934	GTEX-ZAB4-0011-R7a-SM-4SOKE
GBM(T=153,N=1157)	Normal	0.9935	GTEX-OHPN-0011-R10A-SM-33HBU
GBM(T=153,N=1157)	Normal	0.9935	GTEX-13RTJ-0011-R7b-SM-5P9JS
GBM(T=153,N=1157)	Normal	0.8568	GTEX-12WSC-2926-SM-5BC5Z
GBM(T=153,N=1157)	Normal	2.3366	GTEX-13OVJ-0011-R10b-SM-5L3HT
GBM(T=153,N=1157)	Normal	1.0779	GTEX-12ZZX-0011-R5a-SM-5HL89
GBM(T=153,N=1157)	Normal	0.8246	GTEX-145LS-0011-R7a-SM-5PNWM
GBM(T=153,N=1157)	Normal	1.7229	GTEX-N7MT-1226-SM-2TC6K
GBM(T=153,N=1157)	Normal	0.4967	GTEX-X261-0011-R6B-SM-4E3J8
GBM(T=153,N=1157)	Normal	1.736	GTEX-13X6K-0011-R4b-SM-5P9HO
GBM(T=153,N=1157)	Normal	2.4252	GTEX-1445S-0011-R8a-SM-5PNWX
GBM(T=153,N=1157)	Normal	0.1648	GTEX-1128S-2826-SM-5N9DI
GBM(T=153,N=1157)	Normal	2.6984	GTEX-WWYW-0011-R6A-SM-3NB3G
GBM(T=153,N=1157)	Normal	0.0718	GTEX-147GR-0011-R4a-SM-5S2V2
GBM(T=153,N=1157)	Normal	0.547	GTEX-12WSB-0011-R6b-SM-5GU6J
GBM(T=153,N=1157)	Normal	1.3901	GTEX-ZAK1-3026-SM-5S2MJ
GBM(T=153,N=1157)	Normal	-0.013	GTEX-13S7M-0011-R7a-SM-5O9DK
GBM(T=153,N=1157)	Normal	0.6517	GTEX-ZVT3-0011-R10b-SM-57WB6
GBM(T=153,N=1157)	Normal	2.6487	GTEX-QDT8-0011-R6A-SM-32PKI
GBM(T=153,N=1157)	Normal	1.0642	GTEX-11PRG-2826-SM-5BC54
GBM(T=153,N=1157)	Normal	-0.1828	GTEX-ZE7O-0011-R6a-SM-57WCI
GBM(T=153,N=1157)	Normal	1.0079	GTEX-12WSM-0011-R8a-SM-5DUWJ
GBM(T=153,N=1157)	Normal	0.547	GTEX-13PDP-0011-R8b-SM-5O9CS
GBM(T=153,N=1157)	Normal	2.2633	GTEX-13NYB-0011-R8a-SM-5KM4R
GBM(T=153,N=1157)	Normal	0.8082	GTEX-P44H-0011-R5A-SM-2XCEX
GBM(T=153,N=1157)	Normal	0.9789	GTEX-13SLW-0011-R10a-SM-5S2UI
GBM(T=153,N=1157)	Normal	0.1776	GTEX-Q2AG-0011-R9A-SM-2HMJ6
GBM(T=153,N=1157)	Normal	0.3796	GTEX-14BIM-0011-R6b-SM-5S2VB
GBM(T=153,N=1157)	Normal	6.3022	GTEX-144FL-3026-SM-5O99C
GBM(T=153,N=1157)	Normal	1.3167	GTEX-13FLV-0011-R8a-SM-5LZZE
GBM(T=153,N=1157)	Normal	1.6875	GTEX-13CF2-0011-R8b-SM-5IJCX
GBM(T=153,N=1157)	Normal	0.7999	GTEX-131YS-3126-SM-5KLYT
GBM(T=153,N=1157)	Normal	1.0642	GTEX-13OW7-3026-SM-5L3GY
GBM(T=153,N=1157)	Normal	1.9968	GTEX-13SLX-0011-R8b-SM-5PNWZ
GBM(T=153,N=1157)	Normal	1.1316	GTEX-139T8-0011-R4a-SM-5HL54
GBM(T=153,N=1157)	Normal	0.6332	GTEX-145LU-0011-R3a-SM-5P9K2
GBM(T=153,N=1157)	Normal	1.9968	GTEX-WHSE-0011-R2A-SM-3P5ZL
GBM(T=153,N=1157)	Normal	1.2271	GTEX-13FXS-0011-R5b-SM-5LZYE
GBM(T=153,N=1157)	Normal	2.108	GTEX-13N2G-0011-R9b-SM-5MR4E
GBM(T=153,N=1157)	Normal	0.346	GTEX-13O3O-3126-SM-5KM3H
GBM(T=153,N=1157)	Normal	0.0158	GTEX-13NZA-0011-R11b-SM-5KM4W
GBM(T=153,N=1157)	Normal	0.1519	GTEX-13FLV-0011-R11a-SM-5LZZ7
GBM(T=153,N=1157)	Normal	0.9568	GTEX-13OW8-0011-R3a-SM-5L3I4
GBM(T=153,N=1157)	Normal	1.4335	GTEX-S7SE-0011-R5A-SM-2XCDA
GBM(T=153,N=1157)	Normal	1.196	GTEX-13X6I-0011-R5a-SM-5PNWW
GBM(T=153,N=1157)	Normal	2.3871	GTEX-NPJ7-0011-R8a-SM-2I3G2
GBM(T=153,N=1157)	Normal	1.9302	GTEX-X4XX-0011-R8B-SM-46MWM
GBM(T=153,N=1157)	Normal	1.7229	GTEX-WVLH-0011-R5A-SM-3MJFW
GBM(T=153,N=1157)	Normal	1.0293	GTEX-13FLW-0011-R5a-SM-5LZX6
GBM(T=153,N=1157)	Normal	1.3735	GTEX-R55E-2526-SM-2TC6H
GBM(T=153,N=1157)	Normal	0.8961	GTEX-11ZTS-3226-SM-5EGID
GBM(T=153,N=1157)	Normal	2.4198	GTEX-13N2G-0011-R4b-SM-5MR54
GBM(T=153,N=1157)	Normal	0.03	GTEX-YJ89-0011-R7a-SM-4V6GO
GBM(T=153,N=1157)	Normal	0.6332	GTEX-UTHO-0011-R3A-SM-3GIK8
GBM(T=153,N=1157)	Normal	0.8961	GTEX-13O3Q-0011-R6a-SM-5KM2V
GBM(T=153,N=1157)	Normal	1.949	GTEX-N7MT-0011-R4a-SM-2I3G9
GBM(T=153,N=1157)	Normal	-0.0877	GTEX-ZXG5-0011-R7b-SM-57WCC
GBM(T=153,N=1157)	Normal	1.7702	GTEX-ZAB4-0011-R5a-SM-4SOKC
GBM(T=153,N=1157)	Normal	5.978	GTEX-X4EP-0011-R7B-SM-4PQZW
GBM(T=153,N=1157)	Normal	0.1648	GTEX-139UC-0011-R6b-SM-5K7Z1
GBM(T=153,N=1157)	Normal	1.7912	GTEX-12WSC-0011-R9a-SM-5GU4U
GBM(T=153,N=1157)	Normal	2.1345	GTEX-P44G-0011-R5A-SM-2I3FA
GBM(T=153,N=1157)	Normal	-0.2498	GTEX-11WQK-0011-R9b-SM-5BC6N
GBM(T=153,N=1157)	Normal	6.9631	GTEX-X4EP-0011-R2B-SM-3P625
GBM(T=153,N=1157)	Normal	1.7273	GTEX-13NYB-3226-SM-5J2ND
GBM(T=153,N=1157)	Normal	0.9568	GTEX-11H98-0011-R8a-SM-5NQ8V
GBM(T=153,N=1157)	Normal	1.5366	GTEX-N7MS-2526-SM-2D7W3
GBM(T=153,N=1157)	Normal	0.1903	GTEX-13N1W-0011-R11a-SM-5MR3D
GBM(T=153,N=1157)	Normal	0.4233	GTEX-13PLJ-0011-R9b-SM-5O9DV
GBM(T=153,N=1157)	Normal	0.537	GTEX-13PLJ-0011-R5a-SM-5O9BG
GBM(T=153,N=1157)	Normal	1.2696	GTEX-144GL-2926-SM-5O99F
GBM(T=153,N=1157)	Normal	0.7321	GTEX-XOTO-2926-SM-4B65G
GBM(T=153,N=1157)	Normal	1.4441	GTEX-S7SE-0011-R10A-SM-2XCDF
GBM(T=153,N=1157)	Normal	1.4756	GTEX-139TT-2626-SM-5LZUB
GBM(T=153,N=1157)	Normal	1.5854	GTEX-X4XX-0011-R2A-SM-3P623
GBM(T=153,N=1157)	Normal	1.2023	GTEX-OHPN-0011-R9A-SM-4DXUH
GBM(T=153,N=1157)	Normal	0.4552	GTEX-ZVZQ-0011-R11a-SM-51MS6
GBM(T=153,N=1157)	Normal	-0.8339	GTEX-13CF2-0011-R7b-SM-5K7UV
GBM(T=153,N=1157)	Normal	-0.7108	GTEX-13PL6-0011-R6a-SM-5O9C5
GBM(T=153,N=1157)	Normal	0.7321	GTEX-YFC4-0011-R2a-SM-4V6DZ
GBM(T=153,N=1157)	Normal	2.0111	GTEX-QVJO-0011-R2A-SM-2S1QK
GBM(T=153,N=1157)	Normal	1.1833	GTEX-131YS-0011-R9b-SM-5EQLY
GBM(T=153,N=1157)	Normal	-0.0425	GTEX-145MG-0011-R3b-SM-5SI67
GBM(T=153,N=1157)	Normal	0.24	GTEX-OXRO-0011-R2A-SM-3NB1W
GBM(T=153,N=1157)	Normal	2.043	GTEX-QVUS-2826-SM-3GADB
GBM(T=153,N=1157)	Normal	2.128	GTEX-11GSP-0011-R5a-SM-57WBE
GBM(T=153,N=1157)	Normal	0.2642	GTEX-ZVT3-0011-R3b-SM-51MTJ
GBM(T=153,N=1157)	Normal	0.3346	GTEX-Z93S-0011-R11a-SM-4RGNN
GBM(T=153,N=1157)	Normal	0.6699	GTEX-11GS4-3126-SM-5A5LH
GBM(T=153,N=1157)	Normal	-0.1031	GTEX-13FHO-0011-R7b-SM-5LZXD
GBM(T=153,N=1157)	Normal	0.7407	GTEX-13FHO-3026-SM-5J1O9
GBM(T=153,N=1157)	Normal	1.5216	GTEX-P44G-0011-R2A-SM-2XCD2
GBM(T=153,N=1157)	Normal	0.2154	GTEX-13RTL-0011-R1a-SM-5PNZ8
GBM(T=153,N=1157)	Normal	-0.1504	GTEX-12WSF-0011-R11a-SM-5LZVT
GBM(T=153,N=1157)	Normal	0.4552	GTEX-13112-0011-R6b-SM-5DUVK
GBM(T=153,N=1157)	Normal	0.6332	GTEX-13OVL-0011-R11b-SM-5L3G7
GBM(T=153,N=1157)	Normal	2.8178	GTEX-ZAJG-3126-SM-5HL9J
GBM(T=153,N=1157)	Normal	1.334	GTEX-P44G-0011-R1A-SM-2I3FE
GBM(T=153,N=1157)	Normal	1.5366	GTEX-1192X-3126-SM-5N9BY
GBM(T=153,N=1157)	Normal	0.679	GTEX-13N2G-0011-R1b-SM-5MR3G
GBM(T=153,N=1157)	Normal	-0.6643	GTEX-ZV68-0011-R6a-SM-51MSR
GBM(T=153,N=1157)	Normal	1.2085	GTEX-QVUS-0011-R3A-SM-3GAFD
GBM(T=153,N=1157)	Normal	1.125	GTEX-OHPN-0011-R9A-SM-2YUMN
GBM(T=153,N=1157)	Normal	0.6517	GTEX-13SLW-0011-R1a-SM-5S2W7
GBM(T=153,N=1157)	Normal	1.5806	GTEX-N7MT-0011-R7a-SM-2I3FZ
GBM(T=153,N=1157)	Normal	-0.4521	GTEX-13IVO-0011-R8a-SM-5L3DY
GBM(T=153,N=1157)	Normal	1.46	GTEX-Q2AG-0011-R11A-SM-2HMKZ
GBM(T=153,N=1157)	Normal	1.4281	GTEX-144GL-0011-R5b-SM-5PNUJ
GBM(T=153,N=1157)	Normal	1.2875	GTEX-144GL-0011-R3a-SM-5P9HP
GBM(T=153,N=1157)	Normal	2.59	GTEX-R55E-0011-R9A-SM-2TC6C
GBM(T=153,N=1157)	Normal	-0.1828	GTEX-13X6J-0011-R11a-SM-5P9HE
GBM(T=153,N=1157)	Normal	0.7748	GTEX-R55F-1226-SM-2TF59
GBM(T=153,N=1157)	Normal	-1.0262	GTEX-13CZV-0011-R11b-SM-5N9FN
GBM(T=153,N=1157)	Normal	0.24	GTEX-144GO-0011-R5a-SM-5PNUR
GBM(T=153,N=1157)	Normal	1.4228	GTEX-N7MT-0011-R3a-SM-2I3GC
GBM(T=153,N=1157)	Normal	1.3283	GTEX-132Q8-0011-R10b-SM-5DUWZ
GBM(T=153,N=1157)	Normal	1.9675	GTEX-13PL6-0011-R9b-SM-5O9CH
GBM(T=153,N=1157)	Normal	0.2522	GTEX-QMR6-0011-R11A-SM-32PKK
GBM(T=153,N=1157)	Normal	0.9191	GTEX-ZDXO-0011-R8a-SM-4WWD7
GBM(T=153,N=1157)	Normal	1.3511	GTEX-11EMC-3226-SM-5EGKW
GBM(T=153,N=1157)	Normal	1.4652	GTEX-P44G-0011-R3A-SM-2I3FC
GBM(T=153,N=1157)	Normal	-0.013	GTEX-12ZZW-0011-R10b-SM-5HL9X
GBM(T=153,N=1157)	Normal	0.2029	GTEX-12WSE-0011-R6b-SM-5LZV5
GBM(T=153,N=1157)	Normal	0.1124	GTEX-13FHP-0011-R1b-SM-5K7XL
GBM(T=153,N=1157)	Normal	1.7617	GTEX-XMD1-0011-R10A-SM-4AT4A
GBM(T=153,N=1157)	Normal	0.3346	GTEX-12WSD-0011-R3b-SM-5LZWN
GBM(T=153,N=1157)	Normal	1.0363	GTEX-WZTO-0011-R8A-SM-4E3II
GBM(T=153,N=1157)	Normal	2.1894	GTEX-13FXS-0011-R9a-SM-5K7UI
GBM(T=153,N=1157)	Normal	0.537	GTEX-13O3Q-0011-R10b-SM-5KM39
GBM(T=153,N=1157)	Normal	1.3679	GTEX-131YS-0011-R4a-SM-5DUVL
GBM(T=153,N=1157)	Normal	3.3897	GTEX-13N2G-0011-R10a-SM-5MR34
GBM(T=153,N=1157)	Normal	1.1316	GTEX-13OW8-0011-R6b-SM-5L3I3
GBM(T=153,N=1157)	Normal	0.9716	GTEX-13FLV-0011-R4a-SM-5LZYU
GBM(T=153,N=1157)	Normal	1.2696	GTEX-ZVZQ-0011-R10b-SM-51MRT
GBM(T=153,N=1157)	Normal	2.1345	GTEX-131XH-0011-R1a-SM-5DUWA
GBM(T=153,N=1157)	Normal	0.517	GTEX-P44H-0011-R10A-SM-2XCEK
GBM(T=153,N=1157)	Normal	0.4967	GTEX-13OW7-0011-R4b-SM-5O9CX
GBM(T=153,N=1157)	Normal	0.0854	GTEX-13OVH-0011-R6b-SM-5LUAX
GBM(T=153,N=1157)	Normal	0.24	GTEX-13NYS-0011-R9b-SM-5MR44
GBM(T=153,N=1157)	Normal	0.4233	GTEX-RU72-0011-R10A-SM-2TF6D
GBM(T=153,N=1157)	Normal	1.9749	GTEX-13OVJ-2826-SM-5L3GW
GBM(T=153,N=1157)	Normal	0.9789	GTEX-11GSO-3026-SM-5Q5AL
GBM(T=153,N=1157)	Normal	1.9527	GTEX-WHSE-0011-R1A-SM-3P5ZK
GBM(T=153,N=1157)	Normal	-9.9658	GTEX-T6MN-0011-R4A-SM-5CHSD
GBM(T=153,N=1157)	Normal	1.2455	GTEX-ZUA1-3026-SM-59HJC
GBM(T=153,N=1157)	Normal	1.5064	GTEX-11GSP-0011-R8b-SM-5NQ79
GBM(T=153,N=1157)	Normal	0.1903	GTEX-YJ89-0011-R2b-SM-4RGLT
GBM(T=153,N=1157)	Normal	1.3397	GTEX-Q2AG-0011-R10A-SM-2HMLA
GBM(T=153,N=1157)	Normal	1.5806	GTEX-WL46-0011-R5A-SM-3LK6V
GBM(T=153,N=1157)	Normal	0.4967	GTEX-145MG-0011-R7b-SM-5P9JY
GBM(T=153,N=1157)	Normal	6.2346	GTEX-X4EP-0011-R9B-SM-4QASI
GBM(T=153,N=1157)	Normal	1.2271	GTEX-13112-2926-SM-5DUWT
GBM(T=153,N=1157)	Normal	-9.9658	GTEX-TSE9-0011-R7A-SM-5CHS2
GBM(T=153,N=1157)	Normal	0.5568	GTEX-11WQC-0011-R7b-SM-5BC7A
GBM(T=153,N=1157)	Normal	1.0433	GTEX-12ZZZ-0011-R7b-SM-5EGLE
GBM(T=153,N=1157)	Normal	-0.0425	GTEX-13RTL-0011-R3a-SM-5P9JP
GBM(T=153,N=1157)	Normal	0.2642	GTEX-13FHO-0011-R11b-SM-5LZYQ
GBM(T=153,N=1157)	Normal	1.1706	GTEX-Q2AG-0011-R5A-SM-2HMJH
GBM(T=153,N=1157)	Normal	0.1124	GTEX-13OVH-0011-R8b-SM-5MR35
GBM(T=153,N=1157)	Normal	1.2934	GTEX-147GR-0011-R6b-SM-5S2RO
GBM(T=153,N=1157)	Normal	1.46	GTEX-132Q8-0011-R5a-SM-5IJDM
GBM(T=153,N=1157)	Normal	1.3511	GTEX-WZTO-0011-R5B-SM-3NMC5
GBM(T=153,N=1157)	Normal	0.6699	GTEX-11ONC-0011-R1a-SM-57WD4
GBM(T=153,N=1157)	Normal	0.0718	GTEX-14BIN-0011-R10a-SM-5S2UA
GBM(T=153,N=1157)	Normal	0.8568	GTEX-T2IS-0011-R6A-SM-32QP2
GBM(T=153,N=1157)	Normal	0.1257	GTEX-144GL-0011-R8a-SM-5Q5B1
GBM(T=153,N=1157)	Normal	0.8164	GTEX-13QIC-3026-SM-5LU58
GBM(T=153,N=1157)	Normal	0.058	GTEX-1313W-0011-R10b-SM-5DUXA
GBM(T=153,N=1157)	Normal	2.108	GTEX-YFC4-0011-R9a-SM-4SOK4
GBM(T=153,N=1157)	Normal	0.8488	GTEX-13O3Q-2926-SM-5KM45
GBM(T=153,N=1157)	Normal	1.6964	GTEX-12126-0011-R9b-SM-5BC6P
GBM(T=153,N=1157)	Normal	0.1903	GTEX-ZXG5-0011-R5b-SM-57WBN
GBM(T=153,N=1157)	Normal	0.0854	GTEX-13OW7-0011-R1b-SM-5L3HF
GBM(T=153,N=1157)	Normal	0.2998	GTEX-13112-0011-R5b-SM-5DUV8
GBM(T=153,N=1157)	Normal	1.105	GTEX-T6MN-0011-R6A-SM-32QP8
GBM(T=153,N=1157)	Normal	-1.7809	GTEX-12584-0011-R6a-SM-5NQ7C
GBM(T=153,N=1157)	Normal	0.044	GTEX-13PDP-2926-SM-5N9E8
GBM(T=153,N=1157)	Normal	1.5013	GTEX-ZE9C-0011-R5a-SM-5EGLO
GBM(T=153,N=1157)	Normal	-0.4131	GTEX-139UC-0011-R3b-SM-5K7VZ
GBM(T=153,N=1157)	Normal	0.2762	GTEX-12WSC-0011-R10a-SM-5GU57
GBM(T=153,N=1157)	Normal	1.2516	GTEX-117XS-3126-SM-5GIDP
GBM(T=153,N=1157)	Normal	1.5366	GTEX-XOTO-0011-R8A-SM-4B65J
GBM(T=153,N=1157)	Normal	0.6517	GTEX-11H98-0011-R10b-SM-5NQ98
GBM(T=153,N=1157)	Normal	1.1447	GTEX-11OF3-0011-R7a-SM-57WCG
GBM(T=153,N=1157)	Normal	1.2696	GTEX-14ASI-3026-SM-5S2PN
GBM(T=153,N=1157)	Normal	0.5763	GTEX-NPJ8-2626-SM-26GMI
GBM(T=153,N=1157)	Normal	0.2029	GTEX-13CIG-0011-R9a-SM-5K7VU
GBM(T=153,N=1157)	Normal	0.7233	GTEX-WWYW-0011-R1A-SM-3TW8G
GBM(T=153,N=1157)	Normal	1.2934	GTEX-NL4W-0011-R6a-SM-2I3GA
GBM(T=153,N=1157)	Normal	1.4281	GTEX-NPJ7-0011-R10A-SM-2I3E5
GBM(T=153,N=1157)	Normal	2.3704	GTEX-13NYB-0011-R7a-SM-5MR5D
GBM(T=153,N=1157)	Normal	1.1382	GTEX-13FLW-0011-R8b-SM-5J1MZ
GBM(T=153,N=1157)	Normal	1.3791	GTEX-Q2AG-0011-R8A-SM-2HMK5
GBM(T=153,N=1157)	Normal	1.642	GTEX-13X6K-0011-R3b-SM-5PNUD
GBM(T=153,N=1157)	Normal	0.9343	GTEX-X585-0011-R1B-SM-46MVE
GBM(T=153,N=1157)	Normal	3.7846	GTEX-13N2G-0011-R5a-SM-5MR33
GBM(T=153,N=1157)	Normal	-1.3921	GTEX-RVPU-0011-R6A-SM-2XCAC
GBM(T=153,N=1157)	Normal	0.3346	GTEX-13X6I-0011-R11a-SM-5P9HN
GBM(T=153,N=1157)	Normal	0.7916	GTEX-13S7M-3126-SM-5RQJQ
GBM(T=153,N=1157)	Normal	0.9716	GTEX-ZDXO-0011-R3a-SM-4WKFS
GBM(T=153,N=1157)	Normal	1.3454	GTEX-13RTJ-0011-R3a-SM-5PNX7
GBM(T=153,N=1157)	Normal	-0.3022	GTEX-139UC-0011-R4a-SM-5K7XM
GBM(T=153,N=1157)	Normal	1.7954	GTEX-X261-0011-R8A-SM-4E3I5
GBM(T=153,N=1157)	Normal	1.6045	GTEX-12126-0926-SM-5FQTW
GBM(T=153,N=1157)	Normal	1.6327	GTEX-14ASI-0011-R8b-SM-5S2UB
GBM(T=153,N=1157)	Normal	0.2881	GTEX-14A5I-2826-SM-5SIBF
GBM(T=153,N=1157)	Normal	0.8961	GTEX-12WSA-0011-R2a-SM-57WDK
GBM(T=153,N=1157)	Normal	1.0711	GTEX-NPJ7-0011-R1a-SM-3GACT
GBM(T=153,N=1157)	Normal	1.3846	GTEX-13N2G-0011-R6b-SM-5MR3P
GBM(T=153,N=1157)	Normal	1.3735	GTEX-NPJ7-0011-R4a-SM-2I3GJ
GBM(T=153,N=1157)	Normal	0.099	GTEX-NL3H-0011-R6a-SM-2I3G8
GBM(T=153,N=1157)	Normal	1.1184	GTEX-ZAB4-0011-R10a-SM-4SOKH
GBM(T=153,N=1157)	Normal	0.5568	GTEX-13SLW-0011-R11a-SM-5SI8Q
GBM(T=153,N=1157)	Normal	0.8647	GTEX-11WQK-3026-SM-5EQL6
GBM(T=153,N=1157)	Normal	-0.2328	GTEX-131XW-0011-R6b-SM-5K7XY
GBM(T=153,N=1157)	Normal	1.6234	GTEX-N7MT-1126-SM-2YUNQ
GBM(T=153,N=1157)	Normal	1.0983	GTEX-WL46-2926-SM-3LK82
GBM(T=153,N=1157)	Normal	0.537	GTEX-ZDXO-2926-SM-4WKFM
GBM(T=153,N=1157)	Normal	0.5955	GTEX-1399T-0011-R4b-SM-5DUVX
GBM(T=153,N=1157)	Normal	-0.1665	GTEX-12ZZW-0011-R7a-SM-5DUWC
GBM(T=153,N=1157)	Normal	0.9038	GTEX-1445S-0011-R2b-SM-5PNUH
GBM(T=153,N=1157)	Normal	2.0673	GTEX-R55E-0011-R11A-SM-2TC6I
GBM(T=153,N=1157)	Normal	1.0293	GTEX-QMR6-1326-SM-32PLB
GBM(T=153,N=1157)	Normal	1.9377	GTEX-147F4-0011-R8b-SM-5S2UN
GBM(T=153,N=1157)	Normal	-0.2159	GTEX-139TS-0011-R10a-SM-5K7TU
GBM(T=153,N=1157)	Normal	0.9642	GTEX-12WSB-0011-R7b-SM-5GU6V
GBM(T=153,N=1157)	Normal	-1.3921	GTEX-13IVO-0011-R11b-SM-5LZXQ
GBM(T=153,N=1157)	Normal	0.434	GTEX-1212Z-0011-R1b-SM-5BC72
GBM(T=153,N=1157)	Normal	1.0983	GTEX-Q2AG-0011-R2A-SM-2HMIT
GBM(T=153,N=1157)	Normal	0.9493	GTEX-11H98-0011-R5b-SM-57WCF
GBM(T=153,N=1157)	Normal	-0.5332	GTEX-ZV68-0011-R7a-SM-51MT4
GBM(T=153,N=1157)	Normal	0.0014	GTEX-12ZZY-0011-R10b-SM-5HL7W
GBM(T=153,N=1157)	Normal	0.2762	GTEX-12WSC-0011-R5b-SM-5CVNS
GBM(T=153,N=1157)	Normal	1.2023	GTEX-11GSO-2926-SM-5HL73
GBM(T=153,N=1157)	Normal	-0.7108	GTEX-13O3O-0011-R10a-SM-5LUA9
GBM(T=153,N=1157)	Normal	0.7058	GTEX-12WSF-0011-R1a-SM-5DUVI
GBM(T=153,N=1157)	Normal	0.1648	GTEX-12WSM-0011-R7b-SM-5EGLD
GBM(T=153,N=1157)	Normal	0.5069	GTEX-139UC-3126-SM-5J1OY
GBM(T=153,N=1157)	Normal	1.0983	GTEX-11GSP-0011-R10a-SM-5NQ7J
GBM(T=153,N=1157)	Normal	-0.2498	GTEX-ZF28-0011-R8a-SM-4WWFW
GBM(T=153,N=1157)	Normal	-0.7834	GTEX-RVPU-0011-R3A-SM-2XCAE
GBM(T=153,N=1157)	Normal	-0.1993	GTEX-RNOR-0011-R3A-SM-2TF5J
GBM(T=153,N=1157)	Normal	1.4065	GTEX-13OVJ-0011-R2b-SM-5L3GP
GBM(T=153,N=1157)	Normal	1.1117	GTEX-QMR6-0011-R5A-SM-32PKT
GBM(T=153,N=1157)	Normal	0.4016	GTEX-11WQC-0011-R11b-SM-57WD6
GBM(T=153,N=1157)	Normal	0.3907	GTEX-11DXW-1026-SM-5H11K
GBM(T=153,N=1157)	Normal	1.8484	GTEX-ZE9C-0011-R2a-SM-4WKGH
GBM(T=153,N=1157)	Normal	-1.685	GTEX-14753-0011-R8b-SM-5S2U1
GBM(T=153,N=1157)	Normal	1.3225	GTEX-13FHP-3026-SM-5IJBS
GBM(T=153,N=1157)	Normal	1.1117	GTEX-13VXU-0011-R7b-SM-5SI72
GBM(T=153,N=1157)	Normal	-0.0277	GTEX-12WSE-0011-R7a-SM-5PNWF
GBM(T=153,N=1157)	Normal	1.1117	GTEX-X585-3026-SM-46MWF
GBM(T=153,N=1157)	Normal	0.8246	GTEX-12WSF-0011-R10a-SM-5LZVH
GBM(T=153,N=1157)	Normal	0.688	GTEX-ZE9C-0011-R4a-SM-4WKH6
GBM(T=153,N=1157)	Normal	0.5763	GTEX-14BIN-0011-R11a-SM-5SI79
GBM(T=153,N=1157)	Normal	1.2333	GTEX-12ZZX-2926-SM-5GCOQ
GBM(T=153,N=1157)	Normal	1.7786	GTEX-Y8DK-0011-R11A-SM-4SOK2
GBM(T=153,N=1157)	Normal	0.8568	GTEX-WZTO-2926-SM-3NM9I
GBM(T=153,N=1157)	Normal	1.4756	GTEX-WWYW-0011-R5A-SM-3NB3E
GBM(T=153,N=1157)	Normal	0.4967	GTEX-13QJC-0011-R2b-SM-5PNUN
GBM(T=153,N=1157)	Normal	0.7999	GTEX-13SLX-0011-R10a-SM-5P9HV
GBM(T=153,N=1157)	Normal	0.679	GTEX-RVPV-0011-R11A-SM-2TF6F
GBM(T=153,N=1157)	Normal	0.1519	GTEX-12WSA-0011-R7b-SM-5GU5U
GBM(T=153,N=1157)	Normal	1.6964	GTEX-1269C-3126-SM-5EGI6
GBM(T=153,N=1157)	Normal	0.0014	GTEX-11WQK-0011-R10a-SM-5BC6R
GBM(T=153,N=1157)	Normal	1.7702	GTEX-13OVJ-0011-R1b-SM-5L3I6
GBM(T=153,N=1157)	Normal	1.2696	GTEX-139TS-0011-R2b-SM-5J1MX
GBM(T=153,N=1157)	Normal	0.8246	GTEX-11OF3-0011-R6b-SM-57WBG
GBM(T=153,N=1157)	Normal	0.8246	GTEX-13FHO-0011-R3b-SM-5K7YA
GBM(T=153,N=1157)	Normal	0.547	GTEX-RU72-0011-R5A-SM-2TF6U
GBM(T=153,N=1157)	Normal	1.0779	GTEX-13OVL-0011-R1a-SM-5L3H5
GBM(T=153,N=1157)	Normal	1.2085	GTEX-X4XX-0011-R11A-SM-46MWQ
GBM(T=153,N=1157)	Normal	-0.2671	GTEX-ZF28-0011-R5a-SM-4WWCZ
GBM(T=153,N=1157)	Normal	1.4174	GTEX-NPJ7-0011-R9a-SM-2TC5R
GBM(T=153,N=1157)	Normal	1.5806	GTEX-13OW6-0011-R10a-SM-5L3HE
GBM(T=153,N=1157)	Normal	1.0007	GTEX-T6MN-0011-R1A-SM-32QOY
GBM(T=153,N=1157)	Normal	-0.9132	GTEX-RVPU-0011-R7A-SM-2XCAB
GBM(T=153,N=1157)	Normal	0.9419	GTEX-11GSP-0011-R7b-SM-57WC3
GBM(T=153,N=1157)	Normal	0.605	GTEX-12ZZX-0011-R6a-SM-5HL8L
GBM(T=153,N=1157)	Normal	-0.7346	GTEX-131XW-0011-R10a-SM-5DUVA
GBM(T=153,N=1157)	Normal	1.0079	GTEX-UTHO-0011-R6A-SM-3GIJW
GBM(T=153,N=1157)	Normal	0.3115	GTEX-13VXU-3026-SM-5LU3K
GBM(T=153,N=1157)	Normal	1.8404	GTEX-T2IS-0011-R2A-SM-32QPF
GBM(T=153,N=1157)	Normal	1.4547	TCGA-06-0681-11
GBM(T=153,N=1157)	Normal	0.9642	GTEX-131XH-2926-SM-5LZU4
GBM(T=153,N=1157)	Normal	-0.5973	GTEX-139UC-0011-R5b-SM-5K7VY
GBM(T=153,N=1157)	Normal	2.2144	GTEX-QDT8-0011-R5A-SM-32PKN
GBM(T=153,N=1157)	Normal	1.4011	GTEX-13G51-0011-R10b-SM-5LZYF
GBM(T=153,N=1157)	Normal	0.5955	GTEX-11DXW-1126-SM-5H12Q
GBM(T=153,N=1157)	Normal	1.5165	GTEX-145LS-0011-R2a-SM-5PNZI
GBM(T=153,N=1157)	Normal	1.5709	GTEX-WL46-0011-R10A-SM-3MJFQ
GBM(T=153,N=1157)	Normal	0.4016	GTEX-12WS9-0011-R6a-SM-5P9EW
GBM(T=153,N=1157)	Normal	1.1316	GTEX-147GR-0011-R7a-SM-5S2RP
GBM(T=153,N=1157)	Normal	1.1512	GTEX-13PL6-3126-SM-5LUAR
GBM(T=153,N=1157)	Normal	-0.2498	GTEX-12WSH-0011-R11a-SM-5LZVM
GBM(T=153,N=1157)	Normal	2.3953	GTEX-13SLX-0011-R2b-SM-5S2VP
GBM(T=153,N=1157)	Normal	2.2931	GTEX-WHSE-0011-R4A-SM-3P5ZN
GBM(T=153,N=1157)	Normal	-0.3752	GTEX-12ZZW-0011-R3a-SM-5DUWW
GBM(T=153,N=1157)	Normal	2.0776	GTEX-13X6K-0011-R2b-SM-5P9K3
GBM(T=153,N=1157)	Normal	0.9642	GTEX-13X6I-0011-R10a-SM-5PNWI
GBM(T=153,N=1157)	Normal	0.3796	GTEX-14BIM-0011-R11b-SM-5S2RN
GBM(T=153,N=1157)	Normal	1.6187	GTEX-R55F-0011-R8A-SM-2TF4F
GBM(T=153,N=1157)	Normal	1.6649	GTEX-11UD1-0011-R2b-SM-5BC6O
GBM(T=153,N=1157)	Normal	-0.4921	GTEX-147F4-0011-R6b-SM-5S2UP
GBM(T=153,N=1157)	Normal	1.5563	GTEX-X585-0011-R11B-SM-46MUZ
GBM(T=153,N=1157)	Normal	1.8201	GTEX-13SLX-3126-SM-5S2Q5
GBM(T=153,N=1157)	Normal	0.6145	GTEX-11NV4-0011-R6a-SM-57WD5
GBM(T=153,N=1157)	Normal	-0.4719	GTEX-13CZV-0011-R7b-SM-5LZXH
GBM(T=153,N=1157)	Normal	0.9419	GTEX-145LU-0011-R10a-SM-5PNWJ
GBM(T=153,N=1157)	Normal	1.1382	GTEX-ZAB4-0011-R2a-SM-4RGNP
GBM(T=153,N=1157)	Normal	1.46	GTEX-11O72-2926-SM-5BC4V
GBM(T=153,N=1157)	Normal	0.4865	GTEX-12WSH-0011-R10a-SM-5LZUS
GBM(T=153,N=1157)	Normal	1.7229	GTEX-13FXS-0011-R6b-SM-5L3F7
GBM(T=153,N=1157)	Normal	1.1316	GTEX-1313W-0011-R4b-SM-5KLZV
GBM(T=153,N=1157)	Normal	1.3283	GTEX-Y8DK-0011-R6A-SM-4V6EG
GBM(T=153,N=1157)	Normal	2.2872	GTEX-R55E-0011-R7A-SM-2TC5Z
GBM(T=153,N=1157)	Normal	1.5316	GTEX-131YS-0011-R1a-SM-5DUXC
GBM(T=153,N=1157)	Normal	2.1574	GTEX-13OW6-0011-R7b-SM-5L3H4
GBM(T=153,N=1157)	Normal	1.9786	GTEX-ZVT3-3026-SM-5E43N
GBM(T=153,N=1157)	Normal	0.3685	GTEX-13X6J-0011-R10b-SM-5PNWA
GBM(T=153,N=1157)	Normal	1.1577	GTEX-11GSP-3126-SM-5A5LL
GBM(T=153,N=1157)	Normal	0.7832	GTEX-13PL6-0011-R5b-SM-5O9BI
GBM(T=153,N=1157)	Normal	2.3536	GTEX-11WQC-0011-R8b-SM-57WCH
GBM(T=153,N=1157)	Normal	1.9149	GTEX-13OVJ-0011-R4b-SM-5P9H5
GBM(T=153,N=1157)	Normal	1.105	GTEX-13RTJ-0011-R2a-SM-5PNW9
GBM(T=153,N=1157)	Normal	1.4859	GTEX-13FLW-0011-R7b-SM-5L3EZ
GBM(T=153,N=1157)	Normal	1.4547	GTEX-XMD1-0011-R1A-SM-4AT4C
GBM(T=153,N=1157)	Normal	0.2881	GTEX-S7PM-0011-R6A-SM-3NM8F
GBM(T=153,N=1157)	Normal	-0.4325	GTEX-139UW-0011-R11a-SM-5IJGN
GBM(T=153,N=1157)	Normal	1.1706	GTEX-1313W-3026-SM-5LZUZ
GBM(T=153,N=1157)	Normal	0.4967	GTEX-139UC-3226-SM-5N9EZ
GBM(T=153,N=1157)	Normal	2.2051	GTEX-WL46-0011-R9A-SM-3MJFP
GBM(T=153,N=1157)	Normal	-0.3566	GTEX-11ZU8-0011-R4a-SM-5BC6Y
GBM(T=153,N=1157)	Normal	0.5568	GTEX-NL3H-0011-R3a-SM-2I3GL
GBM(T=153,N=1157)	Normal	1.8404	GTEX-N7MT-0011-R1a-SM-5SI7S
GBM(T=153,N=1157)	Normal	1.2271	GTEX-13N1W-0011-R6a-SM-5MR43
GBM(T=153,N=1157)	Normal	1.1447	GTEX-13FLV-0011-R3b-SM-5LZYP
GBM(T=153,N=1157)	Normal	0.4125	GTEX-T5JC-0011-R6A-SM-5SI89
GBM(T=153,N=1157)	Normal	2.8096	GTEX-NPJ8-0011-R8a-SM-2HMLG
GBM(T=153,N=1157)	Normal	0.9191	GTEX-1445S-0011-R10a-SM-5PNWB
GBM(T=153,N=1157)	Normal	1.2934	GTEX-T2IS-2926-SM-32QPO
GBM(T=153,N=1157)	Normal	-1.4305	GTEX-131XW-0011-R11a-SM-5DUV9
GBM(T=153,N=1157)	Normal	1.674	GTEX-QVJO-1325-SM-2S1QX
GBM(T=153,N=1157)	Normal	0.5955	GTEX-XMD1-0011-R3B-SM-4AT5R
GBM(T=153,N=1157)	Normal	1.7575	GTEX-ZE7O-0011-R10a-SM-57WAZ
GBM(T=153,N=1157)	Normal	0.8568	GTEX-13G51-3026-SM-5IJB8
GBM(T=153,N=1157)	Normal	0.6145	GTEX-13FHP-0011-R11b-SM-5LZXP
GBM(T=153,N=1157)	Normal	0.1124	GTEX-WWYW-0011-R11A-SM-3NB38
GBM(T=153,N=1157)	Normal	1.3956	GTEX-14ABY-0011-R5b-SM-5SI7B
GBM(T=153,N=1157)	Normal	-0.1504	GTEX-ZXG5-0011-R6a-SM-57WBZ
GBM(T=153,N=1157)	Normal	6.3399	GTEX-X4EP-3026-SM-3P5YP
GBM(T=153,N=1157)	Normal	1.5415	GTEX-13OW7-0011-R8b-SM-5L3HR
GBM(T=153,N=1157)	Normal	1.2992	GTEX-13RTJ-0011-R8b-SM-5O9DL
GBM(T=153,N=1157)	Normal	1.1641	GTEX-12ZZZ-0011-R4b-SM-5DUV7
GBM(T=153,N=1157)	Normal	-0.3022	GTEX-13CZV-0011-R3a-SM-5KM27
GBM(T=153,N=1157)	Normal	0.1776	GTEX-N7MS-0011-R11A-SM-2HMJS
GBM(T=153,N=1157)	Normal	-0.0277	GTEX-12WSE-0011-R10b-SM-5P9JV
GBM(T=153,N=1157)	Normal	1.3567	GTEX-13SLW-0011-R5b-SM-5SI6Z
GBM(T=153,N=1157)	Normal	-0.9132	GTEX-14753-0011-R10b-SM-5S2WE
GBM(T=153,N=1157)	Normal	0.688	GTEX-13OW5-0011-R1b-SM-5L3GE
GBM(T=153,N=1157)	Normal	1.8242	GTEX-14ABY-0011-R4b-SM-5S2VN
GBM(T=153,N=1157)	Normal	0.8164	GTEX-NL3H-0011-R10A-SM-2I3E9
GBM(T=153,N=1157)	Normal	0.8082	GTEX-145LU-2626-SM-5LU9Z
GBM(T=153,N=1157)	Normal	2.0465	GTEX-WHSE-0011-R6A-SM-3P5ZP
GBM(T=153,N=1157)	Normal	1.9111	GTEX-NPJ8-0011-R5a-SM-2HMJY
GBM(T=153,N=1157)	Normal	2.7227	GTEX-13OW6-0011-R8a-SM-5L3GF
GBM(T=153,N=1157)	Normal	-0.1504	GTEX-ZDXO-0011-R7a-SM-4WWCU
GBM(T=153,N=1157)	Normal	1.1184	GTEX-NPJ8-0011-R11A-SM-2YUMS
GBM(T=153,N=1157)	Normal	-0.4325	GTEX-139TS-0011-R6a-SM-5J2OB
GBM(T=153,N=1157)	Normal	1.3567	GTEX-11NUK-2926-SM-5A5MD
GBM(T=153,N=1157)	Normal	0.9343	GTEX-131XW-0011-R9a-SM-5N9EO
GBM(T=153,N=1157)	Normal	-1.0559	GTEX-145LU-0011-R1a-SM-5Q5CE
GBM(T=153,N=1157)	Normal	0.2998	GTEX-145LS-0011-R4b-SM-5S2UT
GBM(T=153,N=1157)	Normal	0.24	GTEX-ZF28-0011-R10a-SM-4WWEH
GBM(T=153,N=1157)	Normal	-1.0559	GTEX-144GO-0011-R1a-SM-5PNWO
GBM(T=153,N=1157)	Normal	1.7702	GTEX-NPJ8-0011-R7a-SM-2HMJV
GBM(T=153,N=1157)	Normal	6.8101	GTEX-X4EP-0011-R10B-SM-4QASJ
GBM(T=153,N=1157)	Normal	1.4065	GTEX-NPJ8-0011-R9a-SM-2YUN5
GBM(T=153,N=1157)	Normal	1.1833	GTEX-145MH-0011-R11a-SM-5P9HQ
GBM(T=153,N=1157)	Normal	1.6558	GTEX-QVUS-0011-R6A-SM-3GACX
GBM(T=153,N=1157)	Normal	1.595	GTEX-WVLH-0011-R7A-SM-3MJFB
GBM(T=153,N=1157)	Normal	0.6608	GTEX-144GL-0011-R4a-SM-5PNUI
GBM(T=153,N=1157)	Normal	0.7832	GTEX-1445S-0011-R3a-SM-5P9HY
GBM(T=153,N=1157)	Normal	0.5955	GTEX-14ABY-0011-R11a-SM-5SI7C
GBM(T=153,N=1157)	Normal	1.6875	GTEX-13OW6-0011-R4a-SM-5O9DX
GBM(T=153,N=1157)	Normal	1.3901	GTEX-ZVT3-0011-R8b-SM-57WDJ
GBM(T=153,N=1157)	Normal	2.1925	GTEX-QVJO-0011-R4A-SM-2S1QL
GBM(T=153,N=1157)	Normal	5.8885	GTEX-X4EP-0011-R5A-SM-3P628
GBM(T=153,N=1157)	Normal	1.7489	GTEX-WVLH-0011-R2A-SM-3MJFJ
GBM(T=153,N=1157)	Normal	0.547	GTEX-13O3O-0011-R4b-SM-5KM3F
GBM(T=153,N=1157)	Normal	1.1382	GTEX-13OVJ-0011-R11a-SM-5P9H8
GBM(T=153,N=1157)	Normal	1.1117	GTEX-X4XX-0011-R7A-SM-46MWR
GBM(T=153,N=1157)	Normal	2.2391	GTEX-12WSB-0011-R5b-SM-5GU67
GBM(T=153,N=1157)	Normal	0.1648	GTEX-11ONC-0011-R9b-SM-5NQ8J
GBM(T=153,N=1157)	Normal	0.9038	GTEX-13JUV-0011-R10b-SM-5LZXR
GBM(T=153,N=1157)	Normal	1.7403	GTEX-13OW6-0011-R1a-SM-5L3HQ
GBM(T=153,N=1157)	Normal	0.2881	GTEX-13OW5-3126-SM-5MR3Y
GBM(T=153,N=1157)	Normal	0.6969	GTEX-12WSE-2926-SM-5RQJ9
GBM(T=153,N=1157)	Normal	-9.9658	GTEX-TSE9-2926-SM-5CHQO
GBM(T=153,N=1157)	Normal	0.6969	GTEX-13S7M-3026-SM-5S2QQ
GBM(T=153,N=1157)	Normal	0.9789	GTEX-13JUV-3026-SM-5K7WX
GBM(T=153,N=1157)	Normal	1.692	GTEX-12ZZX-0011-R11a-SM-5DUVJ
GBM(T=153,N=1157)	Normal	0.346	GTEX-13NYC-2826-SM-5K7WR
GBM(T=153,N=1157)	Normal	0.7407	GTEX-13O3O-0011-R5b-SM-5KM44
GBM(T=153,N=1157)	Normal	0.7493	GTEX-145LS-0011-R5a-SM-5SI65
GBM(T=153,N=1157)	Normal	1.3956	GTEX-13JVG-0011-R10b-SM-5KM2P
GBM(T=153,N=1157)	Normal	1.2209	GTEX-131XH-0011-R8a-SM-5EGLL
GBM(T=153,N=1157)	Normal	3.1409	TCGA-06-0675-11
GBM(T=153,N=1157)	Normal	-0.4921	GTEX-139TT-0011-R5b-SM-5K7W8
GBM(T=153,N=1157)	Normal	1.7912	GTEX-1445S-3026-SM-5O9BR
GBM(T=153,N=1157)	Normal	0.4125	GTEX-RU72-3026-SM-5SI7Y
GBM(T=153,N=1157)	Normal	1.0915	GTEX-N7MS-2425-SM-26GMD
GBM(T=153,N=1157)	Normal	0.5069	GTEX-N7MT-1226-SM-26GMT
GBM(T=153,N=1157)	Normal	1.7489	GTEX-N7MT-1226-SM-26GMC
GBM(T=153,N=1157)	Normal	1.2696	GTEX-ZUA1-2926-SM-59HL3
GBM(T=153,N=1157)	Normal	0.9935	GTEX-12WSM-2126-SM-5GCOC
GBM(T=153,N=1157)	Normal	0.8961	GTEX-1445S-0011-R4a-SM-5PNWN
GBM(T=153,N=1157)	Normal	1.4228	GTEX-ZE9C-0011-R7a-SM-4WWCX
GBM(T=153,N=1157)	Normal	0.6425	GTEX-1313W-0011-R6a-SM-5K7XO
GBM(T=153,N=1157)	Normal	-0.3566	GTEX-13RTL-0011-R9a-SM-5Q5BR
GBM(T=153,N=1157)	Normal	1.0222	GTEX-13X6J-0011-R7b-SM-5PNUC
GBM(T=153,N=1157)	Normal	1.2934	GTEX-145LS-0011-R1b-SM-5PNUP
GBM(T=153,N=1157)	Normal	2.0395	GTEX-13NYB-0011-R5a-SM-5MR45
GBM(T=153,N=1157)	Normal	1.6093	GTEX-QVUS-0011-R10A-SM-3GIK3
GBM(T=153,N=1157)	Normal	1.0433	GTEX-Q2AG-2926-SM-2HMJ3
GBM(T=153,N=1157)	Normal	0.6517	GTEX-13X6I-2926-SM-5Q5C3
GBM(T=153,N=1157)	Normal	1.3511	GTEX-13FTY-0011-R9b-SM-5KM2U
GBM(T=153,N=1157)	Normal	0.8164	GTEX-11ZVC-0011-R3a-SM-5BC6V
GBM(T=153,N=1157)	Normal	0.1388	GTEX-13NYS-3126-SM-5KLYV
GBM(T=153,N=1157)	Normal	0.9493	GTEX-13S7M-0011-R10b-SM-5PNZB
GBM(T=153,N=1157)	Normal	-1.0862	GTEX-13CZV-0011-R4b-SM-5J2NY
GBM(T=153,N=1157)	Normal	1.1117	GTEX-131YS-0011-R7a-SM-5IJDA
GBM(T=153,N=1157)	Normal	0.3685	GTEX-1477Z-0011-R10b-SM-5S2RF
GBM(T=153,N=1157)	Normal	1.3956	GTEX-13NYS-0011-R4b-SM-5MR3O
GBM(T=153,N=1157)	Normal	1.1833	GTEX-X4XX-2926-SM-3NMB1
GBM(T=153,N=1157)	Normal	1.8282	GTEX-NPJ8-1526-SM-2D7VU
GBM(T=153,N=1157)	Normal	2.4675	GTEX-WVLH-0011-R6A-SM-3MJFZ
GBM(T=153,N=1157)	Normal	0.517	GTEX-14A5I-2926-SM-5Q5CQ
GBM(T=153,N=1157)	Normal	-0.4521	GTEX-13PLJ-0011-R11b-SM-5O9BS
GBM(T=153,N=1157)	Normal	0.9789	GTEX-11TTK-2826-SM-5GU5K
GBM(T=153,N=1157)	Normal	2.4144	GTEX-13SLX-0011-R9b-SM-5SI6X
GBM(T=153,N=1157)	Normal	1.2756	GTEX-XMD1-2926-SM-4AT42
GBM(T=153,N=1157)	Normal	1.7403	GTEX-X585-0011-R5A-SM-46MVI
GBM(T=153,N=1157)	Normal	2.3222	GTEX-1399T-0011-R8b-SM-5IJD8
GBM(T=153,N=1157)	Normal	0.6517	GTEX-13O1R-0011-R9b-SM-5KM33
GBM(T=153,N=1157)	Normal	0.6425	GTEX-13JVG-0011-R4a-SM-5MR4C
GBM(T=153,N=1157)	Normal	5.3463	GTEX-X4EP-0011-R11B-SM-4QASK
GBM(T=153,N=1157)	Normal	-0.0277	GTEX-YJ89-0011-R5a-SM-4V6GM
GBM(T=153,N=1157)	Normal	0.2762	GTEX-14BIM-0011-R4b-SM-5S2RK
GBM(T=153,N=1157)	Normal	1.7532	GTEX-13SLW-0011-R8b-SM-5SI64
GBM(T=153,N=1157)	Normal	1.2333	GTEX-13QIC-0011-R8b-SM-5O9CV
GBM(T=153,N=1157)	Normal	2.7139	GTEX-N7MS-0011-R8a-SM-2YUMK
GBM(T=153,N=1157)	Normal	2.1862	GTEX-13NYB-0011-R10a-SM-5KM43
GBM(T=153,N=1157)	Normal	1.3283	GTEX-14BIN-3326-SM-5Q5E6
GBM(T=153,N=1157)	Normal	2.8034	GTEX-NPJ8-0011-R10A-SM-2YUMO
GBM(T=153,N=1157)	Normal	1.334	GTEX-1313W-0011-R5b-SM-5L3EP
GBM(T=153,N=1157)	Normal	2.6556	GTEX-QVJO-0011-R10A-SM-2S1QJ
GBM(T=153,N=1157)	Normal	1.1897	GTEX-Q2AG-0011-R4A-SM-2HMKA
GBM(T=153,N=1157)	Normal	-0.2671	GTEX-RVPU-0011-R4A-SM-2TF6X
GBM(T=153,N=1157)	Normal	1.2576	GTEX-WHSE-0011-R7A-SM-3P5YZ
GBM(T=153,N=1157)	Normal	1.4962	GTEX-P44G-0011-R10A-SM-2I3FF
GBM(T=153,N=1157)	Normal	1.0007	GTEX-YFC4-0011-R1a-SM-4V6EH
GBM(T=153,N=1157)	Normal	1.3225	GTEX-131XH-0011-R10a-SM-5EGLJ
GBM(T=153,N=1157)	Normal	1.4962	GTEX-13N2G-0011-R2a-SM-5MR4Q
GBM(T=153,N=1157)	Normal	0.5859	GTEX-1128S-2726-SM-5H12C
GBM(T=153,N=1157)	Normal	1.2271	GTEX-11ZVC-0011-R4a-SM-5BC6Z
GBM(T=153,N=1157)	Normal	0.5568	GTEX-11GSO-0011-R3b-SM-57WB2
GBM(T=153,N=1157)	Normal	1.6558	GTEX-WVLH-2926-SM-3MJG5
GBM(T=153,N=1157)	Normal	-0.4719	GTEX-RVPU-0011-R8A-SM-5SI8I
GBM(T=153,N=1157)	Normal	1.2875	GTEX-12ZZX-0011-R3b-SM-5EGLH
GBM(T=153,N=1157)	Normal	1.4704	GTEX-1313W-0011-R2a-SM-5EGLF
GBM(T=153,N=1157)	Normal	0.1648	GTEX-13O3Q-0011-R1b-SM-5KM3L
GBM(T=153,N=1157)	Normal	1.4547	GTEX-XLM4-3026-SM-4AT6L
GBM(T=153,N=1157)	Normal	1.3051	GTEX-12WSI-0011-R11b-SM-5P9EZ
GBM(T=153,N=1157)	Normal	1.7185	GTEX-N7MS-0011-R4a-SM-2HMKW
GBM(T=153,N=1157)	Normal	1.0642	GTEX-131YS-3026-SM-5EGHY
GBM(T=153,N=1157)	Normal	1.9302	GTEX-13JUV-0011-R1a-SM-5LZY4
GBM(T=153,N=1157)	Normal	1.8078	GTEX-1399T-0011-R2b-SM-5DUXM
GBM(T=153,N=1157)	Normal	0.9038	GTEX-XOTO-0011-R7B-SM-4B64R
GBM(T=153,N=1157)	Normal	-0.0877	GTEX-12WSD-0011-R10b-SM-5GU79
GBM(T=153,N=1157)	Normal	1.1897	GTEX-N7MS-0011-R6a-SM-2HMJ4
GBM(T=153,N=1157)	Normal	0.5955	GTEX-13S7M-0011-R5b-SM-5P9HS
GBM(T=153,N=1157)	Normal	1.0433	GTEX-12126-0011-R10b-SM-5BC6T
GBM(T=153,N=1157)	Normal	2.3677	GTEX-QVJO-0011-R1A-SM-2S1QI
GBM(T=153,N=1157)	Normal	0.0158	GTEX-XMD1-0011-R2B-SM-4AT5N
GBM(T=153,N=1157)	Normal	0.6969	GTEX-RU72-0011-R11A-SM-2TF6J
GBM(T=153,N=1157)	Normal	0.8082	GTEX-11UD1-0011-R3a-SM-5BC6S
GBM(T=153,N=1157)	Normal	1.3846	GTEX-XOTO-0011-R1B-SM-4B65C
GBM(T=153,N=1157)	Normal	1.0222	GTEX-13O3O-0011-R1b-SM-5KM2K
GBM(T=153,N=1157)	Normal	-2.114	GTEX-14753-0011-R5a-SM-5S2VW
GBM(T=153,N=1157)	Normal	1.0151	GTEX-12WS9-2826-SM-5FQU9
GBM(T=153,N=1157)	Normal	0.4447	GTEX-145LS-0011-R3a-SM-5S2VJ
GBM(T=153,N=1157)	Normal	2.4571	GTEX-R55E-0011-R8A-SM-2TC66
GBM(T=153,N=1157)	Normal	0.7146	GTEX-14BIM-0011-R5b-SM-5S2RM
GBM(T=153,N=1157)	Normal	-0.3752	GTEX-ZF28-0011-R7a-SM-4WKF5
GBM(T=153,N=1157)	Normal	0.099	GTEX-RVPU-0011-R8A-SM-2TF74
GBM(T=153,N=1157)	Normal	1.3511	GTEX-12ZZY-0011-R5a-SM-5EGL9
GBM(T=153,N=1157)	Normal	3.3364	GTEX-RNOR-0011-R9A-SM-2TF52
GBM(T=153,N=1157)	Normal	1.4065	GTEX-NPJ8-1526-SM-26GMH
GBM(T=153,N=1157)	Normal	0.2154	GTEX-13VXU-0011-R6a-SM-5SI71
GBM(T=153,N=1157)	Normal	0.8568	GTEX-NPJ8-1526-SM-26GMY
GBM(T=153,N=1157)	Normal	1.0573	GTEX-12WSF-0011-R3a-SM-5DUW7
GBM(T=153,N=1157)	Normal	1.5013	GTEX-12WSD-0011-R7b-SM-5PNWE
GBM(T=153,N=1157)	Normal	0.4967	GTEX-14BIM-0011-R3b-SM-5S2RL
GBM(T=153,N=1157)	Normal	1.8119	GTEX-13G51-0011-R1a-SM-5LZYR
GBM(T=153,N=1157)	Normal	0.6969	GTEX-13FLW-0011-R1b-SM-5LZX2
GBM(T=153,N=1157)	Normal	1.4494	GTEX-13OW6-0011-R11a-SM-5L3H2
GBM(T=153,N=1157)	Normal	1.3397	GTEX-NPJ8-0011-R6a-SM-2HMKB
GBM(T=153,N=1157)	Normal	1.3051	GTEX-11ZVC-0011-R1b-SM-5BC6M
GBM(T=153,N=1157)	Normal	0.5763	GTEX-WWYW-3026-SM-3NB36
GBM(T=153,N=1157)	Normal	2.1247	GTEX-QMR6-0011-R8A-SM-32PKJ
GBM(T=153,N=1157)	Normal	1.4065	GTEX-13RTJ-0011-R9a-SM-5Q5AY
GBM(T=153,N=1157)	Normal	0.5666	GTEX-13NYS-0011-R1b-SM-5MR55
GBM(T=153,N=1157)	Normal	0.099	GTEX-OHPN-0011-R8A-SM-33HBT
GBM(T=153,N=1157)	Normal	0.537	GTEX-13O3Q-0011-R2b-SM-5KM3K
GBM(T=153,N=1157)	Normal	1.5661	GTEX-13X6K-0011-R6a-SM-5P9K6
GBM(T=153,N=1157)	Normal	0.2154	GTEX-Y8DK-0011-R1A-SM-4RGLO
GBM(T=153,N=1157)	Normal	1.412	GTEX-131YS-0011-R11b-SM-5EGLM
GBM(T=153,N=1157)	Normal	0.8961	GTEX-X4XX-3026-SM-3NMB2
GBM(T=153,N=1157)	Normal	0.688	GTEX-11ONC-3026-SM-5985W
GBM(T=153,N=1157)	Normal	1.1512	GTEX-13NZA-0011-R9b-SM-5MR5I
GBM(T=153,N=1157)	Normal	0.3907	GTEX-ZVZQ-0011-R3a-SM-57WC7
GBM(T=153,N=1157)	Normal	0.679	GTEX-14BIN-0011-R9a-SM-5SI76
GBM(T=153,N=1157)	Normal	0.8883	GTEX-139TT-0011-R7b-SM-5J2MN
GBM(T=153,N=1157)	Normal	1.3283	GTEX-11OF3-0011-R11a-SM-57WCR
GBM(T=153,N=1157)	Normal	1.2023	GTEX-145MF-2726-SM-5O995
GBM(T=153,N=1157)	Normal	0.605	GTEX-13G51-0011-R11b-SM-5J2NE
GBM(T=153,N=1157)	Normal	1.0503	GTEX-13O3Q-0011-R5b-SM-5P9H4
GBM(T=153,N=1157)	Normal	0.7748	GTEX-X4XY-0011-R10B-SM-46MWS
GBM(T=153,N=1157)	Normal	1.125	GTEX-1313W-3126-SM-5LZUI
GBM(T=153,N=1157)	Normal	0.6699	GTEX-13FXS-0011-R11a-SM-5L3DM
GBM(T=153,N=1157)	Normal	0.8726	GTEX-13FHO-0011-R5b-SM-5LZZ3
GBM(T=153,N=1157)	Normal	1.0503	GTEX-1445S-0011-R7b-SM-5PNUG
GBM(T=153,N=1157)	Normal	0.8164	GTEX-RU72-0011-R6A-SM-2TF71
GBM(T=153,N=1157)	Normal	-0.1665	GTEX-UTHO-0011-R10A-SM-3GIJQ
GBM(T=153,N=1157)	Normal	1.5758	GTEX-145MH-0011-R8a-SM-5PNUL
GBM(T=153,N=1157)	Normal	1.8323	GTEX-NPJ8-0011-R4a-SM-2HML3
GBM(T=153,N=1157)	Normal	1.3901	GTEX-ZYY3-3126-SM-5SI9L
GBM(T=153,N=1157)	Normal	0.605	GTEX-139TT-0011-R11b-SM-5LZV1
GBM(T=153,N=1157)	Normal	0.5568	GTEX-145LU-0011-R11b-SM-5P9JX
GBM(T=153,N=1157)	Normal	0.8164	GTEX-13OW7-2926-SM-5MR3Z
GBM(T=153,N=1157)	Normal	1.1577	GTEX-12WSA-2926-SM-5EQ4D
GBM(T=153,N=1157)	Normal	1.3567	GTEX-12WSD-0011-R4b-SM-5LZUA
GBM(T=153,N=1157)	Normal	0.8883	GTEX-13S7M-0011-R9a-SM-5O9DW
GBM(T=153,N=1157)	Normal	0.7146	GTEX-14ASI-0011-R6a-SM-5S2UZ
GBM(T=153,N=1157)	Normal	1.2576	GTEX-13OVL-0011-R5b-SM-5L3FU
GBM(T=153,N=1157)	Normal	1.642	GTEX-1313W-0011-R7b-SM-5DUWL
GBM(T=153,N=1157)	Normal	1.0573	GTEX-144GL-0011-R6a-SM-5P9HW
GBM(T=153,N=1157)	Normal	1.9377	GTEX-R55F-1326-SM-2TF5F
GBM(T=153,N=1157)	Normal	-0.1031	GTEX-1477Z-0011-R3b-SM-5PNX9
GBM(T=153,N=1157)	Normal	1.0293	GTEX-13X6I-0011-R8a-SM-5PNZF
GBM(T=153,N=1157)	Normal	1.6785	GTEX-12ZZX-2826-SM-5BC6K
GBM(T=153,N=1157)	Normal	1.787	TCGA-06-0680-11
GBM(T=153,N=1157)	Normal	0.8082	GTEX-13X6J-0011-R5b-SM-5PNWT
GBM(T=153,N=1157)	Normal	0.7999	GTEX-NPJ8-0011-R1a-SM-5SI8B
GBM(T=153,N=1157)	Normal	2.5112	GTEX-XLM4-0011-R8A-SM-4AT44
GBM(T=153,N=1157)	Normal	0.6699	GTEX-139UW-0011-R9b-SM-5LZYT
GBM(T=153,N=1157)	Normal	1.2455	GTEX-13RTJ-0011-R1a-SM-5O9D9
GBM(T=153,N=1157)	Normal	0.7146	GTEX-ZUA1-0011-R5b-SM-51MTG
GBM(T=153,N=1157)	Normal	1.3567	GTEX-11ZUS-2926-SM-5FQSL
GBM(T=153,N=1157)	Normal	1.2455	GTEX-117XS-3026-SM-5N9CA
GBM(T=153,N=1157)	Normal	0.5568	GTEX-13NYS-0011-R5a-SM-5MR4D
GBM(T=153,N=1157)	Normal	0.9191	GTEX-13OVJ-2726-SM-5IJG6
GBM(T=153,N=1157)	Normal	0.8488	GTEX-Z93S-0011-R5b-SM-4RGNI
GBM(T=153,N=1157)	Normal	2.0535	GTEX-QDT8-3026-SM-32PKB
GBM(T=153,N=1157)	Normal	1.7954	GTEX-NPJ8-0011-R3a-SM-2HMIW
GBM(T=153,N=1157)	Normal	-0.1665	GTEX-13OVH-0011-R4a-SM-5KM3W
GBM(T=153,N=1157)	Normal	1.4494	GTEX-11ONC-2926-SM-5P9JM
GBM(T=153,N=1157)	Normal	1.7316	GTEX-WWYW-0011-R7A-SM-3NB3H
GBM(T=153,N=1157)	Normal	1.3454	GTEX-RNOR-2226-SM-2TF5O
GBM(T=153,N=1157)	Normal	1.412	GTEX-WHSE-0011-R3A-SM-3P5ZM
GBM(T=153,N=1157)	Normal	1.0847	GTEX-131XH-0011-R6a-SM-5KM2G
GBM(T=153,N=1157)	Normal	0.7916	GTEX-12WS9-0011-R10a-SM-57WBV
GBM(T=153,N=1157)	Normal	1.2023	GTEX-131YS-0011-R10b-SM-5EQ5N
GBM(T=153,N=1157)	Normal	0.3115	GTEX-13VXU-0011-R3b-SM-5O9CU
GBM(T=153,N=1157)	Normal	2.0742	GTEX-OXRO-0011-R9A-SM-5S2W3
GBM(T=153,N=1157)	Normal	1.0779	GTEX-13X6J-0011-R3b-SM-5P9K5
GBM(T=153,N=1157)	Normal	1.2147	GTEX-11ONC-0011-R8b-SM-5NQ87
GBM(T=153,N=1157)	Normal	0.9038	GTEX-12126-0011-R11a-SM-5BC6X
GBM(T=153,N=1157)	Normal	-0.2498	GTEX-RU72-0011-R7A-SM-2TF5U
GBM(T=153,N=1157)	Normal	0.4761	GTEX-11H98-0011-R11b-SM-5NQ6U
GBM(T=153,N=1157)	Normal	1.1117	GTEX-WZTO-0011-R11A-SM-4E3K9
GBM(T=153,N=1157)	Normal	0.8961	GTEX-14BIM-3126-SM-5Q5C7
GBM(T=153,N=1157)	Normal	1.196	GTEX-ZAB4-0011-R3a-SM-4RGNQ
GBM(T=153,N=1157)	Normal	1.0363	GTEX-13OVL-0011-R8a-SM-5L3HH
GBM(T=153,N=1157)	Normal	2.5511	GTEX-14ABY-0011-R9a-SM-5PNZK
GBM(T=153,N=1157)	Normal	2.0465	GTEX-NL4W-0011-R8a-SM-2I3G4
GBM(T=153,N=1157)	Normal	0.9343	GTEX-11GSO-0011-R2a-SM-57WDF
GBM(T=153,N=1157)	Normal	0.517	GTEX-NL3H-0011-R1a-SM-48TDJ
GBM(T=153,N=1157)	Normal	0.9115	GTEX-X261-0011-R10B-SM-4E3JT
GBM(T=153,N=1157)	Normal	0.547	GTEX-11ZTS-0011-R3a-SM-5BC78
GBM(T=153,N=1157)	Normal	1.8078	GTEX-XLM4-0011-R6A-SM-4AT4B
GBM(T=153,N=1157)	Normal	0.3115	GTEX-12WSB-0011-R11b-SM-57WBJ
GBM(T=153,N=1157)	Normal	1.7489	GTEX-N7MT-0011-R6a-SM-2I3G3
GBM(T=153,N=1157)	Normal	0.0854	GTEX-T5JC-2326-SM-32PMR
GBM(T=153,N=1157)	Normal	1.6558	GTEX-145MH-0011-R5a-SM-5P9JT
GBM(T=153,N=1157)	Normal	-0.1031	GTEX-13NZ8-3026-SM-5L3D4
GBM(T=153,N=1157)	Normal	0.8961	GTEX-13OVH-3026-SM-5MR4N
GBM(T=153,N=1157)	Normal	0.2522	GTEX-YJ89-0011-R11a-SM-4SOKA
GBM(T=153,N=1157)	Normal	0.517	GTEX-13N1W-0011-R10b-SM-5MR4H
GBM(T=153,N=1157)	Normal	1.9931	GTEX-145MI-3126-SM-5Q5CF
GBM(T=153,N=1157)	Normal	1.2209	GTEX-13OW8-0011-R10a-SM-5L3H6
GBM(T=153,N=1157)	Normal	0.8327	GTEX-13OW8-0011-R8a-SM-5L3G5
GBM(T=153,N=1157)	Normal	1.949	GTEX-QVUS-0011-R8A-SM-3GAD7
GBM(T=153,N=1157)	Normal	0.5666	GTEX-P44H-0011-R4A-SM-2XCEW
GBM(T=153,N=1157)	Normal	-0.013	GTEX-RU72-0011-R2A-SM-2TF6O
GBM(T=153,N=1157)	Normal	1.9149	GTEX-X585-0011-R8A-SM-46MUX
GBM(T=153,N=1157)	Normal	1.4494	GTEX-145MH-0011-R3b-SM-5P9JQ
GBM(T=153,N=1157)	Normal	1.2696	GTEX-11ZUS-0011-R8a-SM-5BC73
GBM(T=153,N=1157)	Normal	0.6969	GTEX-NPJ8-2626-SM-2D7W2
GBM(T=153,N=1157)	Normal	0.8164	GTEX-YFC4-0011-R4a-SM-4RGLQ
GBM(T=153,N=1157)	Normal	1.614	GTEX-13NZA-0011-R8b-SM-5KM2Q
GBM(T=153,N=1157)	Normal	1.5316	GTEX-Y8DK-0011-R5B-SM-4RTW6
GBM(T=153,N=1157)	Normal	1.6187	GTEX-11ZTS-0011-R1a-SM-5BC71
GBM(T=153,N=1157)	Normal	1.5366	GTEX-YJ89-0011-R9a-SM-4SOK7
GBM(T=153,N=1157)	Normal	0.5859	GTEX-139TU-0011-R5b-SM-5L3E1
GBM(T=153,N=1157)	Normal	-0.0574	GTEX-NL3H-0011-R11A-SM-2I3E6
GBM(T=153,N=1157)	Normal	1.9264	GTEX-N7MS-0011-R2a-SM-2HML6
GBM(T=153,N=1157)	Normal	1.8722	GTEX-13FTY-0011-R1a-SM-5LZXE
GBM(T=153,N=1157)	Normal	0.9268	GTEX-12WSF-0011-R4b-SM-5HL88
GBM(T=153,N=1157)	Normal	1.8404	GTEX-11ZTS-0011-R2b-SM-5BC75
GBM(T=153,N=1157)	Normal	-0.0574	GTEX-T5JC-0011-R11A-SM-32PMB
GBM(T=153,N=1157)	Normal	1.6093	GTEX-1399T-3026-SM-5KLZC
GBM(T=153,N=1157)	Normal	0.679	GTEX-12WS9-0011-R2a-SM-5CVNE
GBM(T=153,N=1157)	Normal	0.0718	GTEX-139T8-0011-R1a-SM-5HL75
GBM(T=153,N=1157)	Normal	1.196	GTEX-X4XX-0011-R4B-SM-46MWL
GBM(T=153,N=1157)	Normal	-0.1665	GTEX-NPJ8-2626-SM-26GMZ
GBM(T=153,N=1157)	Normal	0.1648	GTEX-T5JC-2426-SM-3NMDB
GBM(T=153,N=1157)	Normal	0.2998	GTEX-11ZUS-0011-R11b-SM-5BC7B
GBM(T=153,N=1157)	Normal	0.7493	GTEX-13RTJ-3126-SM-5S2Q4
GBM(T=153,N=1157)	Normal	-0.6416	GTEX-13CZV-0011-R9a-SM-5LZXT
GBM(T=153,N=1157)	Normal	-0.3383	GTEX-13CZV-0011-R5a-SM-5K7XA
GBM(T=153,N=1157)	Normal	2.4252	GTEX-13OW6-0011-R5a-SM-5O9BK
GBM(T=153,N=1157)	Normal	-0.3022	GTEX-12WSM-0011-R6b-SM-5EQ6N
GBM(T=153,N=1157)	Normal	1.3956	GTEX-13N1W-0011-R5b-SM-5MR5Q
GBM(T=153,N=1157)	Normal	1.3225	GTEX-ZZPT-3026-SM-5GZXH
GBM(T=153,N=1157)	Normal	1.5366	GTEX-12ZZY-0011-R6b-SM-5EGLA
GBM(T=153,N=1157)	Normal	2.1345	GTEX-145MI-0011-R4b-SM-5PNZH
GBM(T=153,N=1157)	Normal	0.4016	GTEX-13QIC-0011-R11b-SM-5O9BU
GBM(T=153,N=1157)	Normal	1.7097	GTEX-WVLH-0011-R1A-SM-4MVOK
GBM(T=153,N=1157)	Normal	1.9452	GTEX-13OVJ-0011-R5a-SM-5P9H7
GBM(T=153,N=1157)	Normal	1.5465	GTEX-11GSP-3226-SM-5986O
GBM(T=153,N=1157)	Normal	0.044	GTEX-13NYS-0011-R8a-SM-5MR5H
GBM(T=153,N=1157)	Normal	2.2299	GTEX-13OW6-3026-SM-5J2MI
GBM(T=153,N=1157)	Normal	0.0158	GTEX-ZE7O-0011-R7a-SM-57WCU
GBM(T=153,N=1157)	Normal	0.9419	GTEX-ZUA1-0011-R3a-SM-4YCEE
GBM(T=153,N=1157)	Normal	0.8488	GTEX-XMD1-0011-R6A-SM-4AT5K
GBM(T=153,N=1157)	Normal	1.2815	GTEX-13X6K-0011-R10a-SM-5P9JR
GBM(T=153,N=1157)	Normal	-1.1811	GTEX-ZF28-0011-R1a-SM-4WWD1
GBM(T=153,N=1157)	Normal	0.6699	GTEX-ZF28-0011-R6a-SM-4WKHI
GBM(T=153,N=1157)	Normal	1.6466	GTEX-131XH-0011-R2b-SM-5DUVY
GBM(T=153,N=1157)	Normal	0.5271	GTEX-13RTJ-0011-R11a-SM-5O9CK
GBM(T=153,N=1157)	Normal	1.2516	GTEX-13OW5-0011-R4b-SM-5L3HS
GBM(T=153,N=1157)	Normal	1.4441	GTEX-RVPV-0011-R5A-SM-2TF69
GBM(T=153,N=1157)	Normal	0.4016	GTEX-12WSF-0011-R7b-SM-5HL99
GBM(T=153,N=1157)	Normal	1.595	GTEX-WZTO-0011-R1B-SM-3NMAR
GBM(T=153,N=1157)	Normal	1.412	GTEX-WL46-0011-R1A-SM-3LK6M
GBM(T=153,N=1157)	Normal	1.2696	GTEX-UTHO-2926-SM-3P5Z9
GBM(T=153,N=1157)	Normal	0.099	GTEX-12WSE-0011-R1b-SM-5GU4V
GBM(T=153,N=1157)	Normal	1.4281	GTEX-ZE9C-0011-R6a-SM-4WWCW
GBM(T=153,N=1157)	Normal	-1.1172	GTEX-144GL-0011-R1a-SM-5PNZ5
GBM(T=153,N=1157)	Normal	2.1509	GTEX-13O3Q-0011-R8b-SM-5KM2J
GBM(T=153,N=1157)	Normal	1.7446	GTEX-PWO3-0011-R2A-SM-2S1OX
GBM(T=153,N=1157)	Normal	0.8568	GTEX-12ZZY-2926-SM-5DUXO
GBM(T=153,N=1157)	Normal	1.6604	GTEX-11OF3-3126-SM-5GU5E
GBM(T=153,N=1157)	Normal	0.3115	GTEX-Z93S-0011-R6b-SM-4RGNJ
GBM(T=153,N=1157)	Normal	-0.8339	GTEX-139UC-0011-R11a-SM-5KM3J
GBM(T=153,N=1157)	Normal	1.2934	GTEX-13G51-0011-R2b-SM-5LZXS
GBM(T=153,N=1157)	Normal	1.2394	GTEX-YJ89-0011-R6a-SM-4V6GN
GBM(T=153,N=1157)	Normal	0.8408	GTEX-ZDXO-0011-R11a-SM-4WWD9
GBM(T=153,N=1157)	Normal	1.4547	GTEX-14BIL-0011-R9a-SM-5SI7A
GBM(T=153,N=1157)	Normal	-0.1504	GTEX-Z93S-0011-R2a-SM-4RGNG
GBM(T=153,N=1157)	Normal	2.1444	GTEX-12ZZZ-0011-R5a-SM-5EQ4M
GBM(T=153,N=1157)	Normal	0.7664	GTEX-13OW8-0011-R7a-SM-5L3FP
GBM(T=153,N=1157)	Normal	0.1519	GTEX-13FHP-0011-R6b-SM-5LZY6
GBM(T=153,N=1157)	Normal	0.7407	GTEX-13S7M-0011-R11b-SM-5P9HU
GBM(T=153,N=1157)	Normal	-0.0877	GTEX-TSE9-3026-SM-3DB76
GBM(T=153,N=1157)	Normal	0.9642	GTEX-12WSC-3026-SM-5GCNF
GBM(T=153,N=1157)	Normal	1.5165	GTEX-QVUS-0011-R4A-SM-3GAE7
GBM(T=153,N=1157)	Normal	0.4552	GTEX-11UD1-0011-R5b-SM-5P9FP
GBM(T=153,N=1157)	Normal	1.3283	GTEX-13FLW-1426-SM-5K7YE
GBM(T=153,N=1157)	Normal	0.1648	GTEX-13JVG-0011-R7b-SM-5MR3Q
GBM(T=153,N=1157)	Normal	1.9188	GTEX-145MH-0011-R7a-SM-5PNWH
GBM(T=153,N=1157)	Normal	-0.7588	GTEX-139TS-0011-R7a-SM-5K7X7
GBM(T=153,N=1157)	Normal	0.1257	GTEX-ZVZQ-0011-R1a-SM-57WBU
GBM(T=153,N=1157)	Normal	1.2756	GTEX-QMR6-0011-R10A-SM-32PKO
GBM(T=153,N=1157)	Normal	0.4125	GTEX-WL46-0011-R11A-SM-3MJFT
GBM(T=153,N=1157)	Normal	2.5487	GTEX-12WSD-0011-R6b-SM-5P9JU
GBM(T=153,N=1157)	Normal	1.4388	GTEX-13X6J-0011-R4b-SM-5P9K4
GBM(T=153,N=1157)	Normal	0.7999	GTEX-11GSP-0011-R11b-SM-5NQ7V
GBM(T=153,N=1157)	Normal	6.8297	GTEX-X4EP-0011-R4B-SM-3P627
GBM(T=153,N=1157)	Normal	1.5216	GTEX-WVLH-0011-R10A-SM-3MJFM
GBM(T=153,N=1157)	Normal	1.2576	GTEX-Q2AG-0011-R1A-SM-2HMJI
GBM(T=153,N=1157)	Normal	0.9862	GTEX-X261-3126-SM-4PQZC
GBM(T=153,N=1157)	Normal	0.3573	GTEX-Z93S-2926-SM-57WB9
GBM(T=153,N=1157)	Normal	2.1988	GTEX-13OVJ-0011-R6b-SM-5L3GH
GBM(T=153,N=1157)	Normal	-0.3201	GTEX-13IVO-0011-R10a-SM-5LZY3
GBM(T=153,N=1157)	Normal	0.4016	GTEX-11DZ1-2926-SM-5A5KI
GBM(T=153,N=1157)	Normal	0.8408	GTEX-13X6I-0011-R7b-SM-5PNWP
GBM(T=153,N=1157)	Normal	0.4016	GTEX-RVPU-0011-R9A-SM-3NM8E
GBM(T=153,N=1157)	Normal	0.2642	GTEX-13NZA-0011-R1b-SM-5LUAF
GBM(T=153,N=1157)	Normal	0.1648	GTEX-13NZA-0011-R5b-SM-5KM4K
GBM(T=153,N=1157)	Normal	0.5069	GTEX-13OVH-2926-SM-5IJFH
GBM(T=153,N=1157)	Normal	0.7233	GTEX-P44H-0011-R1A-SM-3NM8J
GBM(T=153,N=1157)	Normal	-1.0862	GTEX-13CIG-0011-R5b-SM-5L3F2
GBM(T=153,N=1157)	Normal	1.2815	GTEX-13OW5-0011-R11b-SM-5L3GG
GBM(T=153,N=1157)	Normal	0.1903	GTEX-13JVG-0011-R6a-SM-5MR3E
GBM(T=153,N=1157)	Normal	0.9716	GTEX-11ZU8-0011-R3a-SM-5BC6U
GBM(T=153,N=1157)	Normal	1.1641	GTEX-132Q8-0011-R2b-SM-5EQ5Z
GBM(T=153,N=1157)	Normal	1.46	GTEX-YFC4-3026-SM-5IFJK
GBM(T=153,N=1157)	Normal	1.177	GTEX-145MH-2926-SM-5Q5D2
GBM(T=153,N=1157)	Normal	0.547	GTEX-13JUV-0011-R6b-SM-5LZYG
GBM(T=153,N=1157)	Normal	0.9716	GTEX-T6MN-0011-R5A-SM-32QPD
GBM(T=153,N=1157)	Normal	-0.1665	GTEX-139TT-0011-R3b-SM-5K7VL
GBM(T=153,N=1157)	Normal	0.8726	GTEX-13CF2-0011-R11b-SM-5LZXO
GBM(T=153,N=1157)	Normal	1.0847	GTEX-144GL-3026-SM-5Q5CW
GBM(T=153,N=1157)	Normal	2.5188	GTEX-QDT8-2926-SM-32PKC

## Sheet: Sheet2
Gene	Cancer types	Group	Expression	SampleName
OAS3	GBM(T=153,N=1157)	Tumor	6.416	TCGA-19-1787-01
OAS3	GBM(T=153,N=1157)	Tumor	3.7529	TCGA-06-5412-01
OAS3	GBM(T=153,N=1157)	Tumor	6.1546	TCGA-16-0846-01
OAS3	GBM(T=153,N=1157)	Tumor	3.9956	TCGA-12-5299-01
OAS3	GBM(T=153,N=1157)	Tumor	4.8881	TCGA-06-2561-01
OAS3	GBM(T=153,N=1157)	Tumor	2.05	TCGA-06-0132-01
OAS3	GBM(T=153,N=1157)	Tumor	4.9589	TCGA-26-5136-01
OAS3	GBM(T=153,N=1157)	Tumor	-0.8599	TCGA-27-2521-01
OAS3	GBM(T=153,N=1157)	Tumor	5.3248	TCGA-19-2629-01
OAS3	GBM(T=153,N=1157)	Tumor	2.9948	TCGA-06-0238-01
OAS3	GBM(T=153,N=1157)	Tumor	3.1294	TCGA-06-0749-01
OAS3	GBM(T=153,N=1157)	Tumor	2.9765	TCGA-06-0174-01
OAS3	GBM(T=153,N=1157)	Tumor	4.5047	TCGA-06-5414-01
OAS3	GBM(T=153,N=1157)	Tumor	4.4977	TCGA-28-5207-01
OAS3	GBM(T=153,N=1157)	Tumor	2.4623	TCGA-06-5410-01
OAS3	GBM(T=153,N=1157)	Tumor	4.9542	TCGA-06-0747-01
OAS3	GBM(T=153,N=1157)	Tumor	4.2343	TCGA-28-2513-01
OAS3	GBM(T=153,N=1157)	Tumor	3.7367	TCGA-76-4927-01
OAS3	GBM(T=153,N=1157)	Tumor	3.3897	TCGA-06-0645-01
OAS3	GBM(T=153,N=1157)	Tumor	4.8694	TCGA-06-2565-01
OAS3	GBM(T=153,N=1157)	Tumor	4.6955	TCGA-06-0130-01
OAS3	GBM(T=153,N=1157)	Tumor	3.1426	TCGA-06-0750-01
OAS3	GBM(T=153,N=1157)	Tumor	2.5011	TCGA-27-1831-01
OAS3	GBM(T=153,N=1157)	Tumor	3.2034	TCGA-06-5416-01
OAS3	GBM(T=153,N=1157)	Tumor	2.3077	TCGA-06-0141-01
OAS3	GBM(T=153,N=1157)	Tumor	3.7888	TCGA-06-0125-01
OAS3	GBM(T=153,N=1157)	Tumor	3.1781	TCGA-76-4925-01
OAS3	GBM(T=153,N=1157)	Tumor	3.1971	TCGA-76-4932-01
OAS3	GBM(T=153,N=1157)	Tumor	3.8886	TCGA-28-2510-01
OAS3	GBM(T=153,N=1157)	Tumor	2.8034	TCGA-06-0743-01
OAS3	GBM(T=153,N=1157)	Tumor	3.9289	TCGA-14-1034-01
OAS3	GBM(T=153,N=1157)	Tumor	2.5804	TCGA-06-0184-01
OAS3	GBM(T=153,N=1157)	Tumor	3.2677	TCGA-12-3652-01
OAS3	GBM(T=153,N=1157)	Tumor	4.6759	TCGA-26-5132-01
OAS3	GBM(T=153,N=1157)	Tumor	5.2304	TCGA-32-1970-01
OAS3	GBM(T=153,N=1157)	Tumor	3.002	TCGA-06-0219-01
OAS3	GBM(T=153,N=1157)	Tumor	3.4048	TCGA-14-0787-01
OAS3	GBM(T=153,N=1157)	Tumor	3.1426	TCGA-06-0190-01
OAS3	GBM(T=153,N=1157)	Tumor	3.4933	TCGA-26-5135-01
OAS3	GBM(T=153,N=1157)	Tumor	3.5669	TCGA-76-4931-01
OAS3	GBM(T=153,N=1157)	Tumor	2.0742	TCGA-41-3915-01
OAS3	GBM(T=153,N=1157)	Tumor	2.7551	TCGA-06-0649-01
OAS3	GBM(T=153,N=1157)	Tumor	2.5852	TCGA-12-0618-01
OAS3	GBM(T=153,N=1157)	Tumor	2.5948	TCGA-27-2524-01
OAS3	GBM(T=153,N=1157)	Tumor	4.149	TCGA-28-1753-01
OAS3	GBM(T=153,N=1157)	Tumor	3.1781	TCGA-12-5295-01
OAS3	GBM(T=153,N=1157)	Tumor	3.5374	TCGA-27-2523-01
OAS3	GBM(T=153,N=1157)	Tumor	1.6374	TCGA-06-2569-01
OAS3	GBM(T=153,N=1157)	Tumor	3.644	TCGA-27-1830-01
OAS3	GBM(T=153,N=1157)	Tumor	3.9883	TCGA-06-2559-01
OAS3	GBM(T=153,N=1157)	Tumor	2.6647	TCGA-27-2526-01
OAS3	GBM(T=153,N=1157)	Tumor	3.5815	TCGA-06-5856-01
OAS3	GBM(T=153,N=1157)	Tumor	1.4962	TCGA-26-1442-01
OAS3	GBM(T=153,N=1157)	Tumor	2.6602	TCGA-06-5418-01
OAS3	GBM(T=153,N=1157)	Tumor	3.2959	TCGA-26-5139-01
OAS3	GBM(T=153,N=1157)	Tumor	0.5271	TCGA-06-5417-01
OAS3	GBM(T=153,N=1157)	Tumor	1.177	TCGA-26-5134-01
OAS3	GBM(T=153,N=1157)	Tumor	3.3061	TCGA-06-5413-01
OAS3	GBM(T=153,N=1157)	Tumor	4.2721	TCGA-76-4929-01
OAS3	GBM(T=153,N=1157)	Tumor	4.2616	TCGA-06-0646-01
OAS3	GBM(T=153,N=1157)	Tumor	2.4008	TCGA-12-3650-01
OAS3	GBM(T=153,N=1157)	Tumor	2.167	TCGA-19-2620-01
OAS3	GBM(T=153,N=1157)	Tumor	2.233	TCGA-28-5213-01
OAS3	GBM(T=153,N=1157)	Tumor	2.9637	TCGA-06-0138-01
OAS3	GBM(T=153,N=1157)	Tumor	3.8431	TCGA-06-5415-01
OAS3	GBM(T=153,N=1157)	Tumor	2.05	TCGA-06-0139-01
OAS3	GBM(T=153,N=1157)	Tumor	3.4609	TCGA-02-0047-01
OAS3	GBM(T=153,N=1157)	Tumor	4.0436	TCGA-14-0789-01
OAS3	GBM(T=153,N=1157)	Tumor	3.4116	TCGA-12-0616-01
OAS3	GBM(T=153,N=1157)	Tumor	3.1749	TCGA-32-1982-01
OAS3	GBM(T=153,N=1157)	Tumor	5.3593	TCGA-28-5220-01
OAS3	GBM(T=153,N=1157)	Tumor	3.644	TCGA-14-0817-01
OAS3	GBM(T=153,N=1157)	Tumor	0.7233	TCGA-12-1597-01
OAS3	GBM(T=153,N=1157)	Tumor	2.3843	TCGA-06-2570-01
OAS3	GBM(T=153,N=1157)	Tumor	3.80641	TCGA-06-0211-01
OAS3	GBM(T=153,N=1157)	Tumor	1.9749	TCGA-02-2483-01
OAS3	GBM(T=153,N=1157)	Tumor	3.62598	TCGA-06-0156-01
OAS3	GBM(T=153,N=1157)	Tumor	5.2869	TCGA-27-1837-01
OAS3	GBM(T=153,N=1157)	Tumor	6.5078	TCGA-28-5204-01
OAS3	GBM(T=153,N=1157)	Tumor	3.8451	TCGA-32-5222-01
OAS3	GBM(T=153,N=1157)	Tumor	4.8022	TCGA-28-5209-01
OAS3	GBM(T=153,N=1157)	Tumor	3.8719	TCGA-27-2519-01
OAS3	GBM(T=153,N=1157)	Tumor	4.4608	TCGA-14-0790-01
OAS3	GBM(T=153,N=1157)	Tumor	3.4277	TCGA-12-0821-01
OAS3	GBM(T=153,N=1157)	Tumor	4.0366	TCGA-19-2619-01
OAS3	GBM(T=153,N=1157)	Tumor	4.9317	TCGA-27-1835-01
OAS3	GBM(T=153,N=1157)	Tumor	2.9109	TCGA-12-0619-01
OAS3	GBM(T=153,N=1157)	Tumor	4.6548	TCGA-06-0168-01
OAS3	GBM(T=153,N=1157)	Tumor	3.5199	TCGA-27-2528-01
OAS3	GBM(T=153,N=1157)	Tumor	3.9242	TCGA-28-5215-01
OAS3	GBM(T=153,N=1157)	Tumor	2.9581	TCGA-28-5218-01
OAS3	GBM(T=153,N=1157)	Tumor	2.7487	TCGA-14-1825-01
OAS3	GBM(T=153,N=1157)	Tumor	6.3045	TCGA-06-0129-01
OAS3	GBM(T=153,N=1157)	Tumor	4.7458	TCGA-06-5859-01
OAS3	GBM(T=153,N=1157)	Tumor	6.2685	TCGA-28-1747-01
OAS3	GBM(T=153,N=1157)	Tumor	5.4202	TCGA-28-2499-01
OAS3	GBM(T=153,N=1157)	Tumor	3.1733	TCGA-32-1980-01
OAS3	GBM(T=153,N=1157)	Tumor	3.7345	TCGA-06-2564-01
OAS3	GBM(T=153,N=1157)	Tumor	6.0451	TCGA-06-5408-01
OAS3	GBM(T=153,N=1157)	Tumor	4.7934	TCGA-27-1832-01
OAS3	GBM(T=153,N=1157)	Tumor	1.4494	TCGA-14-1829-01
OAS3	GBM(T=153,N=1157)	Tumor	4.3292	TCGA-32-2615-01
OAS3	GBM(T=153,N=1157)	Tumor	5.3126	TCGA-06-0158-01
OAS3	GBM(T=153,N=1157)	Tumor	2.6962	TCGA-28-5216-01
OAS3	GBM(T=153,N=1157)	Tumor	4.4816	TCGA-41-2572-01
OAS3	GBM(T=153,N=1157)	Tumor	2.8955	TCGA-02-0055-01
OAS3	GBM(T=153,N=1157)	Tumor	3.2065	TCGA-32-2634-01
OAS3	GBM(T=153,N=1157)	Tumor	2.6185	TCGA-06-5411-01
OAS3	GBM(T=153,N=1157)	Tumor	1.3511	TCGA-06-0744-01
OAS3	GBM(T=153,N=1157)	Tumor	3.4791	TCGA-76-4928-01
OAS3	GBM(T=153,N=1157)	Tumor	3.8013	TCGA-06-0644-01
OAS3	GBM(T=153,N=1157)	Tumor	2.0395	TCGA-14-0871-01
OAS3	GBM(T=153,N=1157)	Tumor	4.3632	TCGA-08-0386-01
OAS3	GBM(T=153,N=1157)	Tumor	5.0964	TCGA-32-2632-01
OAS3	GBM(T=153,N=1157)	Tumor	3.8719	TCGA-06-0882-01
OAS3	GBM(T=153,N=1157)	Tumor	3.3119	TCGA-41-4097-01
OAS3	GBM(T=153,N=1157)	Tumor	3.9022	TCGA-16-1045-01
OAS3	GBM(T=153,N=1157)	Tumor	3.1971	TCGA-19-2625-01
OAS3	GBM(T=153,N=1157)	Tumor	6.1052	TCGA-27-1834-01
OAS3	GBM(T=153,N=1157)	Tumor	1.0222	TCGA-41-2571-01
OAS3	GBM(T=153,N=1157)	Tumor	3.8788	TCGA-19-4065-01
OAS3	GBM(T=153,N=1157)	Tumor	2.4518	TCGA-14-0781-01
OAS3	GBM(T=153,N=1157)	Tumor	3.9765	TCGA-06-0157-01
OAS3	GBM(T=153,N=1157)	Tumor	7.5613	TCGA-12-3653-01
OAS3	GBM(T=153,N=1157)	Tumor	3.5815	TCGA-76-4926-01
OAS3	GBM(T=153,N=1157)	Tumor	2.4571	TCGA-26-5133-01
OAS3	GBM(T=153,N=1157)	Tumor	3.4451	TCGA-06-2562-01
OAS3	GBM(T=153,N=1157)	Tumor	1.7097	TCGA-41-5651-01
OAS3	GBM(T=153,N=1157)	Tumor	2.7292	TCGA-06-0210-01
OAS3	GBM(T=153,N=1157)	Tumor	3.1908	TCGA-19-2624-01
OAS3	GBM(T=153,N=1157)	Tumor	3.402	TCGA-19-5960-01
OAS3	GBM(T=153,N=1157)	Tumor	1.8918	TCGA-06-0686-01
OAS3	GBM(T=153,N=1157)	Tumor	5.1934	TCGA-06-2563-01
OAS3	GBM(T=153,N=1157)	Tumor	5.0993	TCGA-15-1444-01
OAS3	GBM(T=153,N=1157)	Tumor	2.6325	TCGA-32-4213-01
OAS3	GBM(T=153,N=1157)	Tumor	3.402	TCGA-15-0742-01
OAS3	GBM(T=153,N=1157)	Tumor	5.0501	TCGA-06-0187-01
OAS3	GBM(T=153,N=1157)	Tumor	3.2359	TCGA-19-1390-01
OAS3	GBM(T=153,N=1157)	Tumor	5.0717	TCGA-06-2557-01
OAS3	GBM(T=153,N=1157)	Tumor	4.0313	TCGA-06-0878-01
OAS3	GBM(T=153,N=1157)	Tumor	6.0983	TCGA-06-2567-01
OAS3	GBM(T=153,N=1157)	Tumor	5.1182	TCGA-32-2616-01
OAS3	GBM(T=153,N=1157)	Tumor	4.3625	TCGA-28-5208-01
OAS3	GBM(T=153,N=1157)	Tumor	4.5104	TCGA-28-2514-01
OAS3	GBM(T=153,N=1157)	Tumor	5.5189	TCGA-06-1804-01
OAS3	GBM(T=153,N=1157)	Tumor	2.5112	TCGA-14-2554-01
OAS3	GBM(T=153,N=1157)	Tumor	5.7099	TCGA-02-2485-01
OAS3	GBM(T=153,N=1157)	Tumor	4.7955	TCGA-06-5858-01
OAS3	GBM(T=153,N=1157)	Tumor	0.3907	TCGA-06-0178-01
OAS3	GBM(T=153,N=1157)	Tumor	2.0076	TCGA-14-1823-01
OAS3	GBM(T=153,N=1157)	Tumor	3.2722	TCGA-28-2509-01
OAS3	GBM(T=153,N=1157)	Tumor	1.9968	TCGA-06-2558-01
OAS3	GBM(T=153,N=1157)	Tumor	2.9674	TCGA-06-0745-01
OAS3	GBM(T=153,N=1157)	Normal	1.1316	GTEX-13QIC-0011-R1a-SM-5O9CJ
OAS3	GBM(T=153,N=1157)	Normal	0.8488	GTEX-N7MS-2526-SM-26GMA
OAS3	GBM(T=153,N=1157)	Normal	0.8726	GTEX-N7MS-2526-SM-26GMR
OAS3	GBM(T=153,N=1157)	Normal	1.196	GTEX-NPJ7-0011-R6a-SM-2I3G7
OAS3	GBM(T=153,N=1157)	Normal	1.5366	GTEX-132Q8-3026-SM-5PNVG
OAS3	GBM(T=153,N=1157)	Normal	0.9268	GTEX-NPJ7-2726-SM-2I3FT
OAS3	GBM(T=153,N=1157)	Normal	1.9034	GTEX-13OVJ-0011-R9b-SM-5L3GD
OAS3	GBM(T=153,N=1157)	Normal	2.2082	GTEX-XLM4-0011-R10A-SM-4AT5P
OAS3	GBM(T=153,N=1157)	Normal	1.1512	GTEX-12ZZZ-0011-R10a-SM-5P9HC
OAS3	GBM(T=153,N=1157)	Normal	0.7579	GTEX-X4XY-0011-R8A-SM-46MVC
OAS3	GBM(T=153,N=1157)	Normal	-0.0574	GTEX-13QJC-0011-R6a-SM-5S2VI
OAS3	GBM(T=153,N=1157)	Normal	1.3623	GTEX-ZUA1-0011-R8b-SM-51MST
OAS3	GBM(T=153,N=1157)	Normal	0.1776	GTEX-13FHP-0011-R7b-SM-5LZYI
OAS3	GBM(T=153,N=1157)	Normal	1.4335	GTEX-11EMC-3326-SM-5P9JH
OAS3	GBM(T=153,N=1157)	Normal	1.2271	GTEX-13112-0011-R7b-SM-5DUVW
OAS3	GBM(T=153,N=1157)	Normal	0.2154	GTEX-12WSA-0011-R5b-SM-5GU5I
OAS3	GBM(T=153,N=1157)	Normal	-0.1031	GTEX-ZF28-3026-SM-4WKHP
OAS3	GBM(T=153,N=1157)	Normal	1.3956	GTEX-ZUA1-0011-R7b-SM-4YCDP
OAS3	GBM(T=153,N=1157)	Normal	0.8961	GTEX-11ZVC-0011-R9a-SM-57WC5
OAS3	GBM(T=153,N=1157)	Normal	0.6517	GTEX-WZTO-0011-R4A-SM-3NMC7
OAS3	GBM(T=153,N=1157)	Normal	0.8082	GTEX-NPJ7-0011-R11A-SM-2I3E8
OAS3	GBM(T=153,N=1157)	Normal	0.9343	GTEX-13OVL-0011-R6a-SM-5L3G4
OAS3	GBM(T=153,N=1157)	Normal	2.167	GTEX-13NYB-0011-R1b-SM-5KM4F
OAS3	GBM(T=153,N=1157)	Normal	1.5514	GTEX-WHSE-0011-R8A-SM-3P5Z1
OAS3	GBM(T=153,N=1157)	Normal	1.1641	GTEX-T6MN-0011-R4A-SM-32QPG
OAS3	GBM(T=153,N=1157)	Normal	1.4011	GTEX-ZDXO-0011-R1a-SM-4WKF4
OAS3	GBM(T=153,N=1157)	Normal	1.4011	GTEX-11DXY-3226-SM-5GIDE
OAS3	GBM(T=153,N=1157)	Normal	-0.3752	GTEX-ZV68-0011-R5a-SM-4YCDW
OAS3	GBM(T=153,N=1157)	Normal	1.9968	GTEX-11GSP-0011-R6b-SM-57WBQ
OAS3	GBM(T=153,N=1157)	Normal	1.3454	GTEX-13OVL-0011-R3b-SM-5L3I8
OAS3	GBM(T=153,N=1157)	Normal	1.2023	GTEX-13OW7-0011-R5b-SM-5O9DM
OAS3	GBM(T=153,N=1157)	Normal	0.2522	GTEX-11WQK-3126-SM-5EGI2
OAS3	GBM(T=153,N=1157)	Normal	0.5271	GTEX-ZE9C-0011-R11a-SM-4WKGG
OAS3	GBM(T=153,N=1157)	Normal	1.105	GTEX-ZZPT-2926-SM-5EQ5S
OAS3	GBM(T=153,N=1157)	Normal	1.3397	GTEX-12ZZY-3026-SM-5GCOU
OAS3	GBM(T=153,N=1157)	Normal	0.6608	GTEX-WHSE-2926-SM-3NMBG
OAS3	GBM(T=153,N=1157)	Normal	0.4016	GTEX-12ZZW-2926-SM-5LZUP
OAS3	GBM(T=153,N=1157)	Normal	2.236	GTEX-12WSD-0011-R9a-SM-5GU6W
OAS3	GBM(T=153,N=1157)	Normal	1.4388	GTEX-YFC4-0011-R11a-SM-4SOK6
OAS3	GBM(T=153,N=1157)	Normal	1.1382	GTEX-X261-0011-R5A-SM-3NMB4
OAS3	GBM(T=153,N=1157)	Normal	0.1388	GTEX-11OC5-0626-SM-5HL6M
OAS3	GBM(T=153,N=1157)	Normal	1.6327	GTEX-ZVZQ-0011-R7b-SM-57WBB
OAS3	GBM(T=153,N=1157)	Normal	1.8282	GTEX-12ZZX-0011-R8a-SM-5DUW8
OAS3	GBM(T=153,N=1157)	Normal	0.547	GTEX-13PDP-0011-R1a-SM-5PNX5
OAS3	GBM(T=153,N=1157)	Normal	1.4335	GTEX-11TTK-2926-SM-5PNYP
OAS3	GBM(T=153,N=1157)	Normal	1.8201	GTEX-N7MS-0011-R3a-SM-5SI8H
OAS3	GBM(T=153,N=1157)	Normal	1.334	GTEX-T6MN-2626-SM-32PMQ
OAS3	GBM(T=153,N=1157)	Normal	1.2576	GTEX-12WS9-0011-R5b-SM-5P9EV
OAS3	GBM(T=153,N=1157)	Normal	1.3511	GTEX-NL4W-0011-R9a-SM-2I3G1
OAS3	GBM(T=153,N=1157)	Normal	0.5763	GTEX-13X6J-3026-SM-5Q5CU
OAS3	GBM(T=153,N=1157)	Normal	0.9935	GTEX-145LS-0011-R10a-SM-5PNUQ
OAS3	GBM(T=153,N=1157)	Normal	1.7446	GTEX-13OVL-0011-R10a-SM-5L3GS
OAS3	GBM(T=153,N=1157)	Normal	1.0711	GTEX-14BIL-0011-R10a-SM-5SI75
OAS3	GBM(T=153,N=1157)	Normal	1.4388	GTEX-13FLV-0011-R10b-SM-5LZZ2
OAS3	GBM(T=153,N=1157)	Normal	1.0642	GTEX-13FLW-0011-R6b-SM-5L3EN
OAS3	GBM(T=153,N=1157)	Normal	1.5415	GTEX-NL4W-0011-R10A-SM-2I3DY
OAS3	GBM(T=153,N=1157)	Normal	0.6239	GTEX-S7SE-0011-R7A-SM-2XCDI
OAS3	GBM(T=153,N=1157)	Normal	1.1706	GTEX-139UC-0011-R7a-SM-5IJCV
OAS3	GBM(T=153,N=1157)	Normal	1.3167	GTEX-RNOR-0011-R4A-SM-3GAD3
OAS3	GBM(T=153,N=1157)	Normal	0.9343	GTEX-13FHO-2926-SM-5L3ES
OAS3	GBM(T=153,N=1157)	Normal	-0.6873	GTEX-ZE7O-0011-R1a-SM-57WDM
OAS3	GBM(T=153,N=1157)	Normal	1.1447	GTEX-11ZUS-2826-SM-5EQKW
OAS3	GBM(T=153,N=1157)	Normal	1.3679	GTEX-WVLH-0011-R11A-SM-3MJFO
OAS3	GBM(T=153,N=1157)	Normal	-1.0862	GTEX-13IVO-0011-R5a-SM-5L3CY
OAS3	GBM(T=153,N=1157)	Normal	0.4233	GTEX-11WQC-0011-R5a-SM-5BC74
OAS3	GBM(T=153,N=1157)	Normal	0.6517	GTEX-R55F-1326-SM-5S2V4
OAS3	GBM(T=153,N=1157)	Normal	-9.9658	GTEX-T6MN-0011-R7A-SM-5CHSP
OAS3	GBM(T=153,N=1157)	Normal	-0.0277	GTEX-RNOR-0011-R3A-SM-5SI8E
OAS3	GBM(T=153,N=1157)	Normal	1.1706	GTEX-13QIC-0011-R10a-SM-5O9C7
OAS3	GBM(T=153,N=1157)	Normal	0.3346	GTEX-13QJC-0011-R7b-SM-5PNUM
OAS3	GBM(T=153,N=1157)	Normal	1.614	GTEX-12WSD-3126-SM-5HL7P
OAS3	GBM(T=153,N=1157)	Normal	0.6239	GTEX-13OVL-0011-R4b-SM-5L3HV
OAS3	GBM(T=153,N=1157)	Normal	1.177	GTEX-13X6I-0011-R2b-SM-5PNWQ
OAS3	GBM(T=153,N=1157)	Normal	1.6234	GTEX-1313W-0011-R8a-SM-5DUVM
OAS3	GBM(T=153,N=1157)	Normal	1.46	GTEX-12ZZX-0011-R2a-SM-5EGLG
OAS3	GBM(T=153,N=1157)	Normal	1.0363	GTEX-X261-0011-R11A-SM-4E3JY
OAS3	GBM(T=153,N=1157)	Normal	1.5709	GTEX-13X6J-0011-R8b-SM-5PNUA
OAS3	GBM(T=153,N=1157)	Normal	-0.7588	GTEX-ZF28-0011-R11a-SM-4WWEI
OAS3	GBM(T=153,N=1157)	Normal	0.5955	GTEX-ZF28-2926-SM-4WKG1
OAS3	GBM(T=153,N=1157)	Normal	1.3846	GTEX-13OVJ-0011-R3b-SM-5P9H6
OAS3	GBM(T=153,N=1157)	Normal	0.537	GTEX-XOTO-0011-R11B-SM-4B64O
OAS3	GBM(T=153,N=1157)	Normal	1.9749	GTEX-ZVZQ-0011-R9a-SM-51MRH
OAS3	GBM(T=153,N=1157)	Normal	0.8568	GTEX-X261-0011-R7A-SM-4E3JJ
OAS3	GBM(T=153,N=1157)	Normal	1.1512	GTEX-ZYY3-3026-SM-5GIEJ
OAS3	GBM(T=153,N=1157)	Normal	-0.4325	GTEX-12WSM-0011-R1a-SM-5LZW6
OAS3	GBM(T=153,N=1157)	Normal	-0.8339	GTEX-13IVO-0011-R3b-SM-5IJBJ
OAS3	GBM(T=153,N=1157)	Normal	-0.0877	GTEX-13CZV-0011-R10b-SM-5LZYD
OAS3	GBM(T=153,N=1157)	Normal	-1.1488	GTEX-145MI-0011-R7b-SM-5Q5AZ
OAS3	GBM(T=153,N=1157)	Normal	0.6239	GTEX-13OW7-0011-R3a-SM-5O9DA
OAS3	GBM(T=153,N=1157)	Normal	2.5413	GTEX-QVJO-0011-R7A-SM-2S1QO
OAS3	GBM(T=153,N=1157)	Normal	0.5271	GTEX-RNOR-0011-R1A-SM-5SI8F
OAS3	GBM(T=153,N=1157)	Normal	0.7493	GTEX-13JVG-0011-R11a-SM-5KM53
OAS3	GBM(T=153,N=1157)	Normal	0.2881	GTEX-11WQC-0011-R6a-SM-5BC77
OAS3	GBM(T=153,N=1157)	Normal	1.7702	GTEX-13JUV-0011-R9a-SM-5LZX3
OAS3	GBM(T=153,N=1157)	Normal	1.4011	GTEX-WL46-0011-R7A-SM-3LK7X
OAS3	GBM(T=153,N=1157)	Normal	0.2998	GTEX-13FTZ-0011-R10b-SM-5KLZS
OAS3	GBM(T=153,N=1157)	Normal	1.2333	GTEX-145MH-0011-R10b-SM-5PNUK
OAS3	GBM(T=153,N=1157)	Normal	0.1124	GTEX-12WSF-0011-R6b-SM-5HL8W
OAS3	GBM(T=153,N=1157)	Normal	1.6374	GTEX-13FXS-0011-R2b-SM-5K7XX
OAS3	GBM(T=153,N=1157)	Normal	0.4552	GTEX-RNOR-0011-R5A-SM-2TF4J
OAS3	GBM(T=153,N=1157)	Normal	-1.1172	GTEX-TSE9-0011-R9A-SM-3DB7Q
OAS3	GBM(T=153,N=1157)	Normal	-1.2142	GTEX-RVPU-0011-R11A-SM-2XCAF
OAS3	GBM(T=153,N=1157)	Normal	5.88	GTEX-X4EP-0011-R6A-SM-3P629
OAS3	GBM(T=153,N=1157)	Normal	1.1897	GTEX-Y8DK-0011-R3A-SM-4RTW5
OAS3	GBM(T=153,N=1157)	Normal	0.5763	GTEX-13IVO-2926-SM-5L3CZ
OAS3	GBM(T=153,N=1157)	Normal	-0.0877	GTEX-ZVT3-0011-R11b-SM-57WBI
OAS3	GBM(T=153,N=1157)	Normal	1.5465	GTEX-13OVL-3026-SM-5IJF1
OAS3	GBM(T=153,N=1157)	Normal	0.7916	GTEX-1445S-0011-R5a-SM-5PNUS
OAS3	GBM(T=153,N=1157)	Normal	2.4597	GTEX-13OVJ-0011-R7a-SM-5L3G1
OAS3	GBM(T=153,N=1157)	Normal	0.1519	GTEX-13OVH-0011-R11b-SM-5KM4X
OAS3	GBM(T=153,N=1157)	Normal	0.7407	GTEX-11WQC-0011-R10a-SM-57WCT
OAS3	GBM(T=153,N=1157)	Normal	1.0222	GTEX-11NV4-2126-SM-5N9DS
OAS3	GBM(T=153,N=1157)	Normal	0.8164	GTEX-13X6I-0011-R3b-SM-5P9HM
OAS3	GBM(T=153,N=1157)	Normal	0.7664	GTEX-Y111-2826-SM-4TT3O
OAS3	GBM(T=153,N=1157)	Normal	0.3231	GTEX-13O3O-0011-R3b-SM-5KM3R
OAS3	GBM(T=153,N=1157)	Normal	2.0979	GTEX-ZE9C-0011-R9a-SM-4WWCY
OAS3	GBM(T=153,N=1157)	Normal	0.6969	GTEX-13X6K-0011-R11a-SM-5P9F5
OAS3	GBM(T=153,N=1157)	Normal	0.9343	GTEX-12ZZX-0011-R10b-SM-5DUWK
OAS3	GBM(T=153,N=1157)	Normal	0.5568	GTEX-12WSA-0011-R8a-SM-5P9EX
OAS3	GBM(T=153,N=1157)	Normal	1.3397	TCGA-06-AABW-11
OAS3	GBM(T=153,N=1157)	Normal	1.6093	GTEX-X4XX-0011-R1B-SM-3P622
OAS3	GBM(T=153,N=1157)	Normal	0.5271	GTEX-13JVG-0011-R3b-SM-5LZXF
OAS3	GBM(T=153,N=1157)	Normal	1.5415	GTEX-ZAB4-0011-R6a-SM-4SOKD
OAS3	GBM(T=153,N=1157)	Normal	1.934	GTEX-N7MT-0011-R2a-SM-2I3GI
OAS3	GBM(T=153,N=1157)	Normal	1.5709	GTEX-13OW6-2926-SM-5KM29
OAS3	GBM(T=153,N=1157)	Normal	-0.1665	GTEX-12ZZW-0011-R5a-SM-5DUVN
OAS3	GBM(T=153,N=1157)	Normal	1.6281	GTEX-S7SE-0011-R4A-SM-2XCDB
OAS3	GBM(T=153,N=1157)	Normal	-0.3022	GTEX-ZXG5-0011-R10a-SM-57WDD
OAS3	GBM(T=153,N=1157)	Normal	0.5859	GTEX-13FLV-0011-R6a-SM-5KLZ4
OAS3	GBM(T=153,N=1157)	Normal	1.2934	GTEX-ZAB4-0011-R7a-SM-4SOKE
OAS3	GBM(T=153,N=1157)	Normal	0.9935	GTEX-OHPN-0011-R10A-SM-33HBU
OAS3	GBM(T=153,N=1157)	Normal	0.9935	GTEX-13RTJ-0011-R7b-SM-5P9JS
OAS3	GBM(T=153,N=1157)	Normal	0.8568	GTEX-12WSC-2926-SM-5BC5Z
OAS3	GBM(T=153,N=1157)	Normal	2.3366	GTEX-13OVJ-0011-R10b-SM-5L3HT
OAS3	GBM(T=153,N=1157)	Normal	1.0779	GTEX-12ZZX-0011-R5a-SM-5HL89
OAS3	GBM(T=153,N=1157)	Normal	0.8246	GTEX-145LS-0011-R7a-SM-5PNWM
OAS3	GBM(T=153,N=1157)	Normal	1.7229	GTEX-N7MT-1226-SM-2TC6K
OAS3	GBM(T=153,N=1157)	Normal	0.4967	GTEX-X261-0011-R6B-SM-4E3J8
OAS3	GBM(T=153,N=1157)	Normal	1.736	GTEX-13X6K-0011-R4b-SM-5P9HO
OAS3	GBM(T=153,N=1157)	Normal	2.4252	GTEX-1445S-0011-R8a-SM-5PNWX
OAS3	GBM(T=153,N=1157)	Normal	0.1648	GTEX-1128S-2826-SM-5N9DI
OAS3	GBM(T=153,N=1157)	Normal	2.6984	GTEX-WWYW-0011-R6A-SM-3NB3G
OAS3	GBM(T=153,N=1157)	Normal	0.0718	GTEX-147GR-0011-R4a-SM-5S2V2
OAS3	GBM(T=153,N=1157)	Normal	0.547	GTEX-12WSB-0011-R6b-SM-5GU6J
OAS3	GBM(T=153,N=1157)	Normal	1.3901	GTEX-ZAK1-3026-SM-5S2MJ
OAS3	GBM(T=153,N=1157)	Normal	-0.013	GTEX-13S7M-0011-R7a-SM-5O9DK
OAS3	GBM(T=153,N=1157)	Normal	0.6517	GTEX-ZVT3-0011-R10b-SM-57WB6
OAS3	GBM(T=153,N=1157)	Normal	2.6487	GTEX-QDT8-0011-R6A-SM-32PKI
OAS3	GBM(T=153,N=1157)	Normal	1.0642	GTEX-11PRG-2826-SM-5BC54
OAS3	GBM(T=153,N=1157)	Normal	-0.1828	GTEX-ZE7O-0011-R6a-SM-57WCI
OAS3	GBM(T=153,N=1157)	Normal	1.0079	GTEX-12WSM-0011-R8a-SM-5DUWJ
OAS3	GBM(T=153,N=1157)	Normal	0.547	GTEX-13PDP-0011-R8b-SM-5O9CS
OAS3	GBM(T=153,N=1157)	Normal	2.2633	GTEX-13NYB-0011-R8a-SM-5KM4R
OAS3	GBM(T=153,N=1157)	Normal	0.8082	GTEX-P44H-0011-R5A-SM-2XCEX
OAS3	GBM(T=153,N=1157)	Normal	0.9789	GTEX-13SLW-0011-R10a-SM-5S2UI
OAS3	GBM(T=153,N=1157)	Normal	0.1776	GTEX-Q2AG-0011-R9A-SM-2HMJ6
OAS3	GBM(T=153,N=1157)	Normal	0.3796	GTEX-14BIM-0011-R6b-SM-5S2VB
OAS3	GBM(T=153,N=1157)	Normal	6.3022	GTEX-144FL-3026-SM-5O99C
OAS3	GBM(T=153,N=1157)	Normal	1.3167	GTEX-13FLV-0011-R8a-SM-5LZZE
OAS3	GBM(T=153,N=1157)	Normal	1.6875	GTEX-13CF2-0011-R8b-SM-5IJCX
OAS3	GBM(T=153,N=1157)	Normal	0.7999	GTEX-131YS-3126-SM-5KLYT
OAS3	GBM(T=153,N=1157)	Normal	1.0642	GTEX-13OW7-3026-SM-5L3GY
OAS3	GBM(T=153,N=1157)	Normal	1.9968	GTEX-13SLX-0011-R8b-SM-5PNWZ
OAS3	GBM(T=153,N=1157)	Normal	1.1316	GTEX-139T8-0011-R4a-SM-5HL54
OAS3	GBM(T=153,N=1157)	Normal	0.6332	GTEX-145LU-0011-R3a-SM-5P9K2
OAS3	GBM(T=153,N=1157)	Normal	1.9968	GTEX-WHSE-0011-R2A-SM-3P5ZL
OAS3	GBM(T=153,N=1157)	Normal	1.2271	GTEX-13FXS-0011-R5b-SM-5LZYE
OAS3	GBM(T=153,N=1157)	Normal	2.108	GTEX-13N2G-0011-R9b-SM-5MR4E
OAS3	GBM(T=153,N=1157)	Normal	0.346	GTEX-13O3O-3126-SM-5KM3H
OAS3	GBM(T=153,N=1157)	Normal	0.0158	GTEX-13NZA-0011-R11b-SM-5KM4W
OAS3	GBM(T=153,N=1157)	Normal	0.1519	GTEX-13FLV-0011-R11a-SM-5LZZ7
OAS3	GBM(T=153,N=1157)	Normal	0.9568	GTEX-13OW8-0011-R3a-SM-5L3I4
OAS3	GBM(T=153,N=1157)	Normal	1.4335	GTEX-S7SE-0011-R5A-SM-2XCDA
OAS3	GBM(T=153,N=1157)	Normal	1.196	GTEX-13X6I-0011-R5a-SM-5PNWW
OAS3	GBM(T=153,N=1157)	Normal	2.3871	GTEX-NPJ7-0011-R8a-SM-2I3G2
OAS3	GBM(T=153,N=1157)	Normal	1.9302	GTEX-X4XX-0011-R8B-SM-46MWM
OAS3	GBM(T=153,N=1157)	Normal	1.7229	GTEX-WVLH-0011-R5A-SM-3MJFW
OAS3	GBM(T=153,N=1157)	Normal	1.0293	GTEX-13FLW-0011-R5a-SM-5LZX6
OAS3	GBM(T=153,N=1157)	Normal	1.3735	GTEX-R55E-2526-SM-2TC6H
OAS3	GBM(T=153,N=1157)	Normal	0.8961	GTEX-11ZTS-3226-SM-5EGID
OAS3	GBM(T=153,N=1157)	Normal	2.4198	GTEX-13N2G-0011-R4b-SM-5MR54
OAS3	GBM(T=153,N=1157)	Normal	0.03	GTEX-YJ89-0011-R7a-SM-4V6GO
OAS3	GBM(T=153,N=1157)	Normal	0.6332	GTEX-UTHO-0011-R3A-SM-3GIK8
OAS3	GBM(T=153,N=1157)	Normal	0.8961	GTEX-13O3Q-0011-R6a-SM-5KM2V
OAS3	GBM(T=153,N=1157)	Normal	1.949	GTEX-N7MT-0011-R4a-SM-2I3G9
OAS3	GBM(T=153,N=1157)	Normal	-0.0877	GTEX-ZXG5-0011-R7b-SM-57WCC
OAS3	GBM(T=153,N=1157)	Normal	1.7702	GTEX-ZAB4-0011-R5a-SM-4SOKC
OAS3	GBM(T=153,N=1157)	Normal	5.978	GTEX-X4EP-0011-R7B-SM-4PQZW
OAS3	GBM(T=153,N=1157)	Normal	0.1648	GTEX-139UC-0011-R6b-SM-5K7Z1
OAS3	GBM(T=153,N=1157)	Normal	1.7912	GTEX-12WSC-0011-R9a-SM-5GU4U
OAS3	GBM(T=153,N=1157)	Normal	2.1345	GTEX-P44G-0011-R5A-SM-2I3FA
OAS3	GBM(T=153,N=1157)	Normal	-0.2498	GTEX-11WQK-0011-R9b-SM-5BC6N
OAS3	GBM(T=153,N=1157)	Normal	6.9631	GTEX-X4EP-0011-R2B-SM-3P625
OAS3	GBM(T=153,N=1157)	Normal	1.7273	GTEX-13NYB-3226-SM-5J2ND
OAS3	GBM(T=153,N=1157)	Normal	0.9568	GTEX-11H98-0011-R8a-SM-5NQ8V
OAS3	GBM(T=153,N=1157)	Normal	1.5366	GTEX-N7MS-2526-SM-2D7W3
OAS3	GBM(T=153,N=1157)	Normal	0.1903	GTEX-13N1W-0011-R11a-SM-5MR3D
OAS3	GBM(T=153,N=1157)	Normal	0.4233	GTEX-13PLJ-0011-R9b-SM-5O9DV
OAS3	GBM(T=153,N=1157)	Normal	0.537	GTEX-13PLJ-0011-R5a-SM-5O9BG
OAS3	GBM(T=153,N=1157)	Normal	1.2696	GTEX-144GL-2926-SM-5O99F
OAS3	GBM(T=153,N=1157)	Normal	0.7321	GTEX-XOTO-2926-SM-4B65G
OAS3	GBM(T=153,N=1157)	Normal	1.4441	GTEX-S7SE-0011-R10A-SM-2XCDF
OAS3	GBM(T=153,N=1157)	Normal	1.4756	GTEX-139TT-2626-SM-5LZUB
OAS3	GBM(T=153,N=1157)	Normal	1.5854	GTEX-X4XX-0011-R2A-SM-3P623
OAS3	GBM(T=153,N=1157)	Normal	1.2023	GTEX-OHPN-0011-R9A-SM-4DXUH
OAS3	GBM(T=153,N=1157)	Normal	0.4552	GTEX-ZVZQ-0011-R11a-SM-51MS6
OAS3	GBM(T=153,N=1157)	Normal	-0.8339	GTEX-13CF2-0011-R7b-SM-5K7UV
OAS3	GBM(T=153,N=1157)	Normal	-0.7108	GTEX-13PL6-0011-R6a-SM-5O9C5
OAS3	GBM(T=153,N=1157)	Normal	0.7321	GTEX-YFC4-0011-R2a-SM-4V6DZ
OAS3	GBM(T=153,N=1157)	Normal	2.0111	GTEX-QVJO-0011-R2A-SM-2S1QK
OAS3	GBM(T=153,N=1157)	Normal	1.1833	GTEX-131YS-0011-R9b-SM-5EQLY
OAS3	GBM(T=153,N=1157)	Normal	-0.0425	GTEX-145MG-0011-R3b-SM-5SI67
OAS3	GBM(T=153,N=1157)	Normal	0.24	GTEX-OXRO-0011-R2A-SM-3NB1W
OAS3	GBM(T=153,N=1157)	Normal	2.043	GTEX-QVUS-2826-SM-3GADB
OAS3	GBM(T=153,N=1157)	Normal	2.128	GTEX-11GSP-0011-R5a-SM-57WBE
OAS3	GBM(T=153,N=1157)	Normal	0.2642	GTEX-ZVT3-0011-R3b-SM-51MTJ
OAS3	GBM(T=153,N=1157)	Normal	0.3346	GTEX-Z93S-0011-R11a-SM-4RGNN
OAS3	GBM(T=153,N=1157)	Normal	0.6699	GTEX-11GS4-3126-SM-5A5LH
OAS3	GBM(T=153,N=1157)	Normal	-0.1031	GTEX-13FHO-0011-R7b-SM-5LZXD
OAS3	GBM(T=153,N=1157)	Normal	0.7407	GTEX-13FHO-3026-SM-5J1O9
OAS3	GBM(T=153,N=1157)	Normal	1.5216	GTEX-P44G-0011-R2A-SM-2XCD2
OAS3	GBM(T=153,N=1157)	Normal	0.2154	GTEX-13RTL-0011-R1a-SM-5PNZ8
OAS3	GBM(T=153,N=1157)	Normal	-0.1504	GTEX-12WSF-0011-R11a-SM-5LZVT
OAS3	GBM(T=153,N=1157)	Normal	0.4552	GTEX-13112-0011-R6b-SM-5DUVK
OAS3	GBM(T=153,N=1157)	Normal	0.6332	GTEX-13OVL-0011-R11b-SM-5L3G7
OAS3	GBM(T=153,N=1157)	Normal	2.8178	GTEX-ZAJG-3126-SM-5HL9J
OAS3	GBM(T=153,N=1157)	Normal	1.334	GTEX-P44G-0011-R1A-SM-2I3FE
OAS3	GBM(T=153,N=1157)	Normal	1.5366	GTEX-1192X-3126-SM-5N9BY
OAS3	GBM(T=153,N=1157)	Normal	0.679	GTEX-13N2G-0011-R1b-SM-5MR3G
OAS3	GBM(T=153,N=1157)	Normal	-0.6643	GTEX-ZV68-0011-R6a-SM-51MSR
OAS3	GBM(T=153,N=1157)	Normal	1.2085	GTEX-QVUS-0011-R3A-SM-3GAFD
OAS3	GBM(T=153,N=1157)	Normal	1.125	GTEX-OHPN-0011-R9A-SM-2YUMN
OAS3	GBM(T=153,N=1157)	Normal	0.6517	GTEX-13SLW-0011-R1a-SM-5S2W7
OAS3	GBM(T=153,N=1157)	Normal	1.5806	GTEX-N7MT-0011-R7a-SM-2I3FZ
OAS3	GBM(T=153,N=1157)	Normal	-0.4521	GTEX-13IVO-0011-R8a-SM-5L3DY
OAS3	GBM(T=153,N=1157)	Normal	1.46	GTEX-Q2AG-0011-R11A-SM-2HMKZ
OAS3	GBM(T=153,N=1157)	Normal	1.4281	GTEX-144GL-0011-R5b-SM-5PNUJ
OAS3	GBM(T=153,N=1157)	Normal	1.2875	GTEX-144GL-0011-R3a-SM-5P9HP
OAS3	GBM(T=153,N=1157)	Normal	2.59	GTEX-R55E-0011-R9A-SM-2TC6C
OAS3	GBM(T=153,N=1157)	Normal	-0.1828	GTEX-13X6J-0011-R11a-SM-5P9HE
OAS3	GBM(T=153,N=1157)	Normal	0.7748	GTEX-R55F-1226-SM-2TF59
OAS3	GBM(T=153,N=1157)	Normal	-1.0262	GTEX-13CZV-0011-R11b-SM-5N9FN
OAS3	GBM(T=153,N=1157)	Normal	0.24	GTEX-144GO-0011-R5a-SM-5PNUR
OAS3	GBM(T=153,N=1157)	Normal	1.4228	GTEX-N7MT-0011-R3a-SM-2I3GC
OAS3	GBM(T=153,N=1157)	Normal	1.3283	GTEX-132Q8-0011-R10b-SM-5DUWZ
OAS3	GBM(T=153,N=1157)	Normal	1.9675	GTEX-13PL6-0011-R9b-SM-5O9CH
OAS3	GBM(T=153,N=1157)	Normal	0.2522	GTEX-QMR6-0011-R11A-SM-32PKK
OAS3	GBM(T=153,N=1157)	Normal	0.9191	GTEX-ZDXO-0011-R8a-SM-4WWD7
OAS3	GBM(T=153,N=1157)	Normal	1.3511	GTEX-11EMC-3226-SM-5EGKW
OAS3	GBM(T=153,N=1157)	Normal	1.4652	GTEX-P44G-0011-R3A-SM-2I3FC
OAS3	GBM(T=153,N=1157)	Normal	-0.013	GTEX-12ZZW-0011-R10b-SM-5HL9X
OAS3	GBM(T=153,N=1157)	Normal	0.2029	GTEX-12WSE-0011-R6b-SM-5LZV5
OAS3	GBM(T=153,N=1157)	Normal	0.1124	GTEX-13FHP-0011-R1b-SM-5K7XL
OAS3	GBM(T=153,N=1157)	Normal	1.7617	GTEX-XMD1-0011-R10A-SM-4AT4A
OAS3	GBM(T=153,N=1157)	Normal	0.3346	GTEX-12WSD-0011-R3b-SM-5LZWN
OAS3	GBM(T=153,N=1157)	Normal	1.0363	GTEX-WZTO-0011-R8A-SM-4E3II
OAS3	GBM(T=153,N=1157)	Normal	2.1894	GTEX-13FXS-0011-R9a-SM-5K7UI
OAS3	GBM(T=153,N=1157)	Normal	0.537	GTEX-13O3Q-0011-R10b-SM-5KM39
OAS3	GBM(T=153,N=1157)	Normal	1.3679	GTEX-131YS-0011-R4a-SM-5DUVL
OAS3	GBM(T=153,N=1157)	Normal	3.3897	GTEX-13N2G-0011-R10a-SM-5MR34
OAS3	GBM(T=153,N=1157)	Normal	1.1316	GTEX-13OW8-0011-R6b-SM-5L3I3
OAS3	GBM(T=153,N=1157)	Normal	0.9716	GTEX-13FLV-0011-R4a-SM-5LZYU
OAS3	GBM(T=153,N=1157)	Normal	1.2696	GTEX-ZVZQ-0011-R10b-SM-51MRT
OAS3	GBM(T=153,N=1157)	Normal	2.1345	GTEX-131XH-0011-R1a-SM-5DUWA
OAS3	GBM(T=153,N=1157)	Normal	0.517	GTEX-P44H-0011-R10A-SM-2XCEK
OAS3	GBM(T=153,N=1157)	Normal	0.4967	GTEX-13OW7-0011-R4b-SM-5O9CX
OAS3	GBM(T=153,N=1157)	Normal	0.0854	GTEX-13OVH-0011-R6b-SM-5LUAX
OAS3	GBM(T=153,N=1157)	Normal	0.24	GTEX-13NYS-0011-R9b-SM-5MR44
OAS3	GBM(T=153,N=1157)	Normal	0.4233	GTEX-RU72-0011-R10A-SM-2TF6D
OAS3	GBM(T=153,N=1157)	Normal	1.9749	GTEX-13OVJ-2826-SM-5L3GW
OAS3	GBM(T=153,N=1157)	Normal	0.9789	GTEX-11GSO-3026-SM-5Q5AL
OAS3	GBM(T=153,N=1157)	Normal	1.9527	GTEX-WHSE-0011-R1A-SM-3P5ZK
OAS3	GBM(T=153,N=1157)	Normal	-9.9658	GTEX-T6MN-0011-R4A-SM-5CHSD
OAS3	GBM(T=153,N=1157)	Normal	1.2455	GTEX-ZUA1-3026-SM-59HJC
OAS3	GBM(T=153,N=1157)	Normal	1.5064	GTEX-11GSP-0011-R8b-SM-5NQ79
OAS3	GBM(T=153,N=1157)	Normal	0.1903	GTEX-YJ89-0011-R2b-SM-4RGLT
OAS3	GBM(T=153,N=1157)	Normal	1.3397	GTEX-Q2AG-0011-R10A-SM-2HMLA
OAS3	GBM(T=153,N=1157)	Normal	1.5806	GTEX-WL46-0011-R5A-SM-3LK6V
OAS3	GBM(T=153,N=1157)	Normal	0.4967	GTEX-145MG-0011-R7b-SM-5P9JY
OAS3	GBM(T=153,N=1157)	Normal	6.2346	GTEX-X4EP-0011-R9B-SM-4QASI
OAS3	GBM(T=153,N=1157)	Normal	1.2271	GTEX-13112-2926-SM-5DUWT
OAS3	GBM(T=153,N=1157)	Normal	-9.9658	GTEX-TSE9-0011-R7A-SM-5CHS2
OAS3	GBM(T=153,N=1157)	Normal	0.5568	GTEX-11WQC-0011-R7b-SM-5BC7A
OAS3	GBM(T=153,N=1157)	Normal	1.0433	GTEX-12ZZZ-0011-R7b-SM-5EGLE
OAS3	GBM(T=153,N=1157)	Normal	-0.0425	GTEX-13RTL-0011-R3a-SM-5P9JP
OAS3	GBM(T=153,N=1157)	Normal	0.2642	GTEX-13FHO-0011-R11b-SM-5LZYQ
OAS3	GBM(T=153,N=1157)	Normal	1.1706	GTEX-Q2AG-0011-R5A-SM-2HMJH
OAS3	GBM(T=153,N=1157)	Normal	0.1124	GTEX-13OVH-0011-R8b-SM-5MR35
OAS3	GBM(T=153,N=1157)	Normal	1.2934	GTEX-147GR-0011-R6b-SM-5S2RO
OAS3	GBM(T=153,N=1157)	Normal	1.46	GTEX-132Q8-0011-R5a-SM-5IJDM
OAS3	GBM(T=153,N=1157)	Normal	1.3511	GTEX-WZTO-0011-R5B-SM-3NMC5
OAS3	GBM(T=153,N=1157)	Normal	0.6699	GTEX-11ONC-0011-R1a-SM-57WD4
OAS3	GBM(T=153,N=1157)	Normal	0.0718	GTEX-14BIN-0011-R10a-SM-5S2UA
OAS3	GBM(T=153,N=1157)	Normal	0.8568	GTEX-T2IS-0011-R6A-SM-32QP2
OAS3	GBM(T=153,N=1157)	Normal	0.1257	GTEX-144GL-0011-R8a-SM-5Q5B1
OAS3	GBM(T=153,N=1157)	Normal	0.8164	GTEX-13QIC-3026-SM-5LU58
OAS3	GBM(T=153,N=1157)	Normal	0.058	GTEX-1313W-0011-R10b-SM-5DUXA
OAS3	GBM(T=153,N=1157)	Normal	2.108	GTEX-YFC4-0011-R9a-SM-4SOK4
OAS3	GBM(T=153,N=1157)	Normal	0.8488	GTEX-13O3Q-2926-SM-5KM45
OAS3	GBM(T=153,N=1157)	Normal	1.6964	GTEX-12126-0011-R9b-SM-5BC6P
OAS3	GBM(T=153,N=1157)	Normal	0.1903	GTEX-ZXG5-0011-R5b-SM-57WBN
OAS3	GBM(T=153,N=1157)	Normal	0.0854	GTEX-13OW7-0011-R1b-SM-5L3HF
OAS3	GBM(T=153,N=1157)	Normal	0.2998	GTEX-13112-0011-R5b-SM-5DUV8
OAS3	GBM(T=153,N=1157)	Normal	1.105	GTEX-T6MN-0011-R6A-SM-32QP8
OAS3	GBM(T=153,N=1157)	Normal	-1.7809	GTEX-12584-0011-R6a-SM-5NQ7C
OAS3	GBM(T=153,N=1157)	Normal	0.044	GTEX-13PDP-2926-SM-5N9E8
OAS3	GBM(T=153,N=1157)	Normal	1.5013	GTEX-ZE9C-0011-R5a-SM-5EGLO
OAS3	GBM(T=153,N=1157)	Normal	-0.4131	GTEX-139UC-0011-R3b-SM-5K7VZ
OAS3	GBM(T=153,N=1157)	Normal	0.2762	GTEX-12WSC-0011-R10a-SM-5GU57
OAS3	GBM(T=153,N=1157)	Normal	1.2516	GTEX-117XS-3126-SM-5GIDP
OAS3	GBM(T=153,N=1157)	Normal	1.5366	GTEX-XOTO-0011-R8A-SM-4B65J
OAS3	GBM(T=153,N=1157)	Normal	0.6517	GTEX-11H98-0011-R10b-SM-5NQ98
OAS3	GBM(T=153,N=1157)	Normal	1.1447	GTEX-11OF3-0011-R7a-SM-57WCG
OAS3	GBM(T=153,N=1157)	Normal	1.2696	GTEX-14ASI-3026-SM-5S2PN
OAS3	GBM(T=153,N=1157)	Normal	0.5763	GTEX-NPJ8-2626-SM-26GMI
OAS3	GBM(T=153,N=1157)	Normal	0.2029	GTEX-13CIG-0011-R9a-SM-5K7VU
OAS3	GBM(T=153,N=1157)	Normal	0.7233	GTEX-WWYW-0011-R1A-SM-3TW8G
OAS3	GBM(T=153,N=1157)	Normal	1.2934	GTEX-NL4W-0011-R6a-SM-2I3GA
OAS3	GBM(T=153,N=1157)	Normal	1.4281	GTEX-NPJ7-0011-R10A-SM-2I3E5
OAS3	GBM(T=153,N=1157)	Normal	2.3704	GTEX-13NYB-0011-R7a-SM-5MR5D
OAS3	GBM(T=153,N=1157)	Normal	1.1382	GTEX-13FLW-0011-R8b-SM-5J1MZ
OAS3	GBM(T=153,N=1157)	Normal	1.3791	GTEX-Q2AG-0011-R8A-SM-2HMK5
OAS3	GBM(T=153,N=1157)	Normal	1.642	GTEX-13X6K-0011-R3b-SM-5PNUD
OAS3	GBM(T=153,N=1157)	Normal	0.9343	GTEX-X585-0011-R1B-SM-46MVE
OAS3	GBM(T=153,N=1157)	Normal	3.7846	GTEX-13N2G-0011-R5a-SM-5MR33
OAS3	GBM(T=153,N=1157)	Normal	-1.3921	GTEX-RVPU-0011-R6A-SM-2XCAC
OAS3	GBM(T=153,N=1157)	Normal	0.3346	GTEX-13X6I-0011-R11a-SM-5P9HN
OAS3	GBM(T=153,N=1157)	Normal	0.7916	GTEX-13S7M-3126-SM-5RQJQ
OAS3	GBM(T=153,N=1157)	Normal	0.9716	GTEX-ZDXO-0011-R3a-SM-4WKFS
OAS3	GBM(T=153,N=1157)	Normal	1.3454	GTEX-13RTJ-0011-R3a-SM-5PNX7
OAS3	GBM(T=153,N=1157)	Normal	-0.3022	GTEX-139UC-0011-R4a-SM-5K7XM
OAS3	GBM(T=153,N=1157)	Normal	1.7954	GTEX-X261-0011-R8A-SM-4E3I5
OAS3	GBM(T=153,N=1157)	Normal	1.6045	GTEX-12126-0926-SM-5FQTW
OAS3	GBM(T=153,N=1157)	Normal	1.6327	GTEX-14ASI-0011-R8b-SM-5S2UB
OAS3	GBM(T=153,N=1157)	Normal	0.2881	GTEX-14A5I-2826-SM-5SIBF
OAS3	GBM(T=153,N=1157)	Normal	0.8961	GTEX-12WSA-0011-R2a-SM-57WDK
OAS3	GBM(T=153,N=1157)	Normal	1.0711	GTEX-NPJ7-0011-R1a-SM-3GACT
OAS3	GBM(T=153,N=1157)	Normal	1.3846	GTEX-13N2G-0011-R6b-SM-5MR3P
OAS3	GBM(T=153,N=1157)	Normal	1.3735	GTEX-NPJ7-0011-R4a-SM-2I3GJ
OAS3	GBM(T=153,N=1157)	Normal	0.099	GTEX-NL3H-0011-R6a-SM-2I3G8
OAS3	GBM(T=153,N=1157)	Normal	1.1184	GTEX-ZAB4-0011-R10a-SM-4SOKH
OAS3	GBM(T=153,N=1157)	Normal	0.5568	GTEX-13SLW-0011-R11a-SM-5SI8Q
OAS3	GBM(T=153,N=1157)	Normal	0.8647	GTEX-11WQK-3026-SM-5EQL6
OAS3	GBM(T=153,N=1157)	Normal	-0.2328	GTEX-131XW-0011-R6b-SM-5K7XY
OAS3	GBM(T=153,N=1157)	Normal	1.6234	GTEX-N7MT-1126-SM-2YUNQ
OAS3	GBM(T=153,N=1157)	Normal	1.0983	GTEX-WL46-2926-SM-3LK82
OAS3	GBM(T=153,N=1157)	Normal	0.537	GTEX-ZDXO-2926-SM-4WKFM
OAS3	GBM(T=153,N=1157)	Normal	0.5955	GTEX-1399T-0011-R4b-SM-5DUVX
OAS3	GBM(T=153,N=1157)	Normal	-0.1665	GTEX-12ZZW-0011-R7a-SM-5DUWC
OAS3	GBM(T=153,N=1157)	Normal	0.9038	GTEX-1445S-0011-R2b-SM-5PNUH
OAS3	GBM(T=153,N=1157)	Normal	2.0673	GTEX-R55E-0011-R11A-SM-2TC6I
OAS3	GBM(T=153,N=1157)	Normal	1.0293	GTEX-QMR6-1326-SM-32PLB
OAS3	GBM(T=153,N=1157)	Normal	1.9377	GTEX-147F4-0011-R8b-SM-5S2UN
OAS3	GBM(T=153,N=1157)	Normal	-0.2159	GTEX-139TS-0011-R10a-SM-5K7TU
OAS3	GBM(T=153,N=1157)	Normal	0.9642	GTEX-12WSB-0011-R7b-SM-5GU6V
OAS3	GBM(T=153,N=1157)	Normal	-1.3921	GTEX-13IVO-0011-R11b-SM-5LZXQ
OAS3	GBM(T=153,N=1157)	Normal	0.434	GTEX-1212Z-0011-R1b-SM-5BC72
OAS3	GBM(T=153,N=1157)	Normal	1.0983	GTEX-Q2AG-0011-R2A-SM-2HMIT
OAS3	GBM(T=153,N=1157)	Normal	0.9493	GTEX-11H98-0011-R5b-SM-57WCF
OAS3	GBM(T=153,N=1157)	Normal	-0.5332	GTEX-ZV68-0011-R7a-SM-51MT4
OAS3	GBM(T=153,N=1157)	Normal	0.0014	GTEX-12ZZY-0011-R10b-SM-5HL7W
OAS3	GBM(T=153,N=1157)	Normal	0.2762	GTEX-12WSC-0011-R5b-SM-5CVNS
OAS3	GBM(T=153,N=1157)	Normal	1.2023	GTEX-11GSO-2926-SM-5HL73
OAS3	GBM(T=153,N=1157)	Normal	-0.7108	GTEX-13O3O-0011-R10a-SM-5LUA9
OAS3	GBM(T=153,N=1157)	Normal	0.7058	GTEX-12WSF-0011-R1a-SM-5DUVI
OAS3	GBM(T=153,N=1157)	Normal	0.1648	GTEX-12WSM-0011-R7b-SM-5EGLD
OAS3	GBM(T=153,N=1157)	Normal	0.5069	GTEX-139UC-3126-SM-5J1OY
OAS3	GBM(T=153,N=1157)	Normal	1.0983	GTEX-11GSP-0011-R10a-SM-5NQ7J
OAS3	GBM(T=153,N=1157)	Normal	-0.2498	GTEX-ZF28-0011-R8a-SM-4WWFW
OAS3	GBM(T=153,N=1157)	Normal	-0.7834	GTEX-RVPU-0011-R3A-SM-2XCAE
OAS3	GBM(T=153,N=1157)	Normal	-0.1993	GTEX-RNOR-0011-R3A-SM-2TF5J
OAS3	GBM(T=153,N=1157)	Normal	1.4065	GTEX-13OVJ-0011-R2b-SM-5L3GP
OAS3	GBM(T=153,N=1157)	Normal	1.1117	GTEX-QMR6-0011-R5A-SM-32PKT
OAS3	GBM(T=153,N=1157)	Normal	0.4016	GTEX-11WQC-0011-R11b-SM-57WD6
OAS3	GBM(T=153,N=1157)	Normal	0.3907	GTEX-11DXW-1026-SM-5H11K
OAS3	GBM(T=153,N=1157)	Normal	1.8484	GTEX-ZE9C-0011-R2a-SM-4WKGH
OAS3	GBM(T=153,N=1157)	Normal	-1.685	GTEX-14753-0011-R8b-SM-5S2U1
OAS3	GBM(T=153,N=1157)	Normal	1.3225	GTEX-13FHP-3026-SM-5IJBS
OAS3	GBM(T=153,N=1157)	Normal	1.1117	GTEX-13VXU-0011-R7b-SM-5SI72
OAS3	GBM(T=153,N=1157)	Normal	-0.0277	GTEX-12WSE-0011-R7a-SM-5PNWF
OAS3	GBM(T=153,N=1157)	Normal	1.1117	GTEX-X585-3026-SM-46MWF
OAS3	GBM(T=153,N=1157)	Normal	0.8246	GTEX-12WSF-0011-R10a-SM-5LZVH
OAS3	GBM(T=153,N=1157)	Normal	0.688	GTEX-ZE9C-0011-R4a-SM-4WKH6
OAS3	GBM(T=153,N=1157)	Normal	0.5763	GTEX-14BIN-0011-R11a-SM-5SI79
OAS3	GBM(T=153,N=1157)	Normal	1.2333	GTEX-12ZZX-2926-SM-5GCOQ
OAS3	GBM(T=153,N=1157)	Normal	1.7786	GTEX-Y8DK-0011-R11A-SM-4SOK2
OAS3	GBM(T=153,N=1157)	Normal	0.8568	GTEX-WZTO-2926-SM-3NM9I
OAS3	GBM(T=153,N=1157)	Normal	1.4756	GTEX-WWYW-0011-R5A-SM-3NB3E
OAS3	GBM(T=153,N=1157)	Normal	0.4967	GTEX-13QJC-0011-R2b-SM-5PNUN
OAS3	GBM(T=153,N=1157)	Normal	0.7999	GTEX-13SLX-0011-R10a-SM-5P9HV
OAS3	GBM(T=153,N=1157)	Normal	0.679	GTEX-RVPV-0011-R11A-SM-2TF6F
OAS3	GBM(T=153,N=1157)	Normal	0.1519	GTEX-12WSA-0011-R7b-SM-5GU5U
OAS3	GBM(T=153,N=1157)	Normal	1.6964	GTEX-1269C-3126-SM-5EGI6
OAS3	GBM(T=153,N=1157)	Normal	0.0014	GTEX-11WQK-0011-R10a-SM-5BC6R
OAS3	GBM(T=153,N=1157)	Normal	1.7702	GTEX-13OVJ-0011-R1b-SM-5L3I6
OAS3	GBM(T=153,N=1157)	Normal	1.2696	GTEX-139TS-0011-R2b-SM-5J1MX
OAS3	GBM(T=153,N=1157)	Normal	0.8246	GTEX-11OF3-0011-R6b-SM-57WBG
OAS3	GBM(T=153,N=1157)	Normal	0.8246	GTEX-13FHO-0011-R3b-SM-5K7YA
OAS3	GBM(T=153,N=1157)	Normal	0.547	GTEX-RU72-0011-R5A-SM-2TF6U
OAS3	GBM(T=153,N=1157)	Normal	1.0779	GTEX-13OVL-0011-R1a-SM-5L3H5
OAS3	GBM(T=153,N=1157)	Normal	1.2085	GTEX-X4XX-0011-R11A-SM-46MWQ
OAS3	GBM(T=153,N=1157)	Normal	-0.2671	GTEX-ZF28-0011-R5a-SM-4WWCZ
OAS3	GBM(T=153,N=1157)	Normal	1.4174	GTEX-NPJ7-0011-R9a-SM-2TC5R
OAS3	GBM(T=153,N=1157)	Normal	1.5806	GTEX-13OW6-0011-R10a-SM-5L3HE
OAS3	GBM(T=153,N=1157)	Normal	1.0007	GTEX-T6MN-0011-R1A-SM-32QOY
OAS3	GBM(T=153,N=1157)	Normal	-0.9132	GTEX-RVPU-0011-R7A-SM-2XCAB
OAS3	GBM(T=153,N=1157)	Normal	0.9419	GTEX-11GSP-0011-R7b-SM-57WC3
OAS3	GBM(T=153,N=1157)	Normal	0.605	GTEX-12ZZX-0011-R6a-SM-5HL8L
OAS3	GBM(T=153,N=1157)	Normal	-0.7346	GTEX-131XW-0011-R10a-SM-5DUVA
OAS3	GBM(T=153,N=1157)	Normal	1.0079	GTEX-UTHO-0011-R6A-SM-3GIJW
OAS3	GBM(T=153,N=1157)	Normal	0.3115	GTEX-13VXU-3026-SM-5LU3K
OAS3	GBM(T=153,N=1157)	Normal	1.8404	GTEX-T2IS-0011-R2A-SM-32QPF
OAS3	GBM(T=153,N=1157)	Normal	1.4547	TCGA-06-0681-11
OAS3	GBM(T=153,N=1157)	Normal	0.9642	GTEX-131XH-2926-SM-5LZU4
OAS3	GBM(T=153,N=1157)	Normal	-0.5973	GTEX-139UC-0011-R5b-SM-5K7VY
OAS3	GBM(T=153,N=1157)	Normal	2.2144	GTEX-QDT8-0011-R5A-SM-32PKN
OAS3	GBM(T=153,N=1157)	Normal	1.4011	GTEX-13G51-0011-R10b-SM-5LZYF
OAS3	GBM(T=153,N=1157)	Normal	0.5955	GTEX-11DXW-1126-SM-5H12Q
OAS3	GBM(T=153,N=1157)	Normal	1.5165	GTEX-145LS-0011-R2a-SM-5PNZI
OAS3	GBM(T=153,N=1157)	Normal	1.5709	GTEX-WL46-0011-R10A-SM-3MJFQ
OAS3	GBM(T=153,N=1157)	Normal	0.4016	GTEX-12WS9-0011-R6a-SM-5P9EW
OAS3	GBM(T=153,N=1157)	Normal	1.1316	GTEX-147GR-0011-R7a-SM-5S2RP
OAS3	GBM(T=153,N=1157)	Normal	1.1512	GTEX-13PL6-3126-SM-5LUAR
OAS3	GBM(T=153,N=1157)	Normal	-0.2498	GTEX-12WSH-0011-R11a-SM-5LZVM
OAS3	GBM(T=153,N=1157)	Normal	2.3953	GTEX-13SLX-0011-R2b-SM-5S2VP
OAS3	GBM(T=153,N=1157)	Normal	2.2931	GTEX-WHSE-0011-R4A-SM-3P5ZN
OAS3	GBM(T=153,N=1157)	Normal	-0.3752	GTEX-12ZZW-0011-R3a-SM-5DUWW
OAS3	GBM(T=153,N=1157)	Normal	2.0776	GTEX-13X6K-0011-R2b-SM-5P9K3
OAS3	GBM(T=153,N=1157)	Normal	0.9642	GTEX-13X6I-0011-R10a-SM-5PNWI
OAS3	GBM(T=153,N=1157)	Normal	0.3796	GTEX-14BIM-0011-R11b-SM-5S2RN
OAS3	GBM(T=153,N=1157)	Normal	1.6187	GTEX-R55F-0011-R8A-SM-2TF4F
OAS3	GBM(T=153,N=1157)	Normal	1.6649	GTEX-11UD1-0011-R2b-SM-5BC6O
OAS3	GBM(T=153,N=1157)	Normal	-0.4921	GTEX-147F4-0011-R6b-SM-5S2UP
OAS3	GBM(T=153,N=1157)	Normal	1.5563	GTEX-X585-0011-R11B-SM-46MUZ
OAS3	GBM(T=153,N=1157)	Normal	1.8201	GTEX-13SLX-3126-SM-5S2Q5
OAS3	GBM(T=153,N=1157)	Normal	0.6145	GTEX-11NV4-0011-R6a-SM-57WD5
OAS3	GBM(T=153,N=1157)	Normal	-0.4719	GTEX-13CZV-0011-R7b-SM-5LZXH
OAS3	GBM(T=153,N=1157)	Normal	0.9419	GTEX-145LU-0011-R10a-SM-5PNWJ
OAS3	GBM(T=153,N=1157)	Normal	1.1382	GTEX-ZAB4-0011-R2a-SM-4RGNP
OAS3	GBM(T=153,N=1157)	Normal	1.46	GTEX-11O72-2926-SM-5BC4V
OAS3	GBM(T=153,N=1157)	Normal	0.4865	GTEX-12WSH-0011-R10a-SM-5LZUS
OAS3	GBM(T=153,N=1157)	Normal	1.7229	GTEX-13FXS-0011-R6b-SM-5L3F7
OAS3	GBM(T=153,N=1157)	Normal	1.1316	GTEX-1313W-0011-R4b-SM-5KLZV
OAS3	GBM(T=153,N=1157)	Normal	1.3283	GTEX-Y8DK-0011-R6A-SM-4V6EG
OAS3	GBM(T=153,N=1157)	Normal	2.2872	GTEX-R55E-0011-R7A-SM-2TC5Z
OAS3	GBM(T=153,N=1157)	Normal	1.5316	GTEX-131YS-0011-R1a-SM-5DUXC
OAS3	GBM(T=153,N=1157)	Normal	2.1574	GTEX-13OW6-0011-R7b-SM-5L3H4
OAS3	GBM(T=153,N=1157)	Normal	1.9786	GTEX-ZVT3-3026-SM-5E43N
OAS3	GBM(T=153,N=1157)	Normal	0.3685	GTEX-13X6J-0011-R10b-SM-5PNWA
OAS3	GBM(T=153,N=1157)	Normal	1.1577	GTEX-11GSP-3126-SM-5A5LL
OAS3	GBM(T=153,N=1157)	Normal	0.7832	GTEX-13PL6-0011-R5b-SM-5O9BI
OAS3	GBM(T=153,N=1157)	Normal	2.3536	GTEX-11WQC-0011-R8b-SM-57WCH
OAS3	GBM(T=153,N=1157)	Normal	1.9149	GTEX-13OVJ-0011-R4b-SM-5P9H5
OAS3	GBM(T=153,N=1157)	Normal	1.105	GTEX-13RTJ-0011-R2a-SM-5PNW9
OAS3	GBM(T=153,N=1157)	Normal	1.4859	GTEX-13FLW-0011-R7b-SM-5L3EZ
OAS3	GBM(T=153,N=1157)	Normal	1.4547	GTEX-XMD1-0011-R1A-SM-4AT4C
OAS3	GBM(T=153,N=1157)	Normal	0.2881	GTEX-S7PM-0011-R6A-SM-3NM8F
OAS3	GBM(T=153,N=1157)	Normal	-0.4325	GTEX-139UW-0011-R11a-SM-5IJGN
OAS3	GBM(T=153,N=1157)	Normal	1.1706	GTEX-1313W-3026-SM-5LZUZ
OAS3	GBM(T=153,N=1157)	Normal	0.4967	GTEX-139UC-3226-SM-5N9EZ
OAS3	GBM(T=153,N=1157)	Normal	2.2051	GTEX-WL46-0011-R9A-SM-3MJFP
OAS3	GBM(T=153,N=1157)	Normal	-0.3566	GTEX-11ZU8-0011-R4a-SM-5BC6Y
OAS3	GBM(T=153,N=1157)	Normal	0.5568	GTEX-NL3H-0011-R3a-SM-2I3GL
OAS3	GBM(T=153,N=1157)	Normal	1.8404	GTEX-N7MT-0011-R1a-SM-5SI7S
OAS3	GBM(T=153,N=1157)	Normal	1.2271	GTEX-13N1W-0011-R6a-SM-5MR43
OAS3	GBM(T=153,N=1157)	Normal	1.1447	GTEX-13FLV-0011-R3b-SM-5LZYP
OAS3	GBM(T=153,N=1157)	Normal	0.4125	GTEX-T5JC-0011-R6A-SM-5SI89
OAS3	GBM(T=153,N=1157)	Normal	2.8096	GTEX-NPJ8-0011-R8a-SM-2HMLG
OAS3	GBM(T=153,N=1157)	Normal	0.9191	GTEX-1445S-0011-R10a-SM-5PNWB
OAS3	GBM(T=153,N=1157)	Normal	1.2934	GTEX-T2IS-2926-SM-32QPO
OAS3	GBM(T=153,N=1157)	Normal	-1.4305	GTEX-131XW-0011-R11a-SM-5DUV9
OAS3	GBM(T=153,N=1157)	Normal	1.674	GTEX-QVJO-1325-SM-2S1QX
OAS3	GBM(T=153,N=1157)	Normal	0.5955	GTEX-XMD1-0011-R3B-SM-4AT5R
OAS3	GBM(T=153,N=1157)	Normal	1.7575	GTEX-ZE7O-0011-R10a-SM-57WAZ
OAS3	GBM(T=153,N=1157)	Normal	0.8568	GTEX-13G51-3026-SM-5IJB8
OAS3	GBM(T=153,N=1157)	Normal	0.6145	GTEX-13FHP-0011-R11b-SM-5LZXP
OAS3	GBM(T=153,N=1157)	Normal	0.1124	GTEX-WWYW-0011-R11A-SM-3NB38
OAS3	GBM(T=153,N=1157)	Normal	1.3956	GTEX-14ABY-0011-R5b-SM-5SI7B
OAS3	GBM(T=153,N=1157)	Normal	-0.1504	GTEX-ZXG5-0011-R6a-SM-57WBZ
OAS3	GBM(T=153,N=1157)	Normal	6.3399	GTEX-X4EP-3026-SM-3P5YP
OAS3	GBM(T=153,N=1157)	Normal	1.5415	GTEX-13OW7-0011-R8b-SM-5L3HR
OAS3	GBM(T=153,N=1157)	Normal	1.2992	GTEX-13RTJ-0011-R8b-SM-5O9DL
OAS3	GBM(T=153,N=1157)	Normal	1.1641	GTEX-12ZZZ-0011-R4b-SM-5DUV7
OAS3	GBM(T=153,N=1157)	Normal	-0.3022	GTEX-13CZV-0011-R3a-SM-5KM27
OAS3	GBM(T=153,N=1157)	Normal	0.1776	GTEX-N7MS-0011-R11A-SM-2HMJS
OAS3	GBM(T=153,N=1157)	Normal	-0.0277	GTEX-12WSE-0011-R10b-SM-5P9JV
OAS3	GBM(T=153,N=1157)	Normal	1.3567	GTEX-13SLW-0011-R5b-SM-5SI6Z
OAS3	GBM(T=153,N=1157)	Normal	-0.9132	GTEX-14753-0011-R10b-SM-5S2WE
OAS3	GBM(T=153,N=1157)	Normal	0.688	GTEX-13OW5-0011-R1b-SM-5L3GE
OAS3	GBM(T=153,N=1157)	Normal	1.8242	GTEX-14ABY-0011-R4b-SM-5S2VN
OAS3	GBM(T=153,N=1157)	Normal	0.8164	GTEX-NL3H-0011-R10A-SM-2I3E9
OAS3	GBM(T=153,N=1157)	Normal	0.8082	GTEX-145LU-2626-SM-5LU9Z
OAS3	GBM(T=153,N=1157)	Normal	2.0465	GTEX-WHSE-0011-R6A-SM-3P5ZP
OAS3	GBM(T=153,N=1157)	Normal	1.9111	GTEX-NPJ8-0011-R5a-SM-2HMJY
OAS3	GBM(T=153,N=1157)	Normal	2.7227	GTEX-13OW6-0011-R8a-SM-5L3GF
OAS3	GBM(T=153,N=1157)	Normal	-0.1504	GTEX-ZDXO-0011-R7a-SM-4WWCU
OAS3	GBM(T=153,N=1157)	Normal	1.1184	GTEX-NPJ8-0011-R11A-SM-2YUMS
OAS3	GBM(T=153,N=1157)	Normal	-0.4325	GTEX-139TS-0011-R6a-SM-5J2OB
OAS3	GBM(T=153,N=1157)	Normal	1.3567	GTEX-11NUK-2926-SM-5A5MD
OAS3	GBM(T=153,N=1157)	Normal	0.9343	GTEX-131XW-0011-R9a-SM-5N9EO
OAS3	GBM(T=153,N=1157)	Normal	-1.0559	GTEX-145LU-0011-R1a-SM-5Q5CE
OAS3	GBM(T=153,N=1157)	Normal	0.2998	GTEX-145LS-0011-R4b-SM-5S2UT
OAS3	GBM(T=153,N=1157)	Normal	0.24	GTEX-ZF28-0011-R10a-SM-4WWEH
OAS3	GBM(T=153,N=1157)	Normal	-1.0559	GTEX-144GO-0011-R1a-SM-5PNWO
OAS3	GBM(T=153,N=1157)	Normal	1.7702	GTEX-NPJ8-0011-R7a-SM-2HMJV
OAS3	GBM(T=153,N=1157)	Normal	6.8101	GTEX-X4EP-0011-R10B-SM-4QASJ
OAS3	GBM(T=153,N=1157)	Normal	1.4065	GTEX-NPJ8-0011-R9a-SM-2YUN5
OAS3	GBM(T=153,N=1157)	Normal	1.1833	GTEX-145MH-0011-R11a-SM-5P9HQ
OAS3	GBM(T=153,N=1157)	Normal	1.6558	GTEX-QVUS-0011-R6A-SM-3GACX
OAS3	GBM(T=153,N=1157)	Normal	1.595	GTEX-WVLH-0011-R7A-SM-3MJFB
OAS3	GBM(T=153,N=1157)	Normal	0.6608	GTEX-144GL-0011-R4a-SM-5PNUI
OAS3	GBM(T=153,N=1157)	Normal	0.7832	GTEX-1445S-0011-R3a-SM-5P9HY
OAS3	GBM(T=153,N=1157)	Normal	0.5955	GTEX-14ABY-0011-R11a-SM-5SI7C
OAS3	GBM(T=153,N=1157)	Normal	1.6875	GTEX-13OW6-0011-R4a-SM-5O9DX
OAS3	GBM(T=153,N=1157)	Normal	1.3901	GTEX-ZVT3-0011-R8b-SM-57WDJ
OAS3	GBM(T=153,N=1157)	Normal	2.1925	GTEX-QVJO-0011-R4A-SM-2S1QL
OAS3	GBM(T=153,N=1157)	Normal	5.8885	GTEX-X4EP-0011-R5A-SM-3P628
OAS3	GBM(T=153,N=1157)	Normal	1.7489	GTEX-WVLH-0011-R2A-SM-3MJFJ
OAS3	GBM(T=153,N=1157)	Normal	0.547	GTEX-13O3O-0011-R4b-SM-5KM3F
OAS3	GBM(T=153,N=1157)	Normal	1.1382	GTEX-13OVJ-0011-R11a-SM-5P9H8
OAS3	GBM(T=153,N=1157)	Normal	1.1117	GTEX-X4XX-0011-R7A-SM-46MWR
OAS3	GBM(T=153,N=1157)	Normal	2.2391	GTEX-12WSB-0011-R5b-SM-5GU67
OAS3	GBM(T=153,N=1157)	Normal	0.1648	GTEX-11ONC-0011-R9b-SM-5NQ8J
OAS3	GBM(T=153,N=1157)	Normal	0.9038	GTEX-13JUV-0011-R10b-SM-5LZXR
OAS3	GBM(T=153,N=1157)	Normal	1.7403	GTEX-13OW6-0011-R1a-SM-5L3HQ
OAS3	GBM(T=153,N=1157)	Normal	0.2881	GTEX-13OW5-3126-SM-5MR3Y
OAS3	GBM(T=153,N=1157)	Normal	0.6969	GTEX-12WSE-2926-SM-5RQJ9
OAS3	GBM(T=153,N=1157)	Normal	-9.9658	GTEX-TSE9-2926-SM-5CHQO
OAS3	GBM(T=153,N=1157)	Normal	0.6969	GTEX-13S7M-3026-SM-5S2QQ
OAS3	GBM(T=153,N=1157)	Normal	0.9789	GTEX-13JUV-3026-SM-5K7WX
OAS3	GBM(T=153,N=1157)	Normal	1.692	GTEX-12ZZX-0011-R11a-SM-5DUVJ
OAS3	GBM(T=153,N=1157)	Normal	0.346	GTEX-13NYC-2826-SM-5K7WR
OAS3	GBM(T=153,N=1157)	Normal	0.7407	GTEX-13O3O-0011-R5b-SM-5KM44
OAS3	GBM(T=153,N=1157)	Normal	0.7493	GTEX-145LS-0011-R5a-SM-5SI65
OAS3	GBM(T=153,N=1157)	Normal	1.3956	GTEX-13JVG-0011-R10b-SM-5KM2P
OAS3	GBM(T=153,N=1157)	Normal	1.2209	GTEX-131XH-0011-R8a-SM-5EGLL
OAS3	GBM(T=153,N=1157)	Normal	3.1409	TCGA-06-0675-11
OAS3	GBM(T=153,N=1157)	Normal	-0.4921	GTEX-139TT-0011-R5b-SM-5K7W8
OAS3	GBM(T=153,N=1157)	Normal	1.7912	GTEX-1445S-3026-SM-5O9BR
OAS3	GBM(T=153,N=1157)	Normal	0.4125	GTEX-RU72-3026-SM-5SI7Y
OAS3	GBM(T=153,N=1157)	Normal	1.0915	GTEX-N7MS-2425-SM-26GMD
OAS3	GBM(T=153,N=1157)	Normal	0.5069	GTEX-N7MT-1226-SM-26GMT
OAS3	GBM(T=153,N=1157)	Normal	1.7489	GTEX-N7MT-1226-SM-26GMC
OAS3	GBM(T=153,N=1157)	Normal	1.2696	GTEX-ZUA1-2926-SM-59HL3
OAS3	GBM(T=153,N=1157)	Normal	0.9935	GTEX-12WSM-2126-SM-5GCOC
OAS3	GBM(T=153,N=1157)	Normal	0.8961	GTEX-1445S-0011-R4a-SM-5PNWN
OAS3	GBM(T=153,N=1157)	Normal	1.4228	GTEX-ZE9C-0011-R7a-SM-4WWCX
OAS3	GBM(T=153,N=1157)	Normal	0.6425	GTEX-1313W-0011-R6a-SM-5K7XO
OAS3	GBM(T=153,N=1157)	Normal	-0.3566	GTEX-13RTL-0011-R9a-SM-5Q5BR
OAS3	GBM(T=153,N=1157)	Normal	1.0222	GTEX-13X6J-0011-R7b-SM-5PNUC
OAS3	GBM(T=153,N=1157)	Normal	1.2934	GTEX-145LS-0011-R1b-SM-5PNUP
OAS3	GBM(T=153,N=1157)	Normal	2.0395	GTEX-13NYB-0011-R5a-SM-5MR45
OAS3	GBM(T=153,N=1157)	Normal	1.6093	GTEX-QVUS-0011-R10A-SM-3GIK3
OAS3	GBM(T=153,N=1157)	Normal	1.0433	GTEX-Q2AG-2926-SM-2HMJ3
OAS3	GBM(T=153,N=1157)	Normal	0.6517	GTEX-13X6I-2926-SM-5Q5C3
OAS3	GBM(T=153,N=1157)	Normal	1.3511	GTEX-13FTY-0011-R9b-SM-5KM2U
OAS3	GBM(T=153,N=1157)	Normal	0.8164	GTEX-11ZVC-0011-R3a-SM-5BC6V
OAS3	GBM(T=153,N=1157)	Normal	0.1388	GTEX-13NYS-3126-SM-5KLYV
OAS3	GBM(T=153,N=1157)	Normal	0.9493	GTEX-13S7M-0011-R10b-SM-5PNZB
OAS3	GBM(T=153,N=1157)	Normal	-1.0862	GTEX-13CZV-0011-R4b-SM-5J2NY
OAS3	GBM(T=153,N=1157)	Normal	1.1117	GTEX-131YS-0011-R7a-SM-5IJDA
OAS3	GBM(T=153,N=1157)	Normal	0.3685	GTEX-1477Z-0011-R10b-SM-5S2RF
OAS3	GBM(T=153,N=1157)	Normal	1.3956	GTEX-13NYS-0011-R4b-SM-5MR3O
OAS3	GBM(T=153,N=1157)	Normal	1.1833	GTEX-X4XX-2926-SM-3NMB1
OAS3	GBM(T=153,N=1157)	Normal	1.8282	GTEX-NPJ8-1526-SM-2D7VU
OAS3	GBM(T=153,N=1157)	Normal	2.4675	GTEX-WVLH-0011-R6A-SM-3MJFZ
OAS3	GBM(T=153,N=1157)	Normal	0.517	GTEX-14A5I-2926-SM-5Q5CQ
OAS3	GBM(T=153,N=1157)	Normal	-0.4521	GTEX-13PLJ-0011-R11b-SM-5O9BS
OAS3	GBM(T=153,N=1157)	Normal	0.9789	GTEX-11TTK-2826-SM-5GU5K
OAS3	GBM(T=153,N=1157)	Normal	2.4144	GTEX-13SLX-0011-R9b-SM-5SI6X
OAS3	GBM(T=153,N=1157)	Normal	1.2756	GTEX-XMD1-2926-SM-4AT42
OAS3	GBM(T=153,N=1157)	Normal	1.7403	GTEX-X585-0011-R5A-SM-46MVI
OAS3	GBM(T=153,N=1157)	Normal	2.3222	GTEX-1399T-0011-R8b-SM-5IJD8
OAS3	GBM(T=153,N=1157)	Normal	0.6517	GTEX-13O1R-0011-R9b-SM-5KM33
OAS3	GBM(T=153,N=1157)	Normal	0.6425	GTEX-13JVG-0011-R4a-SM-5MR4C
OAS3	GBM(T=153,N=1157)	Normal	5.3463	GTEX-X4EP-0011-R11B-SM-4QASK
OAS3	GBM(T=153,N=1157)	Normal	-0.0277	GTEX-YJ89-0011-R5a-SM-4V6GM
OAS3	GBM(T=153,N=1157)	Normal	0.2762	GTEX-14BIM-0011-R4b-SM-5S2RK
OAS3	GBM(T=153,N=1157)	Normal	1.7532	GTEX-13SLW-0011-R8b-SM-5SI64
OAS3	GBM(T=153,N=1157)	Normal	1.2333	GTEX-13QIC-0011-R8b-SM-5O9CV
OAS3	GBM(T=153,N=1157)	Normal	2.7139	GTEX-N7MS-0011-R8a-SM-2YUMK
OAS3	GBM(T=153,N=1157)	Normal	2.1862	GTEX-13NYB-0011-R10a-SM-5KM43
OAS3	GBM(T=153,N=1157)	Normal	1.3283	GTEX-14BIN-3326-SM-5Q5E6
OAS3	GBM(T=153,N=1157)	Normal	2.8034	GTEX-NPJ8-0011-R10A-SM-2YUMO
OAS3	GBM(T=153,N=1157)	Normal	1.334	GTEX-1313W-0011-R5b-SM-5L3EP
OAS3	GBM(T=153,N=1157)	Normal	2.6556	GTEX-QVJO-0011-R10A-SM-2S1QJ
OAS3	GBM(T=153,N=1157)	Normal	1.1897	GTEX-Q2AG-0011-R4A-SM-2HMKA
OAS3	GBM(T=153,N=1157)	Normal	-0.2671	GTEX-RVPU-0011-R4A-SM-2TF6X
OAS3	GBM(T=153,N=1157)	Normal	1.2576	GTEX-WHSE-0011-R7A-SM-3P5YZ
OAS3	GBM(T=153,N=1157)	Normal	1.4962	GTEX-P44G-0011-R10A-SM-2I3FF
OAS3	GBM(T=153,N=1157)	Normal	1.0007	GTEX-YFC4-0011-R1a-SM-4V6EH
OAS3	GBM(T=153,N=1157)	Normal	1.3225	GTEX-131XH-0011-R10a-SM-5EGLJ
OAS3	GBM(T=153,N=1157)	Normal	1.4962	GTEX-13N2G-0011-R2a-SM-5MR4Q
OAS3	GBM(T=153,N=1157)	Normal	0.5859	GTEX-1128S-2726-SM-5H12C
OAS3	GBM(T=153,N=1157)	Normal	1.2271	GTEX-11ZVC-0011-R4a-SM-5BC6Z
OAS3	GBM(T=153,N=1157)	Normal	0.5568	GTEX-11GSO-0011-R3b-SM-57WB2
OAS3	GBM(T=153,N=1157)	Normal	1.6558	GTEX-WVLH-2926-SM-3MJG5
OAS3	GBM(T=153,N=1157)	Normal	-0.4719	GTEX-RVPU-0011-R8A-SM-5SI8I
OAS3	GBM(T=153,N=1157)	Normal	1.2875	GTEX-12ZZX-0011-R3b-SM-5EGLH
OAS3	GBM(T=153,N=1157)	Normal	1.4704	GTEX-1313W-0011-R2a-SM-5EGLF
OAS3	GBM(T=153,N=1157)	Normal	0.1648	GTEX-13O3Q-0011-R1b-SM-5KM3L
OAS3	GBM(T=153,N=1157)	Normal	1.4547	GTEX-XLM4-3026-SM-4AT6L
OAS3	GBM(T=153,N=1157)	Normal	1.3051	GTEX-12WSI-0011-R11b-SM-5P9EZ
OAS3	GBM(T=153,N=1157)	Normal	1.7185	GTEX-N7MS-0011-R4a-SM-2HMKW
OAS3	GBM(T=153,N=1157)	Normal	1.0642	GTEX-131YS-3026-SM-5EGHY
OAS3	GBM(T=153,N=1157)	Normal	1.9302	GTEX-13JUV-0011-R1a-SM-5LZY4
OAS3	GBM(T=153,N=1157)	Normal	1.8078	GTEX-1399T-0011-R2b-SM-5DUXM
OAS3	GBM(T=153,N=1157)	Normal	0.9038	GTEX-XOTO-0011-R7B-SM-4B64R
OAS3	GBM(T=153,N=1157)	Normal	-0.0877	GTEX-12WSD-0011-R10b-SM-5GU79
OAS3	GBM(T=153,N=1157)	Normal	1.1897	GTEX-N7MS-0011-R6a-SM-2HMJ4
OAS3	GBM(T=153,N=1157)	Normal	0.5955	GTEX-13S7M-0011-R5b-SM-5P9HS
OAS3	GBM(T=153,N=1157)	Normal	1.0433	GTEX-12126-0011-R10b-SM-5BC6T
OAS3	GBM(T=153,N=1157)	Normal	2.3677	GTEX-QVJO-0011-R1A-SM-2S1QI
OAS3	GBM(T=153,N=1157)	Normal	0.0158	GTEX-XMD1-0011-R2B-SM-4AT5N
OAS3	GBM(T=153,N=1157)	Normal	0.6969	GTEX-RU72-0011-R11A-SM-2TF6J
OAS3	GBM(T=153,N=1157)	Normal	0.8082	GTEX-11UD1-0011-R3a-SM-5BC6S
OAS3	GBM(T=153,N=1157)	Normal	1.3846	GTEX-XOTO-0011-R1B-SM-4B65C
OAS3	GBM(T=153,N=1157)	Normal	1.0222	GTEX-13O3O-0011-R1b-SM-5KM2K
OAS3	GBM(T=153,N=1157)	Normal	-2.114	GTEX-14753-0011-R5a-SM-5S2VW
OAS3	GBM(T=153,N=1157)	Normal	1.0151	GTEX-12WS9-2826-SM-5FQU9
OAS3	GBM(T=153,N=1157)	Normal	0.4447	GTEX-145LS-0011-R3a-SM-5S2VJ
OAS3	GBM(T=153,N=1157)	Normal	2.4571	GTEX-R55E-0011-R8A-SM-2TC66
OAS3	GBM(T=153,N=1157)	Normal	0.7146	GTEX-14BIM-0011-R5b-SM-5S2RM
OAS3	GBM(T=153,N=1157)	Normal	-0.3752	GTEX-ZF28-0011-R7a-SM-4WKF5
OAS3	GBM(T=153,N=1157)	Normal	0.099	GTEX-RVPU-0011-R8A-SM-2TF74
OAS3	GBM(T=153,N=1157)	Normal	1.3511	GTEX-12ZZY-0011-R5a-SM-5EGL9
OAS3	GBM(T=153,N=1157)	Normal	3.3364	GTEX-RNOR-0011-R9A-SM-2TF52
OAS3	GBM(T=153,N=1157)	Normal	1.4065	GTEX-NPJ8-1526-SM-26GMH
OAS3	GBM(T=153,N=1157)	Normal	0.2154	GTEX-13VXU-0011-R6a-SM-5SI71
OAS3	GBM(T=153,N=1157)	Normal	0.8568	GTEX-NPJ8-1526-SM-26GMY
OAS3	GBM(T=153,N=1157)	Normal	1.0573	GTEX-12WSF-0011-R3a-SM-5DUW7
OAS3	GBM(T=153,N=1157)	Normal	1.5013	GTEX-12WSD-0011-R7b-SM-5PNWE
OAS3	GBM(T=153,N=1157)	Normal	0.4967	GTEX-14BIM-0011-R3b-SM-5S2RL
OAS3	GBM(T=153,N=1157)	Normal	1.8119	GTEX-13G51-0011-R1a-SM-5LZYR
OAS3	GBM(T=153,N=1157)	Normal	0.6969	GTEX-13FLW-0011-R1b-SM-5LZX2
OAS3	GBM(T=153,N=1157)	Normal	1.4494	GTEX-13OW6-0011-R11a-SM-5L3H2
OAS3	GBM(T=153,N=1157)	Normal	1.3397	GTEX-NPJ8-0011-R6a-SM-2HMKB
OAS3	GBM(T=153,N=1157)	Normal	1.3051	GTEX-11ZVC-0011-R1b-SM-5BC6M
OAS3	GBM(T=153,N=1157)	Normal	0.5763	GTEX-WWYW-3026-SM-3NB36
OAS3	GBM(T=153,N=1157)	Normal	2.1247	GTEX-QMR6-0011-R8A-SM-32PKJ
OAS3	GBM(T=153,N=1157)	Normal	1.4065	GTEX-13RTJ-0011-R9a-SM-5Q5AY
OAS3	GBM(T=153,N=1157)	Normal	0.5666	GTEX-13NYS-0011-R1b-SM-5MR55
OAS3	GBM(T=153,N=1157)	Normal	0.099	GTEX-OHPN-0011-R8A-SM-33HBT
OAS3	GBM(T=153,N=1157)	Normal	0.537	GTEX-13O3Q-0011-R2b-SM-5KM3K
OAS3	GBM(T=153,N=1157)	Normal	1.5661	GTEX-13X6K-0011-R6a-SM-5P9K6
OAS3	GBM(T=153,N=1157)	Normal	0.2154	GTEX-Y8DK-0011-R1A-SM-4RGLO
OAS3	GBM(T=153,N=1157)	Normal	1.412	GTEX-131YS-0011-R11b-SM-5EGLM
OAS3	GBM(T=153,N=1157)	Normal	0.8961	GTEX-X4XX-3026-SM-3NMB2
OAS3	GBM(T=153,N=1157)	Normal	0.688	GTEX-11ONC-3026-SM-5985W
OAS3	GBM(T=153,N=1157)	Normal	1.1512	GTEX-13NZA-0011-R9b-SM-5MR5I
OAS3	GBM(T=153,N=1157)	Normal	0.3907	GTEX-ZVZQ-0011-R3a-SM-57WC7
OAS3	GBM(T=153,N=1157)	Normal	0.679	GTEX-14BIN-0011-R9a-SM-5SI76
OAS3	GBM(T=153,N=1157)	Normal	0.8883	GTEX-139TT-0011-R7b-SM-5J2MN
OAS3	GBM(T=153,N=1157)	Normal	1.3283	GTEX-11OF3-0011-R11a-SM-57WCR
OAS3	GBM(T=153,N=1157)	Normal	1.2023	GTEX-145MF-2726-SM-5O995
OAS3	GBM(T=153,N=1157)	Normal	0.605	GTEX-13G51-0011-R11b-SM-5J2NE
OAS3	GBM(T=153,N=1157)	Normal	1.0503	GTEX-13O3Q-0011-R5b-SM-5P9H4
OAS3	GBM(T=153,N=1157)	Normal	0.7748	GTEX-X4XY-0011-R10B-SM-46MWS
OAS3	GBM(T=153,N=1157)	Normal	1.125	GTEX-1313W-3126-SM-5LZUI
OAS3	GBM(T=153,N=1157)	Normal	0.6699	GTEX-13FXS-0011-R11a-SM-5L3DM
OAS3	GBM(T=153,N=1157)	Normal	0.8726	GTEX-13FHO-0011-R5b-SM-5LZZ3
OAS3	GBM(T=153,N=1157)	Normal	1.0503	GTEX-1445S-0011-R7b-SM-5PNUG
OAS3	GBM(T=153,N=1157)	Normal	0.8164	GTEX-RU72-0011-R6A-SM-2TF71
OAS3	GBM(T=153,N=1157)	Normal	-0.1665	GTEX-UTHO-0011-R10A-SM-3GIJQ
OAS3	GBM(T=153,N=1157)	Normal	1.5758	GTEX-145MH-0011-R8a-SM-5PNUL
OAS3	GBM(T=153,N=1157)	Normal	1.8323	GTEX-NPJ8-0011-R4a-SM-2HML3
OAS3	GBM(T=153,N=1157)	Normal	1.3901	GTEX-ZYY3-3126-SM-5SI9L
OAS3	GBM(T=153,N=1157)	Normal	0.605	GTEX-139TT-0011-R11b-SM-5LZV1
OAS3	GBM(T=153,N=1157)	Normal	0.5568	GTEX-145LU-0011-R11b-SM-5P9JX
OAS3	GBM(T=153,N=1157)	Normal	0.8164	GTEX-13OW7-2926-SM-5MR3Z
OAS3	GBM(T=153,N=1157)	Normal	1.1577	GTEX-12WSA-2926-SM-5EQ4D
OAS3	GBM(T=153,N=1157)	Normal	1.3567	GTEX-12WSD-0011-R4b-SM-5LZUA
OAS3	GBM(T=153,N=1157)	Normal	0.8883	GTEX-13S7M-0011-R9a-SM-5O9DW
OAS3	GBM(T=153,N=1157)	Normal	0.7146	GTEX-14ASI-0011-R6a-SM-5S2UZ
OAS3	GBM(T=153,N=1157)	Normal	1.2576	GTEX-13OVL-0011-R5b-SM-5L3FU
OAS3	GBM(T=153,N=1157)	Normal	1.642	GTEX-1313W-0011-R7b-SM-5DUWL
OAS3	GBM(T=153,N=1157)	Normal	1.0573	GTEX-144GL-0011-R6a-SM-5P9HW
OAS3	GBM(T=153,N=1157)	Normal	1.9377	GTEX-R55F-1326-SM-2TF5F
OAS3	GBM(T=153,N=1157)	Normal	-0.1031	GTEX-1477Z-0011-R3b-SM-5PNX9
OAS3	GBM(T=153,N=1157)	Normal	1.0293	GTEX-13X6I-0011-R8a-SM-5PNZF
OAS3	GBM(T=153,N=1157)	Normal	1.6785	GTEX-12ZZX-2826-SM-5BC6K
OAS3	GBM(T=153,N=1157)	Normal	1.787	TCGA-06-0680-11
OAS3	GBM(T=153,N=1157)	Normal	0.8082	GTEX-13X6J-0011-R5b-SM-5PNWT
OAS3	GBM(T=153,N=1157)	Normal	0.7999	GTEX-NPJ8-0011-R1a-SM-5SI8B
OAS3	GBM(T=153,N=1157)	Normal	2.5112	GTEX-XLM4-0011-R8A-SM-4AT44
OAS3	GBM(T=153,N=1157)	Normal	0.6699	GTEX-139UW-0011-R9b-SM-5LZYT
OAS3	GBM(T=153,N=1157)	Normal	1.2455	GTEX-13RTJ-0011-R1a-SM-5O9D9
OAS3	GBM(T=153,N=1157)	Normal	0.7146	GTEX-ZUA1-0011-R5b-SM-51MTG
OAS3	GBM(T=153,N=1157)	Normal	1.3567	GTEX-11ZUS-2926-SM-5FQSL
OAS3	GBM(T=153,N=1157)	Normal	1.2455	GTEX-117XS-3026-SM-5N9CA
OAS3	GBM(T=153,N=1157)	Normal	0.5568	GTEX-13NYS-0011-R5a-SM-5MR4D
OAS3	GBM(T=153,N=1157)	Normal	0.9191	GTEX-13OVJ-2726-SM-5IJG6
OAS3	GBM(T=153,N=1157)	Normal	0.8488	GTEX-Z93S-0011-R5b-SM-4RGNI
OAS3	GBM(T=153,N=1157)	Normal	2.0535	GTEX-QDT8-3026-SM-32PKB
OAS3	GBM(T=153,N=1157)	Normal	1.7954	GTEX-NPJ8-0011-R3a-SM-2HMIW
OAS3	GBM(T=153,N=1157)	Normal	-0.1665	GTEX-13OVH-0011-R4a-SM-5KM3W
OAS3	GBM(T=153,N=1157)	Normal	1.4494	GTEX-11ONC-2926-SM-5P9JM
OAS3	GBM(T=153,N=1157)	Normal	1.7316	GTEX-WWYW-0011-R7A-SM-3NB3H
OAS3	GBM(T=153,N=1157)	Normal	1.3454	GTEX-RNOR-2226-SM-2TF5O
OAS3	GBM(T=153,N=1157)	Normal	1.412	GTEX-WHSE-0011-R3A-SM-3P5ZM
OAS3	GBM(T=153,N=1157)	Normal	1.0847	GTEX-131XH-0011-R6a-SM-5KM2G
OAS3	GBM(T=153,N=1157)	Normal	0.7916	GTEX-12WS9-0011-R10a-SM-57WBV
OAS3	GBM(T=153,N=1157)	Normal	1.2023	GTEX-131YS-0011-R10b-SM-5EQ5N
OAS3	GBM(T=153,N=1157)	Normal	0.3115	GTEX-13VXU-0011-R3b-SM-5O9CU
OAS3	GBM(T=153,N=1157)	Normal	2.0742	GTEX-OXRO-0011-R9A-SM-5S2W3
OAS3	GBM(T=153,N=1157)	Normal	1.0779	GTEX-13X6J-0011-R3b-SM-5P9K5
OAS3	GBM(T=153,N=1157)	Normal	1.2147	GTEX-11ONC-0011-R8b-SM-5NQ87
OAS3	GBM(T=153,N=1157)	Normal	0.9038	GTEX-12126-0011-R11a-SM-5BC6X
OAS3	GBM(T=153,N=1157)	Normal	-0.2498	GTEX-RU72-0011-R7A-SM-2TF5U
OAS3	GBM(T=153,N=1157)	Normal	0.4761	GTEX-11H98-0011-R11b-SM-5NQ6U
OAS3	GBM(T=153,N=1157)	Normal	1.1117	GTEX-WZTO-0011-R11A-SM-4E3K9
OAS3	GBM(T=153,N=1157)	Normal	0.8961	GTEX-14BIM-3126-SM-5Q5C7
OAS3	GBM(T=153,N=1157)	Normal	1.196	GTEX-ZAB4-0011-R3a-SM-4RGNQ
OAS3	GBM(T=153,N=1157)	Normal	1.0363	GTEX-13OVL-0011-R8a-SM-5L3HH
OAS3	GBM(T=153,N=1157)	Normal	2.5511	GTEX-14ABY-0011-R9a-SM-5PNZK
OAS3	GBM(T=153,N=1157)	Normal	2.0465	GTEX-NL4W-0011-R8a-SM-2I3G4
OAS3	GBM(T=153,N=1157)	Normal	0.9343	GTEX-11GSO-0011-R2a-SM-57WDF
OAS3	GBM(T=153,N=1157)	Normal	0.517	GTEX-NL3H-0011-R1a-SM-48TDJ
OAS3	GBM(T=153,N=1157)	Normal	0.9115	GTEX-X261-0011-R10B-SM-4E3JT
OAS3	GBM(T=153,N=1157)	Normal	0.547	GTEX-11ZTS-0011-R3a-SM-5BC78
OAS3	GBM(T=153,N=1157)	Normal	1.8078	GTEX-XLM4-0011-R6A-SM-4AT4B
OAS3	GBM(T=153,N=1157)	Normal	0.3115	GTEX-12WSB-0011-R11b-SM-57WBJ
OAS3	GBM(T=153,N=1157)	Normal	1.7489	GTEX-N7MT-0011-R6a-SM-2I3G3
OAS3	GBM(T=153,N=1157)	Normal	0.0854	GTEX-T5JC-2326-SM-32PMR
OAS3	GBM(T=153,N=1157)	Normal	1.6558	GTEX-145MH-0011-R5a-SM-5P9JT
OAS3	GBM(T=153,N=1157)	Normal	-0.1031	GTEX-13NZ8-3026-SM-5L3D4
OAS3	GBM(T=153,N=1157)	Normal	0.8961	GTEX-13OVH-3026-SM-5MR4N
OAS3	GBM(T=153,N=1157)	Normal	0.2522	GTEX-YJ89-0011-R11a-SM-4SOKA
OAS3	GBM(T=153,N=1157)	Normal	0.517	GTEX-13N1W-0011-R10b-SM-5MR4H
OAS3	GBM(T=153,N=1157)	Normal	1.9931	GTEX-145MI-3126-SM-5Q5CF
OAS3	GBM(T=153,N=1157)	Normal	1.2209	GTEX-13OW8-0011-R10a-SM-5L3H6
OAS3	GBM(T=153,N=1157)	Normal	0.8327	GTEX-13OW8-0011-R8a-SM-5L3G5
OAS3	GBM(T=153,N=1157)	Normal	1.949	GTEX-QVUS-0011-R8A-SM-3GAD7
OAS3	GBM(T=153,N=1157)	Normal	0.5666	GTEX-P44H-0011-R4A-SM-2XCEW
OAS3	GBM(T=153,N=1157)	Normal	-0.013	GTEX-RU72-0011-R2A-SM-2TF6O
OAS3	GBM(T=153,N=1157)	Normal	1.9149	GTEX-X585-0011-R8A-SM-46MUX
OAS3	GBM(T=153,N=1157)	Normal	1.4494	GTEX-145MH-0011-R3b-SM-5P9JQ
OAS3	GBM(T=153,N=1157)	Normal	1.2696	GTEX-11ZUS-0011-R8a-SM-5BC73
OAS3	GBM(T=153,N=1157)	Normal	0.6969	GTEX-NPJ8-2626-SM-2D7W2
OAS3	GBM(T=153,N=1157)	Normal	0.8164	GTEX-YFC4-0011-R4a-SM-4RGLQ
OAS3	GBM(T=153,N=1157)	Normal	1.614	GTEX-13NZA-0011-R8b-SM-5KM2Q
OAS3	GBM(T=153,N=1157)	Normal	1.5316	GTEX-Y8DK-0011-R5B-SM-4RTW6
OAS3	GBM(T=153,N=1157)	Normal	1.6187	GTEX-11ZTS-0011-R1a-SM-5BC71
OAS3	GBM(T=153,N=1157)	Normal	1.5366	GTEX-YJ89-0011-R9a-SM-4SOK7
OAS3	GBM(T=153,N=1157)	Normal	0.5859	GTEX-139TU-0011-R5b-SM-5L3E1
OAS3	GBM(T=153,N=1157)	Normal	-0.0574	GTEX-NL3H-0011-R11A-SM-2I3E6
OAS3	GBM(T=153,N=1157)	Normal	1.9264	GTEX-N7MS-0011-R2a-SM-2HML6
OAS3	GBM(T=153,N=1157)	Normal	1.8722	GTEX-13FTY-0011-R1a-SM-5LZXE
OAS3	GBM(T=153,N=1157)	Normal	0.9268	GTEX-12WSF-0011-R4b-SM-5HL88
OAS3	GBM(T=153,N=1157)	Normal	1.8404	GTEX-11ZTS-0011-R2b-SM-5BC75
OAS3	GBM(T=153,N=1157)	Normal	-0.0574	GTEX-T5JC-0011-R11A-SM-32PMB
OAS3	GBM(T=153,N=1157)	Normal	1.6093	GTEX-1399T-3026-SM-5KLZC
OAS3	GBM(T=153,N=1157)	Normal	0.679	GTEX-12WS9-0011-R2a-SM-5CVNE
OAS3	GBM(T=153,N=1157)	Normal	0.0718	GTEX-139T8-0011-R1a-SM-5HL75
OAS3	GBM(T=153,N=1157)	Normal	1.196	GTEX-X4XX-0011-R4B-SM-46MWL
OAS3	GBM(T=153,N=1157)	Normal	-0.1665	GTEX-NPJ8-2626-SM-26GMZ
OAS3	GBM(T=153,N=1157)	Normal	0.1648	GTEX-T5JC-2426-SM-3NMDB
OAS3	GBM(T=153,N=1157)	Normal	0.2998	GTEX-11ZUS-0011-R11b-SM-5BC7B
OAS3	GBM(T=153,N=1157)	Normal	0.7493	GTEX-13RTJ-3126-SM-5S2Q4
OAS3	GBM(T=153,N=1157)	Normal	-0.6416	GTEX-13CZV-0011-R9a-SM-5LZXT
OAS3	GBM(T=153,N=1157)	Normal	-0.3383	GTEX-13CZV-0011-R5a-SM-5K7XA
OAS3	GBM(T=153,N=1157)	Normal	2.4252	GTEX-13OW6-0011-R5a-SM-5O9BK
OAS3	GBM(T=153,N=1157)	Normal	-0.3022	GTEX-12WSM-0011-R6b-SM-5EQ6N
OAS3	GBM(T=153,N=1157)	Normal	1.3956	GTEX-13N1W-0011-R5b-SM-5MR5Q
OAS3	GBM(T=153,N=1157)	Normal	1.3225	GTEX-ZZPT-3026-SM-5GZXH
OAS3	GBM(T=153,N=1157)	Normal	1.5366	GTEX-12ZZY-0011-R6b-SM-5EGLA
OAS3	GBM(T=153,N=1157)	Normal	2.1345	GTEX-145MI-0011-R4b-SM-5PNZH
OAS3	GBM(T=153,N=1157)	Normal	0.4016	GTEX-13QIC-0011-R11b-SM-5O9BU
OAS3	GBM(T=153,N=1157)	Normal	1.7097	GTEX-WVLH-0011-R1A-SM-4MVOK
OAS3	GBM(T=153,N=1157)	Normal	1.9452	GTEX-13OVJ-0011-R5a-SM-5P9H7
OAS3	GBM(T=153,N=1157)	Normal	1.5465	GTEX-11GSP-3226-SM-5986O
OAS3	GBM(T=153,N=1157)	Normal	0.044	GTEX-13NYS-0011-R8a-SM-5MR5H
OAS3	GBM(T=153,N=1157)	Normal	2.2299	GTEX-13OW6-3026-SM-5J2MI
OAS3	GBM(T=153,N=1157)	Normal	0.0158	GTEX-ZE7O-0011-R7a-SM-57WCU
OAS3	GBM(T=153,N=1157)	Normal	0.9419	GTEX-ZUA1-0011-R3a-SM-4YCEE
OAS3	GBM(T=153,N=1157)	Normal	0.8488	GTEX-XMD1-0011-R6A-SM-4AT5K
OAS3	GBM(T=153,N=1157)	Normal	1.2815	GTEX-13X6K-0011-R10a-SM-5P9JR
OAS3	GBM(T=153,N=1157)	Normal	-1.1811	GTEX-ZF28-0011-R1a-SM-4WWD1
OAS3	GBM(T=153,N=1157)	Normal	0.6699	GTEX-ZF28-0011-R6a-SM-4WKHI
OAS3	GBM(T=153,N=1157)	Normal	1.6466	GTEX-131XH-0011-R2b-SM-5DUVY
OAS3	GBM(T=153,N=1157)	Normal	0.5271	GTEX-13RTJ-0011-R11a-SM-5O9CK
OAS3	GBM(T=153,N=1157)	Normal	1.2516	GTEX-13OW5-0011-R4b-SM-5L3HS
OAS3	GBM(T=153,N=1157)	Normal	1.4441	GTEX-RVPV-0011-R5A-SM-2TF69
OAS3	GBM(T=153,N=1157)	Normal	0.4016	GTEX-12WSF-0011-R7b-SM-5HL99
OAS3	GBM(T=153,N=1157)	Normal	1.595	GTEX-WZTO-0011-R1B-SM-3NMAR
OAS3	GBM(T=153,N=1157)	Normal	1.412	GTEX-WL46-0011-R1A-SM-3LK6M
OAS3	GBM(T=153,N=1157)	Normal	1.2696	GTEX-UTHO-2926-SM-3P5Z9
OAS3	GBM(T=153,N=1157)	Normal	0.099	GTEX-12WSE-0011-R1b-SM-5GU4V
OAS3	GBM(T=153,N=1157)	Normal	1.4281	GTEX-ZE9C-0011-R6a-SM-4WWCW
OAS3	GBM(T=153,N=1157)	Normal	-1.1172	GTEX-144GL-0011-R1a-SM-5PNZ5
OAS3	GBM(T=153,N=1157)	Normal	2.1509	GTEX-13O3Q-0011-R8b-SM-5KM2J
OAS3	GBM(T=153,N=1157)	Normal	1.7446	GTEX-PWO3-0011-R2A-SM-2S1OX
OAS3	GBM(T=153,N=1157)	Normal	0.8568	GTEX-12ZZY-2926-SM-5DUXO
OAS3	GBM(T=153,N=1157)	Normal	1.6604	GTEX-11OF3-3126-SM-5GU5E
OAS3	GBM(T=153,N=1157)	Normal	0.3115	GTEX-Z93S-0011-R6b-SM-4RGNJ
OAS3	GBM(T=153,N=1157)	Normal	-0.8339	GTEX-139UC-0011-R11a-SM-5KM3J
OAS3	GBM(T=153,N=1157)	Normal	1.2934	GTEX-13G51-0011-R2b-SM-5LZXS
OAS3	GBM(T=153,N=1157)	Normal	1.2394	GTEX-YJ89-0011-R6a-SM-4V6GN
OAS3	GBM(T=153,N=1157)	Normal	0.8408	GTEX-ZDXO-0011-R11a-SM-4WWD9
OAS3	GBM(T=153,N=1157)	Normal	1.4547	GTEX-14BIL-0011-R9a-SM-5SI7A
OAS3	GBM(T=153,N=1157)	Normal	-0.1504	GTEX-Z93S-0011-R2a-SM-4RGNG
OAS3	GBM(T=153,N=1157)	Normal	2.1444	GTEX-12ZZZ-0011-R5a-SM-5EQ4M
OAS3	GBM(T=153,N=1157)	Normal	0.7664	GTEX-13OW8-0011-R7a-SM-5L3FP
OAS3	GBM(T=153,N=1157)	Normal	0.1519	GTEX-13FHP-0011-R6b-SM-5LZY6
OAS3	GBM(T=153,N=1157)	Normal	0.7407	GTEX-13S7M-0011-R11b-SM-5P9HU
OAS3	GBM(T=153,N=1157)	Normal	-0.0877	GTEX-TSE9-3026-SM-3DB76
OAS3	GBM(T=153,N=1157)	Normal	0.9642	GTEX-12WSC-3026-SM-5GCNF
OAS3	GBM(T=153,N=1157)	Normal	1.5165	GTEX-QVUS-0011-R4A-SM-3GAE7
OAS3	GBM(T=153,N=1157)	Normal	0.4552	GTEX-11UD1-0011-R5b-SM-5P9FP
OAS3	GBM(T=153,N=1157)	Normal	1.3283	GTEX-13FLW-1426-SM-5K7YE
OAS3	GBM(T=153,N=1157)	Normal	0.1648	GTEX-13JVG-0011-R7b-SM-5MR3Q
OAS3	GBM(T=153,N=1157)	Normal	1.9188	GTEX-145MH-0011-R7a-SM-5PNWH
OAS3	GBM(T=153,N=1157)	Normal	-0.7588	GTEX-139TS-0011-R7a-SM-5K7X7
OAS3	GBM(T=153,N=1157)	Normal	0.1257	GTEX-ZVZQ-0011-R1a-SM-57WBU
OAS3	GBM(T=153,N=1157)	Normal	1.2756	GTEX-QMR6-0011-R10A-SM-32PKO
OAS3	GBM(T=153,N=1157)	Normal	0.4125	GTEX-WL46-0011-R11A-SM-3MJFT
OAS3	GBM(T=153,N=1157)	Normal	2.5487	GTEX-12WSD-0011-R6b-SM-5P9JU
OAS3	GBM(T=153,N=1157)	Normal	1.4388	GTEX-13X6J-0011-R4b-SM-5P9K4
OAS3	GBM(T=153,N=1157)	Normal	0.7999	GTEX-11GSP-0011-R11b-SM-5NQ7V
OAS3	GBM(T=153,N=1157)	Normal	6.8297	GTEX-X4EP-0011-R4B-SM-3P627
OAS3	GBM(T=153,N=1157)	Normal	1.5216	GTEX-WVLH-0011-R10A-SM-3MJFM
OAS3	GBM(T=153,N=1157)	Normal	1.2576	GTEX-Q2AG-0011-R1A-SM-2HMJI
OAS3	GBM(T=153,N=1157)	Normal	0.9862	GTEX-X261-3126-SM-4PQZC
OAS3	GBM(T=153,N=1157)	Normal	0.3573	GTEX-Z93S-2926-SM-57WB9
OAS3	GBM(T=153,N=1157)	Normal	2.1988	GTEX-13OVJ-0011-R6b-SM-5L3GH
OAS3	GBM(T=153,N=1157)	Normal	-0.3201	GTEX-13IVO-0011-R10a-SM-5LZY3
OAS3	GBM(T=153,N=1157)	Normal	0.4016	GTEX-11DZ1-2926-SM-5A5KI
OAS3	GBM(T=153,N=1157)	Normal	0.8408	GTEX-13X6I-0011-R7b-SM-5PNWP
OAS3	GBM(T=153,N=1157)	Normal	0.4016	GTEX-RVPU-0011-R9A-SM-3NM8E
OAS3	GBM(T=153,N=1157)	Normal	0.2642	GTEX-13NZA-0011-R1b-SM-5LUAF
OAS3	GBM(T=153,N=1157)	Normal	0.1648	GTEX-13NZA-0011-R5b-SM-5KM4K
OAS3	GBM(T=153,N=1157)	Normal	0.5069	GTEX-13OVH-2926-SM-5IJFH
OAS3	GBM(T=153,N=1157)	Normal	0.7233	GTEX-P44H-0011-R1A-SM-3NM8J
OAS3	GBM(T=153,N=1157)	Normal	-1.0862	GTEX-13CIG-0011-R5b-SM-5L3F2
OAS3	GBM(T=153,N=1157)	Normal	1.2815	GTEX-13OW5-0011-R11b-SM-5L3GG
OAS3	GBM(T=153,N=1157)	Normal	0.1903	GTEX-13JVG-0011-R6a-SM-5MR3E
OAS3	GBM(T=153,N=1157)	Normal	0.9716	GTEX-11ZU8-0011-R3a-SM-5BC6U
OAS3	GBM(T=153,N=1157)	Normal	1.1641	GTEX-132Q8-0011-R2b-SM-5EQ5Z
OAS3	GBM(T=153,N=1157)	Normal	1.46	GTEX-YFC4-3026-SM-5IFJK
OAS3	GBM(T=153,N=1157)	Normal	1.177	GTEX-145MH-2926-SM-5Q5D2
OAS3	GBM(T=153,N=1157)	Normal	0.547	GTEX-13JUV-0011-R6b-SM-5LZYG
OAS3	GBM(T=153,N=1157)	Normal	0.9716	GTEX-T6MN-0011-R5A-SM-32QPD
OAS3	GBM(T=153,N=1157)	Normal	-0.1665	GTEX-139TT-0011-R3b-SM-5K7VL
OAS3	GBM(T=153,N=1157)	Normal	0.8726	GTEX-13CF2-0011-R11b-SM-5LZXO
OAS3	GBM(T=153,N=1157)	Normal	1.0847	GTEX-144GL-3026-SM-5Q5CW
OAS3	GBM(T=153,N=1157)	Normal	2.5188	GTEX-QDT8-2926-SM-32PKC
OAS3	GBM(T=153,N=1157)	Normal	0.9115	GTEX-11NV4-0011-R7a-SM-57WDH
OAS3	GBM(T=153,N=1157)	Normal	1.5661	GTEX-14ASI-0011-R1b-SM-5S2TY
OAS3	GBM(T=153,N=1157)	Normal	0.6239	GTEX-ZAB4-0011-R11a-SM-4SOKI
OAS3	GBM(T=153,N=1157)	Normal	0.9493	GTEX-WZTO-2826-SM-3NM8P
OAS3	GBM(T=153,N=1157)	Normal	2.3019	GTEX-XLM4-0011-R2B-SM-4AT5Z
OAS3	GBM(T=153,N=1157)	Normal	2.6783	GTEX-QDT8-0011-R9A-SM-32PKH
OAS3	GBM(T=153,N=1157)	Normal	1.4065	GTEX-ZYFD-2926-SM-5GID9
OAS3	GBM(T=153,N=1157)	Normal	2.0604	GTEX-X585-0011-R4B-SM-46MVH
OAS3	GBM(T=153,N=1157)	Normal	1.0151	GTEX-QMR6-0011-R6A-SM-32PKP
OAS3	GBM(T=153,N=1157)	Normal	0.0014	GTEX-13112-0011-R1b-SM-5HL7K
OAS3	GBM(T=153,N=1157)	Normal	0.7579	GTEX-Z93S-0011-R3b-SM-4RGNH
OAS3	GBM(T=153,N=1157)	Normal	0.7233	GTEX-T5JC-0011-R10A-SM-32PM2
OAS3	GBM(T=153,N=1157)	Normal	1.6604	GTEX-X585-0011-R2B-SM-46MVF
OAS3	GBM(T=153,N=1157)	Normal	1.2576	GTEX-WL46-0011-R3A-SM-3TW8E
OAS3	GBM(T=153,N=1157)	Normal	0.547	GTEX-13X6I-0011-R1b-SM-5PNZC
OAS3	GBM(T=153,N=1157)	Normal	2.4412	GTEX-R55E-0011-R5A-SM-2TC5N
OAS3	GBM(T=153,N=1157)	Normal	0.7579	GTEX-WVLH-3026-SM-3MJG9
OAS3	GBM(T=153,N=1157)	Normal	0.6425	GTEX-13OW5-0011-R5b-SM-5L3FR
OAS3	GBM(T=153,N=1157)	Normal	1.884	GTEX-Y8DK-0826-SM-4TT3T
OAS3	GBM(T=153,N=1157)	Normal	0.7493	GTEX-ZUA1-0011-R11b-SM-51MTI
OAS3	GBM(T=153,N=1157)	Normal	0.3573	GTEX-13CF2-0011-R1a-SM-5LZY1
OAS3	GBM(T=153,N=1157)	Normal	1.0222	GTEX-12WSH-3126-SM-5LZW8
OAS3	GBM(T=153,N=1157)	Normal	2.4359	GTEX-12696-3026-SM-5FQTU
OAS3	GBM(T=153,N=1157)	Normal	2.2051	GTEX-WL46-0011-R6A-SM-3LK6X
OAS3	GBM(T=153,N=1157)	Normal	1.2815	GTEX-139UC-0011-R9a-SM-5K7W7
OAS3	GBM(T=153,N=1157)	Normal	1.1117	GTEX-N7MS-0011-R10A-SM-2HMJK
OAS3	GBM(T=153,N=1157)	Normal	0.6145	GTEX-13SLX-0011-R11b-SM-5O9C8
OAS3	GBM(T=153,N=1157)	Normal	1.2333	GTEX-147GR-0011-R2b-SM-5S2RQ
OAS3	GBM(T=153,N=1157)	Normal	0.4125	GTEX-145MG-3026-SM-5RQJA
OAS3	GBM(T=153,N=1157)	Normal	0.9268	GTEX-13O3O-0011-R11b-SM-5KM4G
OAS3	GBM(T=153,N=1157)	Normal	0.679	GTEX-YFC4-0011-R5a-SM-4RGLR
OAS3	GBM(T=153,N=1157)	Normal	-0.3566	GTEX-13PVQ-0011-R9b-SM-5LU3B
OAS3	GBM(T=153,N=1157)	Normal	-0.2845	GTEX-12WSD-0011-R2a-SM-5LZWB
OAS3	GBM(T=153,N=1157)	Normal	1.0983	GTEX-12WSB-0011-R1b-SM-5P9EY
OAS3	GBM(T=153,N=1157)	Normal	-0.0425	GTEX-12ZZW-0011-R4a-SM-5DUX9
OAS3	GBM(T=153,N=1157)	Normal	1.2992	GTEX-ZE7O-0011-R5a-SM-57WBO
OAS3	GBM(T=153,N=1157)	Normal	1.4065	GTEX-WZTO-0011-R3B-SM-3NMC6
OAS3	GBM(T=153,N=1157)	Normal	0.3907	GTEX-13VXU-0011-R4b-SM-5O9CI
OAS3	GBM(T=153,N=1157)	Normal	-1.1811	GTEX-11EQ8-2826-SM-5N9C1
OAS3	GBM(T=153,N=1157)	Normal	1.5216	GTEX-QVUS-2926-SM-3GIJB
OAS3	GBM(T=153,N=1157)	Normal	0.6425	GTEX-P44H-0011-R3A-SM-2XCEQ
OAS3	GBM(T=153,N=1157)	Normal	1.8363	GTEX-WVLH-0011-R4A-SM-3MJFS
OAS3	GBM(T=153,N=1157)	Normal	0.8327	GTEX-XOTO-3026-SM-4B65M
OAS3	GBM(T=153,N=1157)	Normal	0.2154	GTEX-13SLW-0011-R3b-SM-5SI6Y
OAS3	GBM(T=153,N=1157)	Normal	1.177	GTEX-13JVG-0011-R5a-SM-5MR4O
OAS3	GBM(T=153,N=1157)	Normal	2.3193	GTEX-111FC-3126-SM-5GZZ2
OAS3	GBM(T=153,N=1157)	Normal	0.2522	GTEX-1117F-3226-SM-5N9CT
OAS3	GBM(T=153,N=1157)	Normal	-0.7346	GTEX-13JUV-0011-R7b-SM-5LZZG
OAS3	GBM(T=153,N=1157)	Normal	-0.3383	GTEX-145MI-0011-R5a-SM-5Q5B4
OAS3	GBM(T=153,N=1157)	Normal	1.0007	GTEX-13JVG-3226-SM-5IJGJ
OAS3	GBM(T=153,N=1157)	Normal	0.5859	GTEX-WHSE-0011-R11A-SM-3P5YY
OAS3	GBM(T=153,N=1157)	Normal	1.2696	GTEX-13JVG-0011-R8a-SM-5KM3E
OAS3	GBM(T=153,N=1157)	Normal	2.6138	GTEX-QDT8-0011-R9A-SM-5SI8J
OAS3	GBM(T=153,N=1157)	Normal	0.547	GTEX-13OW5-0011-R6b-SM-5O9BW
OAS3	GBM(T=153,N=1157)	Normal	2.2633	GTEX-OXRO-0011-R9A-SM-3NB1X
OAS3	GBM(T=153,N=1157)	Normal	0.7407	GTEX-RNOR-2326-SM-2TF4I
OAS3	GBM(T=153,N=1157)	Normal	1.0642	GTEX-WL46-2826-SM-3LK81
OAS3	GBM(T=153,N=1157)	Normal	0.3796	GTEX-YJ89-0011-R1a-SM-4RGLS
OAS3	GBM(T=153,N=1157)	Normal	2.1047	GTEX-13NYB-0011-R6b-SM-5MR51
OAS3	GBM(T=153,N=1157)	Normal	-1.2481	GTEX-11WQK-0011-R8a-SM-5BC7C
OAS3	GBM(T=153,N=1157)	Normal	0.9935	GTEX-WL46-0011-R2A-SM-3LK6O
OAS3	GBM(T=153,N=1157)	Normal	1.177	GTEX-RU72-0011-R8A-SM-2TF61
OAS3	GBM(T=153,N=1157)	Normal	1.1706	GTEX-13N2G-0011-R11a-SM-5MR3F
OAS3	GBM(T=153,N=1157)	Normal	1.0915	GTEX-ZVZQ-0011-R6b-SM-57WAY
OAS3	GBM(T=153,N=1157)	Normal	0.9568	GTEX-ZVT3-0011-R5a-SM-51MSI
OAS3	GBM(T=153,N=1157)	Normal	1.3051	GTEX-12ZZZ-3126-SM-5LZU6
OAS3	GBM(T=153,N=1157)	Normal	-1.6394	GTEX-RVPU-0011-R4A-SM-5SI8K
OAS3	GBM(T=153,N=1157)	Normal	0.7058	GTEX-13NZA-0011-R10b-SM-5KM54
OAS3	GBM(T=153,N=1157)	Normal	0.9268	GTEX-XMD1-0011-R5A-SM-4AT47
OAS3	GBM(T=153,N=1157)	Normal	1.0007	GTEX-14ABY-0011-R6a-SM-5PNWR
OAS3	GBM(T=153,N=1157)	Normal	0.7999	GTEX-WWYW-0011-R10A-SM-3NB35
OAS3	GBM(T=153,N=1157)	Normal	1.7097	GTEX-T6MN-0011-R2A-SM-32QOW
OAS3	GBM(T=153,N=1157)	Normal	-0.1031	GTEX-NL4W-0011-R11A-SM-2I3DW
OAS3	GBM(T=153,N=1157)	Normal	0.6969	GTEX-1313W-0011-R3a-SM-5EGLI
OAS3	GBM(T=153,N=1157)	Normal	0.1257	GTEX-13VXU-0011-R5a-SM-5O9D7
OAS3	GBM(T=153,N=1157)	Normal	1.2209	GTEX-12WSD-0011-R1b-SM-5LZVY
OAS3	GBM(T=153,N=1157)	Normal	0.4865	GTEX-P44H-0011-R3A-SM-5SI8A
OAS3	GBM(T=153,N=1157)	Normal	-0.1504	GTEX-TSE9-0011-R10A-SM-3DB7O
OAS3	GBM(T=153,N=1157)	Normal	1.105	GTEX-1445S-0011-R6b-SM-5PNUF
OAS3	GBM(T=153,N=1157)	Normal	-0.4719	GTEX-ZV68-0011-R2a-SM-4YCDK
OAS3	GBM(T=153,N=1157)	Normal	1.5266	GTEX-XLM4-0011-R9A-SM-4AT45
OAS3	GBM(T=153,N=1157)	Normal	0.2154	GTEX-13JUV-0011-R11a-SM-5LZYH
OAS3	GBM(T=153,N=1157)	Normal	0.2881	GTEX-S7PM-0011-R5A-SM-3NM8G
OAS3	GBM(T=153,N=1157)	Normal	0.7058	GTEX-13FXS-0011-R1a-SM-5K7U6
OAS3	GBM(T=153,N=1157)	Normal	0.7916	GTEX-144GL-0011-R11b-SM-5P9F6
OAS3	GBM(T=153,N=1157)	Normal	2.0569	GTEX-X4XX-0011-R5A-SM-46MWN
OAS3	GBM(T=153,N=1157)	Normal	1.4335	GTEX-145LU-0011-R9b-SM-5SI66
OAS3	GBM(T=153,N=1157)	Normal	2.5876	GTEX-13OW6-0011-R2a-SM-5L3HG
OAS3	GBM(T=153,N=1157)	Normal	1.3283	GTEX-14DAQ-3026-SM-5S2QZ
OAS3	GBM(T=153,N=1157)	Normal	0.9716	GTEX-13FHO-0011-R1b-SM-5KLZG
OAS3	GBM(T=153,N=1157)	Normal	0.7321	GTEX-13N1W-0011-R4a-SM-5MR52
OAS3	GBM(T=153,N=1157)	Normal	6.8858	GTEX-X4EP-0011-R1A-SM-3P624
OAS3	GBM(T=153,N=1157)	Normal	-0.4921	GTEX-12WS9-0011-R4b-SM-5P9EU
OAS3	GBM(T=153,N=1157)	Normal	0.058	GTEX-13RTJ-0011-R10b-SM-5O9CW
OAS3	GBM(T=153,N=1157)	Normal	-0.1031	GTEX-13S7M-0011-R6b-SM-5O9D8
OAS3	GBM(T=153,N=1157)	Normal	0.605	GTEX-13O3O-0011-R6b-SM-5P9GY
OAS3	GBM(T=153,N=1157)	Normal	1.5612	GTEX-12WSH-0011-R9b-SM-5LZUG
OAS3	GBM(T=153,N=1157)	Normal	1.6234	GTEX-12126-1026-SM-5P9JJ
OAS3	GBM(T=153,N=1157)	Normal	0.5069	GTEX-WWYW-3126-SM-3NB39
OAS3	GBM(T=153,N=1157)	Normal	0.2522	GTEX-13CF2-0011-R5a-SM-5LZWS
OAS3	GBM(T=153,N=1157)	Normal	0.537	GTEX-13VXU-2926-SM-5LU5C
OAS3	GBM(T=153,N=1157)	Normal	1.4388	GTEX-ZAB4-0011-R8b-SM-4SOKF
OAS3	GBM(T=153,N=1157)	Normal	1.9564	GTEX-13NYB-3026-SM-5IJD7
OAS3	GBM(T=153,N=1157)	Normal	1.3109	GTEX-13CIG-0011-R8b-SM-5LZX5
OAS3	GBM(T=153,N=1157)	Normal	0.605	GTEX-UTHO-0011-R5A-SM-3GIJD
OAS3	GBM(T=153,N=1157)	Normal	1.177	GTEX-13O3O-0011-R8b-SM-5LUAL
OAS3	GBM(T=153,N=1157)	Normal	0.9935	GTEX-X4XX-0011-R3B-SM-46MWK
OAS3	GBM(T=153,N=1157)	Normal	2.8482	GTEX-NPJ7-0011-R2a-SM-2I3GF
OAS3	GBM(T=153,N=1157)	Normal	1.9188	GTEX-ZE9C-0011-R3a-SM-4WKGT
OAS3	GBM(T=153,N=1157)	Normal	-0.4719	GTEX-13QJC-0011-R8b-SM-5S2U6
OAS3	GBM(T=153,N=1157)	Normal	1.2636	GTEX-12WS9-0011-R3a-SM-5CVNF
OAS3	GBM(T=153,N=1157)	Normal	2.6647	GTEX-ZUA1-0011-R6b-SM-4YCDD
OAS3	GBM(T=153,N=1157)	Normal	1.4704	GTEX-13PVQ-0011-R7a-SM-5L3G3
OAS3	GBM(T=153,N=1157)	Normal	1.2147	GTEX-13NYS-0011-R3b-SM-5MR41
OAS3	GBM(T=153,N=1157)	Normal	1.177	GTEX-13X6K-0011-R7b-SM-5P9K7
OAS3	GBM(T=153,N=1157)	Normal	1.2394	GTEX-1399T-0011-R5b-SM-5IJDK
OAS3	GBM(T=153,N=1157)	Normal	1.196	GTEX-145MH-3026-SM-5Q5DZ
OAS3	GBM(T=153,N=1157)	Normal	1.9452	GTEX-Y8DK-0011-R10A-SM-4SOK1
OAS3	GBM(T=153,N=1157)	Normal	1.674	GTEX-13OW8-0011-R1a-SM-5L3HI
OAS3	GBM(T=153,N=1157)	Normal	-2.3884	GTEX-14753-0011-R6b-SM-5S2UD
OAS3	GBM(T=153,N=1157)	Normal	0.8805	GTEX-13X6K-0011-R5b-SM-5PNUE
OAS3	GBM(T=153,N=1157)	Normal	0.7832	GTEX-NL3H-0011-R7a-SM-2I3G5
OAS3	GBM(T=153,N=1157)	Normal	0.6332	GTEX-ZDXO-0011-R5a-SM-4WKG5
OAS3	GBM(T=153,N=1157)	Normal	6.7857	GTEX-X4EP-0011-R3A-SM-3P626
OAS3	GBM(T=153,N=1157)	Normal	2.9413	GTEX-13N2G-0011-R3b-SM-5MR5G
OAS3	GBM(T=153,N=1157)	Normal	0.4865	GTEX-T2IS-3026-SM-32QPM
OAS3	GBM(T=153,N=1157)	Normal	-0.0574	GTEX-14BIN-0011-R6a-SM-5S2RH
OAS3	GBM(T=153,N=1157)	Normal	0.4447	GTEX-13OVH-0011-R3a-SM-5KM49
OAS3	GBM(T=153,N=1157)	Normal	1.8643	GTEX-P44G-0011-R4A-SM-2I3FB
OAS3	GBM(T=153,N=1157)	Normal	0.1388	GTEX-13PDP-0011-R6b-SM-5O9D5
OAS3	GBM(T=153,N=1157)	Normal	1.1512	GTEX-NPJ8-0011-R1a-SM-2HMLC
OAS3	GBM(T=153,N=1157)	Normal	1.6649	GTEX-N7MS-0011-R7a-SM-2HMKN
OAS3	GBM(T=153,N=1157)	Normal	0.8805	GTEX-13SLW-0011-R2b-SM-5O9C6
OAS3	GBM(T=153,N=1157)	Normal	2.1988	GTEX-ZAJG-3026-SM-5HL92
OAS3	GBM(T=153,N=1157)	Normal	1.1897	GTEX-WHSE-0011-R5A-SM-3P5ZO
OAS3	GBM(T=153,N=1157)	Normal	1.6649	GTEX-11ZUS-0011-R9b-SM-5BC76
OAS3	GBM(T=153,N=1157)	Normal	1.6875	GTEX-RU72-2926-SM-2TF66
OAS3	GBM(T=153,N=1157)	Normal	1.6234	GTEX-Q2AG-0011-R6A-SM-2HML7
OAS3	GBM(T=153,N=1157)	Normal	0.679	GTEX-11EI6-2926-SM-5985U
OAS3	GBM(T=153,N=1157)	Normal	0.2154	GTEX-R55F-0011-R5A-SM-2TF5L
OAS3	GBM(T=153,N=1157)	Normal	0.517	GTEX-13FXS-0011-R10a-SM-5J2MA
OAS3	GBM(T=153,N=1157)	Normal	0.8568	GTEX-13O3Q-0011-R4a-SM-5P9H2
OAS3	GBM(T=153,N=1157)	Normal	0.7493	GTEX-132Q8-2926-SM-5IFFP
OAS3	GBM(T=153,N=1157)	Normal	0.3796	GTEX-NL3H-0011-R5a-SM-2I3GB
OAS3	GBM(T=153,N=1157)	Normal	0.8647	GTEX-1399T-0011-R11a-SM-5J2O1
OAS3	GBM(T=153,N=1157)	Normal	0.679	GTEX-ZAB4-2926-SM-57WCV
OAS3	GBM(T=153,N=1157)	Normal	-0.2328	GTEX-13N1W-0011-R9b-SM-5MR4R
OAS3	GBM(T=153,N=1157)	Normal	1.2209	GTEX-13OVL-0011-R9a-SM-5P9GX
OAS3	GBM(T=153,N=1157)	Normal	1.5514	GTEX-13FXS-0011-R8a-SM-5J1MN
OAS3	GBM(T=153,N=1157)	Normal	1.3397	GTEX-ZAB4-0011-R9a-SM-4SOKG
OAS3	GBM(T=153,N=1157)	Normal	2.1313	GTEX-S7SE-0011-R2A-SM-2XCDC
OAS3	GBM(T=153,N=1157)	Normal	1.196	GTEX-139TT-0011-R1a-SM-5LZVD
OAS3	GBM(T=153,N=1157)	Normal	0.3346	GTEX-12696-2926-SM-5FQTG
OAS3	GBM(T=153,N=1157)	Normal	1.5806	GTEX-N7MT-0011-R10A-SM-2I3E1
OAS3	GBM(T=153,N=1157)	Normal	-0.5543	GTEX-13NYS-0011-R10a-SM-5MR4S
OAS3	GBM(T=153,N=1157)	Normal	1.2085	GTEX-11NV4-0011-R5a-SM-5NQ88
OAS3	GBM(T=153,N=1157)	Normal	0.8408	GTEX-13CF2-0011-R3b-SM-5LZZ6
OAS3	GBM(T=153,N=1157)	Normal	1.4441	GTEX-ZVZQ-0011-R4b-SM-57WCZ
OAS3	GBM(T=153,N=1157)	Normal	1.177	GTEX-13RTJ-0011-R4b-SM-5PNX1
OAS3	GBM(T=153,N=1157)	Normal	0.1776	GTEX-13NYS-0011-R11b-SM-5MR4P
OAS3	GBM(T=153,N=1157)	Normal	0.8883	GTEX-T6MN-0011-R10A-SM-32QP7
OAS3	GBM(T=153,N=1157)	Normal	0.5859	GTEX-NPJ8-0011-R1a-SM-33HCB
OAS3	GBM(T=153,N=1157)	Normal	1.4756	GTEX-13SLW-0011-R4b-SM-5S2W2
OAS3	GBM(T=153,N=1157)	Normal	1.1447	GTEX-PVOW-2526-SM-2XCF7
OAS3	GBM(T=153,N=1157)	Normal	1.1117	GTEX-OHPN-0011-R10A-SM-5S2U3
OAS3	GBM(T=153,N=1157)	Normal	1.0151	GTEX-13FHP-0011-R5b-SM-5LZY2
OAS3	GBM(T=153,N=1157)	Normal	0.7664	GTEX-139T8-0011-R3b-SM-5HL4R
OAS3	GBM(T=153,N=1157)	Normal	0.4233	GTEX-ZE7O-0011-R11a-SM-57WBC
OAS3	GBM(T=153,N=1157)	Normal	1.7229	GTEX-N7MT-0011-R11A-SM-2I3DZ
OAS3	GBM(T=153,N=1157)	Normal	1.7786	GTEX-NL4W-0011-R5a-SM-2I3GD
OAS3	GBM(T=153,N=1157)	Normal	0.5859	GTEX-147GR-0011-R10b-SM-5S2UM
OAS3	GBM(T=153,N=1157)	Normal	0.547	GTEX-ZVZQ-0011-R8a-SM-51MR5
OAS3	GBM(T=153,N=1157)	Normal	0.1124	GTEX-13CIG-0011-R3b-SM-5K7XF
OAS3	GBM(T=153,N=1157)	Normal	1.9073	GTEX-13SLX-0011-R5a-SM-5O9BV
OAS3	GBM(T=153,N=1157)	Normal	0.8246	GTEX-13PVQ-0011-R5b-SM-5O9DI
OAS3	GBM(T=153,N=1157)	Normal	0.6239	GTEX-RU72-0011-R11A-SM-5SI8G
OAS3	GBM(T=153,N=1157)	Normal	1.5806	GTEX-S7SE-0011-R6A-SM-2XCD9
OAS3	GBM(T=153,N=1157)	Normal	0.4016	GTEX-12WSA-0011-R4a-SM-57WB7
OAS3	GBM(T=153,N=1157)	Normal	0.1257	GTEX-12WSH-0011-R1a-SM-5GU5V
OAS3	GBM(T=153,N=1157)	Normal	1.4174	GTEX-145MI-0011-R11a-SM-5P9JZ
OAS3	GBM(T=153,N=1157)	Normal	1.0503	GTEX-12WSF-0011-R5a-SM-5HL8K
OAS3	GBM(T=153,N=1157)	Normal	1.0915	GTEX-PVOW-0011-R3A-SM-32PKX
OAS3	GBM(T=153,N=1157)	Normal	0.7832	GTEX-145LS-3126-SM-5Q5BY
OAS3	GBM(T=153,N=1157)	Normal	2.4492	GTEX-QVJO-0011-R6A-SM-2S1QN
OAS3	GBM(T=153,N=1157)	Normal	1.0222	GTEX-145LS-0011-R8b-SM-5PNXA
OAS3	GBM(T=153,N=1157)	Normal	0.4552	GTEX-13OW8-2926-SM-5L3FV
OAS3	GBM(T=153,N=1157)	Normal	0.5271	GTEX-ZVT3-0011-R7a-SM-57WCO
OAS3	GBM(T=153,N=1157)	Normal	1.46	GTEX-QMR6-0011-R4A-SM-32PKU
OAS3	GBM(T=153,N=1157)	Normal	0.517	GTEX-P44H-0011-R6A-SM-2XCF3
OAS3	GBM(T=153,N=1157)	Normal	2.0076	GTEX-P44G-0011-R7A-SM-2I3F9
OAS3	GBM(T=153,N=1157)	Normal	1.125	GTEX-R55F-0011-R6A-SM-2TF4L
OAS3	GBM(T=153,N=1157)	Normal	1.5216	GTEX-YJ89-0011-R8b-SM-4SOK8
OAS3	GBM(T=153,N=1157)	Normal	-0.0574	GTEX-TSE9-0011-R1A-SM-3DB7E
OAS3	GBM(T=153,N=1157)	Normal	-0.4131	GTEX-12ZZW-0011-R6a-SM-5DUVZ
OAS3	GBM(T=153,N=1157)	Normal	1.4756	GTEX-N7MS-0011-R1a-SM-2HMJG
OAS3	GBM(T=153,N=1157)	Normal	1.1316	GTEX-Q2AG-0011-R3A-SM-2HMJ9
OAS3	GBM(T=153,N=1157)	Normal	-9.9658	GTEX-T6MN-0011-R6A-SM-5CHQD
OAS3	GBM(T=153,N=1157)	Normal	1.5612	GTEX-12WSB-3026-SM-59HKM
OAS3	GBM(T=153,N=1157)	Normal	0.5763	GTEX-Z93S-2826-SM-57WBL
OAS3	GBM(T=153,N=1157)	Normal	2.2452	GTEX-ZE9C-3026-SM-4WKHB
OAS3	GBM(T=153,N=1157)	Normal	-0.013	GTEX-ZF28-0011-R3a-SM-4WWDA
OAS3	GBM(T=153,N=1157)	Normal	2.7721	GTEX-13SLX-0011-R6a-SM-5PNX4
OAS3	GBM(T=153,N=1157)	Normal	0.2998	GTEX-13N1W-0011-R3a-SM-5MR5E
OAS3	GBM(T=153,N=1157)	Normal	0.688	GTEX-XOTO-0011-R3A-SM-4B64W
OAS3	GBM(T=153,N=1157)	Normal	-0.3201	GTEX-ZV68-0011-R10a-SM-51MT7
OAS3	GBM(T=153,N=1157)	Normal	1.4859	GTEX-13SLX-0011-R4a-SM-5O9BJ
OAS3	GBM(T=153,N=1157)	Normal	0.4233	GTEX-147F4-0011-R10b-SM-5S2WC
OAS3	GBM(T=153,N=1157)	Normal	1.0779	GTEX-WZTO-0011-R7B-SM-4E3IS
OAS3	GBM(T=153,N=1157)	Normal	0.9568	GTEX-WHSE-3026-SM-3P5ZH
OAS3	GBM(T=153,N=1157)	Normal	0.6425	GTEX-WZTO-0011-R10B-SM-4E3KB
OAS3	GBM(T=153,N=1157)	Normal	2.8897	GTEX-145MI-0011-R10a-SM-5PNZD
OAS3	GBM(T=153,N=1157)	Normal	3.0602	GTEX-13NYB-0011-R2a-SM-5MR3C
OAS3	GBM(T=153,N=1157)	Normal	1.6512	GTEX-ZUA1-0011-R1a-SM-4YCE2
OAS3	GBM(T=153,N=1157)	Normal	1.3735	GTEX-12ZZZ-0011-R3b-SM-5DUXK
OAS3	GBM(T=153,N=1157)	Normal	0.5859	GTEX-13O3O-0011-R7b-SM-5P9GZ
OAS3	GBM(T=153,N=1157)	Normal	2.3222	GTEX-WVLH-0011-R8A-SM-3MJFC
OAS3	GBM(T=153,N=1157)	Normal	1.3791	GTEX-131XH-0011-R4b-SM-5DUWB
OAS3	GBM(T=153,N=1157)	Normal	1.8524	GTEX-147GR-0011-R9a-SM-5S2UY
OAS3	GBM(T=153,N=1157)	Normal	0.8961	GTEX-13O3Q-3026-SM-5IJGD
OAS3	GBM(T=153,N=1157)	Normal	0.517	GTEX-ZVT3-0011-R6a-SM-51MSU
OAS3	GBM(T=153,N=1157)	Normal	7.0307	GTEX-X4EP-0011-R8B-SM-4QASL
OAS3	GBM(T=153,N=1157)	Normal	1.0503	GTEX-YJ89-2926-SM-5P9IT
OAS3	GBM(T=153,N=1157)	Normal	0.8568	GTEX-ZAK1-2926-SM-5HL9S
OAS3	GBM(T=153,N=1157)	Normal	2.4857	GTEX-11TUW-3126-SM-5GU4Y
OAS3	GBM(T=153,N=1157)	Normal	2.3423	GTEX-XLM4-0011-R11A-SM-4AT46
OAS3	GBM(T=153,N=1157)	Normal	0.8647	GTEX-T5JC-0011-R1A-SM-32PM6
OAS3	GBM(T=153,N=1157)	Normal	0.6699	GTEX-13QIC-0011-R4a-SM-5PNX8
OAS3	GBM(T=153,N=1157)	Normal	0.7407	GTEX-13CF2-0011-R2a-SM-5L3DC
OAS3	GBM(T=153,N=1157)	Normal	1.9712	GTEX-N7MS-0011-R5a-SM-2HMK8
OAS3	GBM(T=153,N=1157)	Normal	0.2762	GTEX-ZDXO-0011-R2b-SM-4WKFG
OAS3	GBM(T=153,N=1157)	Normal	0.4865	GTEX-13G51-0011-R7b-SM-5LZXG
OAS3	GBM(T=153,N=1157)	Normal	1.2333	GTEX-X585-0011-R3B-SM-46MVG
OAS3	GBM(T=153,N=1157)	Normal	0.8883	GTEX-13FLV-0011-R5a-SM-5LZWT
OAS3	GBM(T=153,N=1157)	Normal	1.0573	GTEX-13FHP-2926-SM-5IJG9
OAS3	GBM(T=153,N=1157)	Normal	-0.1031	GTEX-12WSC-0011-R3a-SM-5P9F1
OAS3	GBM(T=153,N=1157)	Normal	0.7321	GTEX-12WSA-0011-R10b-SM-5P9ET
OAS3	GBM(T=153,N=1157)	Normal	0.6332	GTEX-11O72-2826-SM-5HL6W
OAS3	GBM(T=153,N=1157)	Normal	1.5266	GTEX-11EI6-3026-SM-5GZZO
OAS3	GBM(T=153,N=1157)	Normal	-1.685	GTEX-148VJ-0011-R9b-SM-5SI77
OAS3	GBM(T=153,N=1157)	Normal	1.8242	GTEX-N7MT-1226-SM-2D7W4
OAS3	GBM(T=153,N=1157)	Normal	-9.9658	GTEX-T6MN-0011-R10A-SM-5CHQC
OAS3	GBM(T=153,N=1157)	Normal	-1.2481	GTEX-11WQK-0011-R11a-SM-5BC6W
OAS3	GBM(T=153,N=1157)	Normal	1.1316	GTEX-12WSC-0011-R7b-SM-5LU9L
OAS3	GBM(T=153,N=1157)	Normal	0.1257	GTEX-12WSH-3026-SM-5CVNI
OAS3	GBM(T=153,N=1157)	Normal	1.8762	GTEX-XLM4-0011-R4B-SM-4AT5C
OAS3	GBM(T=153,N=1157)	Normal	1.7141	GTEX-13OVJ-0011-R8b-SM-5L3FS
OAS3	GBM(T=153,N=1157)	Normal	0.7233	GTEX-13OW5-0011-R8a-SM-5L3GQ
OAS3	GBM(T=153,N=1157)	Normal	0.9642	GTEX-X4XX-0011-R10B-SM-46MWO
OAS3	GBM(T=153,N=1157)	Normal	0.8082	GTEX-145MG-3126-SM-5Q5D3
OAS3	GBM(T=153,N=1157)	Normal	0.3573	GTEX-13NZ8-0011-R8b-SM-5KM48
OAS3	GBM(T=153,N=1157)	Normal	0.5069	GTEX-12WSH-0011-R2a-SM-5GU68
OAS3	GBM(T=153,N=1157)	Normal	1.8201	GTEX-131YS-0011-R3b-SM-5DUXB
OAS3	GBM(T=153,N=1157)	Normal	1.5758	GTEX-12ZZZ-3026-SM-5BC67
OAS3	GBM(T=153,N=1157)	Normal	1.7786	TCGA-06-0678-11
OAS3	GBM(T=153,N=1157)	Normal	0.7493	GTEX-XMD1-0011-R8A-SM-4AT48
OAS3	GBM(T=153,N=1157)	Normal	2.2633	GTEX-QDT8-0011-R11A-SM-32PKD
OAS3	GBM(T=153,N=1157)	Normal	0.7321	GTEX-145LS-0011-R6b-SM-5PNWL
OAS3	GBM(T=153,N=1157)	Normal	2.0218	GTEX-11OF3-0011-R8b-SM-57WCS
OAS3	GBM(T=153,N=1157)	Normal	0.9642	GTEX-PVOW-0011-R1A-SM-32PL6
OAS3	GBM(T=153,N=1157)	Normal	2.0147	GTEX-QVJO-0011-R8A-SM-447C7
OAS3	GBM(T=153,N=1157)	Normal	2.6302	GTEX-QVJO-0011-R5A-SM-2S1QM
OAS3	GBM(T=153,N=1157)	Normal	1.2576	GTEX-WZTO-0011-R6B-SM-4E3J6
OAS3	GBM(T=153,N=1157)	Normal	0.8726	GTEX-13O3O-3026-SM-5KM42
OAS3	GBM(T=153,N=1157)	Normal	0.7493	GTEX-13X6J-0011-R6a-SM-5PNUB
OAS3	GBM(T=153,N=1157)	Normal	1.5998	GTEX-ZYFD-3026-SM-5E44C
OAS3	GBM(T=153,N=1157)	Normal	0.6969	GTEX-13QIC-0011-R3a-SM-5P9HT
OAS3	GBM(T=153,N=1157)	Normal	0.5271	GTEX-13NZ8-0011-R1b-SM-5KM3V
OAS3	GBM(T=153,N=1157)	Normal	1.1447	GTEX-14BMV-3026-SM-5S2PQ
OAS3	GBM(T=153,N=1157)	Normal	0.4967	GTEX-13NYS-0011-R6b-SM-5MR3R
OAS3	GBM(T=153,N=1157)	Normal	0.7146	GTEX-13OW8-0011-R11a-SM-5L3GT
OAS3	GBM(T=153,N=1157)	Normal	1.0642	GTEX-139TS-3126-SM-5LZWX
OAS3	GBM(T=153,N=1157)	Normal	0.9862	GTEX-XOTO-0011-R6B-SM-4B65X
OAS3	GBM(T=153,N=1157)	Normal	0.7407	GTEX-RNOR-0011-R7A-SM-2TF4V
OAS3	GBM(T=153,N=1157)	Normal	0.9642	GTEX-X4XX-0011-R6B-SM-46MWP
OAS3	GBM(T=153,N=1157)	Normal	0.5955	GTEX-13O3Q-0011-R11b-SM-5KM2W
OAS3	GBM(T=153,N=1157)	Normal	1.125	GTEX-145MH-0011-R1b-SM-5PNWY
OAS3	GBM(T=153,N=1157)	Normal	0.6517	GTEX-ZE7O-3126-SM-5HL5X
OAS3	GBM(T=153,N=1157)	Normal	1.1897	GTEX-13G51-3126-SM-5IJG7
OAS3	GBM(T=153,N=1157)	Normal	0.099	GTEX-1477Z-0011-R5b-SM-5PNUO
OAS3	GBM(T=153,N=1157)	Normal	1.5064	GTEX-RVPV-0011-R3A-SM-2TF63
OAS3	GBM(T=153,N=1157)	Normal	1.3567	GTEX-13FXS-3026-SM-5LZYO
OAS3	GBM(T=153,N=1157)	Normal	1.2756	GTEX-ZDXO-0011-R10a-SM-4WWD8
OAS3	GBM(T=153,N=1157)	Normal	-0.4131	GTEX-144GO-0011-R6b-SM-5S2V7
OAS3	GBM(T=153,N=1157)	Normal	-0.2845	GTEX-13PLJ-0011-R3a-SM-5O9DT
OAS3	GBM(T=153,N=1157)	Normal	1.4388	GTEX-13QIC-2926-SM-5J2NF
OAS3	GBM(T=153,N=1157)	Normal	1.8801	GTEX-145MI-0011-R8b-SM-5PNZ9
OAS3	GBM(T=153,N=1157)	Normal	1.9073	GTEX-12ZZX-0011-R7b-SM-5DUVV
OAS3	GBM(T=153,N=1157)	Normal	1.5709	GTEX-111FC-3326-SM-5GZYV
OAS3	GBM(T=153,N=1157)	Normal	0.4447	GTEX-Z93S-0011-R10a-SM-4RGNM
OAS3	GBM(T=153,N=1157)	Normal	0.9789	GTEX-YFC4-0011-R6b-SM-4V6E1
OAS3	GBM(T=153,N=1157)	Normal	0.2277	GTEX-13OW7-0011-R11a-SM-5O9DY
OAS3	GBM(T=153,N=1157)	Normal	0.8805	GTEX-T2IS-0011-R11A-SM-32QPC
OAS3	GBM(T=153,N=1157)	Normal	0.9115	GTEX-XOTO-0011-R5A-SM-4B657
OAS3	GBM(T=153,N=1157)	Normal	1.2992	GTEX-139T4-0011-R9b-SM-5HL6S
OAS3	GBM(T=153,N=1157)	Normal	0.4552	GTEX-13VXU-0011-R11b-SM-5O9DJ
OAS3	GBM(T=153,N=1157)	Normal	1.1577	GTEX-139TS-0011-R5b-SM-5J2MZ
OAS3	GBM(T=153,N=1157)	Normal	0.9115	GTEX-11OF3-0011-R5a-SM-57WB4
OAS3	GBM(T=153,N=1157)	Normal	1.5563	GTEX-Q2AG-0011-R7A-SM-2HMJP
OAS3	GBM(T=153,N=1157)	Normal	0.9115	GTEX-13X6K-2826-SM-5O9DS
OAS3	GBM(T=153,N=1157)	Normal	0.5069	GTEX-1399T-0011-R1b-SM-5DUWN
OAS3	GBM(T=153,N=1157)	Normal	1.0293	GTEX-XLM4-2926-SM-4AT59
OAS3	GBM(T=153,N=1157)	Normal	0.8408	GTEX-131XH-0011-R3b-SM-5DUWM
OAS3	GBM(T=153,N=1157)	Normal	0.679	GTEX-1192X-3226-SM-5987D
OAS3	GBM(T=153,N=1157)	Normal	1.196	GTEX-ZVZQ-0011-R5b-SM-57WDC
OAS3	GBM(T=153,N=1157)	Normal	2.5924	GTEX-13X6K-0011-R8b-SM-5PNZ4
OAS3	GBM(T=153,N=1157)	Normal	0.9716	GTEX-12ZZZ-0011-R6b-SM-5EQ5B
OAS3	GBM(T=153,N=1157)	Normal	1.2209	GTEX-13G51-0011-R6b-SM-5LZX4
OAS3	GBM(T=153,N=1157)	Normal	0.537	GTEX-YFC4-0011-R10a-SM-4SOK5
OAS3	GBM(T=153,N=1157)	Normal	1.4388	GTEX-13112-0011-R4b-SM-5DUXL
OAS3	GBM(T=153,N=1157)	Normal	1.2756	GTEX-1313W-0011-R1b-SM-5EQ4A
OAS3	GBM(T=153,N=1157)	Normal	0.6608	GTEX-Q2AG-2826-SM-2HMJQ
OAS3	GBMLGG(T=662,N=1157)	Tumor	6.416	TCGA-19-1787-01
OAS3	GBMLGG(T=662,N=1157)	Tumor	2.945	TCGA-S9-A7J2-01
OAS3	GBMLGG(T=662,N=1157)	Tumor	3.1556	TCGA-E1-A7YI-01
OAS3	GBMLGG(T=662,N=1157)	Tumor	3.7529	TCGA-06-5412-01
OAS3	GBMLGG(T=662,N=1157)	Tumor	3.3759	TCGA-DU-7302-01
OAS3	GBMLGG(T=662,N=1157)	Tumor	4.8709	TCGA-DU-A7TI-01
OAS3	GBMLGG(T=662,N=1157)	Tumor	6.1546	TCGA-16-0846-01
OAS3	GBMLGG(T=662,N=1157)	Tumor	3.9956	TCGA-12-5299-01
OAS3	GBMLGG(T=662,N=1157)	Tumor	2.8014	TCGA-P5-A5EX-01
OAS3	GBMLGG(T=662,N=1157)	Tumor	4.964	TCGA-HT-8563-01
OAS3	GBMLGG(T=662,N=1157)	Tumor	4.8881	TCGA-06-2561-01
OAS3	GBMLGG(T=662,N=1157)	Tumor	4.8837	TCGA-DU-7012-01
OAS3	GBMLGG(T=662,N=1157)	Tumor	2.6114	TCGA-E1-5322-01
OAS3	GBMLGG(T=662,N=1157)	Tumor	1.46	TCGA-HT-8558-01
OAS3	GBMLGG(T=662,N=1157)	Tumor	2.1574	TCGA-S9-A6U8-01
OAS3	GBMLGG(T=662,N=1157)	Tumor	1.2085	TCGA-CS-5393-01
OAS3	GBMLGG(T=662,N=1157)	Tumor	3.2034	TCGA-HT-7854-01
OAS3	GBMLGG(T=662,N=1157)	Tumor	2.3788	TCGA-HT-7874-01
OAS3	GBMLGG(T=662,N=1157)	Tumor	2.826	TCGA-RY-A845-01
OAS3	GBMLGG(T=662,N=1157)	Tumor	2.05	TCGA-06-0132-01
OAS3	GBMLGG(T=662,N=1157)	Tumor	4.9084	TCGA-HT-7616-01
OAS3	GBMLGG(T=662,N=1157)	Tumor	6.2889	TCGA-KT-A7W1-01
OAS3	GBMLGG(T=662,N=1157)	Tumor	1.5806	TCGA-P5-A5F2-01
OAS3	GBMLGG(T=662,N=1157)	Tumor	4.9589	TCGA-26-5136-01
OAS3	GBMLGG(T=662,N=1157)	Tumor	-0.8599	TCGA-27-2521-01
OAS3	GBMLGG(T=662,N=1157)	Tumor	5.3248	TCGA-19-2629-01
OAS3	GBMLGG(T=662,N=1157)	Tumor	2.9948	TCGA-06-0238-01
OAS3	GBMLGG(T=662,N=1157)	Tumor	3.1294	TCGA-06-0749-01
OAS3	GBMLGG(T=662,N=1157)	Tumor	3.4464	TCGA-CS-5396-01
OAS3	GBMLGG(T=662,N=1157)	Tumor	2.0465	TCGA-HT-7680-01
OAS3	GBMLGG(T=662,N=1157)	Tumor	3.9774	TCGA-S9-A7IS-01
OAS3	GBMLGG(T=662,N=1157)	Tumor	2.9765	TCGA-06-0174-01
OAS3	GBMLGG(T=662,N=1157)	Tumor	3.3979	TCGA-HW-7486-01
OAS3	GBMLGG(T=662,N=1157)	Tumor	4.4457	TCGA-P5-A5F1-01
OAS3	GBMLGG(T=662,N=1157)	Tumor	1.1512	TCGA-DU-7011-01
OAS3	GBMLGG(T=662,N=1157)	Tumor	4.5047	TCGA-06-5414-01
OAS3	GBMLGG(T=662,N=1157)	Tumor	2.2633	TCGA-P5-A77X-01
OAS3	GBMLGG(T=662,N=1157)	Tumor	4.4977	TCGA-28-5207-01
OAS3	GBMLGG(T=662,N=1157)	Tumor	1.3956	TCGA-VM-A8CA-01
OAS3	GBMLGG(T=662,N=1157)	Tumor	2.8897	TCGA-DU-7015-01
OAS3	GBMLGG(T=662,N=1157)	Tumor	2.2931	TCGA-TM-A7C5-01
OAS3	GBMLGG(T=662,N=1157)	Tumor	2.7073	TCGA-DU-8162-01
OAS3	GBMLGG(T=662,N=1157)	Tumor	2.9544	TCGA-TM-A84O-01
OAS3	GBMLGG(T=662,N=1157)	Tumor	2.4623	TCGA-06-5410-01
OAS3	GBMLGG(T=662,N=1157)	Tumor	4.9542	TCGA-06-0747-01
OAS3	GBMLGG(T=662,N=1157)	Tumor	2.5137	TCGA-FG-A60K-01
OAS3	GBMLGG(T=662,N=1157)	Tumor	2.5996	TCGA-S9-A7R3-01
OAS3	GBMLGG(T=662,N=1157)	Tumor	2.3953	TCGA-TQ-A7RN-01
OAS3	GBMLGG(T=662,N=1157)	Tumor	4.2343	TCGA-28-2513-01
OAS3	GBMLGG(T=662,N=1157)	Tumor	2.8137	TCGA-DU-A6S6-01
OAS3	GBMLGG(T=662,N=1157)	Tumor	2.0878	TCGA-S9-A7R2-01
OAS3	GBMLGG(T=662,N=1157)	Tumor	0.8246	TCGA-P5-A735-01
OAS3	GBMLGG(T=662,N=1157)	Tumor	3.7367	TCGA-76-4927-01
OAS3	GBMLGG(T=662,N=1157)	Tumor	2.0776	TCGA-HT-7691-01
OAS3	GBMLGG(T=662,N=1157)	Tumor	0.7146	TCGA-FG-A6J1-01
OAS3	GBMLGG(T=662,N=1157)	Tumor	2.8422	TCGA-DU-6402-01
OAS3	GBMLGG(T=662,N=1157)	Tumor	4.2751	TCGA-HT-8104-01
OAS3	GBMLGG(T=662,N=1157)	Tumor	6.0815	TCGA-FN-7833-01
OAS3	GBMLGG(T=662,N=1157)	Tumor	3.4048	TCGA-HT-7473-01
OAS3	GBMLGG(T=662,N=1157)	Tumor	3.3897	TCGA-06-0645-01
OAS3	GBMLGG(T=662,N=1157)	Tumor	4.8694	TCGA-06-2565-01
OAS3	GBMLGG(T=662,N=1157)	Tumor	1.0151	TCGA-HT-8019-01
OAS3	GBMLGG(T=662,N=1157)	Tumor	4.6955	TCGA-06-0130-01
OAS3	GBMLGG(T=662,N=1157)	Tumor	3.1426	TCGA-06-0750-01
OAS3	GBMLGG(T=662,N=1157)	Tumor	1.642	TCGA-DB-A4XF-01
OAS3	GBMLGG(T=662,N=1157)	Tumor	5.1248	TCGA-HT-A5RA-01
OAS3	GBMLGG(T=662,N=1157)	Tumor	2.9319	TCGA-E1-A7YL-01
OAS3	GBMLGG(T=662,N=1157)	Tumor	2.5011	TCGA-27-1831-01
OAS3	GBMLGG(T=662,N=1157)	Tumor	4.3576	TCGA-HT-A61B-01
OAS3	GBMLGG(T=662,N=1157)	Tumor	1.5366	TCGA-TM-A7CA-01
OAS3	GBMLGG(T=662,N=1157)	Tumor	3.2034	TCGA-06-5416-01
OAS3	GBMLGG(T=662,N=1157)	Tumor	0.2522	TCGA-HT-7684-01
OAS3	GBMLGG(T=662,N=1157)	Tumor	3.325	TCGA-HW-8322-01
OAS3	GBMLGG(T=662,N=1157)	Tumor	1.4756	TCGA-S9-A6U9-01
OAS3	GBMLGG(T=662,N=1157)	Tumor	1.3109	TCGA-HT-7676-01
OAS3	GBMLGG(T=662,N=1157)	Tumor	3.6509	TCGA-HT-7469-01
OAS3	GBMLGG(T=662,N=1157)	Tumor	1.3397	TCGA-DH-A7UU-01
OAS3	GBMLGG(T=662,N=1157)	Tumor	1.7273	TCGA-HT-7873-01
OAS3	GBMLGG(T=662,N=1157)	Tumor	2.826	TCGA-HW-A5KK-01
OAS3	GBMLGG(T=662,N=1157)	Tumor	1.2516	TCGA-DB-A64P-01
OAS3	GBMLGG(T=662,N=1157)	Tumor	1.2271	TCGA-HT-7478-01
OAS3	GBMLGG(T=662,N=1157)	Tumor	2.3308	TCGA-S9-A6TX-01
OAS3	GBMLGG(T=662,N=1157)	Tumor	-0.7834	TCGA-RY-A83Z-01
OAS3	GBMLGG(T=662,N=1157)	Tumor	3.6195	TCGA-FG-6688-01
OAS3	GBMLGG(T=662,N=1157)	Tumor	2.3077	TCGA-06-0141-01
OAS3	GBMLGG(T=662,N=1157)	Tumor	3.7888	TCGA-06-0125-01
OAS3	GBMLGG(T=662,N=1157)	Tumor	1.9749	TCGA-FG-A4MT-01
OAS3	GBMLGG(T=662,N=1157)	Tumor	3.1781	TCGA-76-4925-01
OAS3	GBMLGG(T=662,N=1157)	Tumor	0.8726	TCGA-FG-A6IZ-01
OAS3	GBMLGG(T=662,N=1157)	Tumor	1.787	TCGA-HT-8113-01
OAS3	GBMLGG(T=662,N=1157)	Tumor	0.2762	TCGA-DH-A7UT-01
OAS3	GBMLGG(T=662,N=1157)	Tumor	3.1971	TCGA-76-4932-01
OAS3	GBMLGG(T=662,N=1157)	Tumor	3.1475	TCGA-EZ-7264-01
OAS3	GBMLGG(T=662,N=1157)	Tumor	1.1382	TCGA-TQ-A7RF-01
OAS3	GBMLGG(T=662,N=1157)	Tumor	3.8886	TCGA-28-2510-01
OAS3	GBMLGG(T=662,N=1157)	Tumor	0.547	TCGA-DB-5274-01
OAS3	GBMLGG(T=662,N=1157)	Tumor	2.982	TCGA-S9-A7R8-01
OAS3	GBMLGG(T=662,N=1157)	Tumor	2.0742	TCGA-FG-7641-01
OAS3	GBMLGG(T=662,N=1157)	Tumor	1.9111	TCGA-HW-7495-01
OAS3	GBMLGG(T=662,N=1157)	Tumor	1.334	TCGA-CS-6669-01
OAS3	GBMLGG(T=662,N=1157)	Tumor	2.2237	TCGA-HT-7481-01
OAS3	GBMLGG(T=662,N=1157)	Tumor	2.7951	TCGA-DU-8163-01
OAS3	GBMLGG(T=662,N=1157)	Tumor	2.5087	TCGA-S9-A6WD-01
OAS3	GBMLGG(T=662,N=1157)	Tumor	4.3772	TCGA-CS-4942-01
OAS3	GBMLGG(T=662,N=1157)	Tumor	4.9626	TCGA-HT-8110-01
OAS3	GBMLGG(T=662,N=1157)	Tumor	2.9893	TCGA-HT-8106-01
OAS3	GBMLGG(T=662,N=1157)	Tumor	1.125	TCGA-QH-A6CW-01
OAS3	GBMLGG(T=662,N=1157)	Tumor	1.8996	TCGA-RY-A840-01
OAS3	GBMLGG(T=662,N=1157)	Tumor	2.8034	TCGA-06-0743-01
OAS3	GBMLGG(T=662,N=1157)	Tumor	2.9205	TCGA-HW-8319-01
OAS3	GBMLGG(T=662,N=1157)	Tumor	0.4865	TCGA-HT-7482-01
OAS3	GBMLGG(T=662,N=1157)	Tumor	3.2251	TCGA-DU-5870-01
OAS3	GBMLGG(T=662,N=1157)	Tumor	0.8488	TCGA-E1-5304-01
OAS3	GBMLGG(T=662,N=1157)	Tumor	2.4008	TCGA-TM-A84S-01
OAS3	GBMLGG(T=662,N=1157)	Tumor	1.5806	TCGA-CS-4943-01
OAS3	GBMLGG(T=662,N=1157)	Tumor	1.5854	TCGA-E1-A7Z3-01
OAS3	GBMLGG(T=662,N=1157)	Tumor	3.9289	TCGA-14-1034-01
OAS3	GBMLGG(T=662,N=1157)	Tumor	2.5804	TCGA-06-0184-01
OAS3	GBMLGG(T=662,N=1157)	Tumor	3.2677	TCGA-12-3652-01
OAS3	GBMLGG(T=662,N=1157)	Tumor	2.2633	TCGA-FG-8182-01
OAS3	GBMLGG(T=662,N=1157)	Tumor	4.6759	TCGA-26-5132-01
OAS3	GBMLGG(T=662,N=1157)	Tumor	0.5666	TCGA-DU-A5TW-01
OAS3	GBMLGG(T=662,N=1157)	Tumor	2.5036	TCGA-TQ-A7RP-01
OAS3	GBMLGG(T=662,N=1157)	Tumor	2.4883	TCGA-HT-7689-01
OAS3	GBMLGG(T=662,N=1157)	Tumor	2.1509	TCGA-FG-7638-01
OAS3	GBMLGG(T=662,N=1157)	Tumor	5.2304	TCGA-32-1970-01
OAS3	GBMLGG(T=662,N=1157)	Tumor	1.5165	TCGA-P5-A5EV-01
OAS3	GBMLGG(T=662,N=1157)	Tumor	1.2576	TCGA-HT-7476-01
OAS3	GBMLGG(T=662,N=1157)	Tumor	2.9911	TCGA-TQ-A7RG-01
OAS3	GBMLGG(T=662,N=1157)	Tumor	3.2662	TCGA-TM-A84F-01
OAS3	GBMLGG(T=662,N=1157)	Tumor	2.4252	TCGA-FG-8181-01
OAS3	GBMLGG(T=662,N=1157)	Tumor	2.0707	TCGA-DU-A7T6-01
OAS3	GBMLGG(T=662,N=1157)	Tumor	3.1669	TCGA-DB-A4XC-01
OAS3	GBMLGG(T=662,N=1157)	Tumor	3.002	TCGA-06-0219-01
OAS3	GBMLGG(T=662,N=1157)	Tumor	3.4048	TCGA-14-0787-01
OAS3	GBMLGG(T=662,N=1157)	Tumor	3.5875	TCGA-S9-A6U2-01
OAS3	GBMLGG(T=662,N=1157)	Tumor	0.7999	TCGA-DB-A75M-01
OAS3	GBMLGG(T=662,N=1157)	Tumor	2.4492	TCGA-HT-8012-01
OAS3	GBMLGG(T=662,N=1157)	Tumor	2.233	TCGA-S9-A7QW-01
OAS3	GBMLGG(T=662,N=1157)	Tumor	0.4865	TCGA-P5-A733-01
OAS3	GBMLGG(T=662,N=1157)	Tumor	1.2815	TCGA-E1-A7Z4-01
OAS3	GBMLGG(T=662,N=1157)	Tumor	0.9716	TCGA-FG-8185-01
OAS3	GBMLGG(T=662,N=1157)	Tumor	3.506	TCGA-FG-A4MW-01
OAS3	GBMLGG(T=662,N=1157)	Tumor	0.4761	TCGA-HW-8320-01
OAS3	GBMLGG(T=662,N=1157)	Tumor	2.3451	TCGA-DU-5849-01
OAS3	GBMLGG(T=662,N=1157)	Tumor	3.1426	TCGA-06-0190-01
OAS3	GBMLGG(T=662,N=1157)	Tumor	3.421	TCGA-DB-5273-01
OAS3	GBMLGG(T=662,N=1157)	Tumor	3.3163	TCGA-R8-A6MO-01
OAS3	GBMLGG(T=662,N=1157)	Tumor	1.6604	TCGA-CS-6670-01
OAS3	GBMLGG(T=662,N=1157)	Tumor	4.1644	TCGA-DU-5854-01
OAS3	GBMLGG(T=662,N=1157)	Tumor	2.0289	TCGA-S9-A6WL-01
OAS3	GBMLGG(T=662,N=1157)	Tumor	4.208	TCGA-S9-A6TV-01
OAS3	GBMLGG(T=662,N=1157)	Tumor	3.4933	TCGA-26-5135-01
OAS3	GBMLGG(T=662,N=1157)	Tumor	2.183	TCGA-S9-A6WE-01
OAS3	GBMLGG(T=662,N=1157)	Tumor	3.5669	TCGA-76-4931-01
OAS3	GBMLGG(T=662,N=1157)	Tumor	1.3901	TCGA-QH-A6XA-01
OAS3	GBMLGG(T=662,N=1157)	Tumor	3.3563	TCGA-DU-6393-01
OAS3	GBMLGG(T=662,N=1157)	Tumor	2.0742	TCGA-41-3915-01
OAS3	GBMLGG(T=662,N=1157)	Tumor	1.6964	TCGA-VM-A8C9-01
OAS3	GBMLGG(T=662,N=1157)	Tumor	2.7551	TCGA-06-0649-01
OAS3	GBMLGG(T=662,N=1157)	Tumor	2.0111	TCGA-DU-5853-01
OAS3	GBMLGG(T=662,N=1157)	Tumor	2.5852	TCGA-12-0618-01
OAS3	GBMLGG(T=662,N=1157)	Tumor	3.9393	TCGA-FG-5962-01
OAS3	GBMLGG(T=662,N=1157)	Tumor	2.5948	TCGA-27-2524-01
OAS3	GBMLGG(T=662,N=1157)	Tumor	0.9038	TCGA-QH-A65S-01
OAS3	GBMLGG(T=662,N=1157)	Tumor	1.5758	TCGA-F6-A8O4-01
OAS3	GBMLGG(T=662,N=1157)	Tumor	4.149	TCGA-28-1753-01
OAS3	GBMLGG(T=662,N=1157)	Tumor	1.8524	TCGA-QH-A870-01
OAS3	GBMLGG(T=662,N=1157)	Tumor	0.3796	TCGA-S9-A7R1-01
OAS3	GBMLGG(T=662,N=1157)	Tumor	2.3981	TCGA-TQ-A7RH-01
OAS3	GBMLGG(T=662,N=1157)	Tumor	3.1781	TCGA-12-5295-01
OAS3	GBMLGG(T=662,N=1157)	Tumor	6.2302	TCGA-E1-A7YQ-01
OAS3	GBMLGG(T=662,N=1157)	Tumor	3.5374	TCGA-27-2523-01
OAS3	GBMLGG(T=662,N=1157)	Tumor	2.4144	TCGA-HT-8107-01
OAS3	GBMLGG(T=662,N=1157)	Tumor	1.7489	TCGA-P5-A5ET-01
OAS3	GBMLGG(T=662,N=1157)	Tumor	-0.6643	TCGA-P5-A72W-01
OAS3	GBMLGG(T=662,N=1157)	Tumor	2.4171	TCGA-DB-A64L-01
OAS3	GBMLGG(T=662,N=1157)	Tumor	2.9394	TCGA-HW-7493-01
OAS3	GBMLGG(T=662,N=1157)	Tumor	1.5612	TCGA-TM-A84R-01
OAS3	GBMLGG(T=662,N=1157)	Tumor	3.6359	TCGA-HT-A74L-01
OAS3	GBMLGG(T=662,N=1157)	Tumor	4.3639	TCGA-HT-7477-01
OAS3	GBMLGG(T=662,N=1157)	Tumor	3.551	TCGA-FG-A87Q-01
OAS3	GBMLGG(T=662,N=1157)	Tumor	3.4344	TCGA-FG-A70Z-01
OAS3	GBMLGG(T=662,N=1157)	Tumor	4.2714	TCGA-FG-A4MU-01
OAS3	GBMLGG(T=662,N=1157)	Tumor	2.6043	TCGA-DB-A4XB-01
OAS3	GBMLGG(T=662,N=1157)	Tumor	1.4494	TCGA-WY-A85D-01
OAS3	GBMLGG(T=662,N=1157)	Tumor	0.4967	TCGA-DU-A5TR-01
OAS3	GBMLGG(T=662,N=1157)	Tumor	6.3988	TCGA-CS-4941-01
OAS3	GBMLGG(T=662,N=1157)	Tumor	3.5073	TCGA-HT-A615-01
OAS3	GBMLGG(T=662,N=1157)	Tumor	1.6374	TCGA-06-2569-01
OAS3	GBMLGG(T=662,N=1157)	Tumor	2.1894	TCGA-HT-A5RB-01
OAS3	GBMLGG(T=662,N=1157)	Tumor	6.8554	TCGA-E1-A7YN-01
OAS3	GBMLGG(T=662,N=1157)	Tumor	3.644	TCGA-27-1830-01
OAS3	GBMLGG(T=662,N=1157)	Tumor	3.3633	TCGA-QH-A6XC-01
OAS3	GBMLGG(T=662,N=1157)	Tumor	3.9883	TCGA-06-2559-01
OAS3	GBMLGG(T=662,N=1157)	Tumor	3.716	TCGA-S9-A6WN-01
OAS3	GBMLGG(T=662,N=1157)	Tumor	1.9712	TCGA-P5-A72X-01
OAS3	GBMLGG(T=662,N=1157)	Tumor	1.6234	TCGA-WY-A858-01
OAS3	GBMLGG(T=662,N=1157)	Tumor	0.6608	TCGA-DU-7014-01
OAS3	GBMLGG(T=662,N=1157)	Tumor	2.6647	TCGA-27-2526-01
OAS3	GBMLGG(T=662,N=1157)	Tumor	0.5069	TCGA-VM-A8CF-01
OAS3	GBMLGG(T=662,N=1157)	Tumor	3.5815	TCGA-06-5856-01
OAS3	GBMLGG(T=662,N=1157)	Tumor	1.4962	TCGA-26-1442-01
OAS3	GBMLGG(T=662,N=1157)	Tumor	1.4911	TCGA-CS-4938-01
OAS3	GBMLGG(T=662,N=1157)	Tumor	2.7401	TCGA-DU-8166-01
OAS3	GBMLGG(T=662,N=1157)	Tumor	3.7783	TCGA-DU-7300-01
OAS3	GBMLGG(T=662,N=1157)	Tumor	3.2143	TCGA-DU-7292-01
OAS3	GBMLGG(T=662,N=1157)	Tumor	2.8819	TCGA-DB-A75P-01
OAS3	GBMLGG(T=662,N=1157)	Tumor	2.6602	TCGA-06-5418-01
OAS3	GBMLGG(T=662,N=1157)	Tumor	1.934	TCGA-FG-6691-01
OAS3	GBMLGG(T=662,N=1157)	Tumor	3.2959	TCGA-26-5139-01
OAS3	GBMLGG(T=662,N=1157)	Tumor	0.5271	TCGA-06-5417-01
OAS3	GBMLGG(T=662,N=1157)	Tumor	2.3508	TCGA-DB-5279-01
OAS3	GBMLGG(T=662,N=1157)	Tumor	1.2815	TCGA-S9-A6WI-01
OAS3	GBMLGG(T=662,N=1157)	Tumor	1.4228	TCGA-DB-A64S-01
OAS3	GBMLGG(T=662,N=1157)	Tumor	4.1684	TCGA-FG-6692-01
OAS3	GBMLGG(T=662,N=1157)	Tumor	1.3679	TCGA-HW-7489-01
OAS3	GBMLGG(T=662,N=1157)	Tumor	0.7916	TCGA-R8-A6YH-01
OAS3	GBMLGG(T=662,N=1157)	Tumor	1.177	TCGA-26-5134-01
OAS3	GBMLGG(T=662,N=1157)	Tumor	3.2389	TCGA-HT-8114-01
OAS3	GBMLGG(T=662,N=1157)	Tumor	1.6512	TCGA-TM-A84H-01
OAS3	GBMLGG(T=662,N=1157)	Tumor	1.9638	TCGA-DB-A64V-01
OAS3	GBMLGG(T=662,N=1157)	Tumor	1.3956	TCGA-DU-7019-01
OAS3	GBMLGG(T=662,N=1157)	Tumor	2.727	TCGA-S9-A7R4-01
OAS3	GBMLGG(T=662,N=1157)	Tumor	3.868	TCGA-S9-A7J3-01
OAS3	GBMLGG(T=662,N=1157)	Tumor	1.5612	TCGA-TM-A84L-01
OAS3	GBMLGG(T=662,N=1157)	Tumor	-0.3201	TCGA-E1-A7YH-01
OAS3	GBMLGG(T=662,N=1157)	Tumor	3.3061	TCGA-06-5413-01
OAS3	GBMLGG(T=662,N=1157)	Tumor	4.2721	TCGA-76-4929-01
OAS3	GBMLGG(T=662,N=1157)	Tumor	4.2616	TCGA-06-0646-01
OAS3	GBMLGG(T=662,N=1157)	Tumor	1.9749	TCGA-QH-A65Z-01
OAS3	GBMLGG(T=662,N=1157)	Tumor	6.2568	TCGA-DU-A7TD-01
OAS3	GBMLGG(T=662,N=1157)	Tumor	1.0007	TCGA-DU-5871-01
OAS3	GBMLGG(T=662,N=1157)	Tumor	1.4011	TCGA-HW-A5KL-01
OAS3	GBMLGG(T=662,N=1157)	Tumor	1.5115	TCGA-RY-A83X-01
OAS3	GBMLGG(T=662,N=1157)	Tumor	3.4264	TCGA-HT-7687-01
OAS3	GBMLGG(T=662,N=1157)	Tumor	1.8242	TCGA-HT-A4DV-01
OAS3	GBMLGG(T=662,N=1157)	Tumor	2.8701	TCGA-WY-A85A-01
OAS3	GBMLGG(T=662,N=1157)	Tumor	2.4008	TCGA-12-3650-01
OAS3	GBMLGG(T=662,N=1157)	Tumor	2.167	TCGA-19-2620-01
OAS3	GBMLGG(T=662,N=1157)	Tumor	1.6045	TCGA-DB-5281-01
OAS3	GBMLGG(T=662,N=1157)	Tumor	2.5163	TCGA-E1-A7YK-01
OAS3	GBMLGG(T=662,N=1157)	Tumor	2.233	TCGA-28-5213-01
OAS3	GBMLGG(T=662,N=1157)	Tumor	3.1749	TCGA-DU-A7TA-01
OAS3	GBMLGG(T=662,N=1157)	Tumor	3.5779	TCGA-CS-5395-01
OAS3	GBMLGG(T=662,N=1157)	Tumor	1.9564	TCGA-DH-A7UR-01
OAS3	GBMLGG(T=662,N=1157)	Tumor	2.9729	TCGA-DU-6400-01
OAS3	GBMLGG(T=662,N=1157)	Tumor	2.9637	TCGA-06-0138-01
OAS3	GBMLGG(T=662,N=1157)	Tumor	3.8401	TCGA-HT-A5R5-01
OAS3	GBMLGG(T=662,N=1157)	Tumor	4.17	TCGA-HT-8018-01
OAS3	GBMLGG(T=662,N=1157)	Tumor	1.7489	TCGA-FG-A713-01
OAS3	GBMLGG(T=662,N=1157)	Tumor	2.4225	TCGA-S9-A6WP-01
OAS3	GBMLGG(T=662,N=1157)	Tumor	3.5035	TCGA-S9-A6U5-01
OAS3	GBMLGG(T=662,N=1157)	Tumor	2.6693	TCGA-E1-A7YO-01
OAS3	GBMLGG(T=662,N=1157)	Tumor	4.1788	TCGA-FG-A710-01
OAS3	GBMLGG(T=662,N=1157)	Tumor	2.9674	TCGA-QH-A6X8-01
OAS3	GBMLGG(T=662,N=1157)	Tumor	3.8431	TCGA-06-5415-01
OAS3	GBMLGG(T=662,N=1157)	Tumor	2.1734	TCGA-HT-7610-01
OAS3	GBMLGG(T=662,N=1157)	Tumor	3.7709	TCGA-HT-7875-01
OAS3	GBMLGG(T=662,N=1157)	Tumor	1.1117	TCGA-DU-A6S3-01
OAS3	GBMLGG(T=662,N=1157)	Tumor	2.4779	TCGA-R8-A6MK-01
OAS3	GBMLGG(T=662,N=1157)	Tumor	2.9013	TCGA-P5-A5F0-01
OAS3	GBMLGG(T=662,N=1157)	Tumor	2.05	TCGA-06-0139-01
OAS3	GBMLGG(T=662,N=1157)	Tumor	3.4609	TCGA-02-0047-01
OAS3	GBMLGG(T=662,N=1157)	Tumor	0.9493	TCGA-S9-A6TS-01
OAS3	GBMLGG(T=662,N=1157)	Tumor	0.9115	TCGA-S9-A6TW-01
OAS3	GBMLGG(T=662,N=1157)	Tumor	0.9789	TCGA-E1-5303-01
OAS3	GBMLGG(T=662,N=1157)	Tumor	3.7313	TCGA-DU-7299-01
OAS3	GBMLGG(T=662,N=1157)	Tumor	3.9108	TCGA-DH-5140-01
OAS3	GBMLGG(T=662,N=1157)	Tumor	0.1257	TCGA-S9-A7QX-01
OAS3	GBMLGG(T=662,N=1157)	Tumor	2.6114	TCGA-DU-6408-01
OAS3	GBMLGG(T=662,N=1157)	Tumor	4.0436	TCGA-14-0789-01
OAS3	GBMLGG(T=662,N=1157)	Tumor	1.6374	TCGA-FG-5964-01
OAS3	GBMLGG(T=662,N=1157)	Tumor	3.1572	TCGA-DB-A64Q-01
OAS3	GBMLGG(T=662,N=1157)	Tumor	2.8422	TCGA-S9-A6WH-01
OAS3	GBMLGG(T=662,N=1157)	Tumor	3.4116	TCGA-12-0616-01
OAS3	GBMLGG(T=662,N=1157)	Tumor	3.0234	TCGA-DU-A6S8-01
OAS3	GBMLGG(T=662,N=1157)	Tumor	1.692	TCGA-HT-7858-01
OAS3	GBMLGG(T=662,N=1157)	Tumor	3.1749	TCGA-32-1982-01
OAS3	GBMLGG(T=662,N=1157)	Tumor	5.8525	TCGA-HT-7860-01
OAS3	GBMLGG(T=662,N=1157)	Tumor	3.5111	TCGA-DU-7006-01
OAS3	GBMLGG(T=662,N=1157)	Tumor	1.8078	TCGA-TQ-A7RS-01
OAS3	GBMLGG(T=662,N=1157)	Tumor	3.4331	TCGA-DU-7009-01
OAS3	GBMLGG(T=662,N=1157)	Tumor	2.6715	TCGA-DU-7010-01
OAS3	GBMLGG(T=662,N=1157)	Tumor	0.2881	TCGA-QH-A6X3-01
OAS3	GBMLGG(T=662,N=1157)	Tumor	3.0498	TCGA-DU-8164-01
OAS3	GBMLGG(T=662,N=1157)	Tumor	2.824	TCGA-DU-7018-01
OAS3	GBMLGG(T=662,N=1157)	Tumor	1.7702	TCGA-R8-A73M-01
OAS3	GBMLGG(T=662,N=1157)	Tumor	1.3623	TCGA-DB-A75L-01
OAS3	GBMLGG(T=662,N=1157)	Tumor	2.5561	TCGA-RY-A843-01
OAS3	GBMLGG(T=662,N=1157)	Tumor	2.2082	TCGA-HT-7693-01
OAS3	GBMLGG(T=662,N=1157)	Tumor	4.5589	TCGA-DU-A76L-01
OAS3	GBMLGG(T=662,N=1157)	Tumor	5.3593	TCGA-28-5220-01
OAS3	GBMLGG(T=662,N=1157)	Tumor	2.9765	TCGA-HT-7472-01
OAS3	GBMLGG(T=662,N=1157)	Tumor	3.644	TCGA-14-0817-01
OAS3	GBMLGG(T=662,N=1157)	Tumor	0.7233	TCGA-12-1597-01
OAS3	GBMLGG(T=662,N=1157)	Tumor	2.3843	TCGA-06-2570-01
OAS3	GBMLGG(T=662,N=1157)	Tumor	2.362	TCGA-TQ-A8XE-01
OAS3	GBMLGG(T=662,N=1157)	Tumor	0.8726	TCGA-HT-A616-01
OAS3	GBMLGG(T=662,N=1157)	Tumor	0.8805	TCGA-FG-A4MY-01
OAS3	GBMLGG(T=662,N=1157)	Tumor	2.9893	TCGA-HT-7681-01
OAS3	GBMLGG(T=662,N=1157)	Tumor	3.1062	TCGA-CS-5390-01
OAS3	GBMLGG(T=662,N=1157)	Tumor	2.6962	TCGA-DU-A6S2-01
OAS3	GBMLGG(T=662,N=1157)	Tumor	1.4808	TCGA-P5-A5EW-01
OAS3	GBMLGG(T=662,N=1157)	Tumor	2.1574	TCGA-DU-7309-01
OAS3	GBMLGG(T=662,N=1157)	Tumor	1.766	TCGA-FG-A87N-01
OAS3	GBMLGG(T=662,N=1157)	Tumor	1.9034	TCGA-DB-A4XH-01
OAS3	GBMLGG(T=662,N=1157)	Tumor	2.3704	TCGA-HT-7485-01
OAS3	GBMLGG(T=662,N=1157)	Tumor	3.80641	TCGA-06-0211-01
OAS3	GBMLGG(T=662,N=1157)	Tumor	1.6234	TCGA-VV-A86M-01
OAS3	GBMLGG(T=662,N=1157)	Tumor	3.5596	TCGA-HT-7468-01
OAS3	GBMLGG(T=662,N=1157)	Tumor	1.9749	TCGA-02-2483-01
OAS3	GBMLGG(T=662,N=1157)	Tumor	3.1079	TCGA-HT-7677-01
OAS3	GBMLGG(T=662,N=1157)	Tumor	1.1512	TCGA-VW-A7QS-01
OAS3	GBMLGG(T=662,N=1157)	Tumor	3.793	TCGA-DU-A5TY-01
OAS3	GBMLGG(T=662,N=1157)	Tumor	2.409	TCGA-HT-8109-01
OAS3	GBMLGG(T=662,N=1157)	Tumor	3.62598	TCGA-06-0156-01
OAS3	GBMLGG(T=662,N=1157)	Tumor	4.7231	TCGA-S9-A6TZ-01
OAS3	GBMLGG(T=662,N=1157)	Tumor	3.0305	TCGA-HT-7606-01
OAS3	GBMLGG(T=662,N=1157)	Tumor	2.6895	TCGA-DH-5142-01
OAS3	GBMLGG(T=662,N=1157)	Tumor	2.6325	TCGA-DU-7294-01
OAS3	GBMLGG(T=662,N=1157)	Tumor	2.0742	TCGA-HT-7479-01
OAS3	GBMLGG(T=662,N=1157)	Tumor	1.8363	TCGA-DB-5275-01
OAS3	GBMLGG(T=662,N=1157)	Tumor	1.8323	TCGA-TM-A7C4-01
OAS3	GBMLGG(T=662,N=1157)	Tumor	5.2869	TCGA-27-1837-01
OAS3	GBMLGG(T=662,N=1157)	Tumor	4.0875	TCGA-DU-5872-01
OAS3	GBMLGG(T=662,N=1157)	Tumor	4.8319	TCGA-FG-8186-01
OAS3	GBMLGG(T=662,N=1157)	Tumor	1.2333	TCGA-TM-A84I-01
OAS3	GBMLGG(T=662,N=1157)	Tumor	1.5465	TCGA-S9-A6U6-01
OAS3	GBMLGG(T=662,N=1157)	Tumor	2.3564	TCGA-E1-5305-01
OAS3	GBMLGG(T=662,N=1157)	Tumor	1.4704	TCGA-DU-6395-01
OAS3	GBMLGG(T=662,N=1157)	Tumor	6.5078	TCGA-28-5204-01
OAS3	GBMLGG(T=662,N=1157)	Tumor	1.6964	TCGA-TM-A84T-01
OAS3	GBMLGG(T=662,N=1157)	Tumor	1.9188	TCGA-HT-7879-01
OAS3	GBMLGG(T=662,N=1157)	Tumor	1.9073	TCGA-S9-A7IZ-01
OAS3	GBMLGG(T=662,N=1157)	Tumor	1.7141	TCGA-HT-7602-01
OAS3	GBMLGG(T=662,N=1157)	Tumor	3.8451	TCGA-32-5222-01
OAS3	GBMLGG(T=662,N=1157)	Tumor	4.6685	TCGA-DU-A7TJ-01
OAS3	GBMLGG(T=662,N=1157)	Tumor	4.8022	TCGA-28-5209-01
OAS3	GBMLGG(T=662,N=1157)	Tumor	1.8762	TCGA-P5-A77W-01
OAS3	GBMLGG(T=662,N=1157)	Tumor	3.8719	TCGA-27-2519-01
OAS3	GBMLGG(T=662,N=1157)	Tumor	5.4317	TCGA-CS-6186-01
OAS3	GBMLGG(T=662,N=1157)	Tumor	0.8082	TCGA-DU-7008-01
OAS3	GBMLGG(T=662,N=1157)	Tumor	4.4608	TCGA-14-0790-01
OAS3	GBMLGG(T=662,N=1157)	Tumor	4.5047	TCGA-P5-A5EU-01
OAS3	GBMLGG(T=662,N=1157)	Tumor	1.2085	TCGA-HT-7688-01
OAS3	GBMLGG(T=662,N=1157)	Tumor	3.1162	TCGA-DU-A7T8-01
OAS3	GBMLGG(T=662,N=1157)	Tumor	2.7117	TCGA-DB-A64U-01
OAS3	GBMLGG(T=662,N=1157)	Tumor	4.1788	TCGA-HT-A61C-01
OAS3	GBMLGG(T=662,N=1157)	Tumor	3.4277	TCGA-12-0821-01
OAS3	GBMLGG(T=662,N=1157)	Tumor	4.0366	TCGA-19-2619-01
OAS3	GBMLGG(T=662,N=1157)	Tumor	2.9525	TCGA-F6-A8O3-01
OAS3	GBMLGG(T=662,N=1157)	Tumor	2.7139	TCGA-DB-A64O-01
OAS3	GBMLGG(T=662,N=1157)	Tumor	2.826	TCGA-R8-A6ML-01
OAS3	GBMLGG(T=662,N=1157)	Tumor	4.4074	TCGA-DU-A5TT-01
OAS3	GBMLGG(T=662,N=1157)	Tumor	4.9317	TCGA-27-1835-01
OAS3	GBMLGG(T=662,N=1157)	Tumor	2.409	TCGA-HT-8111-01
OAS3	GBMLGG(T=662,N=1157)	Tumor	2.4198	TCGA-S9-A7QZ-01
OAS3	GBMLGG(T=662,N=1157)	Tumor	2.9109	TCGA-12-0619-01
OAS3	GBMLGG(T=662,N=1157)	Tumor	4.6548	TCGA-06-0168-01
OAS3	GBMLGG(T=662,N=1157)	Tumor	0.8805	TCGA-IK-7675-01
OAS3	GBMLGG(T=662,N=1157)	Tumor	3.0358	TCGA-TQ-A7RW-01
OAS3	GBMLGG(T=662,N=1157)	Tumor	2.6647	TCGA-TQ-A7RU-01
OAS3	GBMLGG(T=662,N=1157)	Tumor	3.5199	TCGA-27-2528-01
OAS3	GBMLGG(T=662,N=1157)	Tumor	2.118	TCGA-HT-7470-01
OAS3	GBMLGG(T=662,N=1157)	Tumor	3.9974	TCGA-HT-8108-01
OAS3	GBMLGG(T=662,N=1157)	Tumor	2.1606	TCGA-DB-A4XE-01
OAS3	GBMLGG(T=662,N=1157)	Tumor	2.2144	TCGA-HT-A4DS-01
OAS3	GBMLGG(T=662,N=1157)	Tumor	0.3685	TCGA-E1-A7YU-01
OAS3	GBMLGG(T=662,N=1157)	Tumor	1.6093	TCGA-DU-8158-01
OAS3	GBMLGG(T=662,N=1157)	Tumor	3.4843	TCGA-HT-7474-01
OAS3	GBMLGG(T=662,N=1157)	Tumor	2.7847	TCGA-DH-5143-01
OAS3	GBMLGG(T=662,N=1157)	Tumor	1.6604	TCGA-TQ-A7RJ-01
OAS3	GBMLGG(T=662,N=1157)	Tumor	2.5972	TCGA-TM-A84J-01
OAS3	GBMLGG(T=662,N=1157)	Tumor	4.5211	TCGA-E1-A7YD-01
OAS3	GBMLGG(T=662,N=1157)	Tumor	3.2526	TCGA-S9-A7QY-01
OAS3	GBMLGG(T=662,N=1157)	Tumor	2.8502	TCGA-P5-A731-01
OAS3	GBMLGG(T=662,N=1157)	Tumor	1.5266	TCGA-E1-A7YE-01
OAS3	GBMLGG(T=662,N=1157)	Tumor	1.3283	TCGA-HW-8321-01
OAS3	GBMLGG(T=662,N=1157)	Tumor	2.5462	TCGA-HT-8010-01
OAS3	GBMLGG(T=662,N=1157)	Tumor	3.1701	TCGA-DB-5270-01
OAS3	GBMLGG(T=662,N=1157)	Tumor	1.7954	TCGA-HT-A5R9-01
OAS3	GBMLGG(T=662,N=1157)	Tumor	2.8955	TCGA-KT-A74X-01
OAS3	GBMLGG(T=662,N=1157)	Tumor	-0.0574	TCGA-HT-A74K-01
OAS3	GBMLGG(T=662,N=1157)	Tumor	1.4388	TCGA-WY-A85C-01
OAS3	GBMLGG(T=662,N=1157)	Tumor	1.8564	TCGA-FG-8188-01
OAS3	GBMLGG(T=662,N=1157)	Tumor	1.8484	TCGA-DU-A6S7-01
OAS3	GBMLGG(T=662,N=1157)	Tumor	0.6425	TCGA-HT-7855-01
OAS3	GBMLGG(T=662,N=1157)	Tumor	2.167	TCGA-HT-8015-01
OAS3	GBMLGG(T=662,N=1157)	Tumor	3.3577	TCGA-DB-A75O-01
OAS3	GBMLGG(T=662,N=1157)	Tumor	2.3508	TCGA-S9-A6TY-01
OAS3	GBMLGG(T=662,N=1157)	Tumor	1.3109	TCGA-DU-A7TB-01
OAS3	GBMLGG(T=662,N=1157)	Tumor	1.5563	TCGA-HT-7604-01
OAS3	GBMLGG(T=662,N=1157)	Tumor	2.1411	TCGA-HT-7884-01
OAS3	GBMLGG(T=662,N=1157)	Tumor	3.9242	TCGA-28-5215-01
OAS3	GBMLGG(T=662,N=1157)	Tumor	2.7292	TCGA-QH-A6CY-01
OAS3	GBMLGG(T=662,N=1157)	Tumor	4.0488	TCGA-S9-A6WM-01
OAS3	GBMLGG(T=662,N=1157)	Tumor	-0.1665	TCGA-CS-6667-01
OAS3	GBMLGG(T=662,N=1157)	Tumor	2.9581	TCGA-28-5218-01
OAS3	GBMLGG(T=662,N=1157)	Tumor	4.0645	TCGA-QH-A6CV-01
OAS3	GBMLGG(T=662,N=1157)	Tumor	2.1734	TCGA-VM-A8CE-01
OAS3	GBMLGG(T=662,N=1157)	Tumor	1.0711	TCGA-DB-A64X-01
OAS3	GBMLGG(T=662,N=1157)	Tumor	3.1701	TCGA-P5-A72U-01
OAS3	GBMLGG(T=662,N=1157)	Tumor	6.5481	TCGA-DB-A75K-01
OAS3	GBMLGG(T=662,N=1157)	Tumor	1.7185	TCGA-DU-6410-01
OAS3	GBMLGG(T=662,N=1157)	Tumor	2.7487	TCGA-14-1825-01
OAS3	GBMLGG(T=662,N=1157)	Tumor	1.2085	TCGA-E1-5307-01
OAS3	GBMLGG(T=662,N=1157)	Tumor	2.1574	TCGA-S9-A7IY-01
OAS3	GBMLGG(T=662,N=1157)	Tumor	2.3106	TCGA-P5-A781-01
OAS3	GBMLGG(T=662,N=1157)	Tumor	3.7857	TCGA-DU-6405-01
OAS3	GBMLGG(T=662,N=1157)	Tumor	6.3045	TCGA-06-0129-01
OAS3	GBMLGG(T=662,N=1157)	Tumor	3.8866	TCGA-DU-5852-01
OAS3	GBMLGG(T=662,N=1157)	Tumor	1.0503	TCGA-FG-A6J3-01
OAS3	GBMLGG(T=662,N=1157)	Tumor	2.8422	TCGA-CS-5397-01
OAS3	GBMLGG(T=662,N=1157)	Tumor	0.4447	TCGA-FG-A70Y-01
OAS3	GBMLGG(T=662,N=1157)	Tumor	1.8201	TCGA-FG-7643-01
OAS3	GBMLGG(T=662,N=1157)	Tumor	4.7458	TCGA-06-5859-01
OAS3	GBMLGG(T=662,N=1157)	Tumor	3.906	TCGA-TM-A84C-01
OAS3	GBMLGG(T=662,N=1157)	Tumor	2.7401	TCGA-WY-A85E-01
OAS3	GBMLGG(T=662,N=1157)	Tumor	6.2685	TCGA-28-1747-01
OAS3	GBMLGG(T=662,N=1157)	Tumor	5.4202	TCGA-28-2499-01
OAS3	GBMLGG(T=662,N=1157)	Tumor	7.3388	TCGA-HW-A5KM-01
OAS3	GBMLGG(T=662,N=1157)	Tumor	3.1733	TCGA-32-1980-01
OAS3	GBMLGG(T=662,N=1157)	Tumor	2.4439	TCGA-DU-7298-01
OAS3	GBMLGG(T=662,N=1157)	Tumor	1.4911	TCGA-FG-7637-01
OAS3	GBMLGG(T=662,N=1157)	Tumor	0.7832	TCGA-QH-A65R-01
OAS3	GBMLGG(T=662,N=1157)	Tumor	3.1179	TCGA-FG-A60J-01
OAS3	GBMLGG(T=662,N=1157)	Tumor	2.0569	TCGA-FG-8189-01
OAS3	GBMLGG(T=662,N=1157)	Tumor	2.8522	TCGA-P5-A5EY-01
OAS3	GBMLGG(T=662,N=1157)	Tumor	3.7345	TCGA-06-2564-01
OAS3	GBMLGG(T=662,N=1157)	Tumor	6.0451	TCGA-06-5408-01
OAS3	GBMLGG(T=662,N=1157)	Tumor	4.7934	TCGA-27-1832-01
OAS3	GBMLGG(T=662,N=1157)	Tumor	1.4494	TCGA-14-1829-01
OAS3	GBMLGG(T=662,N=1157)	Tumor	2.4035	TCGA-QH-A6X5-01
OAS3	GBMLGG(T=662,N=1157)	Tumor	4.3292	TCGA-32-2615-01
OAS3	GBMLGG(T=662,N=1157)	Tumor	5.3126	TCGA-06-0158-01
OAS3	GBMLGG(T=662,N=1157)	Tumor	2.7972	TCGA-HT-7605-01
OAS3	GBMLGG(T=662,N=1157)	Tumor	4.0445	TCGA-DU-6394-01
OAS3	GBMLGG(T=662,N=1157)	Tumor	1.3225	TCGA-S9-A6WO-01
OAS3	GBMLGG(T=662,N=1157)	Tumor	2.6962	TCGA-28-5216-01
OAS3	GBMLGG(T=662,N=1157)	Tumor	-0.2845	TCGA-WY-A859-01
OAS3	GBMLGG(T=662,N=1157)	Tumor	0.6699	TCGA-WY-A85B-01
OAS3	GBMLGG(T=662,N=1157)	Tumor	3.2297	TCGA-S9-A6UB-01
OAS3	GBMLGG(T=662,N=1157)	Tumor	4.4816	TCGA-41-2572-01
OAS3	GBMLGG(T=662,N=1157)	Tumor	4.0471	TCGA-DU-7290-01
OAS3	GBMLGG(T=662,N=1157)	Tumor	1.7575	TCGA-P5-A5F6-01
OAS3	GBMLGG(T=662,N=1157)	Tumor	1.6281	TCGA-DU-6407-01
OAS3	GBMLGG(T=662,N=1157)	Tumor	2.8955	TCGA-02-0055-01
OAS3	GBMLGG(T=662,N=1157)	Tumor	3.1028	TCGA-HT-7601-01
OAS3	GBMLGG(T=662,N=1157)	Tumor	3.2065	TCGA-32-2634-01
OAS3	GBMLGG(T=662,N=1157)	Tumor	4.7236	TCGA-DU-6403-01
OAS3	GBMLGG(T=662,N=1157)	Tumor	2.96	TCGA-DB-A4XG-01
OAS3	GBMLGG(T=662,N=1157)	Tumor	2.9784	TCGA-DB-A64R-01
OAS3	GBMLGG(T=662,N=1157)	Tumor	2.0979	TCGA-HW-7487-01
OAS3	GBMLGG(T=662,N=1157)	Tumor	3.8798	TCGA-S9-A7J1-01
OAS3	GBMLGG(T=662,N=1157)	Tumor	1.1117	TCGA-FG-6689-01
OAS3	GBMLGG(T=662,N=1157)	Tumor	3.6474	TCGA-HT-8011-01
OAS3	GBMLGG(T=662,N=1157)	Tumor	5.8372	TCGA-E1-A7YJ-01
OAS3	GBMLGG(T=662,N=1157)	Tumor	2.6185	TCGA-06-5411-01
OAS3	GBMLGG(T=662,N=1157)	Tumor	2.6487	TCGA-DB-5277-01
OAS3	GBMLGG(T=662,N=1157)	Tumor	2.1734	TCGA-HT-7690-01
OAS3	GBMLGG(T=662,N=1157)	Tumor	3.6972	TCGA-TM-A84M-01
OAS3	GBMLGG(T=662,N=1157)	Tumor	2.2019	TCGA-HT-8105-01
OAS3	GBMLGG(T=662,N=1157)	Tumor	1.3511	TCGA-06-0744-01
OAS3	GBMLGG(T=662,N=1157)	Tumor	3.4791	TCGA-76-4928-01
OAS3	GBMLGG(T=662,N=1157)	Tumor	3.8013	TCGA-06-0644-01
OAS3	GBMLGG(T=662,N=1157)	Tumor	1.3679	TCGA-E1-A7YY-01
OAS3	GBMLGG(T=662,N=1157)	Tumor	1.8323	TCGA-HT-A619-01
OAS3	GBMLGG(T=662,N=1157)	Tumor	1.7617	TCGA-E1-5318-01
OAS3	GBMLGG(T=662,N=1157)	Tumor	3.2511	TCGA-P5-A737-01
OAS3	GBMLGG(T=662,N=1157)	Tumor	2.0395	TCGA-14-0871-01
OAS3	GBMLGG(T=662,N=1157)	Tumor	2.4063	TCGA-RY-A83Y-01
OAS3	GBMLGG(T=662,N=1157)	Tumor	4.3632	TCGA-08-0386-01
OAS3	GBMLGG(T=662,N=1157)	Tumor	5.0661	TCGA-HT-8564-01
OAS3	GBMLGG(T=662,N=1157)	Tumor	2.5683	TCGA-HT-7686-01
OAS3	GBMLGG(T=662,N=1157)	Tumor	2.2513	TCGA-E1-A7YM-01
OAS3	GBMLGG(T=662,N=1157)	Tumor	2.4008	TCGA-DU-7301-01
OAS3	GBMLGG(T=662,N=1157)	Tumor	4.5534	TCGA-S9-A6UA-01
OAS3	GBMLGG(T=662,N=1157)	Tumor	5.0964	TCGA-32-2632-01
OAS3	GBMLGG(T=662,N=1157)	Tumor	2.2237	TCGA-TM-A84G-01
OAS3	GBMLGG(T=662,N=1157)	Tumor	1.6374	TCGA-VV-A829-01
OAS3	GBMLGG(T=662,N=1157)	Tumor	1.6695	TCGA-DH-A66B-01
OAS3	GBMLGG(T=662,N=1157)	Tumor	2.6962	TCGA-HT-A5R7-01
OAS3	GBMLGG(T=662,N=1157)	Tumor	2.6602	TCGA-CS-5394-01
OAS3	GBMLGG(T=662,N=1157)	Tumor	1.7575	TCGA-HT-A61A-01
OAS3	GBMLGG(T=662,N=1157)	Tumor	2.9966	TCGA-HT-7877-01
OAS3	GBMLGG(T=662,N=1157)	Tumor	1.5998	TCGA-HT-A618-01
OAS3	GBMLGG(T=662,N=1157)	Tumor	3.8719	TCGA-06-0882-01
OAS3	GBMLGG(T=662,N=1157)	Tumor	3.8228	TCGA-DU-6542-01
OAS3	GBMLGG(T=662,N=1157)	Tumor	3.3119	TCGA-41-4097-01
OAS3	GBMLGG(T=662,N=1157)	Tumor	1.7403	TCGA-QH-A6CS-01
OAS3	GBMLGG(T=662,N=1157)	Tumor	2.6828	TCGA-W9-A837-01
OAS3	GBMLGG(T=662,N=1157)	Tumor	3.9022	TCGA-16-1045-01
OAS3	GBMLGG(T=662,N=1157)	Tumor	3.8461	TCGA-DU-7306-01
OAS3	GBMLGG(T=662,N=1157)	Tumor	1.9452	TCGA-VM-A8CH-01
OAS3	GBMLGG(T=662,N=1157)	Tumor	1.7702	TCGA-QH-A6X9-01
OAS3	GBMLGG(T=662,N=1157)	Tumor	2.3048	TCGA-E1-5311-01
OAS3	GBMLGG(T=662,N=1157)	Tumor	3.5299	TCGA-S9-A6U0-01
OAS3	GBMLGG(T=662,N=1157)	Tumor	3.5935	TCGA-QH-A6CZ-01
OAS3	GBMLGG(T=662,N=1157)	Tumor	1.8524	TCGA-HT-7611-01
OAS3	GBMLGG(T=662,N=1157)	Tumor	3.1971	TCGA-19-2625-01
OAS3	GBMLGG(T=662,N=1157)	Tumor	0.2881	TCGA-WH-A86K-01
OAS3	GBMLGG(T=662,N=1157)	Tumor	2.1114	TCGA-DH-5141-01
OAS3	GBMLGG(T=662,N=1157)	Tumor	0.099	TCGA-FG-A60L-01
OAS3	GBMLGG(T=662,N=1157)	Tumor	2.3106	TCGA-DB-5280-01
OAS3	GBMLGG(T=662,N=1157)	Tumor	3.4687	TCGA-S9-A7IX-01
OAS3	GBMLGG(T=662,N=1157)	Tumor	3.2692	TCGA-HT-A5RC-01
OAS3	GBMLGG(T=662,N=1157)	Tumor	2.7073	TCGA-FG-5965-01
OAS3	GBMLGG(T=662,N=1157)	Tumor	4.0909	TCGA-FG-7634-01
OAS3	GBMLGG(T=662,N=1157)	Tumor	0.517	TCGA-S9-A6TU-01
OAS3	GBMLGG(T=662,N=1157)	Tumor	6.1052	TCGA-27-1834-01
OAS3	GBMLGG(T=662,N=1157)	Tumor	1.1447	TCGA-DU-7007-01
OAS3	GBMLGG(T=662,N=1157)	Tumor	4.2389	TCGA-HW-7490-01
OAS3	GBMLGG(T=662,N=1157)	Tumor	3.4156	TCGA-TM-A7C3-01
OAS3	GBMLGG(T=662,N=1157)	Tumor	3.6148	TCGA-CS-6668-01
OAS3	GBMLGG(T=662,N=1157)	Tumor	2.8014	TCGA-S9-A6WG-01
OAS3	GBMLGG(T=662,N=1157)	Tumor	5.5684	TCGA-DU-8165-01
OAS3	GBMLGG(T=662,N=1157)	Tumor	2.8137	TCGA-HT-7692-01
OAS3	GBMLGG(T=662,N=1157)	Tumor	0.9038	TCGA-TQ-A7RM-01
OAS3	GBMLGG(T=662,N=1157)	Tumor	2.9747	TCGA-HT-7607-01
OAS3	GBMLGG(T=662,N=1157)	Tumor	1.8242	TCGA-HT-7880-01
OAS3	GBMLGG(T=662,N=1157)	Tumor	6.125	TCGA-DU-8161-01
OAS3	GBMLGG(T=662,N=1157)	Tumor	3.6669	TCGA-HT-7467-01
OAS3	GBMLGG(T=662,N=1157)	Tumor	7.2527	TCGA-VM-A8CD-01
OAS3	GBMLGG(T=662,N=1157)	Tumor	1.3679	TCGA-DU-6401-01
OAS3	GBMLGG(T=662,N=1157)	Tumor	5.7892	TCGA-DU-6396-01
OAS3	GBMLGG(T=662,N=1157)	Tumor	1.8762	TCGA-HT-A74H-01
OAS3	GBMLGG(T=662,N=1157)	Tumor	1.0222	TCGA-41-2571-01
OAS3	GBMLGG(T=662,N=1157)	Tumor	3.8788	TCGA-19-4065-01
OAS3	GBMLGG(T=662,N=1157)	Tumor	2.4518	TCGA-14-0781-01
OAS3	GBMLGG(T=662,N=1157)	Tumor	1.4441	TCGA-HT-7483-01
OAS3	GBMLGG(T=662,N=1157)	Tumor	2.0946	TCGA-HT-7620-01
OAS3	GBMLGG(T=662,N=1157)	Tumor	3.2959	TCGA-HT-7480-01
OAS3	GBMLGG(T=662,N=1157)	Tumor	3.9765	TCGA-06-0157-01
OAS3	GBMLGG(T=662,N=1157)	Tumor	1.105	TCGA-S9-A7J0-01
OAS3	GBMLGG(T=662,N=1157)	Tumor	7.5613	TCGA-12-3653-01
OAS3	GBMLGG(T=662,N=1157)	Tumor	2.4359	TCGA-P5-A736-01
OAS3	GBMLGG(T=662,N=1157)	Tumor	1.5266	TCGA-TM-A84Q-01
OAS3	GBMLGG(T=662,N=1157)	Tumor	3.5815	TCGA-76-4926-01
OAS3	GBMLGG(T=662,N=1157)	Tumor	2.4571	TCGA-26-5133-01
OAS3	GBMLGG(T=662,N=1157)	Tumor	3.4451	TCGA-06-2562-01
OAS3	GBMLGG(T=662,N=1157)	Tumor	3.4752	TCGA-RY-A847-01
OAS3	GBMLGG(T=662,N=1157)	Tumor	1.3167	TCGA-E1-A7YV-01
OAS3	GBMLGG(T=662,N=1157)	Tumor	3.4945	TCGA-TQ-A7RQ-01
OAS3	GBMLGG(T=662,N=1157)	Tumor	1.3791	TCGA-FG-8191-01
OAS3	GBMLGG(T=662,N=1157)	Tumor	0.7493	TCGA-E1-A7YW-01
OAS3	GBMLGG(T=662,N=1157)	Tumor	2.1313	TCGA-DB-5278-01
OAS3	GBMLGG(T=662,N=1157)	Tumor	4.1547	TCGA-E1-A7YS-01
OAS3	GBMLGG(T=662,N=1157)	Tumor	2.6325	TCGA-HT-7695-01
OAS3	GBMLGG(T=662,N=1157)	Tumor	1.7575	TCGA-DU-A7TC-01
OAS3	GBMLGG(T=662,N=1157)	Tumor	1.8683	TCGA-HW-7491-01
OAS3	GBMLGG(T=662,N=1157)	Tumor	1.674	TCGA-DB-A4X9-01
OAS3	GBMLGG(T=662,N=1157)	Tumor	1.4962	TCGA-HT-A614-01
OAS3	GBMLGG(T=662,N=1157)	Tumor	3.573	TCGA-TQ-A7RI-01
OAS3	GBMLGG(T=662,N=1157)	Tumor	3.9524	TCGA-CS-6188-01
OAS3	GBMLGG(T=662,N=1157)	Tumor	2.6325	TCGA-QH-A86X-01
OAS3	GBMLGG(T=662,N=1157)	Tumor	2.4225	TCGA-DU-A76R-01
OAS3	GBMLGG(T=662,N=1157)	Tumor	2.9618	TCGA-DH-5144-01
OAS3	GBMLGG(T=662,N=1157)	Tumor	2.5061	TCGA-DU-8168-01
OAS3	GBMLGG(T=662,N=1157)	Tumor	1.4174	TCGA-VM-A8C8-01
OAS3	GBMLGG(T=662,N=1157)	Tumor	3.8739	TCGA-HT-7882-01
OAS3	GBMLGG(T=662,N=1157)	Tumor	3.3731	TCGA-DU-6399-01
OAS3	GBMLGG(T=662,N=1157)	Tumor	2.4544	TCGA-S9-A7R7-01
OAS3	GBMLGG(T=662,N=1157)	Tumor	1.7097	TCGA-41-5651-01
OAS3	GBMLGG(T=662,N=1157)	Tumor	2.1114	TCGA-E1-A7Z2-01
OAS3	GBMLGG(T=662,N=1157)	Tumor	3.1458	TCGA-DU-A5TP-01
OAS3	GBMLGG(T=662,N=1157)	Tumor	2.7292	TCGA-06-0210-01
OAS3	GBMLGG(T=662,N=1157)	Tumor	2.4144	TCGA-FG-8187-01
OAS3	GBMLGG(T=662,N=1157)	Tumor	3.1908	TCGA-19-2624-01
OAS3	GBMLGG(T=662,N=1157)	Tumor	2.328	TCGA-IK-8125-01
OAS3	GBMLGG(T=662,N=1157)	Tumor	3.402	TCGA-19-5960-01
OAS3	GBMLGG(T=662,N=1157)	Tumor	3.2587	TCGA-CS-6666-01
OAS3	GBMLGG(T=662,N=1157)	Tumor	1.8918	TCGA-06-0686-01
OAS3	GBMLGG(T=662,N=1157)	Tumor	1.9264	TCGA-TM-A7CF-01
OAS3	GBMLGG(T=662,N=1157)	Tumor	2.7826	TCGA-DH-A7US-01
OAS3	GBMLGG(T=662,N=1157)	Tumor	4.8929	TCGA-DU-7013-01
OAS3	GBMLGG(T=662,N=1157)	Tumor	1.7744	TCGA-E1-A7Z6-01
OAS3	GBMLGG(T=662,N=1157)	Tumor	2.9893	TCGA-HT-7857-01
OAS3	GBMLGG(T=662,N=1157)	Tumor	3.2766	TCGA-E1-5319-01
OAS3	GBMLGG(T=662,N=1157)	Tumor	0.434	TCGA-DU-A5TS-01
OAS3	GBMLGG(T=662,N=1157)	Tumor	2.2513	TCGA-HT-7856-01
OAS3	GBMLGG(T=662,N=1157)	Tumor	3.9384	TCGA-DU-6392-01
OAS3	GBMLGG(T=662,N=1157)	Tumor	1.2147	TCGA-QH-A6CU-01
OAS3	GBMLGG(T=662,N=1157)	Tumor	3.5839	TCGA-DU-6404-01
OAS3	GBMLGG(T=662,N=1157)	Tumor	4.5274	TCGA-VW-A8FI-01
OAS3	GBMLGG(T=662,N=1157)	Tumor	1.3791	TCGA-P5-A5EZ-01
OAS3	GBMLGG(T=662,N=1157)	Tumor	1.692	TCGA-S9-A89Z-01
OAS3	GBMLGG(T=662,N=1157)	Tumor	3.7699	TCGA-FG-5963-01
OAS3	GBMLGG(T=662,N=1157)	Tumor	1.8444	TCGA-S9-A7IQ-01
OAS3	GBMLGG(T=662,N=1157)	Tumor	3.0358	TCGA-S9-A89V-01
OAS3	GBMLGG(T=662,N=1157)	Tumor	2.5263	TCGA-DB-A64W-01
OAS3	GBMLGG(T=662,N=1157)	Tumor	-0.394	TCGA-FG-A4MX-01
OAS3	GBMLGG(T=662,N=1157)	Tumor	2.8858	TCGA-P5-A72Z-01
OAS3	GBMLGG(T=662,N=1157)	Tumor	5.1934	TCGA-06-2563-01
OAS3	GBMLGG(T=662,N=1157)	Tumor	2.1766	TCGA-S9-A6U1-01
OAS3	GBMLGG(T=662,N=1157)	Tumor	5.0993	TCGA-15-1444-01
OAS3	GBMLGG(T=662,N=1157)	Tumor	2.6325	TCGA-32-4213-01
OAS3	GBMLGG(T=662,N=1157)	Tumor	2.4779	TCGA-HT-7881-01
OAS3	GBMLGG(T=662,N=1157)	Tumor	3.402	TCGA-15-0742-01
OAS3	GBMLGG(T=662,N=1157)	Tumor	5.0501	TCGA-06-0187-01
OAS3	GBMLGG(T=662,N=1157)	Tumor	3.2359	TCGA-19-1390-01
OAS3	GBMLGG(T=662,N=1157)	Tumor	1.6875	TCGA-QH-A65V-01
OAS3	GBMLGG(T=662,N=1157)	Tumor	1.7403	TCGA-DU-A7TG-01
OAS3	GBMLGG(T=662,N=1157)	Tumor	2.0218	TCGA-TQ-A7RV-01
OAS3	GBMLGG(T=662,N=1157)	Tumor	3.5022	TCGA-DU-5874-01
OAS3	GBMLGG(T=662,N=1157)	Tumor	2.1734	TCGA-QH-A6X4-01
OAS3	GBMLGG(T=662,N=1157)	Tumor	2.299	TCGA-VM-A8CB-01
OAS3	GBMLGG(T=662,N=1157)	Tumor	2.4831	TCGA-DH-A66F-01
OAS3	GBMLGG(T=662,N=1157)	Tumor	1.9302	TCGA-HT-7694-01
OAS3	GBMLGG(T=662,N=1157)	Tumor	5.7195	TCGA-HT-7471-01
OAS3	GBMLGG(T=662,N=1157)	Tumor	2.4008	TCGA-HT-7608-01
OAS3	GBMLGG(T=662,N=1157)	Tumor	3.4156	TCGA-CS-6290-01
OAS3	GBMLGG(T=662,N=1157)	Tumor	1.3051	TCGA-DB-A4XD-01
OAS3	GBMLGG(T=662,N=1157)	Tumor	1.1641	TCGA-TQ-A7RK-01
OAS3	GBMLGG(T=662,N=1157)	Tumor	2.0707	TCGA-HT-7475-01
OAS3	GBMLGG(T=662,N=1157)	Tumor	3.3364	TCGA-TQ-A7RO-01
OAS3	GBMLGG(T=662,N=1157)	Tumor	3.9965	TCGA-HT-7902-01
OAS3	GBMLGG(T=662,N=1157)	Tumor	1.4065	TCGA-FG-A711-01
OAS3	GBMLGG(T=662,N=1157)	Tumor	5.0717	TCGA-06-2557-01
OAS3	GBMLGG(T=662,N=1157)	Tumor	1.3567	TCGA-DB-5276-01
OAS3	GBMLGG(T=662,N=1157)	Tumor	1.614	TCGA-P5-A730-01
OAS3	GBMLGG(T=662,N=1157)	Tumor	2.8301	TCGA-HT-A74O-01
OAS3	GBMLGG(T=662,N=1157)	Tumor	1.5115	TCGA-HT-A74J-01
OAS3	GBMLGG(T=662,N=1157)	Tumor	1.9786	TCGA-DU-5855-01
OAS3	GBMLGG(T=662,N=1157)	Tumor	4.0313	TCGA-06-0878-01
OAS3	GBMLGG(T=662,N=1157)	Tumor	6.2928	TCGA-DH-A669-01
OAS3	GBMLGG(T=662,N=1157)	Tumor	2.4518	TCGA-HT-A617-01
OAS3	GBMLGG(T=662,N=1157)	Tumor	6.0983	TCGA-06-2567-01
OAS3	GBMLGG(T=662,N=1157)	Tumor	5.1182	TCGA-32-2616-01
OAS3	GBMLGG(T=662,N=1157)	Tumor	4.3625	TCGA-28-5208-01
OAS3	GBMLGG(T=662,N=1157)	Tumor	4.5104	TCGA-28-2514-01
OAS3	GBMLGG(T=662,N=1157)	Tumor	5.5189	TCGA-06-1804-01
OAS3	GBMLGG(T=662,N=1157)	Tumor	2.872	TCGA-QH-A6CX-01
OAS3	GBMLGG(T=662,N=1157)	Tumor	2.5112	TCGA-14-2554-01
OAS3	GBMLGG(T=662,N=1157)	Tumor	0.8961	TCGA-P5-A5F4-01
OAS3	GBMLGG(T=662,N=1157)	Tumor	0.547	TCGA-DU-A5TU-01
OAS3	GBMLGG(T=662,N=1157)	Tumor	3.0619	TCGA-DU-A76K-01
OAS3	GBMLGG(T=662,N=1157)	Tumor	1.0983	TCGA-HT-7609-01
OAS3	GBMLGG(T=662,N=1157)	Tumor	1.4441	TCGA-TQ-A7RR-01
OAS3	GBMLGG(T=662,N=1157)	Tumor	2.6828	TCGA-DH-A66D-01
OAS3	GBMLGG(T=662,N=1157)	Tumor	-0.1993	TCGA-DH-A7UV-01
OAS3	GBMLGG(T=662,N=1157)	Tumor	5.7099	TCGA-02-2485-01
OAS3	GBMLGG(T=662,N=1157)	Tumor	4.7955	TCGA-06-5858-01
OAS3	GBMLGG(T=662,N=1157)	Tumor	1.8444	TCGA-FG-6690-01
OAS3	GBMLGG(T=662,N=1157)	Tumor	1.9786	TCGA-DB-A4XA-01
OAS3	GBMLGG(T=662,N=1157)	Tumor	2.376	TCGA-DU-8167-01
OAS3	GBMLGG(T=662,N=1157)	Tumor	1.3283	TCGA-QH-A65X-01
OAS3	GBMLGG(T=662,N=1157)	Tumor	0.3907	TCGA-06-0178-01
OAS3	GBMLGG(T=662,N=1157)	Tumor	1.105	TCGA-P5-A780-01
OAS3	GBMLGG(T=662,N=1157)	Tumor	1.8801	TCGA-E1-5302-01
OAS3	GBMLGG(T=662,N=1157)	Tumor	2.0076	TCGA-14-1823-01
OAS3	GBMLGG(T=662,N=1157)	Tumor	0.537	TCGA-HW-A5KJ-01
OAS3	GBMLGG(T=662,N=1157)	Tumor	2.3898	TCGA-FG-7636-01
OAS3	GBMLGG(T=662,N=1157)	Tumor	5.4327	TCGA-DU-5847-01
OAS3	GBMLGG(T=662,N=1157)	Tumor	3.2722	TCGA-28-2509-01
OAS3	GBMLGG(T=662,N=1157)	Tumor	5.7019	TCGA-DU-6406-01
OAS3	GBMLGG(T=662,N=1157)	Tumor	1.9968	TCGA-06-2558-01
OAS3	GBMLGG(T=662,N=1157)	Tumor	2.9674	TCGA-06-0745-01
OAS3	GBMLGG(T=662,N=1157)	Tumor	4.809	TCGA-TM-A84B-01
OAS3	GBMLGG(T=662,N=1157)	Tumor	1.7316	TCGA-DU-A76O-01
OAS3	GBMLGG(T=662,N=1157)	Tumor	0.8327	TCGA-CS-4944-01
OAS3	GBMLGG(T=662,N=1157)	Tumor	-0.013	TCGA-HT-7603-01
OAS3	GBMLGG(T=662,N=1157)	Normal	1.1316	GTEX-13QIC-0011-R1a-SM-5O9CJ
OAS3	GBMLGG(T=662,N=1157)	Normal	0.8488	GTEX-N7MS-2526-SM-26GMA
OAS3	GBMLGG(T=662,N=1157)	Normal	0.8726	GTEX-N7MS-2526-SM-26GMR
OAS3	GBMLGG(T=662,N=1157)	Normal	1.196	GTEX-NPJ7-0011-R6a-SM-2I3G7
OAS3	GBMLGG(T=662,N=1157)	Normal	1.5366	GTEX-132Q8-3026-SM-5PNVG
OAS3	GBMLGG(T=662,N=1157)	Normal	0.9268	GTEX-NPJ7-2726-SM-2I3FT
OAS3	GBMLGG(T=662,N=1157)	Normal	1.9034	GTEX-13OVJ-0011-R9b-SM-5L3GD
OAS3	GBMLGG(T=662,N=1157)	Normal	2.2082	GTEX-XLM4-0011-R10A-SM-4AT5P
OAS3	GBMLGG(T=662,N=1157)	Normal	1.1512	GTEX-12ZZZ-0011-R10a-SM-5P9HC
OAS3	GBMLGG(T=662,N=1157)	Normal	0.7579	GTEX-X4XY-0011-R8A-SM-46MVC
OAS3	GBMLGG(T=662,N=1157)	Normal	-0.0574	GTEX-13QJC-0011-R6a-SM-5S2VI
OAS3	GBMLGG(T=662,N=1157)	Normal	1.3623	GTEX-ZUA1-0011-R8b-SM-51MST
OAS3	GBMLGG(T=662,N=1157)	Normal	0.1776	GTEX-13FHP-0011-R7b-SM-5LZYI
OAS3	GBMLGG(T=662,N=1157)	Normal	1.4335	GTEX-11EMC-3326-SM-5P9JH
OAS3	GBMLGG(T=662,N=1157)	Normal	1.2271	GTEX-13112-0011-R7b-SM-5DUVW
OAS3	GBMLGG(T=662,N=1157)	Normal	0.2154	GTEX-12WSA-0011-R5b-SM-5GU5I
OAS3	GBMLGG(T=662,N=1157)	Normal	-0.1031	GTEX-ZF28-3026-SM-4WKHP
OAS3	GBMLGG(T=662,N=1157)	Normal	1.3956	GTEX-ZUA1-0011-R7b-SM-4YCDP
OAS3	GBMLGG(T=662,N=1157)	Normal	0.8961	GTEX-11ZVC-0011-R9a-SM-57WC5
OAS3	GBMLGG(T=662,N=1157)	Normal	0.6517	GTEX-WZTO-0011-R4A-SM-3NMC7
OAS3	GBMLGG(T=662,N=1157)	Normal	0.8082	GTEX-NPJ7-0011-R11A-SM-2I3E8
OAS3	GBMLGG(T=662,N=1157)	Normal	0.9343	GTEX-13OVL-0011-R6a-SM-5L3G4
OAS3	GBMLGG(T=662,N=1157)	Normal	2.167	GTEX-13NYB-0011-R1b-SM-5KM4F
OAS3	GBMLGG(T=662,N=1157)	Normal	1.5514	GTEX-WHSE-0011-R8A-SM-3P5Z1
OAS3	GBMLGG(T=662,N=1157)	Normal	1.1641	GTEX-T6MN-0011-R4A-SM-32QPG
OAS3	GBMLGG(T=662,N=1157)	Normal	1.4011	GTEX-ZDXO-0011-R1a-SM-4WKF4
OAS3	GBMLGG(T=662,N=1157)	Normal	1.4011	GTEX-11DXY-3226-SM-5GIDE
[truncated: 20,047 more rows]
