# Supplementary material for: Pan-cancer multi-omics profiling of OAS3 reveals its immunological and prognostic associations across human cancers
Source: PeerJ. 2026 Feb 12;14:e20805. doi: 10.7717/peerj.20805 (PMC12906706; doi:10.7717/peerj.20805)
Supplement: Supplemental Information 1 [file peerj-14-20805-s001.zip › Figure 3/Figure 3N.Cox proportional hazards regression mode.xlsx]

## Sheet: Sheet1
CancerCode	pvalue	HR	Lower	Upper	Hazard Ratio(95%CI)
TCGA-GBMLGG(N=619)	2.5e-25	1.55194	1.42738	1.68736	1.55(1.43,1.69)
TCGA-LGG(N=474)	4.8e-12	1.56087	1.37555	1.77115	1.56(1.38,1.77)
TCGA-LAML(N=209)	1.3e-05	1.29884	1.15413	1.46169	1.30(1.15,1.46)
TCGA-KIPAN(N=855)	0.0002	1.24527	1.10908	1.39819	1.25(1.11,1.40)
TCGA-ACC(N=77)	0.00027	1.63805	1.25291	2.14159	1.64(1.25,2.14)
TARGET-LAML(N=142)	0.0003	1.26505	1.11606	1.43392	1.27(1.12,1.43)
TCGA-PAAD(N=172)	0.00046	1.39377	1.15735	1.67848	1.39(1.16,1.68)
TCGA-LUAD(N=490)	0.01	1.1829	1.04081	1.34439	1.18(1.04,1.34)
TCGA-KIRP(N=276)	0.05	1.34926	1.00634	1.80903	1.35(1.01,1.81)
TCGA-KICH(N=64)	0.06	2.20378	0.979186	4.95988	2.20(0.98,4.96)
TCGA-TGCT(N=128)	0.07	2.09969	0.953891	4.62181	2.10(0.95,4.62)
TCGA-THYM(N=117)	0.08	1.6951	0.933502	3.07804	1.70(0.93,3.08)
TCGA-GBM(N=144)	0.12	1.10584	0.975031	1.25419	1.11(0.98,1.25)
TCGA-LUSC(N=468)	0.12	1.10455	0.972801	1.25414	1.10(0.97,1.25)
TCGA-LIHC(N=341)	0.16	1.09777	0.963326	1.25097	1.10(0.96,1.25)
TCGA-DLBC(N=44)	0.17	1.33069	0.879327	2.01374	1.33(0.88,2.01)
TCGA-BRCA(N=1044)	0.34	1.0589	0.942101	1.19018	1.06(0.94,1.19)
TCGA-UVM(N=74)	0.39	1.18398	0.807025	1.737	1.18(0.81,1.74)
TARGET-WT(N=80)	0.42	1.08673	0.887025	1.3314	1.09(0.89,1.33)
TARGET-ALL-R(N=99)	0.51	1.05457	0.901507	1.23362	1.05(0.90,1.23)
TCGA-UCEC(N=166)	0.53	1.07025	0.865374	1.32363	1.07(0.87,1.32)
TCGA-SARC(N=254)	0.64	1.04027	0.8834	1.22501	1.04(0.88,1.23)
TCGA-CESC(N=273)	0.65	1.04774	0.858021	1.27941	1.05(0.86,1.28)
TCGA-HNSC(N=509)	0.68	1.02136	0.923707	1.12933	1.02(0.92,1.13)
TCGA-PRAD(N=492)	0.91	1.02916	0.638324	1.65929	1.03(0.64,1.66)
TCGA-SKCM-P(N=97)	0.92	1.01219	0.800284	1.2802	1.01(0.80,1.28)
TCGA-ESCA(N=175)	0.93	1.01003	0.809398	1.2604	1.01(0.81,1.26)
TCGA-SKCM(N=444)	0.03	0.902758	0.822881	0.990388	0.90(0.82,0.99)
TCGA-SKCM-M(N=347)	0.04	0.899639	0.81341	0.99501	0.90(0.81,1.00)
TCGA-OV(N=407)	0.11	0.940337	0.871604	1.01449	0.94(0.87,1.01)
TCGA-STAD(N=372)	0.16	0.906669	0.790292	1.04018	0.91(0.79,1.04)
TCGA-MESO(N=84)	0.17	0.888394	0.75111	1.05077	0.89(0.75,1.05)
TCGA-BLCA(N=398)	0.27	0.938464	0.838499	1.05035	0.94(0.84,1.05)
TCGA-STES(N=547)	0.35	0.946801	0.845004	1.06086	0.95(0.85,1.06)
TCGA-CHOL(N=33)	0.4	0.853427	0.587398	1.23994	0.85(0.59,1.24)
TCGA-COADREAD(N=368)	0.44	0.92545	0.758655	1.12892	0.93(0.76,1.13)
TCGA-READ(N=90)	0.47	0.828123	0.495987	1.38267	0.83(0.50,1.38)
TARGET-ALL(N=86)	0.48	0.943127	0.800906	1.1106	0.94(0.80,1.11)
TCGA-THCA(N=501)	0.59	0.885075	0.570811	1.37236	0.89(0.57,1.37)
TCGA-COAD(N=278)	0.61	0.944696	0.760365	1.17371	0.94(0.76,1.17)
TCGA-UCS(N=55)	0.69	0.946426	0.724366	1.23656	0.95(0.72,1.24)
TCGA-PCPG(N=170)	0.72	0.896657	0.496468	1.61943	0.90(0.50,1.62)
TCGA-KIRC(N=515)	0.88	0.988716	0.85172	1.14775	0.99(0.85,1.15)
TARGET-NB(N=151)	0.97	0.996052	0.827923	1.19832	1.00(0.83,1.20)
