# Supplementary material for: Pan-cancer multi-omics profiling of OAS3 reveals its immunological and prognostic associations across human cancers
Source: PeerJ. 2026 Feb 12;14:e20805. doi: 10.7717/peerj.20805 (PMC12906706; doi:10.7717/peerj.20805)
Supplement: Supplemental Information 1 [file peerj-14-20805-s001.zip › Figure 4/Expression of immune-related genes of cancers.xlsx]

## Sheet: stat
TYPE	GENE	ACC	MESO	ESCA	STES	SARC	LUAD	LUSC	STAD	ALL	GBM	PCPG	CHOL	LAML	KIRP	WT	DLBC	THYM	GBMLGG	LGG	UCS	BRCA	CESC	HNSC	OV	UCEC	BLCA	PAAD	READ	KIRC	LIHC	COAD	COADREAD	SKCM	UVM	KIPAN	KICH	PRAD	THCA	NB	TGCT	ACC	MESO	ESCA	STES	SARC	LUAD	LUSC	STAD
chemokine	CXCL10	0.264071	0.642882	0.35159	0.394417	0.47898	0.40258	0.414886	0.463563	0.278503	0.493222	0.374267	0.328958	0.40816	0.331695	0.347508	0.724098	0.68604	0.648138	0.548714	0.604343	0.553863	0.561	0.591142	0.610779	0.564935	0.508799	0.533278	0.424475	0.486733	0.453891	0.525199	0.50467	0.592323	0.496564	0.585821	0.592159	0.621545	0.518548	0.55205	0.605451	0.0203047	1.9e-11	1.21e-06	1.39e-23	3.34e-16	2.08e-21	3.86e-22	1.91e-23
chemokine	CXCL11	0.372998	0.594175	0.346801	0.404143	0.469137	0.380581	0.427484	0.485478	0.133097	0.439674	0.356117	0.373641	0.334426	0.303671	0.10618	0.707216	0.672702	0.569595	0.444352	0.53205	0.542972	0.588502	0.611376	0.601388	0.558199	0.500294	0.5793	0.471571	0.476444	0.427431	0.480853	0.480461	0.599833	0.493736	0.597245	0.655005	0.541519	0.520067	0.556394	0.622487	0.000834935	1.3e-09	1.73e-06	8.75e-25	1.59e-15	3.98e-19	1.53e-23	7.22e-26
chemokine	CCL4	0.129015	0.238812	0.28737	0.185002	0.228751	0.328928	0.333295	0.272663	-0.0320666	-0.0492262	0.167375	0.285347	0.294468	0.151899	0.183901	0.715426	0.513333	-0.0952062	-0.0811581	0.40035	0.277587	0.368861	0.404048	0.280178	0.236015	0.360808	0.207453	0.486142	0.349168	0.308964	0.516743	0.50858	0.468855	0.355563	0.515839	0.431953	0.386372	0.388244	0.33163	0.39247	0.263453	0.0259068	8.77e-05	5.56e-06	0.000210816	2.08e-14	2.2e-14	1.72e-08
chemokine	CCL8	0.152662	0.463375	0.283326	0.227793	0.329495	0.396415	0.30904	0.301437	0.170581	0.1165	0.121677	0.472156	0.175784	0.160758	0.334632	0.637467	0.508856	0.248008	0.1037	0.57316	0.525135	0.404164	0.46033	0.54216	0.491271	0.3046	0.22434	0.519469	0.327761	0.272281	0.459582	0.474317	0.573961	0.421665	0.451816	0.350917	0.353871	0.421292	0.425386	0.459117	0.185014	6.19e-06	0.00011116	1.92e-08	6e-08	9.44e-21	1.76e-12	3.83e-10
chemokine	CCL5	-0.0696432	0.402743	0.255253	0.186788	0.231131	0.274832	0.376695	0.278895	0.147364	0.250035	0.213039	0.177091	-8.23e-05	0.0616851	0.339552	0.389339	0.427113	0.492028	0.396492	0.341868	0.287457	0.3674	0.441427	0.351263	0.175092	0.31614	0.307971	0.363918	0.238929	0.234724	0.557931	0.513678	0.459315	0.424251	0.450524	0.440712	0.351368	0.369747	0.419173	0.433751	0.547273	0.000110035	0.000524509	4.49e-06	0.000180161	2.42e-10	3.09e-18	7.81e-09
chemokine	CXCL9	0.0750537	0.264371	0.194799	0.266811	0.308372	0.303494	0.29332	0.36934	0.180661	0.395091	0.238407	0.261519	0.217253	0.316559	0.368402	0.80296	0.510104	0.59113	0.520104	0.286136	0.333239	0.434216	0.506414	0.275712	0.225237	0.383594	0.370503	0.389151	0.444917	0.399841	0.48651	0.466572	0.529853	0.350639	0.599541	0.511858	0.61771	0.45614	0.379266	0.381875	0.516508	0.0133453	0.00859354	3.72e-11	4.35e-07	2.16e-12	2.44e-11	7.94e-15
chemokine	CXCL16	0.127194	0.284358	0.0113078	0.152605	0.149433	0.130945	0.373173	0.339184	0.14747	0.393108	0.138043	0.236551	0.289443	0.386925	0.320269	0.628238	0.647619	0.471518	0.360438	0.273695	0.214892	0.199942	0.352	0.42333	0.453497	0.44198	0.454575	0.414226	0.481174	0.192979	0.461504	0.451107	0.423834	0.423272	0.318851	0.552379	0.558438	0.634967	0.483728	0.311522	0.27031	0.00760108	0.879911	0.000186582	0.0163016	0.00296441	6.69e-18	1.32e-12
chemokine	CX3CL1	0.398231	-0.0310851	0.0100419	0.222885	0.113742	0.183638	0.200194	0.265788	-0.0895658	0.304368	-0.209099	0.120721	-0.118015	0.212205	0.315425	0.482914	0.500534	-0.108272	-0.00976372	0.237101	-0.0518677	0.182946	0.0881736	0.221418	0.298936	0.233338	0.348516	0.172697	0.319145	0.204063	0.412596	0.358645	0.0622956	0.267135	0.414909	0.42182	0.261891	0.534545	0.442392	0.298907	0.000334659	0.775018	0.89327	3.92e-08	0.0681487	2.85e-05	6.73e-06	4e-08
chemokine	CCL7	0.196939	0.544122	0.253053	0.209068	0.0572601	0.361152	0.220003	0.22464	-0.0570045	-0.194319	0.05868	0.259623	0.0984115	0.0680284	0.0672787	0.337501	0.416596	0.206084	0.0798666	0.169031	0.350621	0.274016	0.360768	0.453062	0.371897	0.284893	0.408229	0.386779	0.129953	0.204379	0.375152	0.383098	0.390778	0.115102	0.16759	0.226704	0.207116	0.341148	0.1305	0.0898404	0.0860291	5.12e-08	0.000588189	2.66e-07	0.359657	3e-17	7.12e-07	3.91e-06
chemokine	CCL2	-0.00574437	0.415034	0.0841055	-0.041768	0.217253	0.25076	0.148615	-0.00966139	0.0986262	0.0743692	0.0269593	0.366281	0.104159	0.0562547	0.0445979	0.555389	0.337966	0.323487	0.188715	0.310539	0.326342	0.181251	0.191857	0.283166	0.28556	0.168091	0.0739014	0.328493	0.210764	0.263491	0.329844	0.329838	0.448374	0.169412	0.37531	0.280594	0.222252	0.397544	0.423945	0.446367	0.960455	6.41e-05	0.260301	0.309091	0.000440201	8.51e-09	0.000879044	0.844618
chemokine	CXCL13	0.149394	0.0859454	0.141237	0.140053	0.12174	0.0706738	0.141062	0.202265	0.0780769	-0.0179806	0.0151022	0.198879	0.0820237	0.190292	-0.0873992	0.247225	0.2877	0.236058	0.225809	0.359258	0.189603	0.344218	0.264848	0.29183	0.256643	0.286062	0.161482	0.282671	0.200758	0.21484	0.490696	0.447293	0.439081	0.333245	0.409966	0.0730671	0.366767	0.339373	0.309112	0.392452	0.194707	0.428643	0.057894	0.000612623	0.0507948	0.10986	0.00160049	3.38e-05
chemokine	CCL22	0.154981	0.147526	0.12433	0.168136	0.142185	0.226388	0.252696	0.194742	-0.0340612	0.29954	0.283054	0.01944	0.0586492	0.117084	0.289217	0.234165	0.0405089	0.164015	0.0744609	0.316085	0.224976	0.287734	0.160499	0.221555	0.0347677	0.328323	0.222835	0.302641	0.336604	0.255068	0.43563	0.403225	0.133729	0.299004	0.392428	0.456406	0.434836	0.408732	0.360115	0.356291	0.178348	0.172694	0.0953997	3.76e-05	0.0223505	2.19e-07	1.08e-08	6.64e-05
chemokine	CCL3	0.141189	0.146052	0.31057	0.21204	0.159698	0.295513	0.272693	0.261562	-0.188441	-0.0712851	0.144765	0.176062	0.0464668	-0.0106561	0.116715	0.505782	0.130405	-0.14143	-0.127198	0.371966	0.234438	0.315757	0.25392	0.246814	0.138275	0.295771	0.188804	0.437119	0.246863	0.199745	0.431439	0.435759	0.33649	0.262519	0.32568	0.395524	0.248094	0.284549	0.300541	0.243132	0.220648	0.177071	2.09e-05	1.78e-07	0.0101941	8.49e-12	6.1e-10	6.66e-08
chemokine	CCL13	-0.056528	0.229998	0.0944129	0.175778	0.139334	0.171733	0.219311	0.235904	-0.00132083	-0.0187033	0.0251916	0.184594	0.0753944	0.11886	0.082642	0.479748	0.0812591	0.171608	0.102571	0.449187	0.225991	0.304843	0.232334	0.272466	0.13368	0.260373	0.343889	0.439735	0.242531	0.233272	0.415873	0.422892	0.206655	0.280295	0.319603	0.278502	0.27632	0.466441	0.343619	0.196757	0.625331	0.0321077	0.206151	1.62e-05	0.0252149	9.26e-05	7.73e-07	1.21e-06
chemokine	CCL18	0.153705	-0.0310257	-0.00517426	0.14553	0.0563074	0.200047	0.132449	0.248403	0.0937737	-0.208855	-0.0185728	-0.0518695	0.0597516	-0.0456957	0.00938598	0.431892	-0.00561014	0.195151	0.129691	0.410591	0.165473	0.24699	0.215876	0.0672328	0.115163	0.213335	0.317388	0.495989	0.0768654	0.217883	0.418331	0.434934	0.123286	0.20883	0.0123169	0.232529	0.285354	0.402819	0.21231	0.141669	0.181992	0.775436	0.944886	0.000368915	0.367719	4.97e-06	0.00306289	3.06e-07
chemokine	CXCL5	0.214182	-0.0665372	0.0123517	0.0115134	0.0190869	0.145156	0.138723	0.117731	-0.0193686	0.0772778	0.185619	0.33181	0.287762	0.197656	-0.0380948	0.227533	0.38999	0.0717867	0.0880381	0.305393	0.0449272	0.0639393	0.122806	0.0723782	0.218007	0.30843	0.407388	0.373756	0.14949	0.219467	0.1651	0.212102	0.104936	0.162731	0.221107	0.342714	0.234071	0.412401	0.126804	0.141445	0.0614194	0.540326	0.86892	0.779278	0.760275	0.000976618	0.00191593	0.016549
chemokine	CXCL2	0.107623	0.068529	-0.0154535	0.0668571	0.172006	0.0443915	0.0460952	0.176719	-0.0189109	0.0529391	0.124283	0.0306306	0.254156	0.0742534	0.0944743	0.476829	0.235983	0.0813711	0.0429814	0.177269	-0.0922677	0.0549684	0.0803168	0.140416	0.137269	0.225486	0.0594101	0.195056	0.105719	0.10853	0.166688	0.172157	0.184119	0.175109	0.248802	0.210589	0.202851	0.393208	0.327004	0.156879	0.351517	0.528241	0.836418	0.103268	0.00560412	0.315626	0.304601	0.00030232
chemokine	CXCL3	0.15735	0.132836	-0.0183723	0.0822756	0.114321	0.105447	0.0570259	0.250255	-0.112127	-0.027061	0.188765	0.244675	0.329875	0.0742696	-0.126375	0.521344	-0.0342336	0.0780848	-0.0338715	0.197777	-0.0304354	0.010917	0.126168	0.0825083	0.16421	0.299186	0.187586	0.174854	0.180125	0.307892	0.179329	0.180119	0.0633373	0.299976	0.191761	0.272339	0.279947	0.396257	0.281112	0.189171	0.171723	0.219998	0.806083	0.0448456	0.0667476	0.0168874	0.203935	2.48e-07
chemokine	XCL1	0.05743	0.280393	0.063555	0.10891	0.295006	0.119208	-0.0535404	0.0879533	0.0621579	0.10068	0.275964	-0.01944	0.245069	0.12086	0.0594027	0.584885	0.168306	0.377713	0.265493	0.0507285	0.273194	0.19247	-0.11356	0.11342	0.0288441	-0.0393174	0.255495	0.0513953	0.180019	0.213345	0.195003	0.160729	0.363268	0.357713	0.442862	0.438543	0.382075	0.300964	0.291122	0.259778	0.619815	0.00852594	0.395336	0.00783915	1.41e-06	0.00687066	0.233004	0.0738343
chemokine	XCL2	-0.0454558	0.321439	0.154091	0.0692308	0.250131	0.142325	0.132765	0.192033	0.147618	0.0134428	0.191435	-0.144181	0.242657	0.0999633	0.230121	0.488552	0.216986	0.365368	0.300843	0.171955	0.250965	0.300042	0.247196	0.228008	0.073224	0.203576	0.209908	0.145594	0.127136	0.16408	0.440318	0.381697	0.386402	0.27154	0.394372	0.435751	0.356578	0.319749	0.331706	0.315577	0.694651	0.00239883	0.0383485	0.091566	4.85e-05	0.00122844	0.00299277	8.42e-05
chemokine	CCL23	-0.0565436	0.0194718	0.0870936	-0.0319048	-0.000232904	0.12068	0.117813	0.00654563	0.0367621	-0.0485394	-0.0930957	0.163265	-0.179932	0.0995382	0.0257672	0.410385	0.163463	0.240177	0.118983	0.370449	0.0459215	0.233218	0.158801	0.162959	0.122242	0.154789	0.112505	0.326893	0.250093	0.128685	0.360531	0.352637	0.23434	0.384196	0.354731	0.325491	0.0512739	0.401975	0.403019	0.283659	0.625236	0.857929	0.243686	0.437275	0.99703	0.00620615	0.00849645	0.894365
chemokine	CXCL12	-0.0252323	0.00868452	-0.102105	-0.128312	-0.0142934	0.0980136	0.130644	-0.0695479	0.0759515	-0.035089	-0.0211563	0.242728	-0.00570277	0.262017	0.202338	0.482077	0.129476	0.0426404	0.144967	-0.0466684	0.0594127	0.102489	0.111063	0.0322196	0.0346165	0.0397152	-0.00369284	0.288791	0.38146	0.146311	0.283207	0.278426	0.270692	0.264008	0.524214	0.388192	0.278094	0.344637	0.475247	0.297766	0.827565	0.93637	0.171392	0.00171112	0.819271	0.0264262	0.00349304	0.157796
chemokine	CCL28	0.0780657	-0.17393	-0.0968586	-0.0194365	0.00935031	0.168195	0.0108487	0.0402121	0.103628	-0.123779	0.0630278	0.434234	0.367674	0.260918	0.13687	0.387453	0.278075	0.0131444	0.0626365	0.366547	0.00454043	-0.0479552	0.0364263	0.253672	0.145093	0.245081	0.196777	0.0333756	0.172163	0.311258	0.0987358	0.0840066	0.157512	-0.171622	0.332848	0.177783	0.428273	0.0701911	0.41505	0.12681	0.499771	0.107146	0.194589	0.636103	0.881189	0.000129427	0.80917	0.414471
chemokine	CCL24	-0.039703	0.193962	0.192467	0.0928561	0.203811	0.248458	0.167306	0.129809	-0.00364632	-0.204102	0.102097	0.0211538	-0.0208739	0.178373	0.0695782	0.198402	0.382733	0.0474879	0.0218306	0.264821	0.0801787	0.186602	0.306144	0.193948	0.116669	0.300466	0.258703	0.0337301	0.272266	0.241359	-0.0201745	-0.0127029	0.0482868	0.243972	0.245393	0.301748	0.336128	0.347289	0.0413765	0.364953	0.731727	0.0718412	0.00943818	0.0235043	0.000993311	1.17e-08	0.000176361	0.00818272
chemokine	CCL20	0.375442	0.119582	-0.0209571	0.080189	0.0159416	0.167867	0.0968271	0.138196	-0.167336	-0.211197	0.159021	0.30399	-0.0653433	0.139112	-0.115437	0.201146	0.476925	0.267767	0.104032	-0.0281307	0.134579	0.0331709	0.0215808	0.144297	0.204509	0.3182	0.215299	-0.00131006	0.108597	0.21663	0.0148855	0.00760454	0.0177273	0.079759	0.433044	0.439318	0.292457	0.365586	0.172876	0.300822	0.000766573	0.269934	0.779458	0.0505766	0.798852	0.000133471	0.0307392	0.00484904
chemokine	CXCL8	0.353364	0.128219	0.128461	0.19893	0.0999962	0.138544	0.0236456	0.210766	-0.209312	-0.257363	0.237038	0.344916	0.154101	0.180332	-0.0409276	0.174569	0.244625	0.249567	0.118515	0.157182	0.0666203	0.1545	0.0974988	0.126146	0.274767	0.363737	0.251019	0.284162	0.154823	0.28945	0.291772	0.294297	0.0543797	0.0922801	0.142984	0.254105	0.317075	0.460996	0.146196	0.121903	0.00161931	0.236596	0.084808	1e-06	0.109068	0.00165808	0.598595	1.53e-05
chemokine	CXCL1	0.0569005	0.260597	0.0295216	0.186622	0.0697039	0.109232	0.0380407	0.243357	-0.00536181	-0.0898629	0.218634	0.261519	0.222434	0.108275	-0.0592917	0.276554	0.252573	0.170963	0.0564189	0.184116	-0.0280645	0.0733273	0.0443181	0.0887629	0.248119	0.34187	0.0418651	0.130813	0.112766	0.207782	0.213322	0.198222	0.128657	0.0650622	0.0902603	0.300946	0.209809	0.370676	0.339547	0.255673	0.623051	0.0147764	0.693206	4.58e-06	0.264623	0.013308	0.396947	5.38e-07
chemokine	CXCL6	0.0650905	0.212544	0.0356923	0.142296	0.046556	0.0880631	0.0384939	0.0914514	-0.0946036	-0.183266	0.073267	0.254054	0.236511	0.195208	-0.0879248	0.0472123	0.264251	0.12411	0.055969	-0.0043109	0.00487937	0.183337	0.0639243	0.138017	0.249065	0.302876	0.0665321	0.201654	0.121721	0.213942	0.183171	0.188361	-0.00897042	0.0504199	0.0733076	0.110664	0.252089	0.270102	0.286129	0.20707	0.573829	0.0481036	0.63335	0.000498775	0.45653	0.0461964	0.391343	0.0630227
chemokine	CCL25	-0.0663888	0.0967343	0.017786	-0.0277229	0.0763019	0.146595	0.105589	0.0513238	0.108675	0.0150181	-0.0586168	0.178732	0.256396	0.0221616	0.243993	0.181587	-0.23595	-0.0021208	-0.092926	0.0987098	0.103989	0.131655	0.033734	0.300787	0.189763	0.0404247	0.0910627	0.0845099	0.0446287	0.0559001	0.227481	0.194673	0.340614	0.273996	0.0489205	0.0890431	-0.0164341	0.0573408	0.119778	0.212731	0.566195	0.372757	0.812155	0.499713	0.221927	0.000867789	0.0184244	0.297498
chemokine	CCL17	-0.104473	-0.109782	-0.0934293	0.0345075	0.0952061	0.0248552	0.0866935	0.089512	0.195454	0.0745091	0.119833	-0.153816	0.0392107	-0.0172096	-0.0844941	0.128238	-0.372724	0.0343003	-0.0710212	0.205957	0.024412	0.116686	-0.0702394	0.0745429	-0.0758078	0.068746	0.161696	0.0469111	0.0750257	0.159668	0.229058	0.185102	0.0890431	0.225338	0.162188	0.126906	0.2258	0.29272	0.23907	0.219726	0.365874	0.311429	0.210937	0.400791	0.12719	0.574339	0.0531838	0.0688434
chemokine	CCL19	-0.0217862	0.0210509	-0.0468293	-0.0850791	0.157225	0.0917138	0.115132	-0.0295762	0.10498	0.219204	-0.00976561	-0.0274149	0.0246446	0.180354	0.113864	0.172525	-0.0268516	-0.0353587	0.061593	0.344823	0.0344714	0.163073	0.0688839	0.126461	0.0802146	0.0498662	0.0686596	0.120622	0.172881	0.0855374	0.324972	0.278477	0.274466	0.195325	0.353843	0.343391	0.343857	0.336181	0.269796	0.353156	0.850823	0.846543	0.531313	0.0380143	0.0114423	0.03784	0.0101293	0.54844
chemokine	CCL21	-0.0504523	-0.0121474	0.0759719	-0.0606902	0.0532382	0.140186	0.137848	-0.0456647	-0.0354695	0.105592	-0.0994003	-0.0015444	-0.0802937	0.186243	-0.0036323	-0.0334769	-0.00815605	0.0484238	0.16213	0.126708	-0.0136035	0.23081	0.149533	0.00217059	-0.0534366	0.0980848	-0.0358538	0.221767	0.126511	0.090111	0.303919	0.286532	0.217799	0.190894	0.11081	0.0664899	0.172589	0.186489	0.268075	0.343645	0.663015	0.911086	0.309398	0.139236	0.394445	0.00145692	0.00204779	0.354023
chemokine	CCL15	0.011768	-0.106951	-0.00771564	-0.0588076	0.0801616	0.0647898	0.0260324	0.0677369	-0.174606	0.0150316	0.0703512	0.287443	-0.0923953	0.0256095	0.191419	0.275228	0.0886525	0.0434322	0.026832	-0.0421123	0.079041	-0.104684	-0.0167313	-0.00551677	-0.00302097	-0.201859	0.204842	0.0247447	0.0986255	0.0457279	-0.0251241	-0.00980919	0.0819887	0.0388202	0.251243	0.162209	0.0859193	0.0415195	0.0971266	0.192165	0.919092	0.324145	0.917895	0.151945	0.199352	0.142807	0.562201	0.168928
chemokine	CXCL14	0.0774713	-0.0405703	0.106634	0.0335406	0.0118076	0.00122547	-0.0679648	-0.0967169	-0.131343	0.0219199	-0.07008	-0.0447876	-0.0110234	0.0652544	0.133042	-0.000520367	0.106542	0.293223	0.254082	0.279686	0.0349641	-0.0971952	0.0970997	-0.0798727	-0.121401	-0.0878436	0.304551	0.0152814	0.0730206	0.133357	-0.179537	-0.138371	0.168443	-0.0791961	0.287493	0.162286	0.195285	0.345524	0.316295	0.151959	0.503051	0.709078	0.153075	0.414127	0.850293	0.977911	0.129864	0.049234
chemokine	CXCL17	0.203477	-0.145077	-0.085901	0.00404768	0.0208813	-0.166657	-0.060213	0.0255104	0.0973116	0.00735232	0.101297	0.184214	0.265657	0.0641989	-0.117597	-0.299229	0.232038	0.000968649	0.0245003	0.289623	-0.0546177	0.0700927	-0.0334904	0.161919	0.101421	0.0749176	0.026135	0.0453894	-0.0846267	-0.0123327	0.0154901	0.0223342	0.137952	0.203474	-0.128714	0.0140717	0.195474	0.229481	-0.0101989	-0.0151002	0.0759111	0.180012	0.250226	0.921514	0.738522	0.000149412	0.179742	0.604756
chemokine	CCL26	0.26594	-0.12154	0.049855	0.000243185	-0.0546924	0.268398	-0.023468	-0.00950212	0.039668	-0.16497	-0.157854	0.232477	-0.0442658	0.0902994	-0.17789	-0.214311	0.13672	0.293028	0.205787	0.0490225	0.0331701	0.0858608	-0.100794	0.00937751	-0.0135929	0.0388132	0.0328547	-0.0180572	0.0918978	0.159323	0.266537	0.202892	0.139269	0.203596	0.285664	0.183584	0.0769305	0.163365	0.16878	-0.122173	0.0194022	0.262109	0.505092	0.995277	0.38164	6.49e-10	0.601346	0.847148
chemokine	CCL1	0.275964	0.26198	0.101599	0.107809	0.0511689	0.143099	0.0749717	0.127481	-0.169339	0.0717583	0.0593044	0.0877411	-0.0465139	0.0875552	0.0383467	0.226476	0.0308736	0.0376083	0.0977105	0.0741852	0.154785	0.108978	0.189549	0.0722756	0.0859458	0.125414	0.0722827	0.199099	-0.0212001	0.106957	0.200901	0.197144	0.0772837	0.249155	0.0918316	0.287335	0.11367	0.150886	0.160382	0.0869993	0.0151262	0.0142373	0.173538	0.00849103	0.413107	0.00115422	0.0946799	0.00941501
chemokine	CCL11	0.0463486	0.167083	0.0246931	-0.0851565	0.0337367	0.177888	0.125087	-0.0313523	-0.103273	-0.0378321	0.284452	0.230962	0.0274828	0.0870983	-0.0526548	-0.233908	0.0477815	0.054744	-0.00318462	-0.158715	0.251013	0.178806	0.163158	0.0650609	0.106774	0.0839484	0.110312	0.204364	0.119571	0.182131	0.260189	0.2461	0.199727	-0.0158004	0.176814	0.0555145	0.152642	0.238027	0.289166	0.277482	0.688958	0.121912	0.74143	0.0378389	0.589601	5.09e-05	0.00518341	0.524677
chemokine	CCL27	0.131979	-0.102351	-0.00313424	0.0293037	-0.0214876	0.0442943	0.0740705	-0.0255755	-0.192367	0.136182	-0.373387	0.0809001	0.0612543	-0.169297	0.271049	-0.322274	-0.0499033	0.332112	0.198157	-0.245723	-0.134202	-0.00217608	0.0387316	-0.0145927	0.0359561	-0.0296362	0.0227234	-0.068228	-0.00827185	0.00830422	0.108432	0.0673877	0.147364	-0.0612897	-0.10025	-0.0817207	-0.124024	-0.0823548	0.0998366	-0.14763	0.25255	0.345506	0.966598	0.475572	0.731218	0.316688	0.0987251	0.603834
chemokine	CCL14	-0.321869	-0.0825352	-0.115255	-0.201399	-0.157373	-0.051176	0.0117884	-0.213397	-0.0961362	-0.277499	-0.254357	-0.127035	-0.0882419	0.0012525	-0.0646751	0.179001	-0.244472	-0.111692	-0.117291	0.0300457	-0.151538	0.0636496	-0.0261388	0.00538295	-0.0667224	-0.151286	-0.150058	-0.0340561	0.0378958	-0.181552	0.229743	0.169837	-0.066763	0.107513	0.239005	0.0701432	-0.0161811	-0.114321	0.35639	0.178418	0.00430946	0.447254	0.122344	7.3e-07	0.0113638	0.247255	0.793	1.19e-05
chemokine	CCL16	-0.187812	-0.12147	-0.0528984	-0.157289	-0.03517	0.0142927	-0.0531107	-0.16438	-0.0573476	-0.0775554	-0.133987	-0.265282	0.0360473	-0.00647613	0.147463	0.228734	0.232996	0.0162851	0.030899	0.0217761	-0.130539	-0.0130177	0.00613483	0.0917773	-0.0180558	-0.131	-0.182339	0.00918004	0.0749526	-0.195062	0.0685978	0.0478417	-0.0572965	0.218935	0.283313	0.0488725	0.0782204	-0.0318434	0.32424	0.163807	0.101907	0.262387	0.479418	0.000116859	0.573881	0.746733	0.236781	0.000786817
receptor	CXCR5	0.00830776	-0.111032	0.0356457	0.0963234	-0.234223	0.0615864	0.0855931	0.0659886	0.184954	0.13261	-0.535569	-0.469241	0.263712	-0.277608	-0.0786129	-0.094704	-0.0367011	-0.159853	-0.273236	-0.0579151	-0.192663	-0.0330982	-0.123763	0.0760734	0.0114954	0.0192601	0.111254	-0.0285874	-0.185256	0.0334356	0.177095	0.138835	0.014597	-0.00761523	-0.154991	0.0295272	-0.232444	-0.0543597	0.19092	0.33237	0.942833	0.305918	0.633795	0.018768	0.000146536	0.163674	0.0562888	0.180222
receptor	CCR9	-0.0545929	0.256769	-0.0420133	-0.0436222	0.154726	0.0453996	0.104795	0.0474513	0.190703	0.0815096	0.138329	0.252323	0.225798	0.112714	0.2737	0.445089	-0.315741	0.024547	0.0547031	0.154634	0.141856	0.0390062	0.0227956	0.134322	0.101616	0.0244123	0.290159	0.18133	0.153268	0.185205	0.145892	0.151086	0.093826	0.113016	-0.0881864	0.134228	0.444024	0.308958	0.279198	0.466228	0.637236	0.0163621	0.574414	0.288086	0.0128393	0.30475	0.0193268	0.33549
receptor	CCR10	0.134121	-0.283316	-0.14303	-0.0895105	0.121686	0.0448744	0.171355	-0.0097719	-0.0208857	0.182444	0.384829	0.323955	0.155142	0.0719809	0.397699	0.329372	0.00526287	0.284081	0.11465	-0.114898	-0.104052	0.0480037	-0.12539	-0.00267285	-0.0034224	-0.0962672	-0.0489786	0.296574	0.130702	0.259675	0.310312	0.309502	0.0488715	0.278753	0.325367	-0.069529	0.0466658	0.0630297	0.23713	0.259972	0.244861	0.00783513	0.0547527	0.0290219	0.0508977	0.310385	0.000121638	0.842863
receptor	CCR8	0.240898	0.401238	0.202638	0.258713	0.360035	0.381887	0.385316	0.3357	-0.0381038	0.184364	0.182799	0.108562	0.138997	0.350353	0.11749	0.607561	0.419695	0.331305	0.276762	0.400867	0.530423	0.503678	0.454548	0.334924	0.389981	0.442037	0.411889	0.400683	0.398834	0.516259	0.493827	0.474092	0.357204	0.329615	0.541154	0.379934	0.626852	0.541168	0.34133	0.263169	0.0348163	0.000117383	0.00622353	1.49e-10	2.59e-09	2.95e-19	4.5e-19	2.31e-12
receptor	CCR1	0.0541145	0.374176	0.306954	0.264485	0.272631	0.391681	0.379648	0.38791	0.312467	0.344713	0.353639	0.359588	0.212467	0.365998	0.378725	0.757712	0.664126	0.399676	0.277888	0.560955	0.574576	0.541667	0.472782	0.516404	0.526472	0.361774	0.381722	0.507003	0.529266	0.515455	0.52003	0.518709	0.595482	0.456834	0.606418	0.533801	0.63959	0.612102	0.557407	0.557181	0.640193	0.000356686	2.63e-05	5.56e-11	8.9e-06	2.95e-20	1.61e-18	2.57e-16
receptor	CCR5	0.0105425	0.438544	0.209649	0.192	0.322925	0.376748	0.390668	0.330013	0.31706	0.369635	0.449589	0.295147	0.367009	0.36615	0.41025	0.783881	0.604086	0.534051	0.418995	0.418011	0.439049	0.495963	0.414747	0.468298	0.308973	0.388572	0.29957	0.486177	0.503092	0.44541	0.544526	0.532163	0.580102	0.384212	0.638238	0.523133	0.6094	0.527888	0.535651	0.561102	0.927493	2.15e-05	0.0046179	2.39e-06	1.13e-07	9.56e-19	1.32e-19	5.64e-12
receptor	CXCR4	0.0833525	0.0648016	-0.0343979	-0.0161341	0.0872457	0.114206	0.110979	0.118465	0.0941159	0.125631	0.0263355	0.25045	0.0127474	0.220572	0.024103	0.440102	-0.246685	0.438584	0.310639	-0.0523075	0.109274	0.0546614	0.0469732	0.232175	0.268736	0.11941	0.2597	0.25654	0.314522	0.421728	0.476824	0.433876	0.37275	0.183472	0.562286	0.500376	0.49113	0.40374	0.168378	0.313073	0.471089	0.550966	0.645727	0.694504	0.162343	0.00962933	0.0132111	0.0158821
receptor	CXCR1	0.0478192	-0.0579254	0.100705	0.138197	-0.0559408	0.103299	0.0922895	0.186089	0.0347961	-0.0472271	0.235931	0.232058	0.191523	0.129816	-0.011472	0.210123	0.250782	0.180447	0.102506	0.070335	0.217381	0.184591	0.279685	0.182282	0.158307	0.183198	0.119107	0.290207	0.321497	0.169273	0.391994	0.368354	0.00327337	-0.0237007	0.379746	0.151586	0.250293	0.186909	0.0635705	0.269023	0.679618	0.594085	0.17737	0.000724532	0.370851	0.0192714	0.0395186	0.000139972
receptor	CCR6	-0.115574	0.0712811	0.0278491	0.0142068	0.128707	0.0964368	0.226661	0.137084	0.0671919	-0.0089023	0.484758	-0.0490505	0.161185	0.307167	0.0595273	0.311954	0.445672	0.229066	0.161391	0.162591	0.0870421	0.292661	0.309662	0.197113	0.153825	0.252506	0.207001	0.164366	0.24063	0.239402	0.352285	0.309698	0.264337	0.234997	0.50919	0.476914	0.501001	0.429472	0.303518	0.542306	0.31686	0.51177	0.709783	0.729471	0.0388379	0.0289616	3.19e-07	0.00520572
receptor	CCR3	-0.0284634	0.150247	0.0631556	0.123643	0.1826	0.132639	0.101408	0.213	0.131154	0.136394	0.215034	0.409495	0.176593	0.193613	-0.0567544	0.491278	0.361607	0.29776	0.198379	0.431973	0.237439	0.310661	0.242277	0.230732	0.284862	0.223196	0.265541	0.325506	0.323232	0.238902	0.303893	0.306029	0.325768	0.1688	0.306358	0.186572	0.329518	0.352982	0.190029	0.391654	0.805891	0.164822	0.398318	0.00251736	0.00324481	0.00261077	0.0236257	1.24e-05
receptor	CXCR2	0.136653	0.268891	0.125843	0.171005	0.170454	0.127747	0.127708	0.159145	0.347495	0.182086	0.332954	0.351092	0.0567357	0.393428	0.24709	0.495811	0.497576	0.41374	0.311677	0.206196	0.293849	0.329929	0.252677	0.372803	0.238922	0.180397	0.221466	0.307037	0.434262	0.303111	0.342399	0.330123	0.18186	0.158517	0.520185	0.296085	0.366877	0.443455	0.212013	0.286541	0.235984	0.0117909	0.091405	2.75e-05	0.00605638	0.00375263	0.00431114	0.00115788
receptor	CX3CR1	-0.0627116	-0.0107535	0.0505577	-0.0503034	0.236766	0.0831959	0.212031	-0.00910388	0.4673	0.382944	0.368357	0.260187	0.260224	0.413362	0.430799	0.588133	0.400658	0.133501	0.0737516	0.129338	0.0653247	0.260442	0.28561	0.203642	0.378245	0.184109	0.0634647	0.107408	0.470517	0.398177	0.138319	0.128469	0.400963	0.202951	0.581139	0.544328	0.507745	0.342307	0.47926	0.517263	0.587939	0.921254	0.499101	0.22049	0.000123393	0.0596984	1.8e-06	0.85348
receptor	CCR7	0.0536996	0.176766	0.0878274	0.0431645	0.307758	0.180156	0.258431	0.102537	0.14935	0.139588	0.271288	0.254344	0.228626	0.230586	0.337822	0.511679	-0.00377443	0.464471	0.419937	0.319783	0.242426	0.291181	0.229416	0.406859	0.224313	-0.0883195	0.155546	0.272034	0.36051	0.293024	0.434855	0.398336	0.389996	0.367335	0.47599	0.46865	0.508198	0.472249	0.323406	0.543854	0.642763	0.101455	0.239721	0.29318	4.6e-07	4.06e-05	4.85e-09	0.0370235
receptor	XCR1	0.0761203	0.33789	0.0966433	0.177216	0.32827	0.172211	0.206109	0.24144	0.073894	0.140227	0.37704	0.310269	0.239316	0.393117	0.445037	0.542458	0.176728	0.364811	0.295807	0.481229	0.284867	0.332356	0.267271	0.396073	0.286476	0.0237942	0.187211	0.248218	0.456649	0.308009	0.374943	0.346293	0.435287	0.39088	0.595075	0.353251	0.50516	0.52116	0.38159	0.557955	0.510549	0.00137077	0.195587	1.37e-05	6.76e-08	8.84e-05	3.52e-06	6.64e-07
receptor	CCR2	-0.136172	0.272573	0.0353632	0.0852398	0.276562	0.193754	0.224081	0.238195	0.317466	0.141026	0.394605	0.324944	0.283789	0.342502	0.289559	0.564986	0.485125	0.479895	0.389765	0.295552	0.289328	0.34656	0.281953	0.313585	0.20825	0.221465	0.225093	0.389951	0.518969	0.370947	0.398967	0.396268	0.526411	0.202842	0.633652	0.468551	0.553232	0.481658	0.444116	0.539564	0.237655	0.0106438	0.636488	0.037651	6.52e-06	9.89e-06	4.36e-07	9.46e-07
receptor	CCR4	0.0660209	0.205103	0.0498344	0.0727443	0.298685	0.196075	0.244867	0.170318	0.0847544	0.155844	0.338838	0.222881	0.335742	0.45523	0.373693	0.436593	0.393727	0.468137	0.400087	0.270848	0.348571	0.382803	0.273404	0.279577	0.324817	0.328984	0.242483	0.307245	0.520848	0.497835	0.395414	0.377727	0.432556	0.29475	0.663946	0.506114	0.6221	0.538599	0.378662	0.587253	0.568353	0.0566872	0.505269	0.0762216	1.03e-06	7.69e-06	3.11e-08	0.00050058
receptor	CXCR3	-0.0685409	0.300533	0.224036	0.11559	0.236139	0.252405	0.328225	0.245842	0.127638	0.346188	0.211983	0.219376	0.310323	0.174015	0.380005	0.619565	0.197875	0.484905	0.382318	0.329093	0.248983	0.375175	0.382631	0.373226	0.192858	0.294777	0.276305	0.15149	0.324363	0.327821	0.289027	0.263126	0.417487	0.369752	0.515049	0.442658	0.500595	0.36364	0.423972	0.430769	0.553647	0.00467903	0.0024306	0.0047564	0.000128754	6.75e-09	5.67e-14	4.09e-07
receptor	CXCR6	-0.108904	0.359444	0.1725	0.214504	0.30633	0.237626	0.312327	0.337371	0.210418	0.148755	0.339368	0.208237	0.359799	0.22485	0.43566	0.690449	0.509994	0.474432	0.430535	0.339066	0.326899	0.391898	0.406254	0.359116	0.223736	0.376387	0.249626	0.387906	0.377315	0.366068	0.512067	0.490257	0.525773	0.333386	0.527406	0.45489	0.493071	0.434505	0.411533	0.423441	0.345779	0.000628032	0.0202273	1.27e-07	5.23e-07	5.12e-08	9.93e-13	1.77e-12
MHC	HLA-DQB1	-0.131977	0.0904903	-0.014394	0.0269267	0.0538082	0.0573309	0.114059	0.114724	0.143103	0.162635	0.0439344	0.297297	0.256898	0.0229365	0.200501	-0.0261332	-0.0724115	0.362988	0.258916	0.181423	0.0743397	0.118038	0.204563	0.107103	0.0668058	0.219734	0.053451	0.193272	0.164814	0.110575	0.235593	0.227105	0.336804	0.27314	0.332379	0.202852	0.202672	0.171989	0.311617	0.0904853	0.252556	0.404539	0.847492	0.512114	0.389395	0.194832	0.0108576	0.0195466
MHC	HLA-G	0.018044	0.185699	0.166418	0.199389	0.131924	0.250484	0.163296	0.257728	0.146942	0.141334	0.223962	0.297998	0.102882	0.187621	0.396605	0.124335	0.431202	0.322224	0.245126	0.323685	0.211095	0.190409	0.178429	0.403716	0.332392	0.192564	0.234403	0.0117796	0.138802	0.287537	0.066799	0.0509639	0.254464	0.342438	0.363949	0.122221	0.251302	0.438602	0.31999	0.0930029	0.876223	0.0850615	0.0251526	9.45e-07	0.0341766	8.85e-09	0.00025267	1.05e-07
MHC	HLA-DOA	-0.043019	0.127443	0.077211	0.156217	0.243576	0.192824	0.229711	0.312823	0.396454	0.282283	0.37752	0.175547	0.415967	0.363702	0.395855	0.342623	0.553682	0.452336	0.356229	0.103063	0.228576	0.230395	0.311607	0.313758	0.389871	0.320296	0.258236	0.363592	0.524561	0.390641	0.485553	0.461955	0.43639	0.388498	0.627669	0.529133	0.50555	0.477338	0.439197	0.44939	0.710274	0.239466	0.301551	0.000130219	7.71e-05	1.09e-05	2.19e-07	7.52e-11
MHC	HLA-DPA1	-0.0888734	0.1551	0.0331432	0.139506	0.223664	0.191891	0.266128	0.312447	0.307661	0.283404	0.497727	0.159073	0.414875	0.315065	0.312491	0.387142	0.541986	0.491523	0.386009	0.333328	0.303153	0.318995	0.411596	0.341121	0.334343	0.342662	0.31943	0.369867	0.512458	0.400688	0.481979	0.458206	0.443488	0.402751	0.633134	0.4957	0.484503	0.41705	0.525117	0.457494	0.442114	0.151444	0.657818	0.000643764	0.000293342	1.21e-05	1.61e-09	7.95e-11
MHC	HLA-DQA1	-0.0439312	0.19259	0.0957968	0.0997561	0.184697	0.216017	0.218253	0.20877	0.260978	0.197767	0.309451	0.241956	0.323261	0.302235	0.247275	0.424722	0.427803	0.467403	0.38583	0.408608	0.277022	0.247021	0.355539	0.241698	0.287436	0.330158	0.280079	0.367332	0.470203	0.401971	0.438366	0.421798	0.428829	0.411977	0.593565	0.429418	0.472804	0.457275	0.474679	0.414503	0.704411	0.0739129	0.199549	0.0149219	0.00290209	7.85e-07	8.76e-07	1.85e-05
MHC	HLA-DRA	-0.0357018	0.167175	0.041393	0.155056	0.21981	0.129639	0.225801	0.320373	0.321423	0.106576	0.294696	0.107336	0.351265	0.255768	0.259323	0.270583	0.595391	0.4667	0.357529	0.451646	0.291134	0.300108	0.404096	0.293334	0.399751	0.361942	0.359526	0.34644	0.493365	0.418046	0.492763	0.466201	0.456221	0.33197	0.614365	0.488142	0.543779	0.446446	0.512014	0.437523	0.757887	0.121704	0.580082	0.000146311	0.000374931	0.00326599	3.54e-07	2.46e-11
MHC	HLA-DOB	0.0703526	0.105849	0.0637598	0.117209	0.296296	0.030688	0.0961557	0.131225	0.327863	0.317774	0.136111	0.228071	0.227532	0.0734839	0.201311	-0.00878816	0.100033	0.346971	0.223536	0.271555	0.0955958	0.282028	0.190809	0.320823	0.441158	0.279141	0.224964	0.364869	0.259442	0.346532	0.386513	0.381165	0.385229	0.452893	0.425298	0.469371	0.392954	0.374653	0.29444	0.311424	0.543189	0.329183	0.393812	0.00419787	1.26e-06	0.487973	0.0319222	0.00750564
MHC	HLA-DQA2	-0.118142	-0.00856613	0.124958	0.167065	0.157539	0.132033	0.125134	0.220619	0.18653	0.197276	0.219115	0.0429886	0.297728	0.187637	0.0886976	0.19068	0.152209	0.369294	0.292778	0.306044	0.214294	0.296733	0.201758	0.187389	0.113882	0.21838	0.198814	0.23338	0.273265	0.259993	0.328053	0.307989	0.341718	0.264228	0.417242	0.328737	0.306309	0.338852	0.259055	0.254249	0.306152	0.937235	0.093725	4.21e-05	0.0112768	0.00273269	0.00516673	5.86e-06
MHC	HLA-DMB	0.153586	0.178803	0.0539657	0.156168	0.194398	0.160902	0.213088	0.344403	0.355193	0.032637	0.261963	0.0571429	0.352086	0.243921	-0.0337706	0.00508788	0.391195	0.393203	0.263181	0.112168	0.331037	0.116056	0.318066	0.248359	0.269063	0.316425	0.367441	0.358903	0.507512	0.342944	0.481911	0.458002	0.472643	0.368487	0.538277	0.509546	0.14618	0.2391	0.484881	0.415049	0.182336	0.0975153	0.470584	0.000130862	0.00170499	0.000252879	1.6e-06	5.68e-13
MHC	HLA-DMA	-0.0247783	0.193411	-0.00689901	0.11894	0.142755	0.0731533	0.235771	0.329915	0.311722	0.173966	0.12096	0.0620335	0.417241	0.0960304	0.133081	-0.157724	0.260163	0.396827	0.266304	0.323114	0.249963	0.181471	0.317658	0.290585	0.239094	0.314039	0.318533	0.217529	0.398755	0.270684	0.479029	0.429528	0.497906	0.470569	0.513047	0.484953	0.351186	0.342157	0.494843	0.364077	0.830621	0.0726668	0.926559	0.003667	0.0218125	0.0979121	1.02e-07	5.73e-12
MHC	HLA-DPB1	-0.00457446	0.0934884	0.00769637	0.10516	0.192711	0.126049	0.243122	0.275013	0.267837	0.222647	0.421869	0.0615187	0.418558	0.216862	0.408458	-0.0486818	0.368723	0.441672	0.332078	0.459619	0.134057	0.256939	0.304821	0.269426	0.269796	0.274803	0.265173	0.348513	0.451735	0.343662	0.487778	0.458126	0.464003	0.358869	0.580024	0.48702	0.341831	0.405345	0.486997	0.41683	0.968504	0.389085	0.918099	0.0102627	0.00187361	0.00424445	3.92e-08	1.28e-08
MHC	HLA-DRB1	-0.0441149	0.249454	0.0450105	0.145104	0.147318	0.109794	0.224297	0.297122	0.225502	0.19744	0.134377	-0.0669241	0.338618	0.151495	0.331416	0.0866096	0.293264	0.447269	0.321128	0.476082	0.240896	0.237588	0.363238	0.308738	0.313696	0.334981	0.291619	0.344938	0.432443	0.316014	0.444629	0.430795	0.480582	0.357009	0.559883	0.454637	0.370942	0.399185	0.491404	0.387374	0.703232	0.0198026	0.547398	0.000384019	0.017898	0.0128377	4.25e-07	6.96e-10
MHC	HLA-F	0.00721661	0.481084	0.266605	0.312487	0.310108	0.324354	0.447268	0.384546	0.511716	0.447679	0.0736399	0.374003	0.447204	0.0289225	0.35959	0.453053	0.352451	0.530707	0.454438	0.49099	0.366496	0.372295	0.474323	0.542658	0.425928	0.448236	0.473848	0.313635	0.233223	0.302427	0.418935	0.400494	0.41815	0.448039	0.444486	0.111874	0.384825	0.37988	0.557087	0.42127	0.950331	2.4e-06	0.000285809	6.07e-15	3.72e-07	4.95e-14	7.24e-26	4.86e-16
MHC	HLA-C	0.34018	0.455477	0.30529	0.333951	0.333594	0.288698	0.371638	0.381738	0.318452	0.468772	0.436246	0.242471	0.254233	0.25788	0.438722	0.481614	0.442421	0.539911	0.414341	0.605587	0.424922	0.380242	0.552554	0.496124	0.416254	0.474764	0.470654	0.342233	0.388452	0.364195	0.439114	0.425865	0.551313	0.458202	0.46584	0.207778	0.410574	0.439859	0.5861	0.44609	0.00246938	9.3e-06	2.93e-05	5.75e-17	4.01e-08	2.64e-11	9.33e-18	8.24e-16
MHC	HLA-A	-0.00928038	0.504468	0.231886	0.27861	0.26933	0.326431	0.426727	0.319043	0.31239	0.435842	0.411217	0.286744	0.169263	0.0866362	0.33682	0.369912	0.432533	0.566263	0.442308	0.453721	0.444663	0.347393	0.484874	0.543744	0.449962	0.496082	0.352498	0.306246	0.309194	0.391842	0.372607	0.365712	0.396165	0.459067	0.372145	0.334913	0.350999	0.3687	0.542425	0.449136	0.936154	6.29e-07	0.00168361	4.54e-12	1.15e-05	3.35e-14	1.86e-23	3e-11
MHC	HLA-B	0.159988	0.463742	0.279214	0.315114	0.298081	0.36712	0.439748	0.346205	0.20867	0.473339	0.362675	0.269241	0.303803	0.132863	0.471659	0.214154	0.415999	0.570286	0.435858	0.510176	0.502018	0.349019	0.505868	0.557111	0.437277	0.482204	0.50354	0.344406	0.365864	0.327701	0.423887	0.407703	0.525319	0.392731	0.502593	0.362845	0.420702	0.386146	0.542503	0.490461	0.16456	6.08e-06	0.000141002	3.5e-15	1.08e-06	8.2e-18	5.77e-25	4.22e-13
MHC	HLA-E	0.11678	0.505488	0.228649	0.40317	0.244704	0.334214	0.473316	0.491533	0.361802	0.530601	-0.0636125	0.394852	0.492641	0.370434	0.455024	0.621762	0.536481	0.474464	0.354316	0.612912	0.357217	0.518768	0.608161	0.570793	0.461257	0.546485	0.4666	0.360575	0.523541	0.428164	0.531782	0.50015	0.483397	0.473064	0.656797	0.336145	0.513257	0.542271	0.565406	0.591897	0.311802	5.92e-07	0.00196177	1.16e-24	7.13e-05	7.48e-15	3.61e-29	1.44e-26
MHC	TAPBP	0.23916	0.415891	0.387047	0.4947	0.306053	0.435119	0.486743	0.517371	0.324358	0.635733	0.505761	0.308623	0.533936	0.317713	0.596622	0.753238	0.382635	0.50256	0.40492	0.456572	0.371392	0.338149	0.455109	0.616682	0.44846	0.564061	0.28127	0.317897	0.418627	0.437611	0.498766	0.461677	0.428972	0.460554	0.392228	0.536596	0.466051	0.364527	0.635166	0.522828	0.0361887	6.17e-05	7.35e-08	4.75e-38	5.36e-07	4.12e-25	5.51e-31	1.02e-29
MHC	B2M	0.394166	0.622943	0.314903	0.354404	0.472334	0.357991	0.408336	0.422399	0.453926	0.374758	0.659191	0.40592	0.277737	0.361669	0.226375	0.620722	0.677569	0.609786	0.524048	0.555224	0.633425	0.569659	0.627138	0.534404	0.555986	0.615445	0.727135	0.495756	0.527488	0.496275	0.547345	0.540576	0.609226	0.512622	0.586965	0.524717	0.578083	0.465354	0.613582	0.596884	0.000389683	1.17e-10	1.58e-05	4.76e-19	9.64e-16	5.89e-17	1.96e-21	2.41e-19
MHC	TAP1	0.516297	0.646063	0.481421	0.609693	0.52557	0.578838	0.579232	0.655097	0.439637	0.667839	0.593349	0.743372	0.54277	0.477086	0.560452	0.833256	0.716776	0.7242	0.654943	0.657117	0.64224	0.635203	0.718594	0.697147	0.674141	0.641946	0.707784	0.493775	0.544904	0.629379	0.638434	0.614362	0.579687	0.540775	0.67656	0.374247	0.698447	0.596926	0.659564	0.671073	1.54e-06	1.4e-11	6.86e-12	7.59e-62	1e-19	3.2e-47	5.84e-46	4.17e-52
MHC	TAP2	0.49512	0.5595	0.494723	0.657834	0.402732	0.595786	0.577608	0.691104	0.506778	0.72833	0.627204	0.609524	0.58151	0.531012	0.637647	0.731267	0.468554	0.649591	0.635223	0.660271	0.522873	0.614757	0.664676	0.642408	0.699573	0.653147	0.577053	0.432158	0.585427	0.566793	0.566962	0.540567	0.58027	0.614019	0.655804	0.426892	0.611784	0.571349	0.547488	0.683097	4.7e-06	1.77e-08	1.45e-12	4.91e-75	1.76e-11	1.32e-50	1.18e-45	4.55e-60
Immunoinhibitor	VTCN1	-0.105565	-0.160528	-0.0716707	0.136694	0.0855174	0.139517	-0.101389	0.129123	-0.0570154	-0.00566404	-0.0855401	0.187645	-0.0507455	0.0273785	0.0533486	0.096784	0.235613	-0.176947	-0.131494	0.137998	-0.0977876	-0.139263	-0.123477	0.259809	0.263412	0.000477297	0.109769	-0.0270598	0.0993106	0.242876	0.126357	0.0918693	0.1712	-0.0166381	-0.111315	0.175879	0.196314	0.372731	-0.160443	-0.00619256	0.360859	0.137465	0.337668	0.000828759	0.170858	0.00153607	0.0236517	0.00852987
Immunoinhibitor	PVRL2	0.277478	0.222344	0.0665089	0.167014	-0.18685	0.327655	0.182158	0.281391	-0.131588	0.275024	-0.00423947	-0.29009	0.197102	0.175205	0.433531	0.241096	0.329808	0.448186	0.272208	0.0302048	0.0237769	-0.0541373	0.0392191	0.242698	0.114104	0.112728	0.322535	0.136346	0.0997146	0.0302148	0.420607	0.354539	0.169284	0.174567	-0.0230338	0.478273	-0.000239754	0.0781694	0.376303	0.00156218	0.014557	0.0384641	0.373696	4.24e-05	0.00258452	2.65e-14	4.33e-05	5.67e-09
Immunoinhibitor	ADORA2A	0.217474	0.0522284	-0.0237194	0.0497088	0.126229	0.101548	0.185637	0.171284	-0.0477215	0.26415	-0.213838	0.0865032	0.362384	0.280495	0.363373	0.147437	-0.470388	0.0449126	0.0502892	0.0520865	0.0908541	0.161492	0.134485	0.30057	0.0337157	0.0940197	0.0141858	0.306652	0.405661	0.394923	0.497905	0.450411	0.405214	0.198616	0.578831	0.347578	0.290496	0.213168	0.182097	-0.00357971	0.057443	0.630917	0.751285	0.226	0.0427849	0.0214279	3.07e-05	0.000464407
Immunoinhibitor	KIR2DL1	-0.0526018	0.214018	0.0975762	0.0883787	0.121658	0.0725497	0.183442	0.171185	0.268794	0.128868	0.141129	0.0368257	0.289145	0.179194	0.231542	0.392356	0.265078	0.212569	0.172485	-0.0448464	0.22702	0.198572	0.237125	0.237841	0.126153	0.220012	0.0879753	0.151141	0.165973	0.142351	0.271971	0.247059	0.249657	0.0647735	0.427804	0.114306	0.17434	0.0307125	0.155587	0.298521	0.649582	0.046538	0.191288	0.0311247	0.0509518	0.100721	3.82e-05	0.000468004
Immunoinhibitor	KIR2DL3	-0.0530461	0.306161	0.218267	0.191347	0.203677	0.186438	0.225842	0.306383	0.287268	0.0231457	0.164009	0.21632	0.265098	0.0792782	0.302311	0.387383	0.262217	0.218566	0.215301	0.195302	0.297485	0.328766	0.287156	0.314109	0.0970105	0.328616	0.196371	0.188198	0.199586	0.275938	0.308766	0.284338	0.376804	0.100462	0.410595	0.385583	0.1552	0.235725	0.195892	0.306921	0.646818	0.00392697	0.00315918	2.59e-06	0.00100116	2.14e-05	3.52e-07	1.9e-10
Immunoinhibitor	BTLA	0.249219	0.145707	0.0419179	0.0709971	0.179521	0.0792453	0.186048	0.159742	0.138179	0.186323	0.184538	0.0647737	0.270766	0.310994	0.278318	0.357424	-0.0108428	0.187689	0.0946057	0.259802	0.229944	0.266398	0.200764	0.235559	0.157132	0.201387	0.137431	0.112674	0.369537	0.249469	0.301875	0.26317	0.489007	0.304619	0.474143	0.210561	0.461758	0.414919	0.312713	0.245525	0.0288354	0.178108	0.575284	0.083568	0.00381501	0.0729236	2.94e-05	0.00110863
Immunoinhibitor	TGFB1	-0.0163524	-0.00883944	0.133617	0.206574	0.012006	0.222153	0.201993	0.18889	0.0622038	0.2845	-0.11289	0.0700129	0.366861	0.234749	0.277971	0.416871	0.159231	0.280865	0.0861869	0.394218	0.0827079	0.320314	0.218329	0.32069	0.20378	0.219419	0.13812	0.338333	0.358342	0.189968	0.445852	0.425395	0.225649	0.265671	0.547951	0.205549	0.307299	0.277686	0.52414	0.390525	0.887748	0.935237	0.0729364	3.71e-07	0.847809	3.71e-07	5.54e-06	0.000110367
Immunoinhibitor	IL10RB	0.549751	0.351603	0.262286	0.251631	0.192651	0.303227	0.204622	0.308152	0.260347	0.179197	0.269669	0.266409	0.158379	0.524344	0.407112	0.761332	0.05318	0.489298	0.339753	0.557502	0.362964	0.169766	0.227705	0.392678	0.472318	0.372597	0.416995	0.140855	0.5814	0.472947	0.186434	0.178805	0.419895	0.430977	0.705917	0.268089	0.34295	0.519628	0.595666	0.520077	2.24e-07	0.000839582	0.000361217	4.8e-10	0.00187987	2.27e-12	4.15e-06	1.48e-10
Immunoinhibitor	LGALS9	0.186133	0.450009	0.205277	0.279237	0.252678	0.368935	0.405158	0.479203	0.46659	0.468407	0.230014	0.699356	0.425167	0.331241	0.527262	0.665472	0.00424442	0.407738	0.286189	0.615504	0.564277	0.231475	0.300296	0.644066	0.646502	0.410797	0.639839	0.340753	0.586212	0.464787	0.42494	0.409024	0.536571	0.524343	0.620213	0.509708	0.477265	0.648103	0.654365	0.636398	0.105061	1.23e-05	0.00556832	4.05e-12	4.03e-05	5.5e-18	4.26e-21	3.71e-25
Immunoinhibitor	CD274	0.397036	0.471071	0.279727	0.478648	0.361268	0.427931	0.308439	0.534702	0.177032	0.444577	0.697577	0.272107	0.451358	0.118624	0.531273	0.726894	0.390029	0.519611	0.379528	0.601874	0.504702	0.536402	0.498524	0.638123	0.485514	0.458372	0.550382	0.529419	0.394401	0.470022	0.577229	0.564646	0.51596	0.299428	0.255806	0.13938	0.575226	0.506244	0.574703	0.465725	0.000350037	4.13e-06	0.000136907	2.12e-35	2.26e-09	2.94e-24	1.95e-12	5.46e-32
Immunoinhibitor	IDO1	0.149909	0.286455	0.25537	0.37921	0.385097	0.309745	0.266714	0.465472	0.075497	0.344228	-0.0471534	0.326961	0.176876	0.14022	0.12684	0.641998	0.424467	0.551252	0.436833	0.372899	0.377572	0.440492	0.500884	0.438887	0.476562	0.447199	0.394772	0.364869	0.216587	0.292835	0.50576	0.477268	0.547479	0.516369	0.469456	0.103214	0.495961	0.316871	0.398418	0.486949	0.193158	0.00714849	0.000521315	8.72e-22	1.51e-10	7.19e-13	1.48e-09	1.19e-23
Immunoinhibitor	PDCD1LG2	0.148661	0.381927	0.153619	0.256897	0.323244	0.377835	0.346447	0.333561	0.178862	0.451122	0.209636	0.334406	0.322009	0.34074	0.25802	0.749769	0.340042	0.505837	0.344446	0.54259	0.445376	0.501951	0.558014	0.460485	0.388956	0.380439	0.458807	0.506738	0.59064	0.416395	0.48243	0.486823	0.517424	0.294043	0.657401	0.450092	0.544737	0.49499	0.580292	0.467985	0.196931	0.000261979	0.0389526	2.01e-10	1.1e-07	7.47e-19	1.72e-15	3.24e-12
Immunoinhibitor	TGFBR1	0.503273	-0.119269	0.152838	0.182458	0.165425	0.296566	0.220753	0.122991	0.0387868	0.14512	0.578803	0.383784	0.348956	0.60418	0.486813	0.541717	0.508555	0.430001	0.385187	0.105911	0.152497	0.284288	0.43162	0.27591	0.367749	0.330641	0.298566	0.392631	0.506615	0.50512	0.139659	0.191012	0.207543	0.162178	0.576322	0.566678	0.587489	0.448874	0.12353	0.330618	3.08e-06	0.271199	0.0399697	7.5e-06	0.00775435	7.11e-12	6.51e-07	0.0122641
Immunoinhibitor	CD160	0.194598	0.29818	0.123736	0.104919	0.35066	0.105882	0.175685	0.141033	0.250587	0.274677	0.362683	0.221221	0.334095	0.294397	0.264804	0.622158	0.398068	0.286738	0.292251	0.375471	0.187215	0.274656	0.262166	0.382236	0.335899	0.321066	-0.0120022	0.269842	0.268291	0.26192	0.196906	0.208952	0.272497	0.256991	0.467213	0.505649	0.4754	0.380252	0.412757	0.387901	0.0899026	0.00502972	0.0970051	0.0104393	7.04e-09	0.0164364	8.1e-05	0.0040365
Immunoinhibitor	KDR	0.300067	0.269703	0.0178998	0.0880076	0.179859	0.164506	0.261406	0.169398	-0.0947572	0.325493	-0.0428697	0.427027	-0.0209671	0.442822	0.468539	0.670791	0.540738	0.394696	0.365291	0.354606	0.202455	0.255264	0.289947	0.351673	0.450772	0.151971	0.117216	0.41538	0.440505	0.314144	0.366857	0.373832	0.184092	0.333623	0.569683	0.356499	0.357471	0.112	0.523927	0.260266	0.00801568	0.0115292	0.810976	0.0318421	0.00374826	0.000182257	3.18e-09	0.000537423
Immunoinhibitor	CD96	-0.0213036	0.280447	0.125818	0.241399	0.222601	0.188721	0.235964	0.335204	0.00199842	0.159026	0.353613	0.123037	-0.0994928	0.255066	0.192694	0.353723	-0.275814	0.498503	0.431736	0.29911	0.305103	0.360927	0.249348	0.382491	0.0979444	0.117243	0.332078	0.339294	0.399581	0.309196	0.511615	0.476781	0.482379	0.40336	0.574668	0.539449	0.503051	0.48975	0.369882	0.457104	0.854091	0.00851281	0.0914707	2.46e-09	0.000314024	1.69e-05	9.93e-08	2.5e-12
Immunoinhibitor	CD244	-0.0438151	-0.0164626	0.186759	0.170614	0.267866	0.19381	0.228853	0.284803	0.0586295	-0.015688	0.284928	0.281502	0.322373	0.199377	0.245602	0.669615	-0.0705719	0.284967	0.217591	0.336866	0.215383	0.384792	0.29209	0.299317	0.141286	0.196439	0.230924	0.248987	0.447345	0.274315	0.452578	0.41141	0.455655	0.232121	0.561757	0.459686	0.47415	0.423933	0.41328	0.345103	0.705156	0.879706	0.0118237	2.87e-05	1.29e-05	9.83e-06	2.43e-07	3.64e-09
Immunoinhibitor	PDCD1	-0.00336218	0.209021	0.231142	0.247826	0.16749	0.306006	0.369443	0.328353	-0.148861	0.161425	0.185897	0.434648	0.284725	0.230792	0.304672	0.350901	-0.245562	0.423652	0.338452	0.182343	0.219924	0.33685	0.362613	0.339074	0.132045	0.340818	0.224672	0.39308	0.261574	0.289043	0.548755	0.515023	0.402008	0.333584	0.445958	0.421613	0.336895	0.298898	0.429146	0.410869	0.976848	0.0520233	0.00174413	8.88e-10	0.00701138	1.39e-12	1.5e-17	7.3e-12
Immunoinhibitor	LAG3	0.268876	0.569476	0.351259	0.351263	0.256241	0.320659	0.475663	0.414679	0.299856	0.2055	0.404373	0.0882883	0.446437	0.158395	0.124835	0.540587	0.319313	0.179197	0.0928758	0.332669	0.371264	0.339024	0.411148	0.578752	0.22705	0.368461	0.29559	0.440123	0.275388	0.246513	0.584406	0.554445	0.42776	0.501559	0.500183	0.4263	0.126694	0.362758	0.0870809	0.390749	0.0180542	8.61e-09	1.24e-06	1.02e-18	3.11e-05	9.88e-14	1.76e-29	1.23e-18
Immunoinhibitor	HAVCR2	0.210736	0.274573	0.20581	0.270375	0.170852	0.355885	0.31355	0.387535	0.142489	0.205748	0.330819	0.294485	0.303919	-0.00320578	0.224638	0.740402	0.577109	0.354465	0.225596	0.439255	0.456044	0.444856	0.384467	0.404953	0.2804	0.340831	0.446709	0.470882	0.278934	0.41144	0.518369	0.509184	0.538527	0.376086	0.380779	0.431461	0.54308	0.515173	0.584749	0.47749	0.0658163	0.0100625	0.0054438	1.99e-11	0.00593729	9.2e-17	8.01e-13	2.76e-16
Immunoinhibitor	CTLA4	-0.0229501	0.236357	0.242291	0.282431	0.268564	0.284251	0.334777	0.326232	0.382549	0.216947	0.323636	0.13837	0.293216	0.164021	0.0472745	0.500014	0.447995	0.327864	0.238139	0.143003	0.359628	0.420449	0.379357	0.401001	0.100397	0.362733	0.326	0.458152	0.326588	0.331057	0.492707	0.479788	0.402958	0.324899	0.48362	0.42002	0.428436	0.426098	0.417134	0.444823	0.842952	0.027522	0.00101546	2.25e-12	1.22e-05	5.45e-11	1.66e-14	1.01e-11
Immunoinhibitor	TIGIT	-0.0703345	0.351585	0.197614	0.247661	0.295137	0.321069	0.357369	0.346554	0.297657	0.299441	0.386806	0.202317	0.380192	0.280117	0.301465	0.467143	0.552638	0.294464	0.322486	0.393918	0.353364	0.439747	0.375034	0.380263	0.218628	0.382081	0.305928	0.384306	0.389424	0.347598	0.527039	0.499541	0.467823	0.349907	0.567613	0.476031	0.538658	0.455329	0.39183	0.488776	0.543293	0.000840126	0.00766324	9.12e-10	1.4e-06	9.16e-14	1.9e-16	3.98e-13
Immunoinhibitor	CSF1R	-0.101059	0.181609	0.156202	0.159736	0.183293	0.364258	0.344918	0.255653	0.181212	0.259159	0.340704	0.30399	0.356767	0.388541	0.325172	0.712766	0.419818	0.0898824	0.02845	0.427729	0.305942	0.445925	0.374378	0.380586	0.256142	0.300005	0.294957	0.420963	0.589813	0.410018	0.494582	0.477423	0.44614	0.363348	0.644087	0.501842	0.551357	0.484144	0.565339	0.574062	0.381833	0.0922842	0.0357441	9.1e-05	0.00312778	1.53e-17	2.33e-15	1.34e-07
Immunoinhibitor	IL10	0.0932762	0.360214	0.115219	0.160653	0.197176	0.255583	0.211723	0.225973	0.0275289	-0.0776739	0.277991	0.43364	0.339662	0.295017	0.147084	0.576203	0.542929	0.337409	0.222559	0.363171	0.488823	0.367337	0.377474	0.299853	0.318193	0.247518	0.200178	0.368809	0.479978	0.388926	0.437126	0.422122	0.4032	0.414527	0.562591	0.449201	0.500773	0.49739	0.537278	0.528253	0.419742	0.000610134	0.122461	8.28e-05	0.00145737	4.29e-09	1.87e-06	3.41e-06
Immunostimulator	MICB	0.328421	0.20835	0.347571	0.444647	0.433944	0.457525	0.376142	0.485184	0.140324	0.427451	0.239157	0.270545	0.421426	0.482588	0.369082	0.645814	0.0380649	0.470105	0.311845	0.46993	0.412134	0.384476	0.505225	0.477961	0.469538	0.507256	0.505986	0.328834	0.559567	0.574111	0.486169	0.451792	0.234155	0.376996	0.655816	0.387796	0.562669	0.590298	0.551894	0.153602	0.00354439	0.0527988	1.63e-06	3.15e-30	2.85e-13	6.64e-28	3.49e-18	7.8e-26
Immunostimulator	CD80	0.255599	0.385542	0.297115	0.366997	0.40002	0.354783	0.344765	0.441154	0.0268801	0.338376	0.287897	0.305028	0.227641	0.351178	0.221858	0.384019	0.606102	0.525112	0.406579	0.494886	0.597813	0.478005	0.416224	0.562142	0.410082	0.404584	0.572414	0.488458	0.4845	0.448543	0.483163	0.48096	0.530574	0.414316	0.581958	0.48488	0.587095	0.518961	0.43563	0.468428	0.0248583	0.00022627	4.87e-05	2.08e-20	2.48e-11	1.16e-16	2.4e-15	3.82e-21
Immunostimulator	TNFSF13B	0.315261	0.525395	0.251081	0.262681	0.31383	0.35773	0.327025	0.380927	0.323745	0.296783	0.512887	0.287682	0.0193088	0.309505	0.254114	0.578069	0.495408	0.416895	0.327902	0.323314	0.522499	0.398621	0.446593	0.512048	0.195468	0.405708	0.53441	0.356795	0.487402	0.299056	0.469066	0.442738	0.503017	0.310135	0.625465	0.587279	0.502417	0.563286	0.595818	0.487664	0.00522617	1.74e-07	0.000651248	7.58e-11	2.65e-07	6.22e-17	7.08e-14	9.58e-16
Immunostimulator	CD28	0.153128	0.289337	0.112775	0.0704693	0.265675	0.217722	0.285624	0.171131	0.211536	-0.0142249	0.203421	0.374042	0.262428	0.341131	0.0474939	0.740908	-0.0560764	0.386219	0.313492	0.291721	0.337799	0.355849	0.297326	0.365691	0.16025	0.295148	0.232187	0.399859	0.459129	0.511696	0.416748	0.414711	0.354914	0.404242	0.576381	0.461731	0.489577	0.522656	0.395512	0.549282	0.183659	0.00656546	0.13065	0.0858967	1.53e-05	6.39e-07	8.37e-11	0.00046998
Immunostimulator	ICOS	0.0197494	0.310691	0.298259	0.337691	0.283767	0.309702	0.373737	0.382392	0.235743	0.179302	0.323909	0.228708	0.278344	0.274166	0.140259	0.56995	-0.108878	0.48107	0.420597	0.425554	0.434939	0.471065	0.47976	0.459662	0.265977	0.423339	0.333691	0.487591	0.428499	0.371019	0.468976	0.474675	0.488239	0.322403	0.583816	0.415003	0.546014	0.47113	0.358823	0.571128	0.864631	0.003402	4.54e-05	2.46e-17	3.63e-06	7.25e-13	5.92e-18	7.29e-16
Immunostimulator	TNFSF14	0.0733751	-0.213301	0.106012	0.0947987	0.282991	0.188521	0.354001	0.19659	0.109837	0.160989	0.360672	0.382497	0.130351	0.168879	0.307962	0.705862	0.530141	0.489084	0.379794	0.303308	0.279977	0.443744	0.330424	0.293034	0.270158	0.407116	0.158721	0.405965	0.181124	0.244379	0.464693	0.448237	0.454961	0.399916	0.386105	0.454528	0.576743	0.535117	0.440963	0.453009	0.525958	0.0472948	0.155499	0.0207371	3.87e-06	1.72e-05	3.79e-16	5.64e-05
Immunostimulator	TNFRSF9	0.455803	-0.032903	0.262376	0.265941	0.195158	0.356161	0.370792	0.329948	-0.123551	0.133147	0.199773	0.216456	0.346793	0.340953	0.316403	0.567993	0.498568	0.389009	0.319295	0.356038	0.396696	0.511407	0.354194	0.299412	0.259074	0.365757	0.398283	0.438938	0.390364	0.311562	0.532376	0.519674	0.490331	0.308667	0.568561	0.516488	0.576736	0.500564	0.34491	0.491682	3.1e-05	0.762239	0.000359472	4.33e-11	0.00163369	8.68e-17	1.12e-17	5.7e-12
Immunostimulator	CD86	0.023603	0.344841	0.227896	0.236361	0.220754	0.344849	0.271205	0.305916	0.145762	0.155967	0.335013	0.272879	0.143534	0.305489	0.204396	0.572734	0.541165	0.315897	0.191426	0.502755	0.48042	0.452016	0.397561	0.421322	0.315894	0.376378	0.423453	0.490475	0.54217	0.456894	0.497666	0.496044	0.503765	0.355204	0.610704	0.507777	0.578949	0.512249	0.530683	0.525574	0.838544	0.0010721	0.00203212	5.34e-09	0.00035319	9.02e-16	7.62e-10	2.03e-10
Immunostimulator	IL2RA	0.135436	0.177832	0.121344	0.246236	0.161036	0.387351	0.340135	0.359565	0.0125713	-0.129175	0.232794	0.15235	0.264905	0.377703	0.328135	0.471438	0.542499	0.364066	0.251628	0.497723	0.408157	0.407718	0.364365	0.346775	0.241769	0.315757	0.397921	0.491814	0.478996	0.374154	0.535666	0.520505	0.370461	0.28542	0.564478	0.339717	0.580681	0.53327	0.350145	0.471594	0.240223	0.0993783	0.103689	1.15e-09	0.0095699	8.24e-20	5.94e-15	4.43e-14
Immunostimulator	TNFSF13	0.139785	0.202707	-0.0235667	0.101308	0.240591	0.0884266	0.275313	0.31244	0.387391	0.212666	0.431438	0.332561	-0.00476173	0.219524	0.250725	0.629586	0.513923	0.366183	0.25102	0.445924	0.186371	0.145621	0.275679	0.391503	0.292531	0.257174	0.400845	0.143058	0.372348	0.466702	0.381238	0.333962	0.393185	0.157562	0.0590111	0.25262	0.279526	0.301417	0.578859	0.39726	0.225318	0.0597041	0.752834	0.0134237	9.49e-05	0.0453003	4.12e-10	7.95e-11
Immunostimulator	TNFSF15	0.167358	0.186398	0.0373561	0.155303	0.210379	0.124249	0.360125	0.294555	0.0256949	0.274105	0.255135	0.476221	0.312732	0.294284	0.241045	0.760707	0.550333	0.398451	0.280267	0.317229	0.198302	0.197359	0.177569	0.39021	0.296533	0.11792	0.298991	0.311324	0.382866	0.341656	0.146994	0.184779	0.374988	0.270473	0.221093	0.38413	0.435648	0.561942	0.40434	0.458852	0.145717	0.0838735	0.617591	0.000142729	0.000671578	0.00482869	1.07e-16	9.88e-10
Immunostimulator	ENTPD1	0.304427	0.189913	0.041554	0.0842078	0.206119	0.230533	0.228526	0.146946	0.316124	0.274379	0.0983414	0.476221	0.141573	0.574732	0.258303	0.731846	0.598769	0.454456	0.349749	0.353616	0.300916	0.300554	0.272299	0.35981	0.319476	0.207346	0.362997	0.418718	0.534099	0.429939	0.391218	0.392649	0.290324	-0.0396738	0.692473	0.491174	0.456164	0.289746	0.469151	0.576542	0.00710551	0.0780962	0.578608	0.040036	0.000866836	1.29e-07	2.53e-07	0.00272512
Immunostimulator	TMEM173	0.285678	0.00717179	0.14664	0.194946	0.289721	0.0995876	0.303085	0.203908	0.0492038	0.140206	-0.00230693	0.321236	0.0866609	0.340666	0.193293	0.648261	0.416188	0.3617	0.221346	0.447563	0.25717	0.294376	0.328615	0.267064	0.476109	0.380925	0.430442	0.21878	0.504168	0.371752	0.354132	0.330793	0.137263	0.283515	0.598544	0.545071	0.356931	0.472468	0.541302	0.497603	0.0117845	0.947436	0.0488576	1.66e-06	2.21e-06	0.0240883	4.85e-12	2.91e-05
Immunostimulator	IL6R	0.25306	0.212323	0.131372	0.194944	0.337273	0.072976	0.222162	0.175881	0.196627	0.354695	0.105962	0.279794	0.405938	0.432475	0.246008	0.558238	0.656073	0.297843	0.279367	0.178356	0.233911	0.212746	0.289603	0.406398	0.340348	0.3348	0.096672	0.319535	0.469556	0.303195	0.463899	0.430851	0.0960596	0.143533	0.575007	0.368573	0.410726	0.532369	0.525149	0.156985	0.0263817	0.0483429	0.0779295	1.66e-06	2.78e-08	0.0987302	5.5e-07	0.000323274
Immunostimulator	RAET1E	0.24963	0.183591	0.169256	0.260307	0.365673	0.378123	0.129501	0.186253	0.0551428	0.197714	0.135892	0.183204	0.105465	0.343339	0.218427	0.358749	0.512489	0.226832	0.251887	0.0755691	0.131298	0.42391	0.271274	0.268074	0.146648	0.285965	0.441548	0.463039	0.387238	0.438124	0.358077	0.377186	0.0825796	-0.0542314	0.566225	0.319889	0.378581	0.395392	0.385928	0.28966	0.0285636	0.0887261	0.0227394	1.14e-10	1.39e-09	6.99e-19	0.00379307	0.000138055
Immunostimulator	TNFSF18	0.209921	0.469251	0.128668	0.109698	0.329347	0.0946484	0.0706193	0.0621372	0.163234	0.160286	0.208643	0.492789	0.350574	0.325554	0.207908	0.450112	0.559615	0.0760053	0.0551119	0.271204	0.29496	0.311519	0.176729	0.323826	0.329703	0.252342	0.25104	0.150723	0.382696	0.472258	0.0579237	0.0748977	0.414745	0.176994	0.541246	0.58091	0.436563	0.494273	0.3307	0.443808	0.0668921	4.55e-06	0.0843047	0.00740015	6.09e-08	0.0320872	0.115501	0.207056
Immunostimulator	NT5E	0.436738	0.280331	0.14283	0.154715	0.284279	0.209501	0.282638	0.171423	0.196322	0.358839	0.37621	-0.0306306	0.236414	0.419623	0.313176	0.377902	0.578562	0.385449	0.372495	0.337898	0.371501	0.136928	0.397075	0.231164	0.149296	0.35016	0.35779	0.279767	0.439479	0.281814	0.13586	0.16835	0.38024	0.294751	0.497129	0.505282	0.339444	0.489916	0.517594	0.419871	7.16e-05	0.0085412	0.0550962	0.000151375	3.48e-06	1.7e-06	1.34e-10	0.000459433
Immunostimulator	CD40	0.133672	-0.015829	0.179541	0.193892	0.202667	0.316133	0.280091	0.259165	0.278452	0.158648	0.303414	0.321493	0.382974	0.409221	0.347675	0.490287	0.467212	0.389886	0.234416	0.245657	0.215879	0.381356	0.280026	0.259042	0.362917	0.235005	0.346125	0.290217	0.413662	0.37753	0.396653	0.374513	0.348652	0.176709	0.596693	0.376203	0.329536	0.371204	0.534438	0.381754	0.246458	0.884303	0.0155877	1.89e-06	0.00106206	2.27e-13	1.98e-10	8.85e-08
Immunostimulator	TNFSF4	0.32366	0.108982	0.124704	0.156929	0.172094	0.267647	0.217692	0.248931	0.229189	0.128472	0.509572	0.333848	0.324034	0.344841	0.19546	0.710263	0.27775	0.344103	0.299766	-0.0193838	0.357312	0.317234	0.158664	0.16436	0.245422	0.146059	0.382133	0.357405	0.507553	0.380982	0.291267	0.306057	0.340978	0.120161	0.616702	0.44215	0.377679	0.528517	0.294991	0.344813	0.00408694	0.314987	0.0944001	0.00012119	0.00557932	7.27e-10	9.36e-07	2.89e-07
Immunostimulator	C10orf54	0.306486	0.39834	0.217997	0.206161	0.268937	0.26624	0.324419	0.24697	0.391217	0.186165	0.0578476	0.252252	0.238469	0.460986	0.409678	0.648261	0.631658	-0.0468549	-0.0308622	0.449248	0.129543	0.463364	0.395013	0.297278	0.419615	0.31113	0.400699	0.402454	0.513462	0.390152	0.525559	0.501301	0.421495	0.428711	0.659116	0.480147	0.330272	0.38697	0.533312	0.629496	0.00670821	0.000132835	0.00319761	3.92e-07	1.19e-05	8.99e-10	1.14e-13	3.6e-07
Immunostimulator	KLRC1	0.209092	0.381563	0.310151	0.272625	0.281928	0.213962	0.247747	0.275268	0.26977	-0.00956548	0.30129	-0.0110732	0.351311	0.131221	0.265251	0.352601	0.449897	0.0487109	0.131919	0.439324	0.289897	0.357423	0.391979	0.341394	0.242541	0.411762	0.248506	0.266476	0.171459	0.331652	0.417259	0.387035	0.480658	0.307832	0.369172	0.453406	0.315541	0.358871	0.220408	0.459573	0.0680018	0.000265849	2.15e-05	1.34e-11	4.22e-06	1e-06	2.11e-08	1.24e-08
Immunostimulator	KLRK1	0.0926576	0.345698	0.185431	0.157179	0.263636	0.207612	0.274496	0.219365	0.00393163	-0.154209	0.252379	0.159104	0.287567	0.145222	0.198511	0.39068	0.337236	-0.295311	-0.163684	0.218818	0.233381	0.382581	0.279041	0.321936	0.201812	0.357399	0.170775	0.219922	0.292664	0.271247	0.442153	0.38601	0.410673	0.325441	0.507797	0.430668	0.423964	0.350162	0.301164	0.448911	0.422845	0.0010397	0.012449	0.000118168	1.79e-05	2.11e-06	4.66e-10	6.64e-06
Immunostimulator	LTA	0.139257	0.357851	0.254578	0.105415	0.240302	0.235497	0.304316	0.185952	0.0882463	0.163673	0.0352437	0.0902304	0.25747	0.188065	0.282019	0.0115634	-0.0202647	-0.000667006	-0.0715032	0.281336	0.33813	0.422969	0.281993	0.441512	0.161438	0.262128	0.225074	0.353604	0.365027	0.336503	0.512282	0.477905	0.401503	0.213288	0.541717	0.453403	0.4708	0.415522	0.225419	0.440718	0.227092	0.000666598	0.000543333	0.0100785	9.69e-05	6.78e-08	3.94e-12	0.000141595
Immunostimulator	TNFRSF8	0.127026	0.0709898	0.146602	0.121613	0.0605285	0.276407	0.284934	0.167636	0.167956	-0.115493	0.123242	0.224926	0.371497	0.193392	0.312002	0.36494	0.147769	-0.019789	-0.0906143	0.0159461	0.123404	0.309607	0.218882	0.302707	0.220842	0.180028	0.21704	0.273164	0.397002	0.332332	0.488375	0.445639	0.394209	0.419134	0.524634	0.437731	0.355353	0.284404	0.326496	0.158631	0.270948	0.5135	0.0489163	0.00296578	0.332846	1.89e-10	9.34e-11	0.000615149
Immunostimulator	ULBP1	0.248718	-0.155909	0.0383096	0.212266	0.224036	0.252584	-0.0408642	0.158166	0.0557733	0.0820259	0.576907	0.137856	-0.144107	0.428555	0.199411	0.515273	0.234982	0.389822	0.296131	0.199828	0.157785	0.0622932	-0.176557	0.279197	0.365402	0.157383	0.229746	0.318663	0.242991	0.217743	0.0426679	0.106304	0.173784	0.221021	0.418275	0.331141	0.298134	0.210995	-0.0252746	0.125735	0.0291694	0.149297	0.608637	1.73e-07	0.000286401	6.58e-09	0.362817	0.00124302
Immunostimulator	CD276	0.578463	0.0908097	0.211551	0.27582	0.090015	0.402168	0.200407	0.243809	0.00107984	0.269583	0.279046	0.304762	0.036548	0.462116	0.421338	0.257589	0.475138	0.489355	0.332124	0.260176	0.188047	0.039976	0.191626	0.307317	0.201627	0.269791	0.292769	0.526646	0.431713	0.35893	0.485911	0.50226	0.269708	0.35052	0.430739	0.418077	0.267926	0.51781	0.155338	0.234236	3.59e-08	0.402876	0.00425193	7.54e-12	0.149369	2.3e-21	6.58e-06	5.12e-07
Immunostimulator	PVR	0.386823	0.242875	0.26587	0.28198	0.132162	0.382407	0.224637	0.264527	0.171713	0.293695	0.529081	0.211326	0.178288	0.425259	0.452087	0.58395	0.456365	0.379346	0.272446	0.285524	0.202975	0.125407	0.316022	0.366616	0.238959	0.316555	0.324122	0.339005	0.323908	0.265485	0.261483	0.276932	0.243377	0.372226	0.156784	0.255793	0.375974	0.433111	0.115006	0.137703	0.000510531	0.0234101	0.000297501	2.44e-12	0.0338507	2.61e-19	4.08e-07	4.66e-08
Immunostimulator	TNFRSF14	-0.00577073	0.385299	0.053944	0.138005	0.243248	0.130112	0.329163	0.347125	0.213298	0.432025	0.178554	0.468726	0.301846	-0.0817434	0.259374	0.477928	0.217128	0.468128	0.284074	0.404459	0.0203837	0.174349	0.197978	0.337312	0.116592	0.160972	0.280263	0.117404	0.0999668	0.339768	0.328746	0.286053	-0.0451511	0.143796	0.20211	0.0249468	0.0347702	0.138941	0.510162	0.376179	0.960274	0.000228516	0.470762	0.000737091	7.89e-05	0.00315383	4.77e-14	3.63e-13
Immunostimulator	CD70	0.0861692	0.0163578	0.0109281	0.15802	0.0936533	0.26301	0.290395	0.24774	0.0813373	-0.0903378	0.0862914	-0.00746653	0.097034	0.122998	0.226152	-0.0838344	0.33761	0.453601	0.357266	0.352266	0.181282	0.1746	0.156714	0.209132	0.207421	0.228505	0.394688	0.246515	0.0274577	0.239851	0.420825	0.389312	0.283435	0.248943	0.396852	0.344782	0.29933	0.424107	0.375338	-0.0281617	0.45618	0.880466	0.883915	0.000108492	0.133539	1.45e-09	3.92e-11	3.3e-07
Immunostimulator	TNFSF9	0.121137	0.0400975	0.187762	0.260413	-0.00629635	0.173947	0.21555	0.255734	-0.0155702	-0.177555	-0.013147	0.255423	-0.104246	0.0867494	0.113611	0.329903	0.374655	-0.0693116	0.000184253	0.208959	0.20208	0.213043	0.0972405	0.105187	0.0664456	0.11507	0.352921	0.0292568	0.11973	0.254166	0.309428	0.251546	0.0297092	0.297209	0.216564	0.193318	0.180764	0.441725	0.203316	-0.143282	0.293968	0.712319	0.0113695	1.12e-10	0.919833	7.48e-05	1.2e-06	1.32e-07
Immunostimulator	ICOSLG	0.127719	0.300299	0.0990696	0.0807789	0.114728	0.271263	0.265351	0.135146	-0.189928	0.171985	-0.0998388	0.326168	0.492188	0.26044	0.328054	0.0252081	0.412289	0.214206	0.161358	0.091136	-0.0143502	0.168259	0.0938182	0.279405	0.187892	0.0566512	0.196637	0.0812022	0.217141	0.231364	0.275294	0.237103	0.111563	0.28772	0.35154	0.0363578	0.274832	0.282343	0.381358	0.10503	0.268321	0.00471293	0.184549	0.0488975	0.0657779	4.2e-10	1.8e-09	0.00588447
Immunostimulator	TNFRSF18	-0.0130643	0.165804	0.0433119	0.277502	0.0169142	0.181158	0.0425698	0.298331	0.00166722	0.139887	0.0307366	0.177864	0.0699321	0.139922	0.0774651	0.0814061	0.227959	0.289707	0.16909	0.219057	-0.0200116	0.0891505	-0.203529	0.219642	0.0267357	0.222082	0.248361	0.279553	0.101676	0.178694	0.505168	0.457064	0.343911	0.419811	0.255316	0.381815	0.0528736	0.295957	0.316405	0.301581	0.910214	0.124835	0.562632	5.56e-12	0.786866	3.67e-05	0.343116	5.89e-10
Immunostimulator	TNFRSF4	0.0414079	-0.0558819	0.0774182	0.0789221	-0.00293603	0.162953	0.277337	0.211572	0.103553	0.0196076	-0.142511	0.422909	0.00581823	0.0825798	0.239061	0.204325	0.104777	0.338027	0.180605	0.123347	-0.004078	0.229939	0.120901	0.212241	-0.066742	0.114107	0.0713833	0.207118	0.0666936	0.123849	0.412485	0.368762	0.247731	0.267234	0.39491	0.184196	0.179579	0.0707336	0.267898	0.390423	0.72067	0.607186	0.300251	0.0543458	0.962568	0.000210053	3.03e-10	1.42e-05
Immunostimulator	HHLA2	0.259787	-0.0488984	-0.0080042	-0.0203878	0.155908	0.136685	-0.02183	0.0891452	0.0265155	0.194467	0.185627	0.228174	0.205376	0.111788	0.100016	0.6714	0.203772	-0.0812596	0.0137021	0.092142	0.116856	-0.0853791	0.00333337	0.170778	0.191025	0.0819825	0.296521	0.106816	0.195781	0.309197	0.114873	0.113257	0.22522	0.0893032	0.372926	0.401346	0.19177	0.225721	0.22463	0.176619	0.0225095	0.652879	0.914836	0.61967	0.012161	0.00191648	0.626975	0.0699922
Immunostimulator	TNFRSF25	0.111232	0.0863091	0.261838	0.272829	0.0470696	0.145021	0.128701	0.193703	0.226686	0.104776	0.145965	0.204891	0.266735	0.0826541	0.100604	0.558874	0.403883	-0.0217671	-0.114471	-0.0311771	-0.055881	0.313832	0.0326084	0.377558	0.234843	0.123887	0.227423	0.143976	0.102623	0.327803	0.0899493	0.0978391	0.224118	0.174687	0.261384	0.177752	0.183087	0.217492	0.325744	0.137368	0.335503	0.426684	0.000370027	1.29e-11	0.451573	0.000987441	0.00401696	7.28e-05
Immunostimulator	CXCL12	-0.0252323	0.00868452	-0.102105	-0.128312	-0.0142934	0.0980136	0.130644	-0.0695479	0.0759515	-0.035089	-0.0211563	0.242728	-0.00570277	0.262017	0.202338	0.482077	0.129476	0.0426404	0.144967	-0.0466684	0.0594127	0.102489	0.111063	0.0322196	0.0346165	0.0397152	-0.00369284	0.288791	0.38146	0.146311	0.283207	0.278426	0.270692	0.264008	0.524214	0.388192	0.278094	0.344637	0.475247	0.297766	0.827565	0.93637	0.171392	0.00171112	0.819271	0.0264262	0.00349304	0.157796
Immunostimulator	TNFRSF13B	-0.00914513	-0.0305931	-0.00222593	-0.0770263	0.16641	-0.0066542	0.11199	-0.000994119	0.0629561	0.16425	0.11706	-0.0232523	0.158665	0.0882012	0.144755	0.134019	0.230473	0.0444073	0.0390238	-0.0424502	0.0128725	0.223493	0.114187	0.205439	0.163486	0.110921	0.144305	0.240295	0.180084	0.188689	0.333643	0.312752	0.267138	0.27912	0.329774	0.186546	0.304138	0.346652	0.333979	0.293772	0.937083	0.778487	0.976275	0.0604205	0.00739162	0.88049	0.0123929	0.983911
Immunostimulator	TNFRSF17	-0.0814171	-0.0328053	-0.0547778	-0.0399795	0.129912	-0.127396	0.0530075	0.0542998	0.162336	0.0205441	0.135498	0.124047	0.178944	0.144107	0.192864	0.0508788	0.0918718	0.0341939	0.00986408	0.0215424	0.0832035	0.200361	0.0376566	0.149993	0.18784	0.122696	0.118173	0.183858	0.192683	0.182916	0.281217	0.263281	0.287965	0.34499	0.337436	0.225695	0.344827	0.287871	0.272816	0.237315	0.481485	0.762924	0.463922	0.330283	0.0370318	0.00385004	0.237695	0.270326
Immunostimulator	BTNL2	0.0186835	-0.0156889	0.00683289	-0.0030211	0.0541756	0.0937115	0.000356402	-0.0139411	0.0339329	0.141055	0.0934697	0.0886164	0.0735852	0.198252	0.239508	0.338814	0.317706	0.168433	0.153207	-0.138632	0.0706895	0.0538108	0.010272	0.0956809	0.248857	-0.0349955	-0.0305901	0.208323	0.0725403	0.109795	-0.0245588	0.0306361	0.279742	-0.0487913	0.162602	0.106012	0.158492	0.139826	0.25462	0.203782	0.871873	0.88532	0.927261	0.941378	0.386161	0.0338366	0.99367	0.777318
Immunostimulator	IL6	0.132888	0.0738513	0.0536058	0.0345106	0.0398176	0.155455	0.0875915	0.030996	0.100901	-0.0386117	-0.036167	0.187271	0.185374	0.157682	-0.12528	0.382723	0.511086	0.31583	0.200519	0.17749	0.0307391	0.102098	0.134574	0.151125	0.309107	0.153638	0.0699046	0.333164	0.154635	0.228626	0.278103	0.291486	0.163006	0.192516	0.324464	0.135868	0.163969	0.37371	0.290338	-0.0116831	0.249265	0.496628	0.473552	0.400749	0.524312	0.000409465	0.0507571	0.529402
Immunostimulator	TNFRSF13C	0.229213	0.000701879	-0.047893	0.0401918	0.207897	0.0614591	-0.036207	0.067836	0.118566	0.110595	0.0108113	0.147123	0.213777	0.245825	0.201555	-0.177729	0.149575	-0.279134	-0.218161	-0.117294	0.024352	-0.0333675	-0.163148	0.139907	0.252065	-0.00717526	0.099575	0.185052	0.164794	0.388154	0.322566	0.29453	-0.0285137	-0.0306719	0.226946	-0.0276609	0.341688	0.305369	0.0306814	0.502389	0.0449396	0.994852	0.522018	0.32772	0.000779741	0.164548	0.420113	0.168304
Immunostimulator	TMIGD2	-0.117901	0.172702	0.0834599	0.107727	0.183823	0.227285	0.242874	0.199558	0.326173	-0.0986712	0.336021	0.0955262	0.28389	0.0781193	0.141078	0.284244	-0.588214	-0.15623	-0.0651846	-0.107028	0.113539	0.286228	0.282808	0.253971	0.146256	0.133503	0.219318	0.108869	0.0896794	0.0927699	0.279462	0.250502	0.349074	0.0518001	0.243193	0.348143	0.219388	0.288559	0.205843	0.40117	0.30715	0.109687	0.263991	0.00854185	0.00304078	1.95e-07	4.05e-08	4.33e-05
Immunostimulator	CD27	-0.0737393	0.183124	0.0127923	0.0198585	0.164366	0.041026	0.180153	0.116533	0.353747	0.217203	0.290244	0.135805	0.226039	0.160208	0.190618	-0.161656	-0.226742	0.362485	0.319576	0.0615165	0.14645	0.265328	0.179423	0.243867	0.0993063	0.201968	0.18646	0.309945	0.247656	0.250223	0.440173	0.414029	0.379024	0.423903	0.464775	0.365765	0.374608	0.0894609	0.331984	0.350406	0.5239	0.0895551	0.864289	0.628791	0.00816163	0.353749	5.27e-05	0.0176912
Immunostimulator	CXCR4	0.0833525	0.0648016	-0.0343979	-0.0161341	0.0872457	0.114206	0.110979	0.118465	0.0941159	0.125631	0.0263355	0.25045	0.0127474	0.220572	0.024103	0.440102	-0.246685	0.438584	0.310639	-0.0523075	0.109274	0.0546614	0.0469732	0.232175	0.268736	0.11941	0.2597	0.25654	0.314522	0.421728	0.476824	0.433876	0.37275	0.183472	0.562286	0.500376	0.49113	0.40374	0.168378	0.313073	0.471089	0.550966	0.645727	0.694504	0.162343	0.00962933	0.0132111	0.0158821
Immunostimulator	CD40LG	-0.00100434	0.207703	0.032881	-0.0131212	0.206623	0.0883129	0.219426	0.122381	0.12923	0.2624	0.302247	0.211407	0.205886	0.286871	0.250976	0.472531	0.08041	0.464314	0.419203	0.138386	0.220037	0.289474	0.253262	0.341852	0.256429	0.212505	0.148116	0.282082	0.345708	0.383673	0.264477	0.266623	0.368038	0.305964	0.547626	0.440279	0.57693	0.483466	0.378475	0.392162	0.993083	0.0535554	0.660355	0.749422	0.00084127	0.045579	7.62e-07	0.012705
Immunostimulator	CD48	-0.0512996	0.243924	0.125988	0.0459175	0.228763	0.0786595	0.149913	0.157667	0.0579383	0.226593	0.294719	0.166538	0.390312	0.177884	-0.0361882	0.129972	-0.0917998	0.542057	0.443381	0.157157	0.303832	0.399045	0.296495	0.320503	0.268311	0.244133	0.212698	0.318012	0.40021	0.345218	0.447557	0.423185	0.420469	0.295728	0.54654	0.531602	0.470216	0.446917	0.441986	0.44084	0.657707	0.0227999	0.0910281	0.263446	0.000210644	0.0750742	0.000790728	0.00128866
[truncated: 32 more columns]
