# Supplementary material for: Pan-cancer multi-omics profiling of OAS3 reveals its immunological and prognostic associations across human cancers
Source: PeerJ. 2026 Feb 12;14:e20805. doi: 10.7717/peerj.20805 (PMC12906706; doi:10.7717/peerj.20805)
Supplement: Supplemental Information 1 [file peerj-14-20805-s001.zip › Figure 4/Immune checkpoint gene.xlsx]

## Sheet: Sheet1
CODE	SampleNum	SigCount	positiveCount	negativeCount
GBMLGG	662	49	47	2
LGG	509	46	45	1
LAML	173	36	36	0
WT	120	42	42	0
SKCM	102	45	45	0
BRCA	1092	48	47	1
CESC	304	52	50	2
HNSC	518	56	52	4
UCS	57	27	27	0
UVM	79	38	38	0
READ	92	41	41	0
LUSC	498	53	52	1
OV	419	56	56	0
GBM	153	35	34	1
MESO	87	28	28	0
ESCA	181	27	27	0
LUAD	513	50	50	0
STES	595	50	47	3
KIRP	288	49	48	1
CHOL	36	16	15	1
PAAD	178	44	44	0
BLCA	407	50	49	1
STAD	414	52	51	1
SARC	258	44	43	1
UCEC	180	40	40	0
ACC	77	19	19	0
ALL	132	26	25	1
PCPG	177	42	38	4
THYM	119	53	47	6
DLBC	47	46	45	1
KIPAN	884	57	55	2
PRAD	495	55	55	0
KIRC	530	54	53	1
LIHC	369	56	56	0
KICH	66	41	41	0
THCA	504	53	52	1
COAD	288	52	51	1
COADREAD	380	52	51	1
NB	153	51	49	2
TGCT	148	48	48	0
