# Supplementary material for: Pan-cancer multi-omics profiling of OAS3 reveals its immunological and prognostic associations across human cancers
Source: PeerJ. 2026 Feb 12;14:e20805. doi: 10.7717/peerj.20805 (PMC12906706; doi:10.7717/peerj.20805)
Supplement: Supplemental Information 1 [file peerj-14-20805-s001.zip › Figure 4/Immune-related genes.xlsx]

## Sheet: Sheet2
CODE	SampleNum	SigCount	positiveCount	negativeCount
ACC	77	37	36	1
MESO	87	68	66	2
ESCA	181	57	57	0
STES	595	114	107	7
SARC	258	107	104	3
LUAD	513	128	126	2
LUSC	498	125	124	1
STAD	414	123	120	3
ALL	132	62	57	5
GBM	153	83	74	9
PCPG	177	93	87	6
CHOL	36	30	29	1
LAML	173	104	103	1
KIRP	288	113	111	2
WT	120	97	97	0
DLBC	47	104	102	2
THYM	119	111	100	11
GBMLGG	662	125	115	10
LGG	509	121	112	9
UCS	57	84	84	0
BRCA	1092	128	121	7
CESC	304	121	120	1
HNSC	518	129	121	8
OV	419	131	131	0
UCEC	180	107	107	0
BLCA	407	128	125	3
PAAD	178	116	114	2
READ	92	105	105	0
KIRC	530	138	137	1
LIHC	369	141	139	2
COAD	288	137	136	1
COADREAD	380	138	137	1
SKCM	102	112	112	0
UVM	79	99	99	0
KIPAN	884	146	141	5
KICH	66	108	108	0
PRAD	495	140	138	2
THCA	504	140	139	1
NB	153	134	133	1
TGCT	148	124	124	0
