# Supplementary material for: Pan-cancer multi-omics profiling of OAS3 reveals its immunological and prognostic associations across human cancers
Source: PeerJ. 2026 Feb 12;14:e20805. doi: 10.7717/peerj.20805 (PMC12906706; doi:10.7717/peerj.20805)
Supplement: Supplemental Information 1 [file peerj-14-20805-s001.zip › Figure 4/stemness scores.xlsx]

## Sheet: Sheet1
Cancer types	DNAss	Expression	SampleName
GBM(N=51)	0.142061	3.7529	TCGA-06-5412-01
GBM(N=51)	0.181539	3.9956	TCGA-12-5299-01
GBM(N=51)	0.124403	2.4623	TCGA-06-5410-01
GBM(N=51)	0.253353	4.2721	TCGA-76-4929-01
GBM(N=51)	0.259929	3.7888	TCGA-06-0125-01
GBM(N=51)	0.143726	1.4962	TCGA-26-1442-01
GBM(N=51)	0.198764	4.9589	TCGA-26-5136-01
GBM(N=51)	0.226462	3.7367	TCGA-76-4927-01
GBM(N=51)	0.237429	4.6759	TCGA-26-5132-01
GBM(N=51)	0.20769	3.1971	TCGA-76-4932-01
GBM(N=51)	0.198018	3.1426	TCGA-06-0190-01
GBM(N=51)	0.27351	3.4933	TCGA-26-5135-01
GBM(N=51)	0.245844	3.1781	TCGA-12-5295-01
GBM(N=51)	0.207893	6.5078	TCGA-28-5204-01
GBM(N=51)	0.25055	3.5815	TCGA-06-5856-01
GBM(N=51)	0.210519	2.6602	TCGA-06-5418-01
GBM(N=51)	0.204701	4.5047	TCGA-06-5414-01
GBM(N=51)	0.245248	0.5271	TCGA-06-5417-01
GBM(N=51)	0.265868	1.177	TCGA-26-5134-01
GBM(N=51)	0.237194	3.1781	TCGA-76-4925-01
GBM(N=51)	0.213656	3.8886	TCGA-28-2510-01
GBM(N=51)	0.192892	3.3061	TCGA-06-5413-01
GBM(N=51)	0.300699	3.9242	TCGA-28-5215-01
GBM(N=51)	0.280193	5.3593	TCGA-28-5220-01
GBM(N=51)	0.219136	3.80641	TCGA-06-0211-01
GBM(N=51)	0.222426	3.5669	TCGA-76-4931-01
GBM(N=51)	0.262099	3.8451	TCGA-32-5222-01
GBM(N=51)	0.165214	2.233	TCGA-28-5213-01
GBM(N=51)	0.221684	4.8022	TCGA-28-5209-01
GBM(N=51)	0.154609	2.9581	TCGA-28-5218-01
GBM(N=51)	0.243754	4.7458	TCGA-06-5859-01
GBM(N=51)	0.247155	3.8788	TCGA-19-4065-01
GBM(N=51)	0.255751	6.0451	TCGA-06-5408-01
GBM(N=51)	0.339698	2.6962	TCGA-28-5216-01
GBM(N=51)	0.243883	4.4977	TCGA-28-5207-01
GBM(N=51)	0.640447	3.2034	TCGA-06-5416-01
GBM(N=51)	0.202307	3.8431	TCGA-06-5415-01
GBM(N=51)	0.287325	2.6185	TCGA-06-5411-01
GBM(N=51)	0.236024	3.2959	TCGA-26-5139-01
GBM(N=51)	0.174336	3.4791	TCGA-76-4928-01
GBM(N=51)	0.151281	3.1733	TCGA-32-1980-01
GBM(N=51)	0.150394	2.4518	TCGA-14-0781-01
GBM(N=51)	0.230409	3.5815	TCGA-76-4926-01
GBM(N=51)	0.27724	2.4571	TCGA-26-5133-01
GBM(N=51)	0.215047	1.7097	TCGA-41-5651-01
GBM(N=51)	0.276883	2.7292	TCGA-06-0210-01
GBM(N=51)	0.17757	3.402	TCGA-19-5960-01
GBM(N=51)	0.163006	5.0993	TCGA-15-1444-01
GBM(N=51)	0.253931	4.3625	TCGA-28-5208-01
GBM(N=51)	0.260444	5.5189	TCGA-06-1804-01
GBM(N=51)	0.271342	4.7955	TCGA-06-5858-01
GBMLGG(N=558)	0.0792777	2.945	TCGA-S9-A7J2-01
GBMLGG(N=558)	0.234888	3.1556	TCGA-E1-A7YI-01
GBMLGG(N=558)	0.142061	3.7529	TCGA-06-5412-01
GBMLGG(N=558)	0.0767957	3.3759	TCGA-DU-7302-01
GBMLGG(N=558)	0.126115	4.8709	TCGA-DU-A7TI-01
GBMLGG(N=558)	0.181539	3.9956	TCGA-12-5299-01
GBMLGG(N=558)	0.171169	2.8014	TCGA-P5-A5EX-01
GBMLGG(N=558)	0.124214	4.964	TCGA-HT-8563-01
GBMLGG(N=558)	0.0795797	2.5137	TCGA-FG-A60K-01
GBMLGG(N=558)	0.183058	2.8422	TCGA-CS-5397-01
GBMLGG(N=558)	0.0782964	2.6114	TCGA-E1-5322-01
GBMLGG(N=558)	0.134682	1.46	TCGA-HT-8558-01
GBMLGG(N=558)	0.0898818	2.1574	TCGA-S9-A6U8-01
GBMLGG(N=558)	0.110977	3.2034	TCGA-HT-7854-01
GBMLGG(N=558)	0.109683	3.6669	TCGA-HT-7467-01
GBMLGG(N=558)	0.115531	2.3788	TCGA-HT-7874-01
GBMLGG(N=558)	0.112959	4.208	TCGA-S9-A6TV-01
GBMLGG(N=558)	0.182643	7.2527	TCGA-VM-A8CD-01
GBMLGG(N=558)	0.127345	4.9084	TCGA-HT-7616-01
GBMLGG(N=558)	0.242148	6.2889	TCGA-KT-A7W1-01
GBMLGG(N=558)	0.118576	1.5806	TCGA-P5-A5F2-01
GBMLGG(N=558)	0.120676	2.9747	TCGA-HT-7607-01
GBMLGG(N=558)	0.110493	1.7273	TCGA-HT-7873-01
GBMLGG(N=558)	0.102171	-0.013	TCGA-HT-7603-01
GBMLGG(N=558)	0.0673319	1.2516	TCGA-DB-A64P-01
GBMLGG(N=558)	0.0861121	3.3979	TCGA-HW-7486-01
GBMLGG(N=558)	0.116169	4.4457	TCGA-P5-A5F1-01
GBMLGG(N=558)	0.0966005	1.1512	TCGA-DU-7011-01
GBMLGG(N=558)	0.135535	2.2633	TCGA-P5-A77X-01
GBMLGG(N=558)	0.0763369	2.9394	TCGA-HW-7493-01
GBMLGG(N=558)	0.125447	1.3956	TCGA-VM-A8CA-01
GBMLGG(N=558)	0.0999607	2.8897	TCGA-DU-7015-01
GBMLGG(N=558)	0.069536	2.2931	TCGA-TM-A7C5-01
GBMLGG(N=558)	0.152104	2.7073	TCGA-DU-8162-01
GBMLGG(N=558)	0.0811062	2.9544	TCGA-TM-A84O-01
GBMLGG(N=558)	0.124403	2.4623	TCGA-06-5410-01
GBMLGG(N=558)	0.101948	2.5996	TCGA-S9-A7R3-01
GBMLGG(N=558)	0.0936018	2.3953	TCGA-TQ-A7RN-01
GBMLGG(N=558)	0.121951	2.8137	TCGA-DU-A6S6-01
GBMLGG(N=558)	0.103503	0.8246	TCGA-P5-A735-01
GBMLGG(N=558)	0.161761	2.0776	TCGA-HT-7691-01
GBMLGG(N=558)	0.0881776	0.7146	TCGA-FG-A6J1-01
GBMLGG(N=558)	0.105861	2.4544	TCGA-S9-A7R7-01
GBMLGG(N=558)	0.253353	4.2721	TCGA-76-4929-01
GBMLGG(N=558)	0.178742	2.8422	TCGA-DU-6402-01
GBMLGG(N=558)	0.101987	0.2522	TCGA-HT-7684-01
GBMLGG(N=558)	0.222955	4.2751	TCGA-HT-8104-01
GBMLGG(N=558)	0.0856309	6.0815	TCGA-FN-7833-01
GBMLGG(N=558)	0.10121	3.4048	TCGA-HT-7473-01
GBMLGG(N=558)	0.16005	1.0151	TCGA-HT-8019-01
GBMLGG(N=558)	0.0559491	2.6647	TCGA-TQ-A7RU-01
GBMLGG(N=558)	0.0734253	1.642	TCGA-DB-A4XF-01
GBMLGG(N=558)	0.105558	1.7489	TCGA-FG-A713-01
GBMLGG(N=558)	0.242929	2.9319	TCGA-E1-A7YL-01
GBMLGG(N=558)	0.127451	3.4464	TCGA-CS-5396-01
GBMLGG(N=558)	0.0937911	3.325	TCGA-HW-8322-01
GBMLGG(N=558)	0.0664562	1.4756	TCGA-S9-A6U9-01
GBMLGG(N=558)	0.0962136	1.3109	TCGA-HT-7676-01
GBMLGG(N=558)	0.260808	3.6509	TCGA-HT-7469-01
GBMLGG(N=558)	0.0659343	1.2271	TCGA-HT-7478-01
GBMLGG(N=558)	0.141891	0.5666	TCGA-DU-A5TW-01
GBMLGG(N=558)	0.100379	2.3308	TCGA-S9-A6TX-01
GBMLGG(N=558)	0.232034	-0.7834	TCGA-RY-A83Z-01
GBMLGG(N=558)	0.259929	3.7888	TCGA-06-0125-01
GBMLGG(N=558)	0.0842687	0.8726	TCGA-FG-A6IZ-01
GBMLGG(N=558)	0.165023	6.3988	TCGA-CS-4941-01
GBMLGG(N=558)	0.0999093	0.2762	TCGA-DH-A7UT-01
GBMLGG(N=558)	0.104664	1.0007	TCGA-DU-5871-01
GBMLGG(N=558)	0.112713	1.3283	TCGA-HW-8321-01
GBMLGG(N=558)	0.0920266	3.1475	TCGA-EZ-7264-01
GBMLGG(N=558)	0.133786	3.2587	TCGA-CS-6666-01
GBMLGG(N=558)	0.0679813	1.8683	TCGA-HW-7491-01
GBMLGG(N=558)	0.0758632	2.1766	TCGA-S9-A6U1-01
GBMLGG(N=558)	0.0835961	1.2085	TCGA-E1-5307-01
GBMLGG(N=558)	0.217392	4.5589	TCGA-DU-A76L-01
GBMLGG(N=558)	0.0775758	1.9111	TCGA-HW-7495-01
GBMLGG(N=558)	0.164312	1.334	TCGA-CS-6669-01
GBMLGG(N=558)	0.107728	2.2237	TCGA-HT-7481-01
GBMLGG(N=558)	0.0997872	2.7951	TCGA-DU-8163-01
GBMLGG(N=558)	0.143726	1.4962	TCGA-26-1442-01
GBMLGG(N=558)	0.229578	4.9626	TCGA-HT-8110-01
GBMLGG(N=558)	0.103217	1.8996	TCGA-RY-A840-01
GBMLGG(N=558)	0.174938	1.6964	TCGA-VM-A8C9-01
GBMLGG(N=558)	0.14655	2.9205	TCGA-HW-8319-01
GBMLGG(N=558)	0.0732673	0.4865	TCGA-HT-7482-01
GBMLGG(N=558)	0.117821	1.125	TCGA-QH-A6CW-01
GBMLGG(N=558)	0.106508	3.2251	TCGA-DU-5870-01
GBMLGG(N=558)	0.109453	2.4008	TCGA-TM-A84S-01
GBMLGG(N=558)	0.198764	4.9589	TCGA-26-5136-01
GBMLGG(N=558)	0.0952016	2.826	TCGA-RY-A845-01
GBMLGG(N=558)	0.226462	3.7367	TCGA-76-4927-01
GBMLGG(N=558)	0.0924403	2.2633	TCGA-FG-8182-01
GBMLGG(N=558)	0.237429	4.6759	TCGA-26-5132-01
GBMLGG(N=558)	0.137177	3.6195	TCGA-FG-6688-01
GBMLGG(N=558)	0.145234	2.5036	TCGA-TQ-A7RP-01
GBMLGG(N=558)	0.124103	1.787	TCGA-HT-8113-01
GBMLGG(N=558)	0.20769	3.1971	TCGA-76-4932-01
GBMLGG(N=558)	0.147217	2.4883	TCGA-HT-7689-01
GBMLGG(N=558)	0.0781971	2.1509	TCGA-FG-7638-01
GBMLGG(N=558)	0.222111	4.8929	TCGA-DU-7013-01
GBMLGG(N=558)	0.108076	1.5854	TCGA-E1-A7Z3-01
GBMLGG(N=558)	0.0990575	1.2576	TCGA-HT-7476-01
GBMLGG(N=558)	0.0982733	2.9911	TCGA-TQ-A7RG-01
GBMLGG(N=558)	0.13977	2.4252	TCGA-FG-8181-01
GBMLGG(N=558)	0.213928	2.0707	TCGA-DU-A7T6-01
GBMLGG(N=558)	0.118639	3.1669	TCGA-DB-A4XC-01
GBMLGG(N=558)	0.225726	3.506	TCGA-FG-A4MW-01
GBMLGG(N=558)	0.0957288	2.6895	TCGA-DH-5142-01
GBMLGG(N=558)	0.0912763	3.5875	TCGA-S9-A6U2-01
GBMLGG(N=558)	0.106767	2.3981	TCGA-TQ-A7RH-01
GBMLGG(N=558)	0.0882691	0.7999	TCGA-DB-A75M-01
GBMLGG(N=558)	0.0521396	2.4492	TCGA-HT-8012-01
GBMLGG(N=558)	0.0950019	2.233	TCGA-S9-A7QW-01
GBMLGG(N=558)	0.121175	0.4865	TCGA-P5-A733-01
GBMLGG(N=558)	0.0825827	1.2815	TCGA-E1-A7Z4-01
GBMLGG(N=558)	0.108553	0.4967	TCGA-DU-A5TR-01
GBMLGG(N=558)	0.0638974	0.9716	TCGA-FG-8185-01
GBMLGG(N=558)	0.084913	0.4761	TCGA-HW-8320-01
GBMLGG(N=558)	0.0536537	-0.1665	TCGA-CS-6667-01
GBMLGG(N=558)	0.0908235	2.3451	TCGA-DU-5849-01
GBMLGG(N=558)	0.156615	2.3508	TCGA-DB-5279-01
GBMLGG(N=558)	0.198018	3.1426	TCGA-06-0190-01
GBMLGG(N=558)	0.0903668	1.6604	TCGA-CS-6670-01
GBMLGG(N=558)	0.0941506	1.9638	TCGA-DB-A64V-01
GBMLGG(N=558)	0.165031	4.1644	TCGA-DU-5854-01
GBMLGG(N=558)	0.134744	1.9564	TCGA-DH-A7UR-01
GBMLGG(N=558)	0.112722	2.0289	TCGA-S9-A6WL-01
GBMLGG(N=558)	0.124434	1.8242	TCGA-HT-7880-01
GBMLGG(N=558)	0.27351	3.4933	TCGA-26-5135-01
GBMLGG(N=558)	0.0330772	1.7617	TCGA-E1-5318-01
GBMLGG(N=558)	0.0685811	3.3563	TCGA-DU-6393-01
GBMLGG(N=558)	0.134357	2.0111	TCGA-DU-5853-01
GBMLGG(N=558)	0.299827	2.5972	TCGA-TM-A84J-01
GBMLGG(N=558)	0.0894572	3.9393	TCGA-FG-5962-01
GBMLGG(N=558)	0.110249	1.5758	TCGA-F6-A8O4-01
GBMLGG(N=558)	0.0850906	0.3796	TCGA-S9-A7R1-01
GBMLGG(N=558)	0.245844	3.1781	TCGA-12-5295-01
GBMLGG(N=558)	0.137341	3.6972	TCGA-TM-A84M-01
GBMLGG(N=558)	0.169154	2.4144	TCGA-HT-8107-01
GBMLGG(N=558)	0.0993674	1.7489	TCGA-P5-A5ET-01
GBMLGG(N=558)	0.1091	-0.6643	TCGA-P5-A72W-01
GBMLGG(N=558)	0.114924	0.4447	TCGA-FG-A70Y-01
GBMLGG(N=558)	0.120179	1.5612	TCGA-TM-A84R-01
GBMLGG(N=558)	0.10519	7.3388	TCGA-HW-A5KM-01
GBMLGG(N=558)	0.137867	4.3639	TCGA-HT-7477-01
GBMLGG(N=558)	0.176862	3.551	TCGA-FG-A87Q-01
GBMLGG(N=558)	0.286973	3.4344	TCGA-FG-A70Z-01
GBMLGG(N=558)	0.280018	4.2714	TCGA-FG-A4MU-01
GBMLGG(N=558)	0.0894372	2.6043	TCGA-DB-A4XB-01
GBMLGG(N=558)	0.118329	1.4494	TCGA-WY-A85D-01
GBMLGG(N=558)	0.0815717	2.0742	TCGA-FG-7641-01
GBMLGG(N=558)	0.119914	4.0875	TCGA-DU-5872-01
GBMLGG(N=558)	0.107726	1.1117	TCGA-FG-6689-01
GBMLGG(N=558)	0.144535	2.6487	TCGA-DB-5277-01
GBMLGG(N=558)	0.207893	6.5078	TCGA-28-5204-01
GBMLGG(N=558)	0.0925843	3.5073	TCGA-HT-A615-01
GBMLGG(N=558)	0.0949683	2.4008	TCGA-DU-7301-01
GBMLGG(N=558)	0.0959219	1.4808	TCGA-P5-A5EW-01
GBMLGG(N=558)	0.0858131	2.1894	TCGA-HT-A5RB-01
GBMLGG(N=558)	0.18282	6.8554	TCGA-E1-A7YN-01
GBMLGG(N=558)	0.200375	3.3633	TCGA-QH-A6XC-01
GBMLGG(N=558)	0.140925	3.716	TCGA-S9-A6WN-01
GBMLGG(N=558)	0.118552	2.4171	TCGA-DB-A64L-01
GBMLGG(N=558)	0.218155	1.2333	TCGA-TM-A84I-01
GBMLGG(N=558)	0.128183	3.5935	TCGA-QH-A6CZ-01
GBMLGG(N=558)	0.123836	1.6234	TCGA-WY-A858-01
GBMLGG(N=558)	0.110573	2.299	TCGA-VM-A8CB-01
GBMLGG(N=558)	0.127411	0.5069	TCGA-VM-A8CF-01
GBMLGG(N=558)	0.25055	3.5815	TCGA-06-5856-01
GBMLGG(N=558)	0.104521	2.4008	TCGA-HT-7608-01
GBMLGG(N=558)	0.0793848	1.4911	TCGA-CS-4938-01
GBMLGG(N=558)	0.10471	2.4035	TCGA-QH-A6X5-01
GBMLGG(N=558)	0.0824373	2.7401	TCGA-DU-8166-01
GBMLGG(N=558)	0.127275	4.17	TCGA-HT-8018-01
GBMLGG(N=558)	0.214676	3.2143	TCGA-DU-7292-01
GBMLGG(N=558)	0.0783683	0.517	TCGA-S9-A6TU-01
GBMLGG(N=558)	0.166703	2.8819	TCGA-DB-A75P-01
GBMLGG(N=558)	0.210519	2.6602	TCGA-06-5418-01
GBMLGG(N=558)	0.0932429	1.934	TCGA-FG-6691-01
GBMLGG(N=558)	0.121862	3.3731	TCGA-DU-6399-01
GBMLGG(N=558)	0.0976568	1.8444	TCGA-S9-A7IQ-01
GBMLGG(N=558)	0.204701	4.5047	TCGA-06-5414-01
GBMLGG(N=558)	0.145901	1.2815	TCGA-S9-A6WI-01
GBMLGG(N=558)	0.0677607	1.4228	TCGA-DB-A64S-01
GBMLGG(N=558)	0.264497	4.1684	TCGA-FG-6692-01
GBMLGG(N=558)	0.0920693	1.3679	TCGA-HW-7489-01
GBMLGG(N=558)	0.0901102	0.7916	TCGA-R8-A6YH-01
GBMLGG(N=558)	0.245248	0.5271	TCGA-06-5417-01
GBMLGG(N=558)	0.139032	1.5998	TCGA-HT-A618-01
GBMLGG(N=558)	0.265868	1.177	TCGA-26-5134-01
GBMLGG(N=558)	0.112609	0.9038	TCGA-QH-A65S-01
GBMLGG(N=558)	0.0860725	1.3956	TCGA-DU-7019-01
GBMLGG(N=558)	0.237194	3.1781	TCGA-76-4925-01
GBMLGG(N=558)	0.279662	4.6685	TCGA-DU-A7TJ-01
GBMLGG(N=558)	0.0846846	1.6512	TCGA-TM-A84H-01
GBMLGG(N=558)	0.213656	3.8886	TCGA-28-2510-01
GBMLGG(N=558)	0.0969454	2.982	TCGA-S9-A7R8-01
GBMLGG(N=558)	0.0700835	2.727	TCGA-S9-A7R4-01
GBMLGG(N=558)	0.0793638	3.868	TCGA-S9-A7J3-01
GBMLGG(N=558)	0.0979691	1.5612	TCGA-TM-A84L-01
GBMLGG(N=558)	0.101482	-0.3201	TCGA-E1-A7YH-01
GBMLGG(N=558)	0.192892	3.3061	TCGA-06-5413-01
GBMLGG(N=558)	0.101145	1.5165	TCGA-P5-A5EV-01
GBMLGG(N=558)	0.284067	6.2568	TCGA-DU-A7TD-01
GBMLGG(N=558)	0.0769425	1.4011	TCGA-HW-A5KL-01
GBMLGG(N=558)	0.068481	1.5115	TCGA-RY-A83X-01
GBMLGG(N=558)	0.0749046	3.4264	TCGA-HT-7687-01
GBMLGG(N=558)	0.100863	2.8701	TCGA-WY-A85A-01
GBMLGG(N=558)	0.0648603	1.6045	TCGA-DB-5281-01
GBMLGG(N=558)	0.104182	2.5163	TCGA-E1-A7YK-01
GBMLGG(N=558)	0.114917	0.547	TCGA-DU-A5TU-01
GBMLGG(N=558)	0.117918	3.1749	TCGA-DU-A7TA-01
GBMLGG(N=558)	0.227914	3.5779	TCGA-CS-5395-01
GBMLGG(N=558)	0.134187	1.4441	TCGA-TQ-A7RR-01
GBMLGG(N=558)	0.100838	3.8401	TCGA-HT-A5R5-01
GBMLGG(N=558)	0.093357	1.6875	TCGA-QH-A65V-01
GBMLGG(N=558)	0.0713989	2.4225	TCGA-S9-A6WP-01
GBMLGG(N=558)	0.300699	3.9242	TCGA-28-5215-01
GBMLGG(N=558)	0.121878	3.5035	TCGA-S9-A6U5-01
GBMLGG(N=558)	0.105705	2.6693	TCGA-E1-A7YO-01
GBMLGG(N=558)	0.109177	2.9674	TCGA-QH-A6X8-01
GBMLGG(N=558)	0.0787114	2.1734	TCGA-HT-7610-01
GBMLGG(N=558)	0.100851	3.7709	TCGA-HT-7875-01
GBMLGG(N=558)	0.119631	2.4779	TCGA-R8-A6MK-01
GBMLGG(N=558)	0.10019	2.9013	TCGA-P5-A5F0-01
GBMLGG(N=558)	0.145951	0.9493	TCGA-S9-A6TS-01
GBMLGG(N=558)	0.123229	0.9115	TCGA-S9-A6TW-01
GBMLGG(N=558)	0.0996041	0.9789	TCGA-E1-5303-01
GBMLGG(N=558)	0.175402	3.0305	TCGA-HT-7606-01
GBMLGG(N=558)	0.101458	2.6114	TCGA-DU-6408-01
GBMLGG(N=558)	0.0969634	1.6374	TCGA-FG-5964-01
GBMLGG(N=558)	0.145295	3.1572	TCGA-DB-A64Q-01
GBMLGG(N=558)	0.139824	1.9073	TCGA-S9-A7IZ-01
GBMLGG(N=558)	0.0817768	2.8422	TCGA-S9-A6WH-01
GBMLGG(N=558)	0.0926264	1.7141	TCGA-HT-7602-01
GBMLGG(N=558)	0.157305	3.0234	TCGA-DU-A6S8-01
GBMLGG(N=558)	0.0802995	1.692	TCGA-HT-7858-01
GBMLGG(N=558)	0.115202	2.5087	TCGA-S9-A6WD-01
GBMLGG(N=558)	0.175737	5.8525	TCGA-HT-7860-01
GBMLGG(N=558)	0.169838	3.5111	TCGA-DU-7006-01
GBMLGG(N=558)	0.112027	1.8078	TCGA-TQ-A7RS-01
GBMLGG(N=558)	0.083171	3.4331	TCGA-DU-7009-01
GBMLGG(N=558)	0.161529	2.6715	TCGA-DU-7010-01
GBMLGG(N=558)	0.110587	0.2881	TCGA-QH-A6X3-01
GBMLGG(N=558)	0.0727471	3.0498	TCGA-DU-8164-01
GBMLGG(N=558)	0.0686489	2.824	TCGA-DU-7018-01
GBMLGG(N=558)	0.0859153	2.5561	TCGA-RY-A843-01
GBMLGG(N=558)	0.0844077	0.6608	TCGA-DU-7014-01
GBMLGG(N=558)	0.0741379	2.2082	TCGA-HT-7693-01
GBMLGG(N=558)	0.184366	1.0503	TCGA-FG-A6J3-01
GBMLGG(N=558)	0.280193	5.3593	TCGA-28-5220-01
GBMLGG(N=558)	0.126696	2.9893	TCGA-HT-8106-01
GBMLGG(N=558)	0.0673683	2.9765	TCGA-HT-7472-01
GBMLGG(N=558)	0.0700075	0.6425	TCGA-HT-7855-01
GBMLGG(N=558)	0.0749865	2.96	TCGA-DB-A4XG-01
GBMLGG(N=558)	0.192928	3.2692	TCGA-HT-A5RC-01
GBMLGG(N=558)	0.109906	1.4174	TCGA-VM-A8C8-01
GBMLGG(N=558)	0.0847072	2.9893	TCGA-HT-7681-01
GBMLGG(N=558)	0.0972307	2.6962	TCGA-DU-A6S2-01
GBMLGG(N=558)	0.0705509	2.1574	TCGA-DU-7309-01
GBMLGG(N=558)	0.0753884	1.9034	TCGA-DB-A4XH-01
GBMLGG(N=558)	0.0971336	2.3704	TCGA-HT-7485-01
GBMLGG(N=558)	0.132887	1.1512	TCGA-VW-A7QS-01
GBMLGG(N=558)	0.219136	3.80641	TCGA-06-0211-01
GBMLGG(N=558)	0.0807517	1.6234	TCGA-VV-A86M-01
GBMLGG(N=558)	0.246464	1.3167	TCGA-E1-A7YV-01
GBMLGG(N=558)	0.0747275	3.5596	TCGA-HT-7468-01
GBMLGG(N=558)	0.0733314	3.1079	TCGA-HT-7677-01
GBMLGG(N=558)	0.222426	3.5669	TCGA-76-4931-01
GBMLGG(N=558)	0.205958	3.793	TCGA-DU-A5TY-01
GBMLGG(N=558)	0.0943005	2.409	TCGA-HT-8109-01
GBMLGG(N=558)	0.0757127	2.0742	TCGA-HT-7479-01
GBMLGG(N=558)	0.0655601	1.8363	TCGA-DB-5275-01
GBMLGG(N=558)	0.104337	1.8323	TCGA-TM-A7C4-01
GBMLGG(N=558)	0.106774	1.3397	TCGA-DH-A7UU-01
GBMLGG(N=558)	0.0943461	1.8242	TCGA-HT-A4DV-01
GBMLGG(N=558)	0.0821287	4.8319	TCGA-FG-8186-01
GBMLGG(N=558)	0.0810962	1.9749	TCGA-FG-A4MT-01
GBMLGG(N=558)	0.096119	2.3564	TCGA-E1-5305-01
GBMLGG(N=558)	0.110928	1.2085	TCGA-CS-5393-01
GBMLGG(N=558)	0.0919798	1.4704	TCGA-DU-6395-01
GBMLGG(N=558)	0.113391	1.0711	TCGA-DB-A64X-01
GBMLGG(N=558)	0.189532	3.9774	TCGA-S9-A7IS-01
GBMLGG(N=558)	0.120784	2.2513	TCGA-HT-7856-01
GBMLGG(N=558)	0.262099	3.8451	TCGA-32-5222-01
GBMLGG(N=558)	0.104315	1.3901	TCGA-QH-A6XA-01
GBMLGG(N=558)	0.0569386	1.8762	TCGA-P5-A77W-01
GBMLGG(N=558)	0.108265	4.3772	TCGA-CS-4942-01
GBMLGG(N=558)	0.173841	5.4317	TCGA-CS-6186-01
GBMLGG(N=558)	0.0706656	0.8082	TCGA-DU-7008-01
GBMLGG(N=558)	0.112281	1.2085	TCGA-HT-7688-01
GBMLGG(N=558)	0.0906088	3.1162	TCGA-DU-A7T8-01
GBMLGG(N=558)	0.0868477	1.1117	TCGA-DU-A6S3-01
GBMLGG(N=558)	0.0861948	2.7117	TCGA-DB-A64U-01
GBMLGG(N=558)	0.318067	4.1788	TCGA-HT-A61C-01
GBMLGG(N=558)	0.104723	1.1382	TCGA-TQ-A7RF-01
GBMLGG(N=558)	0.0828817	2.9525	TCGA-F6-A8O3-01
GBMLGG(N=558)	0.0930307	2.826	TCGA-R8-A6ML-01
GBMLGG(N=558)	0.185971	4.4074	TCGA-DU-A5TT-01
GBMLGG(N=558)	0.117063	1.8524	TCGA-QH-A870-01
GBMLGG(N=558)	0.0947357	3.3577	TCGA-DB-A75O-01
GBMLGG(N=558)	0.0872782	2.409	TCGA-HT-8111-01
GBMLGG(N=558)	0.0754139	2.4198	TCGA-S9-A7QZ-01
GBMLGG(N=558)	0.0885261	3.421	TCGA-DB-5273-01
GBMLGG(N=558)	0.115947	2.118	TCGA-HT-7470-01
GBMLGG(N=558)	0.114363	0.8805	TCGA-FG-A4MY-01
GBMLGG(N=558)	0.111137	3.9974	TCGA-HT-8108-01
GBMLGG(N=558)	0.0809157	2.1606	TCGA-DB-A4XE-01
GBMLGG(N=558)	0.219942	2.2144	TCGA-HT-A4DS-01
GBMLGG(N=558)	0.175939	1.6093	TCGA-DU-8158-01
GBMLGG(N=558)	0.0927633	3.4843	TCGA-HT-7474-01
GBMLGG(N=558)	0.0967818	2.7847	TCGA-DH-5143-01
GBMLGG(N=558)	0.139614	1.6604	TCGA-TQ-A7RJ-01
GBMLGG(N=558)	0.0882124	3.2526	TCGA-S9-A7QY-01
GBMLGG(N=558)	0.0807876	1.9786	TCGA-DB-A4XA-01
GBMLGG(N=558)	0.165214	2.233	TCGA-28-5213-01
GBMLGG(N=558)	0.109312	2.8502	TCGA-P5-A731-01
GBMLGG(N=558)	0.262763	1.5266	TCGA-E1-A7YE-01
GBMLGG(N=558)	0.136005	4.1788	TCGA-FG-A710-01
GBMLGG(N=558)	0.1063	2.5462	TCGA-HT-8010-01
GBMLGG(N=558)	0.0713372	3.7313	TCGA-DU-7299-01
GBMLGG(N=558)	0.100833	3.1701	TCGA-DB-5270-01
GBMLGG(N=558)	0.0877525	2.8955	TCGA-KT-A74X-01
GBMLGG(N=558)	0.119156	1.3623	TCGA-DB-A75L-01
GBMLGG(N=558)	0.107987	0.8726	TCGA-HT-A616-01
GBMLGG(N=558)	0.110721	-0.0574	TCGA-HT-A74K-01
GBMLGG(N=558)	0.0996213	1.4388	TCGA-WY-A85C-01
GBMLGG(N=558)	0.119376	1.8564	TCGA-FG-8188-01
GBMLGG(N=558)	0.114408	1.8484	TCGA-DU-A6S7-01
GBMLGG(N=558)	0.0600812	2.6325	TCGA-DU-7294-01
GBMLGG(N=558)	0.0588102	0.547	TCGA-DB-5274-01
GBMLGG(N=558)	0.221684	4.8022	TCGA-28-5209-01
GBMLGG(N=558)	0.10455	1.5563	TCGA-HT-7604-01
GBMLGG(N=558)	0.142646	3.2662	TCGA-TM-A84F-01
GBMLGG(N=558)	0.166429	2.7139	TCGA-DB-A64O-01
GBMLGG(N=558)	0.0605337	2.1411	TCGA-HT-7884-01
GBMLGG(N=558)	0.0853524	2.183	TCGA-S9-A6WE-01
GBMLGG(N=558)	0.102057	2.7292	TCGA-QH-A6CY-01
GBMLGG(N=558)	0.270179	4.0488	TCGA-S9-A6WM-01
GBMLGG(N=558)	0.154609	2.9581	TCGA-28-5218-01
GBMLGG(N=558)	0.292839	5.1248	TCGA-HT-A5RA-01
GBMLGG(N=558)	0.192065	4.0645	TCGA-QH-A6CV-01
GBMLGG(N=558)	0.0961862	2.1734	TCGA-VM-A8CE-01
GBMLGG(N=558)	0.271891	3.8866	TCGA-DU-5852-01
GBMLGG(N=558)	0.151333	3.1701	TCGA-P5-A72U-01
GBMLGG(N=558)	0.243754	4.7458	TCGA-06-5859-01
GBMLGG(N=558)	0.0912508	6.5481	TCGA-DB-A75K-01
GBMLGG(N=558)	0.081529	1.7185	TCGA-DU-6410-01
GBMLGG(N=558)	0.0559716	1.9749	TCGA-QH-A65Z-01
GBMLGG(N=558)	0.0807659	2.1574	TCGA-S9-A7IY-01
GBMLGG(N=558)	0.113352	2.3106	TCGA-P5-A781-01
GBMLGG(N=558)	0.108887	2.2237	TCGA-TM-A84G-01
GBMLGG(N=558)	0.155015	2.826	TCGA-HW-A5KK-01
GBMLGG(N=558)	0.0680539	2.3048	TCGA-E1-5311-01
GBMLGG(N=558)	0.0989167	4.0909	TCGA-FG-7634-01
GBMLGG(N=558)	0.100322	1.9786	TCGA-DU-5855-01
GBMLGG(N=558)	0.0965871	5.7892	TCGA-DU-6396-01
GBMLGG(N=558)	0.247155	3.8788	TCGA-19-4065-01
GBMLGG(N=558)	0.148853	1.8201	TCGA-FG-7643-01
GBMLGG(N=558)	0.16012	3.906	TCGA-TM-A84C-01
GBMLGG(N=558)	0.083728	2.7401	TCGA-WY-A85E-01
GBMLGG(N=558)	0.0683326	2.4439	TCGA-DU-7298-01
GBMLGG(N=558)	0.0915141	1.6964	TCGA-TM-A84T-01
GBMLGG(N=558)	0.0677122	1.4911	TCGA-FG-7637-01
GBMLGG(N=558)	0.100793	1.7954	TCGA-HT-A5R9-01
GBMLGG(N=558)	0.109052	1.4962	TCGA-HT-A614-01
GBMLGG(N=558)	0.0815195	0.7832	TCGA-QH-A65R-01
GBMLGG(N=558)	0.088159	3.1179	TCGA-FG-A60J-01
GBMLGG(N=558)	0.168793	2.0569	TCGA-FG-8189-01
GBMLGG(N=558)	0.160442	2.8522	TCGA-P5-A5EY-01
GBMLGG(N=558)	0.255751	6.0451	TCGA-06-5408-01
GBMLGG(N=558)	0.149519	3.8739	TCGA-HT-7882-01
GBMLGG(N=558)	0.281584	3.6474	TCGA-HT-8011-01
GBMLGG(N=558)	0.101001	4.0445	TCGA-DU-6394-01
GBMLGG(N=558)	0.339698	2.6962	TCGA-28-5216-01
GBMLGG(N=558)	0.112289	-0.2845	TCGA-WY-A859-01
GBMLGG(N=558)	0.0686429	0.6699	TCGA-WY-A85B-01
GBMLGG(N=558)	0.100075	3.2297	TCGA-S9-A6UB-01
GBMLGG(N=558)	0.243883	4.4977	TCGA-28-5207-01
GBMLGG(N=558)	0.13699	1.5465	TCGA-S9-A6U6-01
GBMLGG(N=558)	0.0553483	2.5061	TCGA-DU-8168-01
GBMLGG(N=558)	0.175734	4.0471	TCGA-DU-7290-01
GBMLGG(N=558)	0.640447	3.2034	TCGA-06-5416-01
GBMLGG(N=558)	0.0912583	1.6281	TCGA-DU-6407-01
GBMLGG(N=558)	0.105638	3.1028	TCGA-HT-7601-01
GBMLGG(N=558)	0.282504	4.7236	TCGA-DU-6403-01
GBMLGG(N=558)	0.202307	3.8431	TCGA-06-5415-01
GBMLGG(N=558)	0.0545486	2.9784	TCGA-DB-A64R-01
GBMLGG(N=558)	0.122078	6.2302	TCGA-E1-A7YQ-01
GBMLGG(N=558)	0.249516	3.7857	TCGA-DU-6405-01
GBMLGG(N=558)	0.0836624	2.0979	TCGA-HW-7487-01
GBMLGG(N=558)	0.187536	2.0878	TCGA-S9-A7R2-01
GBMLGG(N=558)	0.097707	3.8798	TCGA-S9-A7J1-01
GBMLGG(N=558)	0.0980083	1.9712	TCGA-P5-A72X-01
GBMLGG(N=558)	0.175347	5.8372	TCGA-E1-A7YJ-01
GBMLGG(N=558)	0.287325	2.6185	TCGA-06-5411-01
GBMLGG(N=558)	0.236024	3.2959	TCGA-26-5139-01
GBMLGG(N=558)	0.092196	2.1734	TCGA-HT-7690-01
GBMLGG(N=558)	0.0605606	2.2019	TCGA-HT-8105-01
GBMLGG(N=558)	0.174336	3.4791	TCGA-76-4928-01
GBMLGG(N=558)	0.144726	1.3679	TCGA-E1-A7YY-01
GBMLGG(N=558)	0.0559968	2.9729	TCGA-DU-6400-01
GBMLGG(N=558)	0.099461	3.2511	TCGA-P5-A737-01
GBMLGG(N=558)	0.0909302	2.4063	TCGA-RY-A83Y-01
GBMLGG(N=558)	0.217057	5.0661	TCGA-HT-8564-01
GBMLGG(N=558)	0.118987	2.5683	TCGA-HT-7686-01
GBMLGG(N=558)	0.183861	2.2513	TCGA-E1-A7YM-01
GBMLGG(N=558)	0.0837975	2.4831	TCGA-DH-A66F-01
GBMLGG(N=558)	0.0873634	3.1062	TCGA-CS-5390-01
GBMLGG(N=558)	0.215606	4.5534	TCGA-S9-A6UA-01
GBMLGG(N=558)	0.147575	1.766	TCGA-FG-A87N-01
GBMLGG(N=558)	0.136067	1.6374	TCGA-VV-A829-01
GBMLGG(N=558)	0.0854557	1.6695	TCGA-DH-A66B-01
GBMLGG(N=558)	0.176272	2.6962	TCGA-HT-A5R7-01
GBMLGG(N=558)	0.031519	2.6602	TCGA-CS-5394-01
GBMLGG(N=558)	0.0665414	2.6828	TCGA-DH-A66D-01
GBMLGG(N=558)	0.0945846	2.9966	TCGA-HT-7877-01
GBMLGG(N=558)	0.0832224	3.8228	TCGA-DU-6542-01
GBMLGG(N=558)	0.154624	1.7403	TCGA-QH-A6CS-01
GBMLGG(N=558)	0.129088	0.3685	TCGA-E1-A7YU-01
GBMLGG(N=558)	0.12651	2.6828	TCGA-W9-A837-01
GBMLGG(N=558)	0.130002	0.8805	TCGA-IK-7675-01
GBMLGG(N=558)	0.123063	3.8461	TCGA-DU-7306-01
GBMLGG(N=558)	0.121508	1.7702	TCGA-QH-A6X9-01
GBMLGG(N=558)	0.212507	3.5299	TCGA-S9-A6U0-01
GBMLGG(N=558)	0.0720733	1.8524	TCGA-HT-7611-01
GBMLGG(N=558)	0.0938512	2.3508	TCGA-S9-A6TY-01
GBMLGG(N=558)	0.287058	1.3109	TCGA-DU-A7TB-01
GBMLGG(N=558)	0.100077	2.328	TCGA-IK-8125-01
GBMLGG(N=558)	0.154994	0.2881	TCGA-WH-A86K-01
GBMLGG(N=558)	0.0459032	2.1114	TCGA-DH-5141-01
GBMLGG(N=558)	0.0929935	0.099	TCGA-FG-A60L-01
GBMLGG(N=558)	0.0635923	2.3106	TCGA-DB-5280-01
GBMLGG(N=558)	0.19515	3.4687	TCGA-S9-A7IX-01
GBMLGG(N=558)	0.151281	3.1733	TCGA-32-1980-01
GBMLGG(N=558)	0.081177	2.7073	TCGA-FG-5965-01
GBMLGG(N=558)	0.133718	1.7575	TCGA-P5-A5F6-01
GBMLGG(N=558)	0.0916705	1.1447	TCGA-DU-7007-01
GBMLGG(N=558)	0.0842182	4.2389	TCGA-HW-7490-01
GBMLGG(N=558)	0.201685	3.9524	TCGA-CS-6188-01
GBMLGG(N=558)	0.101426	3.6148	TCGA-CS-6668-01
GBMLGG(N=558)	0.196259	5.5684	TCGA-DU-8165-01
GBMLGG(N=558)	0.109248	2.8137	TCGA-HT-7692-01
GBMLGG(N=558)	0.202258	0.9038	TCGA-TQ-A7RM-01
GBMLGG(N=558)	0.195394	6.125	TCGA-DU-8161-01
GBMLGG(N=558)	0.115756	2.4359	TCGA-P5-A736-01
GBMLGG(N=558)	0.0826077	1.3679	TCGA-DU-6401-01
GBMLGG(N=558)	0.194486	1.8762	TCGA-HT-A74H-01
GBMLGG(N=558)	0.0840919	2.0218	TCGA-TQ-A7RV-01
GBMLGG(N=558)	0.150394	2.4518	TCGA-14-0781-01
GBMLGG(N=558)	0.085427	1.4441	TCGA-HT-7483-01
GBMLGG(N=558)	0.105159	2.0946	TCGA-HT-7620-01
GBMLGG(N=558)	0.0675443	3.2959	TCGA-HT-7480-01
GBMLGG(N=558)	0.0871761	1.105	TCGA-S9-A7J0-01
GBMLGG(N=558)	0.0817982	1.5266	TCGA-TM-A84Q-01
GBMLGG(N=558)	0.230409	3.5815	TCGA-76-4926-01
GBMLGG(N=558)	0.27724	2.4571	TCGA-26-5133-01
GBMLGG(N=558)	0.120343	3.4752	TCGA-RY-A847-01
GBMLGG(N=558)	0.112025	3.4945	TCGA-TQ-A7RQ-01
GBMLGG(N=558)	0.140831	3.0358	TCGA-TQ-A7RW-01
GBMLGG(N=558)	0.0927303	1.3791	TCGA-FG-8191-01
GBMLGG(N=558)	0.0792501	0.7493	TCGA-E1-A7YW-01
GBMLGG(N=558)	0.0753595	2.1313	TCGA-DB-5278-01
GBMLGG(N=558)	0.11566	4.1547	TCGA-E1-A7YS-01
GBMLGG(N=558)	0.0970272	2.6325	TCGA-HT-7695-01
GBMLGG(N=558)	0.171328	4.8837	TCGA-DU-7012-01
GBMLGG(N=558)	0.0887479	1.9188	TCGA-HT-7879-01
GBMLGG(N=558)	0.0711838	1.7575	TCGA-DU-A7TC-01
GBMLGG(N=558)	0.159154	2.0465	TCGA-HT-7680-01
GBMLGG(N=558)	0.107646	1.674	TCGA-DB-A4X9-01
GBMLGG(N=558)	0.151921	3.573	TCGA-TQ-A7RI-01
GBMLGG(N=558)	0.119251	1.5366	TCGA-TM-A7CA-01
GBMLGG(N=558)	0.0877849	2.6325	TCGA-QH-A86X-01
GBMLGG(N=558)	0.115834	2.4225	TCGA-DU-A76R-01
GBMLGG(N=558)	0.0529805	2.9618	TCGA-DH-5144-01
GBMLGG(N=558)	0.215047	1.7097	TCGA-41-5651-01
GBMLGG(N=558)	0.207626	2.1114	TCGA-E1-A7Z2-01
GBMLGG(N=558)	0.0899821	3.1458	TCGA-DU-A5TP-01
GBMLGG(N=558)	0.276883	2.7292	TCGA-06-0210-01
GBMLGG(N=558)	0.112335	2.4144	TCGA-FG-8187-01
GBMLGG(N=558)	0.166486	0.8488	TCGA-E1-5304-01
GBMLGG(N=558)	0.0950658	1.5806	TCGA-CS-4943-01
GBMLGG(N=558)	0.17757	3.402	TCGA-19-5960-01
GBMLGG(N=558)	0.305446	3.9108	TCGA-DH-5140-01
GBMLGG(N=558)	0.102892	1.9264	TCGA-TM-A7CF-01
GBMLGG(N=558)	0.120703	2.7826	TCGA-DH-A7US-01
GBMLGG(N=558)	0.132708	4.3576	TCGA-HT-A61B-01
GBMLGG(N=558)	0.0811317	1.7744	TCGA-E1-A7Z6-01
GBMLGG(N=558)	0.129813	2.9893	TCGA-HT-7857-01
GBMLGG(N=558)	0.0609472	3.2766	TCGA-E1-5319-01
GBMLGG(N=558)	0.130976	0.434	TCGA-DU-A5TS-01
GBMLGG(N=558)	0.201026	3.9384	TCGA-DU-6392-01
GBMLGG(N=558)	0.108778	1.2147	TCGA-QH-A6CU-01
GBMLGG(N=558)	0.170977	3.5839	TCGA-DU-6404-01
GBMLGG(N=558)	0.246375	4.5274	TCGA-VW-A8FI-01
GBMLGG(N=558)	0.109734	3.6359	TCGA-HT-A74L-01
GBMLGG(N=558)	0.171954	4.5047	TCGA-P5-A5EU-01
GBMLGG(N=558)	0.121928	1.3791	TCGA-P5-A5EZ-01
GBMLGG(N=558)	0.115613	1.692	TCGA-S9-A89Z-01
GBMLGG(N=558)	0.0942015	4.7231	TCGA-S9-A6TZ-01
GBMLGG(N=558)	0.187793	3.7699	TCGA-FG-5963-01
GBMLGG(N=558)	0.124482	1.7575	TCGA-HT-A61A-01
GBMLGG(N=558)	0.284299	3.0358	TCGA-S9-A89V-01
GBMLGG(N=558)	0.0669113	2.5263	TCGA-DB-A64W-01
GBMLGG(N=558)	0.0877804	-0.394	TCGA-FG-A4MX-01
GBMLGG(N=558)	0.154772	2.8858	TCGA-P5-A72Z-01
GBMLGG(N=558)	0.0932644	3.2389	TCGA-HT-8114-01
GBMLGG(N=558)	0.163006	5.0993	TCGA-15-1444-01
GBMLGG(N=558)	0.112834	2.4779	TCGA-HT-7881-01
GBMLGG(N=558)	0.0953619	0.8327	TCGA-CS-4944-01
GBMLGG(N=558)	0.099427	0.1257	TCGA-S9-A7QX-01
GBMLGG(N=558)	0.125031	1.7403	TCGA-DU-A7TG-01
GBMLGG(N=558)	0.0490818	3.5022	TCGA-DU-5874-01
GBMLGG(N=558)	0.141732	2.362	TCGA-TQ-A8XE-01
GBMLGG(N=558)	0.100139	3.7783	TCGA-DU-7300-01
GBMLGG(N=558)	0.0962833	1.9302	TCGA-HT-7694-01
GBMLGG(N=558)	0.0598428	5.7195	TCGA-HT-7471-01
GBMLGG(N=558)	0.0874094	1.3051	TCGA-DB-A4XD-01
GBMLGG(N=558)	0.0784966	1.1641	TCGA-TQ-A7RK-01
GBMLGG(N=558)	0.0968195	2.0707	TCGA-HT-7475-01
GBMLGG(N=558)	0.0873161	3.3364	TCGA-TQ-A7RO-01
GBMLGG(N=558)	0.142553	3.9965	TCGA-HT-7902-01
GBMLGG(N=558)	0.192108	1.4065	TCGA-FG-A711-01
GBMLGG(N=558)	0.0925014	1.3567	TCGA-DB-5276-01
GBMLGG(N=558)	0.0628946	1.614	TCGA-P5-A730-01
GBMLGG(N=558)	0.358363	4.5211	TCGA-E1-A7YD-01
GBMLGG(N=558)	0.11486	2.8301	TCGA-HT-A74O-01
GBMLGG(N=558)	0.167111	2.167	TCGA-HT-8015-01
GBMLGG(N=558)	0.125333	1.5115	TCGA-HT-A74J-01
GBMLGG(N=558)	0.107283	6.2928	TCGA-DH-A669-01
GBMLGG(N=558)	0.160673	2.4518	TCGA-HT-A617-01
GBMLGG(N=558)	0.0955734	2.7972	TCGA-HT-7605-01
GBMLGG(N=558)	0.0849917	1.3225	TCGA-S9-A6WO-01
GBMLGG(N=558)	0.253931	4.3625	TCGA-28-5208-01
GBMLGG(N=558)	0.260444	5.5189	TCGA-06-1804-01
GBMLGG(N=558)	0.160432	2.872	TCGA-QH-A6CX-01
GBMLGG(N=558)	0.0960451	0.8961	TCGA-P5-A5F4-01
GBMLGG(N=558)	0.187952	3.0619	TCGA-DU-A76K-01
GBMLGG(N=558)	0.0897945	1.9452	TCGA-VM-A8CH-01
GBMLGG(N=558)	0.0739026	1.0983	TCGA-HT-7609-01
GBMLGG(N=558)	0.119057	2.1734	TCGA-QH-A6X4-01
GBMLGG(N=558)	0.098779	-0.1993	TCGA-DH-A7UV-01
GBMLGG(N=558)	0.170992	3.4156	TCGA-TM-A7C3-01
GBMLGG(N=558)	0.0925595	2.8014	TCGA-S9-A6WG-01
GBMLGG(N=558)	0.271342	4.7955	TCGA-06-5858-01
GBMLGG(N=558)	0.0808817	1.8444	TCGA-FG-6690-01
GBMLGG(N=558)	0.0744261	2.376	TCGA-DU-8167-01
GBMLGG(N=558)	0.103831	1.3283	TCGA-QH-A65X-01
GBMLGG(N=558)	0.105949	1.105	TCGA-P5-A780-01
GBMLGG(N=558)	0.0810935	1.8801	TCGA-E1-5302-01
GBMLGG(N=558)	0.104419	0.537	TCGA-HW-A5KJ-01
GBMLGG(N=558)	0.109286	3.3163	TCGA-R8-A6MO-01
GBMLGG(N=558)	0.100875	2.3898	TCGA-FG-7636-01
GBMLGG(N=558)	0.125927	3.4156	TCGA-CS-6290-01
GBMLGG(N=558)	0.161708	5.4327	TCGA-DU-5847-01
GBMLGG(N=558)	0.253376	5.7019	TCGA-DU-6406-01
GBMLGG(N=558)	0.268764	4.809	TCGA-TM-A84B-01
GBMLGG(N=558)	0.0981993	1.7316	TCGA-DU-A76O-01
LGG(N=507)	0.0792777	2.945	TCGA-S9-A7J2-01
LGG(N=507)	0.234888	3.1556	TCGA-E1-A7YI-01
LGG(N=507)	0.0767957	3.3759	TCGA-DU-7302-01
LGG(N=507)	0.126115	4.8709	TCGA-DU-A7TI-01
LGG(N=507)	0.171169	2.8014	TCGA-P5-A5EX-01
LGG(N=507)	0.124214	4.964	TCGA-HT-8563-01
LGG(N=507)	0.0795797	2.5137	TCGA-FG-A60K-01
LGG(N=507)	0.183058	2.8422	TCGA-CS-5397-01
LGG(N=507)	0.0782964	2.6114	TCGA-E1-5322-01
LGG(N=507)	0.134682	1.46	TCGA-HT-8558-01
LGG(N=507)	0.0898818	2.1574	TCGA-S9-A6U8-01
LGG(N=507)	0.110977	3.2034	TCGA-HT-7854-01
LGG(N=507)	0.109683	3.6669	TCGA-HT-7467-01
LGG(N=507)	0.115531	2.3788	TCGA-HT-7874-01
LGG(N=507)	0.112959	4.208	TCGA-S9-A6TV-01
LGG(N=507)	0.182643	7.2527	TCGA-VM-A8CD-01
LGG(N=507)	0.127345	4.9084	TCGA-HT-7616-01
LGG(N=507)	0.242148	6.2889	TCGA-KT-A7W1-01
LGG(N=507)	0.118576	1.5806	TCGA-P5-A5F2-01
LGG(N=507)	0.120676	2.9747	TCGA-HT-7607-01
LGG(N=507)	0.110493	1.7273	TCGA-HT-7873-01
LGG(N=507)	0.102171	-0.013	TCGA-HT-7603-01
LGG(N=507)	0.0673319	1.2516	TCGA-DB-A64P-01
LGG(N=507)	0.0861121	3.3979	TCGA-HW-7486-01
LGG(N=507)	0.116169	4.4457	TCGA-P5-A5F1-01
LGG(N=507)	0.0966005	1.1512	TCGA-DU-7011-01
LGG(N=507)	0.135535	2.2633	TCGA-P5-A77X-01
LGG(N=507)	0.0763369	2.9394	TCGA-HW-7493-01
LGG(N=507)	0.125447	1.3956	TCGA-VM-A8CA-01
LGG(N=507)	0.0999607	2.8897	TCGA-DU-7015-01
LGG(N=507)	0.069536	2.2931	TCGA-TM-A7C5-01
LGG(N=507)	0.152104	2.7073	TCGA-DU-8162-01
LGG(N=507)	0.0811062	2.9544	TCGA-TM-A84O-01
LGG(N=507)	0.101948	2.5996	TCGA-S9-A7R3-01
LGG(N=507)	0.0936018	2.3953	TCGA-TQ-A7RN-01
LGG(N=507)	0.121951	2.8137	TCGA-DU-A6S6-01
LGG(N=507)	0.103503	0.8246	TCGA-P5-A735-01
LGG(N=507)	0.161761	2.0776	TCGA-HT-7691-01
LGG(N=507)	0.0881776	0.7146	TCGA-FG-A6J1-01
LGG(N=507)	0.105861	2.4544	TCGA-S9-A7R7-01
LGG(N=507)	0.178742	2.8422	TCGA-DU-6402-01
LGG(N=507)	0.101987	0.2522	TCGA-HT-7684-01
LGG(N=507)	0.222955	4.2751	TCGA-HT-8104-01
LGG(N=507)	0.0856309	6.0815	TCGA-FN-7833-01
LGG(N=507)	0.10121	3.4048	TCGA-HT-7473-01
LGG(N=507)	0.16005	1.0151	TCGA-HT-8019-01
LGG(N=507)	0.0559491	2.6647	TCGA-TQ-A7RU-01
LGG(N=507)	0.0734253	1.642	TCGA-DB-A4XF-01
LGG(N=507)	0.105558	1.7489	TCGA-FG-A713-01
LGG(N=507)	0.242929	2.9319	TCGA-E1-A7YL-01
LGG(N=507)	0.127451	3.4464	TCGA-CS-5396-01
LGG(N=507)	0.0937911	3.325	TCGA-HW-8322-01
LGG(N=507)	0.0664562	1.4756	TCGA-S9-A6U9-01
LGG(N=507)	0.0962136	1.3109	TCGA-HT-7676-01
LGG(N=507)	0.260808	3.6509	TCGA-HT-7469-01
LGG(N=507)	0.0659343	1.2271	TCGA-HT-7478-01
LGG(N=507)	0.141891	0.5666	TCGA-DU-A5TW-01
LGG(N=507)	0.100379	2.3308	TCGA-S9-A6TX-01
LGG(N=507)	0.232034	-0.7834	TCGA-RY-A83Z-01
LGG(N=507)	0.0842687	0.8726	TCGA-FG-A6IZ-01
LGG(N=507)	0.165023	6.3988	TCGA-CS-4941-01
LGG(N=507)	0.0999093	0.2762	TCGA-DH-A7UT-01
LGG(N=507)	0.104664	1.0007	TCGA-DU-5871-01
LGG(N=507)	0.112713	1.3283	TCGA-HW-8321-01
LGG(N=507)	0.0920266	3.1475	TCGA-EZ-7264-01
LGG(N=507)	0.133786	3.2587	TCGA-CS-6666-01
LGG(N=507)	0.0679813	1.8683	TCGA-HW-7491-01
LGG(N=507)	0.0758632	2.1766	TCGA-S9-A6U1-01
LGG(N=507)	0.0835961	1.2085	TCGA-E1-5307-01
LGG(N=507)	0.217392	4.5589	TCGA-DU-A76L-01
LGG(N=507)	0.0775758	1.9111	TCGA-HW-7495-01
LGG(N=507)	0.164312	1.334	TCGA-CS-6669-01
LGG(N=507)	0.107728	2.2237	TCGA-HT-7481-01
LGG(N=507)	0.0997872	2.7951	TCGA-DU-8163-01
LGG(N=507)	0.229578	4.9626	TCGA-HT-8110-01
LGG(N=507)	0.103217	1.8996	TCGA-RY-A840-01
LGG(N=507)	0.174938	1.6964	TCGA-VM-A8C9-01
LGG(N=507)	0.14655	2.9205	TCGA-HW-8319-01
LGG(N=507)	0.0732673	0.4865	TCGA-HT-7482-01
LGG(N=507)	0.117821	1.125	TCGA-QH-A6CW-01
LGG(N=507)	0.106508	3.2251	TCGA-DU-5870-01
LGG(N=507)	0.109453	2.4008	TCGA-TM-A84S-01
LGG(N=507)	0.0952016	2.826	TCGA-RY-A845-01
LGG(N=507)	0.0924403	2.2633	TCGA-FG-8182-01
LGG(N=507)	0.137177	3.6195	TCGA-FG-6688-01
LGG(N=507)	0.145234	2.5036	TCGA-TQ-A7RP-01
LGG(N=507)	0.124103	1.787	TCGA-HT-8113-01
LGG(N=507)	0.147217	2.4883	TCGA-HT-7689-01
LGG(N=507)	0.0781971	2.1509	TCGA-FG-7638-01
LGG(N=507)	0.222111	4.8929	TCGA-DU-7013-01
LGG(N=507)	0.108076	1.5854	TCGA-E1-A7Z3-01
LGG(N=507)	0.0990575	1.2576	TCGA-HT-7476-01
LGG(N=507)	0.0982733	2.9911	TCGA-TQ-A7RG-01
LGG(N=507)	0.13977	2.4252	TCGA-FG-8181-01
LGG(N=507)	0.213928	2.0707	TCGA-DU-A7T6-01
LGG(N=507)	0.118639	3.1669	TCGA-DB-A4XC-01
LGG(N=507)	0.225726	3.506	TCGA-FG-A4MW-01
LGG(N=507)	0.0957288	2.6895	TCGA-DH-5142-01
LGG(N=507)	0.0912763	3.5875	TCGA-S9-A6U2-01
LGG(N=507)	0.106767	2.3981	TCGA-TQ-A7RH-01
LGG(N=507)	0.0882691	0.7999	TCGA-DB-A75M-01
LGG(N=507)	0.0521396	2.4492	TCGA-HT-8012-01
LGG(N=507)	0.0950019	2.233	TCGA-S9-A7QW-01
LGG(N=507)	0.121175	0.4865	TCGA-P5-A733-01
LGG(N=507)	0.0825827	1.2815	TCGA-E1-A7Z4-01
LGG(N=507)	0.108553	0.4967	TCGA-DU-A5TR-01
LGG(N=507)	0.0638974	0.9716	TCGA-FG-8185-01
LGG(N=507)	0.084913	0.4761	TCGA-HW-8320-01
LGG(N=507)	0.0536537	-0.1665	TCGA-CS-6667-01
LGG(N=507)	0.0908235	2.3451	TCGA-DU-5849-01
LGG(N=507)	0.156615	2.3508	TCGA-DB-5279-01
LGG(N=507)	0.0903668	1.6604	TCGA-CS-6670-01
LGG(N=507)	0.0941506	1.9638	TCGA-DB-A64V-01
LGG(N=507)	0.165031	4.1644	TCGA-DU-5854-01
LGG(N=507)	0.134744	1.9564	TCGA-DH-A7UR-01
LGG(N=507)	0.112722	2.0289	TCGA-S9-A6WL-01
LGG(N=507)	0.124434	1.8242	TCGA-HT-7880-01
LGG(N=507)	0.0330772	1.7617	TCGA-E1-5318-01
LGG(N=507)	0.0685811	3.3563	TCGA-DU-6393-01
LGG(N=507)	0.134357	2.0111	TCGA-DU-5853-01
LGG(N=507)	0.299827	2.5972	TCGA-TM-A84J-01
LGG(N=507)	0.0894572	3.9393	TCGA-FG-5962-01
LGG(N=507)	0.110249	1.5758	TCGA-F6-A8O4-01
LGG(N=507)	0.0850906	0.3796	TCGA-S9-A7R1-01
LGG(N=507)	0.137341	3.6972	TCGA-TM-A84M-01
LGG(N=507)	0.169154	2.4144	TCGA-HT-8107-01
LGG(N=507)	0.0993674	1.7489	TCGA-P5-A5ET-01
LGG(N=507)	0.1091	-0.6643	TCGA-P5-A72W-01
LGG(N=507)	0.114924	0.4447	TCGA-FG-A70Y-01
LGG(N=507)	0.120179	1.5612	TCGA-TM-A84R-01
LGG(N=507)	0.10519	7.3388	TCGA-HW-A5KM-01
LGG(N=507)	0.137867	4.3639	TCGA-HT-7477-01
LGG(N=507)	0.176862	3.551	TCGA-FG-A87Q-01
LGG(N=507)	0.286973	3.4344	TCGA-FG-A70Z-01
LGG(N=507)	0.280018	4.2714	TCGA-FG-A4MU-01
LGG(N=507)	0.0894372	2.6043	TCGA-DB-A4XB-01
LGG(N=507)	0.118329	1.4494	TCGA-WY-A85D-01
LGG(N=507)	0.0815717	2.0742	TCGA-FG-7641-01
LGG(N=507)	0.119914	4.0875	TCGA-DU-5872-01
LGG(N=507)	0.107726	1.1117	TCGA-FG-6689-01
LGG(N=507)	0.144535	2.6487	TCGA-DB-5277-01
LGG(N=507)	0.0925843	3.5073	TCGA-HT-A615-01
LGG(N=507)	0.0949683	2.4008	TCGA-DU-7301-01
LGG(N=507)	0.0959219	1.4808	TCGA-P5-A5EW-01
LGG(N=507)	0.0858131	2.1894	TCGA-HT-A5RB-01
LGG(N=507)	0.18282	6.8554	TCGA-E1-A7YN-01
LGG(N=507)	0.200375	3.3633	TCGA-QH-A6XC-01
LGG(N=507)	0.140925	3.716	TCGA-S9-A6WN-01
LGG(N=507)	0.118552	2.4171	TCGA-DB-A64L-01
LGG(N=507)	0.218155	1.2333	TCGA-TM-A84I-01
LGG(N=507)	0.128183	3.5935	TCGA-QH-A6CZ-01
LGG(N=507)	0.123836	1.6234	TCGA-WY-A858-01
LGG(N=507)	0.110573	2.299	TCGA-VM-A8CB-01
LGG(N=507)	0.127411	0.5069	TCGA-VM-A8CF-01
LGG(N=507)	0.104521	2.4008	TCGA-HT-7608-01
LGG(N=507)	0.0793848	1.4911	TCGA-CS-4938-01
LGG(N=507)	0.10471	2.4035	TCGA-QH-A6X5-01
LGG(N=507)	0.0824373	2.7401	TCGA-DU-8166-01
LGG(N=507)	0.127275	4.17	TCGA-HT-8018-01
LGG(N=507)	0.214676	3.2143	TCGA-DU-7292-01
LGG(N=507)	0.0783683	0.517	TCGA-S9-A6TU-01
LGG(N=507)	0.166703	2.8819	TCGA-DB-A75P-01
LGG(N=507)	0.0932429	1.934	TCGA-FG-6691-01
LGG(N=507)	0.121862	3.3731	TCGA-DU-6399-01
LGG(N=507)	0.0976568	1.8444	TCGA-S9-A7IQ-01
LGG(N=507)	0.145901	1.2815	TCGA-S9-A6WI-01
LGG(N=507)	0.0677607	1.4228	TCGA-DB-A64S-01
LGG(N=507)	0.264497	4.1684	TCGA-FG-6692-01
LGG(N=507)	0.0920693	1.3679	TCGA-HW-7489-01
LGG(N=507)	0.0901102	0.7916	TCGA-R8-A6YH-01
LGG(N=507)	0.139032	1.5998	TCGA-HT-A618-01
LGG(N=507)	0.112609	0.9038	TCGA-QH-A65S-01
LGG(N=507)	0.0860725	1.3956	TCGA-DU-7019-01
LGG(N=507)	0.279662	4.6685	TCGA-DU-A7TJ-01
LGG(N=507)	0.0846846	1.6512	TCGA-TM-A84H-01
LGG(N=507)	0.0969454	2.982	TCGA-S9-A7R8-01
LGG(N=507)	0.0700835	2.727	TCGA-S9-A7R4-01
LGG(N=507)	0.0793638	3.868	TCGA-S9-A7J3-01
LGG(N=507)	0.0979691	1.5612	TCGA-TM-A84L-01
LGG(N=507)	0.101482	-0.3201	TCGA-E1-A7YH-01
LGG(N=507)	0.101145	1.5165	TCGA-P5-A5EV-01
LGG(N=507)	0.284067	6.2568	TCGA-DU-A7TD-01
LGG(N=507)	0.0769425	1.4011	TCGA-HW-A5KL-01
LGG(N=507)	0.068481	1.5115	TCGA-RY-A83X-01
LGG(N=507)	0.0749046	3.4264	TCGA-HT-7687-01
LGG(N=507)	0.100863	2.8701	TCGA-WY-A85A-01
LGG(N=507)	0.0648603	1.6045	TCGA-DB-5281-01
LGG(N=507)	0.104182	2.5163	TCGA-E1-A7YK-01
LGG(N=507)	0.114917	0.547	TCGA-DU-A5TU-01
LGG(N=507)	0.117918	3.1749	TCGA-DU-A7TA-01
LGG(N=507)	0.227914	3.5779	TCGA-CS-5395-01
LGG(N=507)	0.134187	1.4441	TCGA-TQ-A7RR-01
LGG(N=507)	0.100838	3.8401	TCGA-HT-A5R5-01
LGG(N=507)	0.093357	1.6875	TCGA-QH-A65V-01
LGG(N=507)	0.0713989	2.4225	TCGA-S9-A6WP-01
LGG(N=507)	0.121878	3.5035	TCGA-S9-A6U5-01
LGG(N=507)	0.105705	2.6693	TCGA-E1-A7YO-01
LGG(N=507)	0.109177	2.9674	TCGA-QH-A6X8-01
LGG(N=507)	0.0787114	2.1734	TCGA-HT-7610-01
LGG(N=507)	0.100851	3.7709	TCGA-HT-7875-01
LGG(N=507)	0.119631	2.4779	TCGA-R8-A6MK-01
LGG(N=507)	0.10019	2.9013	TCGA-P5-A5F0-01
LGG(N=507)	0.145951	0.9493	TCGA-S9-A6TS-01
LGG(N=507)	0.123229	0.9115	TCGA-S9-A6TW-01
LGG(N=507)	0.0996041	0.9789	TCGA-E1-5303-01
LGG(N=507)	0.175402	3.0305	TCGA-HT-7606-01
LGG(N=507)	0.101458	2.6114	TCGA-DU-6408-01
LGG(N=507)	0.0969634	1.6374	TCGA-FG-5964-01
LGG(N=507)	0.145295	3.1572	TCGA-DB-A64Q-01
LGG(N=507)	0.139824	1.9073	TCGA-S9-A7IZ-01
LGG(N=507)	0.0817768	2.8422	TCGA-S9-A6WH-01
LGG(N=507)	0.0926264	1.7141	TCGA-HT-7602-01
LGG(N=507)	0.157305	3.0234	TCGA-DU-A6S8-01
LGG(N=507)	0.0802995	1.692	TCGA-HT-7858-01
LGG(N=507)	0.115202	2.5087	TCGA-S9-A6WD-01
LGG(N=507)	0.175737	5.8525	TCGA-HT-7860-01
LGG(N=507)	0.169838	3.5111	TCGA-DU-7006-01
LGG(N=507)	0.112027	1.8078	TCGA-TQ-A7RS-01
LGG(N=507)	0.083171	3.4331	TCGA-DU-7009-01
LGG(N=507)	0.161529	2.6715	TCGA-DU-7010-01
LGG(N=507)	0.110587	0.2881	TCGA-QH-A6X3-01
LGG(N=507)	0.0727471	3.0498	TCGA-DU-8164-01
LGG(N=507)	0.0686489	2.824	TCGA-DU-7018-01
LGG(N=507)	0.0859153	2.5561	TCGA-RY-A843-01
LGG(N=507)	0.0844077	0.6608	TCGA-DU-7014-01
LGG(N=507)	0.0741379	2.2082	TCGA-HT-7693-01
LGG(N=507)	0.184366	1.0503	TCGA-FG-A6J3-01
LGG(N=507)	0.126696	2.9893	TCGA-HT-8106-01
LGG(N=507)	0.0673683	2.9765	TCGA-HT-7472-01
LGG(N=507)	0.0700075	0.6425	TCGA-HT-7855-01
LGG(N=507)	0.0749865	2.96	TCGA-DB-A4XG-01
LGG(N=507)	0.192928	3.2692	TCGA-HT-A5RC-01
LGG(N=507)	0.109906	1.4174	TCGA-VM-A8C8-01
LGG(N=507)	0.0847072	2.9893	TCGA-HT-7681-01
LGG(N=507)	0.0972307	2.6962	TCGA-DU-A6S2-01
LGG(N=507)	0.0705509	2.1574	TCGA-DU-7309-01
LGG(N=507)	0.0753884	1.9034	TCGA-DB-A4XH-01
LGG(N=507)	0.0971336	2.3704	TCGA-HT-7485-01
LGG(N=507)	0.132887	1.1512	TCGA-VW-A7QS-01
LGG(N=507)	0.0807517	1.6234	TCGA-VV-A86M-01
LGG(N=507)	0.246464	1.3167	TCGA-E1-A7YV-01
LGG(N=507)	0.0747275	3.5596	TCGA-HT-7468-01
LGG(N=507)	0.0733314	3.1079	TCGA-HT-7677-01
LGG(N=507)	0.205958	3.793	TCGA-DU-A5TY-01
LGG(N=507)	0.0943005	2.409	TCGA-HT-8109-01
LGG(N=507)	0.0757127	2.0742	TCGA-HT-7479-01
LGG(N=507)	0.0655601	1.8363	TCGA-DB-5275-01
LGG(N=507)	0.104337	1.8323	TCGA-TM-A7C4-01
LGG(N=507)	0.106774	1.3397	TCGA-DH-A7UU-01
LGG(N=507)	0.0943461	1.8242	TCGA-HT-A4DV-01
LGG(N=507)	0.0821287	4.8319	TCGA-FG-8186-01
LGG(N=507)	0.0810962	1.9749	TCGA-FG-A4MT-01
LGG(N=507)	0.096119	2.3564	TCGA-E1-5305-01
LGG(N=507)	0.110928	1.2085	TCGA-CS-5393-01
LGG(N=507)	0.0919798	1.4704	TCGA-DU-6395-01
LGG(N=507)	0.113391	1.0711	TCGA-DB-A64X-01
LGG(N=507)	0.189532	3.9774	TCGA-S9-A7IS-01
LGG(N=507)	0.120784	2.2513	TCGA-HT-7856-01
LGG(N=507)	0.104315	1.3901	TCGA-QH-A6XA-01
LGG(N=507)	0.0569386	1.8762	TCGA-P5-A77W-01
LGG(N=507)	0.108265	4.3772	TCGA-CS-4942-01
LGG(N=507)	0.173841	5.4317	TCGA-CS-6186-01
LGG(N=507)	0.0706656	0.8082	TCGA-DU-7008-01
LGG(N=507)	0.112281	1.2085	TCGA-HT-7688-01
LGG(N=507)	0.0906088	3.1162	TCGA-DU-A7T8-01
LGG(N=507)	0.0868477	1.1117	TCGA-DU-A6S3-01
LGG(N=507)	0.0861948	2.7117	TCGA-DB-A64U-01
LGG(N=507)	0.318067	4.1788	TCGA-HT-A61C-01
LGG(N=507)	0.104723	1.1382	TCGA-TQ-A7RF-01
LGG(N=507)	0.0828817	2.9525	TCGA-F6-A8O3-01
LGG(N=507)	0.0930307	2.826	TCGA-R8-A6ML-01
LGG(N=507)	0.185971	4.4074	TCGA-DU-A5TT-01
LGG(N=507)	0.117063	1.8524	TCGA-QH-A870-01
LGG(N=507)	0.0947357	3.3577	TCGA-DB-A75O-01
LGG(N=507)	0.0872782	2.409	TCGA-HT-8111-01
LGG(N=507)	0.0754139	2.4198	TCGA-S9-A7QZ-01
LGG(N=507)	0.0885261	3.421	TCGA-DB-5273-01
LGG(N=507)	0.115947	2.118	TCGA-HT-7470-01
LGG(N=507)	0.114363	0.8805	TCGA-FG-A4MY-01
LGG(N=507)	0.111137	3.9974	TCGA-HT-8108-01
LGG(N=507)	0.0809157	2.1606	TCGA-DB-A4XE-01
LGG(N=507)	0.219942	2.2144	TCGA-HT-A4DS-01
LGG(N=507)	0.175939	1.6093	TCGA-DU-8158-01
LGG(N=507)	0.0927633	3.4843	TCGA-HT-7474-01
LGG(N=507)	0.0967818	2.7847	TCGA-DH-5143-01
LGG(N=507)	0.139614	1.6604	TCGA-TQ-A7RJ-01
LGG(N=507)	0.0882124	3.2526	TCGA-S9-A7QY-01
LGG(N=507)	0.0807876	1.9786	TCGA-DB-A4XA-01
LGG(N=507)	0.109312	2.8502	TCGA-P5-A731-01
LGG(N=507)	0.262763	1.5266	TCGA-E1-A7YE-01
LGG(N=507)	0.136005	4.1788	TCGA-FG-A710-01
LGG(N=507)	0.1063	2.5462	TCGA-HT-8010-01
LGG(N=507)	0.0713372	3.7313	TCGA-DU-7299-01
LGG(N=507)	0.100833	3.1701	TCGA-DB-5270-01
LGG(N=507)	0.0877525	2.8955	TCGA-KT-A74X-01
LGG(N=507)	0.119156	1.3623	TCGA-DB-A75L-01
LGG(N=507)	0.107987	0.8726	TCGA-HT-A616-01
LGG(N=507)	0.110721	-0.0574	TCGA-HT-A74K-01
LGG(N=507)	0.0996213	1.4388	TCGA-WY-A85C-01
LGG(N=507)	0.119376	1.8564	TCGA-FG-8188-01
LGG(N=507)	0.114408	1.8484	TCGA-DU-A6S7-01
LGG(N=507)	0.0600812	2.6325	TCGA-DU-7294-01
LGG(N=507)	0.0588102	0.547	TCGA-DB-5274-01
LGG(N=507)	0.10455	1.5563	TCGA-HT-7604-01
LGG(N=507)	0.142646	3.2662	TCGA-TM-A84F-01
LGG(N=507)	0.166429	2.7139	TCGA-DB-A64O-01
LGG(N=507)	0.0605337	2.1411	TCGA-HT-7884-01
LGG(N=507)	0.0853524	2.183	TCGA-S9-A6WE-01
LGG(N=507)	0.102057	2.7292	TCGA-QH-A6CY-01
LGG(N=507)	0.270179	4.0488	TCGA-S9-A6WM-01
LGG(N=507)	0.292839	5.1248	TCGA-HT-A5RA-01
LGG(N=507)	0.192065	4.0645	TCGA-QH-A6CV-01
LGG(N=507)	0.0961862	2.1734	TCGA-VM-A8CE-01
LGG(N=507)	0.271891	3.8866	TCGA-DU-5852-01
LGG(N=507)	0.151333	3.1701	TCGA-P5-A72U-01
LGG(N=507)	0.0912508	6.5481	TCGA-DB-A75K-01
LGG(N=507)	0.081529	1.7185	TCGA-DU-6410-01
LGG(N=507)	0.0559716	1.9749	TCGA-QH-A65Z-01
LGG(N=507)	0.0807659	2.1574	TCGA-S9-A7IY-01
LGG(N=507)	0.113352	2.3106	TCGA-P5-A781-01
LGG(N=507)	0.108887	2.2237	TCGA-TM-A84G-01
LGG(N=507)	0.155015	2.826	TCGA-HW-A5KK-01
LGG(N=507)	0.0680539	2.3048	TCGA-E1-5311-01
LGG(N=507)	0.0989167	4.0909	TCGA-FG-7634-01
LGG(N=507)	0.100322	1.9786	TCGA-DU-5855-01
LGG(N=507)	0.0965871	5.7892	TCGA-DU-6396-01
LGG(N=507)	0.148853	1.8201	TCGA-FG-7643-01
LGG(N=507)	0.16012	3.906	TCGA-TM-A84C-01
LGG(N=507)	0.083728	2.7401	TCGA-WY-A85E-01
LGG(N=507)	0.0683326	2.4439	TCGA-DU-7298-01
LGG(N=507)	0.0915141	1.6964	TCGA-TM-A84T-01
LGG(N=507)	0.0677122	1.4911	TCGA-FG-7637-01
LGG(N=507)	0.100793	1.7954	TCGA-HT-A5R9-01
LGG(N=507)	0.109052	1.4962	TCGA-HT-A614-01
LGG(N=507)	0.0815195	0.7832	TCGA-QH-A65R-01
LGG(N=507)	0.088159	3.1179	TCGA-FG-A60J-01
LGG(N=507)	0.168793	2.0569	TCGA-FG-8189-01
LGG(N=507)	0.160442	2.8522	TCGA-P5-A5EY-01
LGG(N=507)	0.149519	3.8739	TCGA-HT-7882-01
LGG(N=507)	0.281584	3.6474	TCGA-HT-8011-01
LGG(N=507)	0.101001	4.0445	TCGA-DU-6394-01
LGG(N=507)	0.112289	-0.2845	TCGA-WY-A859-01
LGG(N=507)	0.0686429	0.6699	TCGA-WY-A85B-01
LGG(N=507)	0.100075	3.2297	TCGA-S9-A6UB-01
LGG(N=507)	0.13699	1.5465	TCGA-S9-A6U6-01
LGG(N=507)	0.0553483	2.5061	TCGA-DU-8168-01
LGG(N=507)	0.175734	4.0471	TCGA-DU-7290-01
LGG(N=507)	0.0912583	1.6281	TCGA-DU-6407-01
LGG(N=507)	0.105638	3.1028	TCGA-HT-7601-01
LGG(N=507)	0.282504	4.7236	TCGA-DU-6403-01
LGG(N=507)	0.0545486	2.9784	TCGA-DB-A64R-01
LGG(N=507)	0.122078	6.2302	TCGA-E1-A7YQ-01
LGG(N=507)	0.249516	3.7857	TCGA-DU-6405-01
LGG(N=507)	0.0836624	2.0979	TCGA-HW-7487-01
LGG(N=507)	0.187536	2.0878	TCGA-S9-A7R2-01
LGG(N=507)	0.097707	3.8798	TCGA-S9-A7J1-01
LGG(N=507)	0.0980083	1.9712	TCGA-P5-A72X-01
LGG(N=507)	0.175347	5.8372	TCGA-E1-A7YJ-01
LGG(N=507)	0.092196	2.1734	TCGA-HT-7690-01
LGG(N=507)	0.0605606	2.2019	TCGA-HT-8105-01
LGG(N=507)	0.144726	1.3679	TCGA-E1-A7YY-01
LGG(N=507)	0.0559968	2.9729	TCGA-DU-6400-01
LGG(N=507)	0.099461	3.2511	TCGA-P5-A737-01
LGG(N=507)	0.0909302	2.4063	TCGA-RY-A83Y-01
LGG(N=507)	0.217057	5.0661	TCGA-HT-8564-01
LGG(N=507)	0.118987	2.5683	TCGA-HT-7686-01
LGG(N=507)	0.183861	2.2513	TCGA-E1-A7YM-01
LGG(N=507)	0.0837975	2.4831	TCGA-DH-A66F-01
LGG(N=507)	0.0873634	3.1062	TCGA-CS-5390-01
LGG(N=507)	0.215606	4.5534	TCGA-S9-A6UA-01
LGG(N=507)	0.147575	1.766	TCGA-FG-A87N-01
LGG(N=507)	0.136067	1.6374	TCGA-VV-A829-01
LGG(N=507)	0.0854557	1.6695	TCGA-DH-A66B-01
LGG(N=507)	0.176272	2.6962	TCGA-HT-A5R7-01
LGG(N=507)	0.031519	2.6602	TCGA-CS-5394-01
LGG(N=507)	0.0665414	2.6828	TCGA-DH-A66D-01
LGG(N=507)	0.0945846	2.9966	TCGA-HT-7877-01
LGG(N=507)	0.0832224	3.8228	TCGA-DU-6542-01
LGG(N=507)	0.154624	1.7403	TCGA-QH-A6CS-01
LGG(N=507)	0.129088	0.3685	TCGA-E1-A7YU-01
LGG(N=507)	0.12651	2.6828	TCGA-W9-A837-01
LGG(N=507)	0.130002	0.8805	TCGA-IK-7675-01
LGG(N=507)	0.123063	3.8461	TCGA-DU-7306-01
LGG(N=507)	0.121508	1.7702	TCGA-QH-A6X9-01
LGG(N=507)	0.212507	3.5299	TCGA-S9-A6U0-01
LGG(N=507)	0.0720733	1.8524	TCGA-HT-7611-01
LGG(N=507)	0.0938512	2.3508	TCGA-S9-A6TY-01
LGG(N=507)	0.287058	1.3109	TCGA-DU-A7TB-01
LGG(N=507)	0.100077	2.328	TCGA-IK-8125-01
LGG(N=507)	0.154994	0.2881	TCGA-WH-A86K-01
LGG(N=507)	0.0459032	2.1114	TCGA-DH-5141-01
LGG(N=507)	0.0929935	0.099	TCGA-FG-A60L-01
LGG(N=507)	0.0635923	2.3106	TCGA-DB-5280-01
LGG(N=507)	0.19515	3.4687	TCGA-S9-A7IX-01
LGG(N=507)	0.081177	2.7073	TCGA-FG-5965-01
LGG(N=507)	0.133718	1.7575	TCGA-P5-A5F6-01
LGG(N=507)	0.0916705	1.1447	TCGA-DU-7007-01
LGG(N=507)	0.0842182	4.2389	TCGA-HW-7490-01
LGG(N=507)	0.201685	3.9524	TCGA-CS-6188-01
LGG(N=507)	0.101426	3.6148	TCGA-CS-6668-01
LGG(N=507)	0.196259	5.5684	TCGA-DU-8165-01
LGG(N=507)	0.109248	2.8137	TCGA-HT-7692-01
LGG(N=507)	0.202258	0.9038	TCGA-TQ-A7RM-01
LGG(N=507)	0.195394	6.125	TCGA-DU-8161-01
LGG(N=507)	0.115756	2.4359	TCGA-P5-A736-01
LGG(N=507)	0.0826077	1.3679	TCGA-DU-6401-01
LGG(N=507)	0.194486	1.8762	TCGA-HT-A74H-01
LGG(N=507)	0.0840919	2.0218	TCGA-TQ-A7RV-01
LGG(N=507)	0.085427	1.4441	TCGA-HT-7483-01
LGG(N=507)	0.105159	2.0946	TCGA-HT-7620-01
LGG(N=507)	0.0675443	3.2959	TCGA-HT-7480-01
LGG(N=507)	0.0871761	1.105	TCGA-S9-A7J0-01
LGG(N=507)	0.0817982	1.5266	TCGA-TM-A84Q-01
LGG(N=507)	0.120343	3.4752	TCGA-RY-A847-01
LGG(N=507)	0.112025	3.4945	TCGA-TQ-A7RQ-01
LGG(N=507)	0.140831	3.0358	TCGA-TQ-A7RW-01
LGG(N=507)	0.0927303	1.3791	TCGA-FG-8191-01
LGG(N=507)	0.0792501	0.7493	TCGA-E1-A7YW-01
LGG(N=507)	0.0753595	2.1313	TCGA-DB-5278-01
LGG(N=507)	0.11566	4.1547	TCGA-E1-A7YS-01
LGG(N=507)	0.0970272	2.6325	TCGA-HT-7695-01
LGG(N=507)	0.171328	4.8837	TCGA-DU-7012-01
LGG(N=507)	0.0887479	1.9188	TCGA-HT-7879-01
LGG(N=507)	0.0711838	1.7575	TCGA-DU-A7TC-01
LGG(N=507)	0.159154	2.0465	TCGA-HT-7680-01
LGG(N=507)	0.107646	1.674	TCGA-DB-A4X9-01
LGG(N=507)	0.151921	3.573	TCGA-TQ-A7RI-01
LGG(N=507)	0.119251	1.5366	TCGA-TM-A7CA-01
LGG(N=507)	0.0877849	2.6325	TCGA-QH-A86X-01
LGG(N=507)	0.115834	2.4225	TCGA-DU-A76R-01
LGG(N=507)	0.0529805	2.9618	TCGA-DH-5144-01
LGG(N=507)	0.207626	2.1114	TCGA-E1-A7Z2-01
LGG(N=507)	0.0899821	3.1458	TCGA-DU-A5TP-01
LGG(N=507)	0.112335	2.4144	TCGA-FG-8187-01
LGG(N=507)	0.166486	0.8488	TCGA-E1-5304-01
LGG(N=507)	0.0950658	1.5806	TCGA-CS-4943-01
LGG(N=507)	0.305446	3.9108	TCGA-DH-5140-01
LGG(N=507)	0.102892	1.9264	TCGA-TM-A7CF-01
LGG(N=507)	0.120703	2.7826	TCGA-DH-A7US-01
LGG(N=507)	0.132708	4.3576	TCGA-HT-A61B-01
LGG(N=507)	0.0811317	1.7744	TCGA-E1-A7Z6-01
LGG(N=507)	0.129813	2.9893	TCGA-HT-7857-01
LGG(N=507)	0.0609472	3.2766	TCGA-E1-5319-01
LGG(N=507)	0.130976	0.434	TCGA-DU-A5TS-01
LGG(N=507)	0.201026	3.9384	TCGA-DU-6392-01
LGG(N=507)	0.108778	1.2147	TCGA-QH-A6CU-01
LGG(N=507)	0.170977	3.5839	TCGA-DU-6404-01
LGG(N=507)	0.246375	4.5274	TCGA-VW-A8FI-01
LGG(N=507)	0.109734	3.6359	TCGA-HT-A74L-01
LGG(N=507)	0.171954	4.5047	TCGA-P5-A5EU-01
LGG(N=507)	0.121928	1.3791	TCGA-P5-A5EZ-01
LGG(N=507)	0.115613	1.692	TCGA-S9-A89Z-01
LGG(N=507)	0.0942015	4.7231	TCGA-S9-A6TZ-01
LGG(N=507)	0.187793	3.7699	TCGA-FG-5963-01
LGG(N=507)	0.124482	1.7575	TCGA-HT-A61A-01
LGG(N=507)	0.284299	3.0358	TCGA-S9-A89V-01
LGG(N=507)	0.0669113	2.5263	TCGA-DB-A64W-01
LGG(N=507)	0.0877804	-0.394	TCGA-FG-A4MX-01
LGG(N=507)	0.154772	2.8858	TCGA-P5-A72Z-01
LGG(N=507)	0.0932644	3.2389	TCGA-HT-8114-01
LGG(N=507)	0.112834	2.4779	TCGA-HT-7881-01
LGG(N=507)	0.0953619	0.8327	TCGA-CS-4944-01
LGG(N=507)	0.099427	0.1257	TCGA-S9-A7QX-01
LGG(N=507)	0.125031	1.7403	TCGA-DU-A7TG-01
LGG(N=507)	0.0490818	3.5022	TCGA-DU-5874-01
LGG(N=507)	0.141732	2.362	TCGA-TQ-A8XE-01
LGG(N=507)	0.100139	3.7783	TCGA-DU-7300-01
LGG(N=507)	0.0962833	1.9302	TCGA-HT-7694-01
LGG(N=507)	0.0598428	5.7195	TCGA-HT-7471-01
LGG(N=507)	0.0874094	1.3051	TCGA-DB-A4XD-01
LGG(N=507)	0.0784966	1.1641	TCGA-TQ-A7RK-01
LGG(N=507)	0.0968195	2.0707	TCGA-HT-7475-01
LGG(N=507)	0.0873161	3.3364	TCGA-TQ-A7RO-01
LGG(N=507)	0.142553	3.9965	TCGA-HT-7902-01
LGG(N=507)	0.192108	1.4065	TCGA-FG-A711-01
LGG(N=507)	0.0925014	1.3567	TCGA-DB-5276-01
LGG(N=507)	0.0628946	1.614	TCGA-P5-A730-01
LGG(N=507)	0.358363	4.5211	TCGA-E1-A7YD-01
LGG(N=507)	0.11486	2.8301	TCGA-HT-A74O-01
LGG(N=507)	0.167111	2.167	TCGA-HT-8015-01
LGG(N=507)	0.125333	1.5115	TCGA-HT-A74J-01
LGG(N=507)	0.107283	6.2928	TCGA-DH-A669-01
LGG(N=507)	0.160673	2.4518	TCGA-HT-A617-01
LGG(N=507)	0.0955734	2.7972	TCGA-HT-7605-01
LGG(N=507)	0.0849917	1.3225	TCGA-S9-A6WO-01
LGG(N=507)	0.160432	2.872	TCGA-QH-A6CX-01
LGG(N=507)	0.0960451	0.8961	TCGA-P5-A5F4-01
LGG(N=507)	0.187952	3.0619	TCGA-DU-A76K-01
LGG(N=507)	0.0897945	1.9452	TCGA-VM-A8CH-01
LGG(N=507)	0.0739026	1.0983	TCGA-HT-7609-01
LGG(N=507)	0.119057	2.1734	TCGA-QH-A6X4-01
LGG(N=507)	0.098779	-0.1993	TCGA-DH-A7UV-01
LGG(N=507)	0.170992	3.4156	TCGA-TM-A7C3-01
LGG(N=507)	0.0925595	2.8014	TCGA-S9-A6WG-01
LGG(N=507)	0.0808817	1.8444	TCGA-FG-6690-01
LGG(N=507)	0.0744261	2.376	TCGA-DU-8167-01
LGG(N=507)	0.103831	1.3283	TCGA-QH-A65X-01
LGG(N=507)	0.105949	1.105	TCGA-P5-A780-01
LGG(N=507)	0.0810935	1.8801	TCGA-E1-5302-01
LGG(N=507)	0.104419	0.537	TCGA-HW-A5KJ-01
LGG(N=507)	0.109286	3.3163	TCGA-R8-A6MO-01
LGG(N=507)	0.100875	2.3898	TCGA-FG-7636-01
LGG(N=507)	0.125927	3.4156	TCGA-CS-6290-01
LGG(N=507)	0.161708	5.4327	TCGA-DU-5847-01
LGG(N=507)	0.253376	5.7019	TCGA-DU-6406-01
LGG(N=507)	0.268764	4.809	TCGA-TM-A84B-01
LGG(N=507)	0.0981993	1.7316	TCGA-DU-A76O-01
CESC(N=301)	0.260057	5.2936	TCGA-EK-A2RE-01
CESC(N=301)	0.192421	4.6674	TCGA-IR-A3L7-01
CESC(N=301)	0.265122	5.6528	TCGA-Q1-A73Q-01
CESC(N=301)	0.160447	1.125	TCGA-C5-A1MF-01
CESC(N=301)	0.118693	5.8836	TCGA-ZJ-A8QQ-01
CESC(N=301)	0.132035	5.1748	TCGA-EX-A3L1-01
CESC(N=301)	0.165703	5.3352	TCGA-JW-A5VI-01
CESC(N=301)	0.379721	5.7005	TCGA-EA-A1QT-01
CESC(N=301)	0.251407	4.6	TCGA-UC-A7PG-01
CESC(N=301)	0.277888	5.7616	TCGA-EA-A97N-01
CESC(N=301)	0.122751	6.0577	TCGA-EA-A3QD-01
CESC(N=301)	0.121479	2.2663	TCGA-C5-A1ME-01
CESC(N=301)	0.275469	4.8783	TCGA-C5-A8YR-01
CESC(N=301)	0.138482	5.0036	TCGA-FU-A40J-01
CESC(N=301)	0.155335	4.1812	TCGA-VS-A9V5-01
CESC(N=301)	0.149304	7.4337	TCGA-MY-A913-01
CESC(N=301)	0.169922	4.8753	TCGA-VS-A8Q9-01
CESC(N=301)	0.212514	5.4074	TCGA-DS-A0VL-01
CESC(N=301)	0.16285	5.1457	TCGA-VS-A9UU-01
CESC(N=301)	0.191004	5.4296	TCGA-ZJ-AAXN-01
CESC(N=301)	0.204296	5.1863	TCGA-VS-A9U6-01
CESC(N=301)	0.205522	3.7356	TCGA-C5-A2LX-01
CESC(N=301)	0.230562	4.3903	TCGA-C5-A1M8-01
CESC(N=301)	0.19645	5.5856	TCGA-C5-A7CJ-01
CESC(N=301)	0.146564	5.3639	TCGA-GH-A9DA-01
CESC(N=301)	0.226769	5.0917	TCGA-EA-A5O9-01
CESC(N=301)	0.0883098	4.9991	TCGA-Q1-A73P-01
CESC(N=301)	0.215223	5.789	TCGA-C5-A8XK-01
CESC(N=301)	0.152227	5.4377	TCGA-C5-A907-01
CESC(N=301)	0.16446	5.8565	TCGA-VS-A9UD-01
CESC(N=301)	0.180435	3.7539	TCGA-C5-A7CM-01
CESC(N=301)	0.189687	6.2561	TCGA-VS-A9V2-01
CESC(N=301)	0.201646	5.2895	TCGA-VS-A94Y-01
CESC(N=301)	0.315698	6.0972	TCGA-C5-A8ZZ-01
CESC(N=301)	0.212542	3.0305	TCGA-VS-A9UJ-01
CESC(N=301)	0.276238	3.5411	TCGA-ZJ-AAXI-01
CESC(N=301)	0.211582	2.9875	TCGA-Q1-A6DT-01
CESC(N=301)	0.134586	4.6112	TCGA-VS-A9UQ-01
CESC(N=301)	0.198724	5.4696	TCGA-VS-A8EG-01
CESC(N=301)	0.218879	5.5018	TCGA-EX-A69L-01
CESC(N=301)	0.188095	5.5327	TCGA-Q1-A73O-01
CESC(N=301)	0.217003	5.0431	TCGA-VS-A8QC-01
CESC(N=301)	0.138413	4.6764	TCGA-EA-A5ZE-01
CESC(N=301)	0.160142	6.1885	TCGA-ZJ-A8QO-01
CESC(N=301)	0.227301	5.6323	TCGA-JX-A5QV-01
CESC(N=301)	0.155434	3.9709	TCGA-EK-A2GZ-01
CESC(N=301)	0.1467	4.0357	TCGA-EK-A2R9-01
CESC(N=301)	0.137996	5.2495	TCGA-IR-A3LL-01
CESC(N=301)	0.232467	5.3082	TCGA-C5-A1M5-01
CESC(N=301)	0.0778918	3.0411	TCGA-C5-A7X8-01
CESC(N=301)	0.170164	5.9343	TCGA-EA-A3HS-01
CESC(N=301)	0.157979	5.4826	TCGA-IR-A3LH-01
CESC(N=301)	0.0917164	4.7798	TCGA-C5-A1M9-01
CESC(N=301)	0.115368	0.3346	TCGA-DG-A2KJ-01
CESC(N=301)	0.231621	2.8799	TCGA-Q1-A5R3-01
CESC(N=301)	0.137237	5.7353	TCGA-HG-A2PA-01
CESC(N=301)	0.160923	3.5971	TCGA-EA-A50E-01
CESC(N=301)	0.235957	5.4884	TCGA-EA-A556-01
CESC(N=301)	0.219458	6.9708	TCGA-VS-A9V3-01
CESC(N=301)	0.182451	5.855	TCGA-VS-A9UH-01
CESC(N=301)	0.217103	4.3944	TCGA-JX-A3PZ-01
CESC(N=301)	0.207349	4.3306	TCGA-C5-A1MP-01
CESC(N=301)	0.192304	4.4122	TCGA-MU-A5YI-01
CESC(N=301)	0.101008	5.4951	TCGA-VS-A8QA-01
CESC(N=301)	0.290151	4.958	TCGA-FU-A5XV-01
CESC(N=301)	0.151936	5.4686	TCGA-EX-A8YF-01
CESC(N=301)	0.280677	5.9246	TCGA-ZJ-A8QR-01
CESC(N=301)	0.0999475	5.6035	TCGA-IR-A3LB-01
CESC(N=301)	0.13324	4.3779	TCGA-EK-A2PI-01
CESC(N=301)	0.189558	2.6918	TCGA-HM-A6W2-01
CESC(N=301)	0.195586	2.7679	TCGA-EK-A2IR-01
CESC(N=301)	0.0573226	5.3313	TCGA-IR-A3LF-01
CESC(N=301)	0.268152	6.8332	TCGA-HM-A4S6-01
CESC(N=301)	0.214612	4.9275	TCGA-VS-A8QF-01
CESC(N=301)	0.177673	6.2752	TCGA-VS-AA62-01
CESC(N=301)	0.237335	4.6764	TCGA-C5-A7UE-01
CESC(N=301)	0.227566	4.857	TCGA-DS-A5RQ-01
CESC(N=301)	0.161568	6.3304	TCGA-BI-A20A-01
CESC(N=301)	0.157457	5.6918	TCGA-EA-A3HU-01
CESC(N=301)	0.161005	4.8842	TCGA-EK-A2RM-01
CESC(N=301)	0.0964864	4.1449	TCGA-DG-A2KK-01
CESC(N=301)	0.143183	4.9041	TCGA-C5-A1MI-01
CESC(N=301)	0.196316	3.4583	TCGA-JW-A852-01
CESC(N=301)	0.278641	5.4912	TCGA-EK-A2RA-01
CESC(N=301)	0.218975	3.623	TCGA-EK-A2RB-01
CESC(N=301)	0.179636	4.3653	TCGA-C5-A1MJ-01
CESC(N=301)	0.123757	5.2107	TCGA-MY-A5BE-01
CESC(N=301)	0.209311	6.5486	TCGA-C5-A1BE-01
CESC(N=301)	0.222894	6.3109	TCGA-ZJ-AAXT-01
CESC(N=301)	0.217964	4.5205	TCGA-LP-A7HU-01
CESC(N=301)	0.291492	3.2602	TCGA-2W-A8YY-01
CESC(N=301)	0.323707	4.4562	TCGA-EA-A411-01
CESC(N=301)	0.195834	6.1023	TCGA-C5-A1MN-01
CESC(N=301)	0.0895509	4.2563	TCGA-C5-A2M2-01
CESC(N=301)	0.187093	5.2025	TCGA-EK-A2PK-01
CESC(N=301)	0.324857	2.8381	TCGA-EA-A410-01
CESC(N=301)	0.161402	4.2736	TCGA-VS-A952-01
CESC(N=301)	0.201312	5.0104	TCGA-EK-A2IP-01
CESC(N=301)	0.257823	2.1638	TCGA-EK-A2PG-01
CESC(N=301)	0.161077	6.1119	TCGA-FU-A3YQ-01
CESC(N=301)	0.263257	5.2773	TCGA-DS-A1OB-01
CESC(N=301)	0.168068	4.3198	TCGA-VS-A959-01
CESC(N=301)	0.232422	3.2647	TCGA-EK-A2R7-01
CESC(N=301)	0.203613	2.7636	TCGA-JW-A5VJ-01
CESC(N=301)	0.413478	2.9224	TCGA-C5-A7UH-01
CESC(N=301)	0.212598	6.0871	TCGA-MA-AA3Z-01
CESC(N=301)	0.1343	4.1498	TCGA-VS-A9UR-01
CESC(N=301)	0.213961	4.9991	TCGA-EK-A3GN-01
CESC(N=301)	0.215719	5.537	TCGA-DS-A3LQ-01
CESC(N=301)	0.192809	3.834	TCGA-ZJ-AAXU-01
CESC(N=301)	0.316561	7.443	TCGA-VS-A9UY-01
CESC(N=301)	0.458641	4.4457	TCGA-ZJ-AAXA-01
CESC(N=301)	0.142214	4.4135	TCGA-EK-A2RO-01
CESC(N=301)	0.184803	5.3473	TCGA-DS-A0VM-01
CESC(N=301)	0.191903	5.093	TCGA-EX-A1H5-01
CESC(N=301)	0.0715057	2.0111	TCGA-FU-A3EO-01
CESC(N=301)	0.188394	3.9673	TCGA-EK-A2RK-01
CESC(N=301)	0.277878	5.8372	TCGA-C5-A1BL-01
CESC(N=301)	0.383111	3.0163	TCGA-Q1-A73S-01
CESC(N=301)	0.251377	3.4907	TCGA-PN-A8MA-01
CESC(N=301)	0.209885	6.387	TCGA-DS-A7WF-01
CESC(N=301)	0.222052	3.66	TCGA-C5-A7X3-01
CESC(N=301)	0.139009	3.2826	TCGA-HM-A3JK-01
CESC(N=301)	0.143715	4.6201	TCGA-ZJ-AAXJ-01
CESC(N=301)	0.143049	5.0691	TCGA-VS-A9V1-01
CESC(N=301)	0.386337	3.3235	TCGA-FU-A3HZ-01
CESC(N=301)	0.167609	4.8679	TCGA-EA-A78R-01
CESC(N=301)	0.183756	6.4063	TCGA-JW-A5VG-01
CESC(N=301)	0.199435	4.6376	TCGA-VS-A9UV-01
CESC(N=301)	0.148822	4.079	TCGA-C5-A8YT-01
CESC(N=301)	0.158388	6.057	TCGA-ZX-AA5X-01
CESC(N=301)	0.206762	6.382	TCGA-VS-A958-01
CESC(N=301)	0.154125	5.8097	TCGA-VS-A8EL-01
CESC(N=301)	0.274692	5.5151	TCGA-ZJ-AB0I-01
CESC(N=301)	0.218339	5.2536	TCGA-C5-A2LZ-01
CESC(N=301)	0.287196	5.2235	TCGA-VS-A950-01
CESC(N=301)	0.2407	4.6611	TCGA-IR-A3LK-01
CESC(N=301)	0.262774	4.8022	TCGA-DS-A1OC-01
CESC(N=301)	0.123811	4.835	TCGA-C5-A3HE-01
CESC(N=301)	0.199325	6.6033	TCGA-MA-AA3W-01
CESC(N=301)	0.203863	3.3321	TCGA-VS-A9UL-01
CESC(N=301)	0.10853	4.9982	TCGA-VS-A9UO-01
CESC(N=301)	0.192038	5.6396	TCGA-C5-A8XJ-01
CESC(N=301)	0.193456	5.9996	TCGA-C5-A7CL-01
CESC(N=301)	0.153459	5.5091	TCGA-FU-A3NI-01
CESC(N=301)	0.12847	5.4719	TCGA-EA-A439-01
CESC(N=301)	0.189607	4.1261	TCGA-VS-A9V0-01
CESC(N=301)	0.150341	4.9842	TCGA-EK-A3GK-01
CESC(N=301)	0.151282	6.6665	TCGA-C5-A7CG-01
CESC(N=301)	0.211238	5.1744	TCGA-C5-A1BI-01
CESC(N=301)	0.185083	5.9038	TCGA-HM-A3JJ-01
CESC(N=301)	0.223129	4.5814	TCGA-C5-A7UI-01
CESC(N=301)	0.173212	4.1899	TCGA-ZJ-AAXD-01
CESC(N=301)	0.162385	5.3685	TCGA-EK-A2R8-01
CESC(N=301)	0.18673	4.9322	TCGA-VS-A9UP-01
CESC(N=301)	0.122357	3.9031	TCGA-C5-A1BF-01
CESC(N=301)	0.150399	5.8448	TCGA-EX-A69M-01
CESC(N=301)	0.207668	5.8805	TCGA-EA-A5ZD-01
CESC(N=301)	0.306874	6.4108	TCGA-JX-A3Q0-01
CESC(N=301)	0.221287	4.1153	TCGA-BI-A0VS-01
CESC(N=301)	0.170033	2.7073	TCGA-VS-A8EJ-01
CESC(N=301)	0.177958	4.4297	TCGA-DR-A0ZL-01
CESC(N=301)	0.179358	4.2833	TCGA-MA-AA41-01
CESC(N=301)	0.247678	5.7677	TCGA-EA-A3HQ-01
CESC(N=301)	0.163898	4.4706	TCGA-LP-A5U2-01
CESC(N=301)	0.163128	5.1044	TCGA-EA-A43B-01
CESC(N=301)	0.146902	5.6631	TCGA-C5-A3HD-01
CESC(N=301)	0.149823	3.5803	TCGA-IR-A3LI-01
CESC(N=301)	0.148613	5.8243	TCGA-VS-A8EI-01
CESC(N=301)	0.174121	0.7832	TCGA-EA-A4BA-01
CESC(N=301)	0.195124	4.5742	TCGA-C5-A3HL-01
CESC(N=301)	0.23296	3.453	TCGA-EA-A3Y4-01
CESC(N=301)	0.15902	5.3331	TCGA-UC-A7PF-01
CESC(N=301)	0.191749	6.2825	TCGA-VS-A9UB-01
CESC(N=301)	0.092345	5.6682	TCGA-UC-A7PI-01
CESC(N=301)	0.216887	5.591	TCGA-DG-A2KL-01
CESC(N=301)	0.435351	5.0059	TCGA-JW-AAVH-01
CESC(N=301)	0.146746	5.4871	TCGA-MY-A5BF-01
CESC(N=301)	0.138278	3.4661	TCGA-Q1-A5R1-01
CESC(N=301)	0.128465	2.4279	TCGA-FU-A57G-01
CESC(N=301)	0.175785	5.0514	TCGA-C5-A1BQ-01
CESC(N=301)	0.229444	3.9883	TCGA-EK-A2PL-01
CESC(N=301)	0.189546	5.0884	TCGA-Q1-A6DW-01
CESC(N=301)	0.116135	2.5731	TCGA-C5-A2M1-01
CESC(N=301)	0.187834	4.5976	TCGA-R2-A69V-01
CESC(N=301)	0.198278	4.4764	TCGA-EA-A5ZF-01
CESC(N=301)	0.180909	6.4189	TCGA-FU-A23L-01
CESC(N=301)	0.209949	4.2921	TCGA-DS-A1OA-01
CESC(N=301)	0.118303	4.976	TCGA-EK-A2H1-01
CESC(N=301)	0.165092	5.7963	TCGA-LP-A4AU-01
CESC(N=301)	0.217189	5.5047	TCGA-VS-A9U7-01
CESC(N=301)	0.144257	3.7496	TCGA-C5-A2LS-01
CESC(N=301)	0.144092	6.2097	TCGA-MA-AA3Y-01
CESC(N=301)	0.167383	4.9199	TCGA-DG-A2KM-01
CESC(N=301)	0.120005	4.1417	TCGA-C5-A3HF-01
CESC(N=301)	0.138957	2.4412	TCGA-C5-A2LT-01
CESC(N=301)	0.153813	5.275	TCGA-C5-A1BK-01
CESC(N=301)	0.152802	5.8407	TCGA-UC-A7PD-01
CESC(N=301)	0.182055	3.2496	TCGA-MY-A5BD-01
CESC(N=301)	0.0964336	4.9635	TCGA-VS-A9UZ-01
CESC(N=301)	0.209755	5.1244	TCGA-DS-A1OD-01
CESC(N=301)	0.137785	6.2593	TCGA-C5-A8XH-01
CESC(N=301)	0.225193	4.7044	TCGA-EK-A2RC-01
CESC(N=301)	0.169648	3.5657	TCGA-JX-A3Q8-01
CESC(N=301)	0.174657	4.4196	TCGA-DS-A7WI-01
CESC(N=301)	0.171843	4.2526	TCGA-VS-A953-01
CESC(N=301)	0.256439	4.5522	TCGA-EA-A44S-01
CESC(N=301)	0.245624	5.2563	TCGA-VS-A957-01
CESC(N=301)	0.402744	3.4648	TCGA-JW-A5VH-01
CESC(N=301)	0.227759	4.7592	TCGA-EA-A3HR-01
CESC(N=301)	0.170218	6.3317	TCGA-EA-A3QE-01
CESC(N=301)	0.225529	3.9012	TCGA-WL-A834-01
CESC(N=301)	0.14627	5.0989	TCGA-C5-A901-01
CESC(N=301)	0.10018	5.7066	TCGA-JW-A69B-01
CESC(N=301)	0.245903	4.0575	TCGA-FU-A3HY-01
CESC(N=301)	0.145796	3.5839	TCGA-C5-A1M6-01
CESC(N=301)	0.191773	3.7204	TCGA-VS-A9V4-01
CESC(N=301)	0.190635	6.3334	TCGA-VS-A8Q8-01
CESC(N=301)	0.214078	5.4741	TCGA-DS-A0VN-01
CESC(N=301)	0.180816	4.722	TCGA-MU-A8JM-01
CESC(N=301)	0.147139	4.2855	TCGA-C5-A2LY-01
CESC(N=301)	0.108039	2.0535	TCGA-FU-A23K-01
CESC(N=301)	0.227207	7.0296	TCGA-EA-A6QX-01
CESC(N=301)	0.226391	5.3345	TCGA-C5-A7CH-01
CESC(N=301)	0.282112	4.3133	TCGA-EK-A2RN-01
CESC(N=301)	0.235488	5.3565	TCGA-EK-A2RJ-01
CESC(N=301)	0.186866	5.6792	TCGA-C5-A1BM-01
CESC(N=301)	0.222749	4.9746	TCGA-Q1-A73R-01
CESC(N=301)	0.113089	3.6474	TCGA-DS-A7WH-01
CESC(N=301)	0.2231	4.9896	TCGA-ZJ-AAX4-01
CESC(N=301)	0.199353	5.1922	TCGA-C5-A7CK-01
CESC(N=301)	0.206187	5.3158	TCGA-VS-A8EK-01
CESC(N=301)	0.135284	4.0765	TCGA-EA-A1QS-01
CESC(N=301)	0.156502	5.849	TCGA-FU-A3WB-01
CESC(N=301)	0.190562	5.9489	TCGA-FU-A3TQ-01
CESC(N=301)	0.133254	6.1465	TCGA-C5-A8XI-01
CESC(N=301)	0.25871	6.1192	TCGA-C5-A1BN-01
CESC(N=301)	0.318767	2.3164	TCGA-IR-A3LA-01
CESC(N=301)	0.203857	6.3649	TCGA-VS-A94X-01
CESC(N=301)	0.195192	4.9505	TCGA-MA-AA42-01
CESC(N=301)	0.256172	3.794	TCGA-C5-A8YQ-01
CESC(N=301)	0.241903	6.0717	TCGA-ZJ-AB0H-01
CESC(N=301)	0.139779	6.3473	TCGA-C5-A7X5-01
CESC(N=301)	0.170994	6.0512	TCGA-VS-A9U5-01
CESC(N=301)	0.195107	5.1408	TCGA-C5-A1M7-01
CESC(N=301)	0.505957	3.9947	TCGA-C5-A905-01
CESC(N=301)	0.186542	4.4047	TCGA-Q1-A5R2-01
CESC(N=301)	0.139834	6.7373	TCGA-EK-A3GJ-01
CESC(N=301)	0.148977	5.7482	TCGA-MU-A51Y-01
CESC(N=301)	0.182613	3.652	TCGA-VS-A8EB-01
CESC(N=301)	0.135883	6.2696	TCGA-LP-A4AX-01
CESC(N=301)	0.202072	6.5808	TCGA-VS-A94Z-01
CESC(N=301)	0.343523	1.7097	TCGA-ZJ-AAXB-01
CESC(N=301)	0.10635	3.1939	TCGA-C5-A1MQ-01
CESC(N=301)	0.0729757	4.1368	TCGA-EX-A1H6-01
CESC(N=301)	0.182804	5.0824	TCGA-ZJ-AAXF-01
CESC(N=301)	0.424825	6.0029	TCGA-VS-A9UM-01
CESC(N=301)	0.147582	4.6571	TCGA-VS-A8EH-01
CESC(N=301)	0.179632	6.1865	TCGA-BI-A0VR-01
CESC(N=301)	0.201381	4.3744	TCGA-EA-A5FO-01
CESC(N=301)	0.223486	5.2743	TCGA-DR-A0ZM-01
CESC(N=301)	0.146314	3.7614	TCGA-MA-AA43-01
CESC(N=301)	0.196503	4.0304	TCGA-C5-A7UC-01
CESC(N=301)	0.220904	5.6047	TCGA-C5-A7XC-01
CESC(N=301)	0.156982	2.5658	TCGA-VS-A8QH-01
CESC(N=301)	0.186123	6.288	TCGA-LP-A5U3-01
CESC(N=301)	0.230115	6.2342	TCGA-DS-A1O9-01
CESC(N=301)	0.184933	4.7453	TCGA-EA-A3HT-01
CESC(N=301)	0.190349	5.4104	TCGA-IR-A3LC-01
CESC(N=301)	0.0881637	3.2541	TCGA-FU-A770-01
CESC(N=301)	0.337341	3.3235	TCGA-VS-A8EC-01
CESC(N=301)	0.286094	6.8401	TCGA-4J-AA1J-01
CESC(N=301)	0.205436	3.2526	TCGA-LP-A4AV-01
CESC(N=301)	0.104485	3.3464	TCGA-EK-A2RL-01
CESC(N=301)	0.0696365	6.1581	TCGA-EK-A3GM-01
CESC(N=301)	0.223252	5.3765	TCGA-VS-A9UC-01
CESC(N=301)	0.254787	5.5274	TCGA-FU-A2QG-01
CESC(N=301)	0.244211	0.8488	TCGA-EK-A2PM-01
CESC(N=301)	0.197054	4.0636	TCGA-DS-A0VK-01
CESC(N=301)	0.178748	6.5367	TCGA-VS-A94W-01
CESC(N=301)	0.217401	5.7931	TCGA-C5-A1MK-01
CESC(N=301)	0.19252	6.5768	TCGA-C5-A1MH-01
CESC(N=301)	0.174704	6.5231	TCGA-C5-A0TN-01
CESC(N=301)	0.263767	5.2533	TCGA-VS-A9UI-01
CESC(N=301)	0.137339	3.8729	TCGA-FU-A3TX-01
CESC(N=301)	0.186139	4.3046	TCGA-Q1-A6DV-01
CESC(N=301)	0.191583	5.9251	TCGA-C5-A1ML-01
CESC(N=301)	0.188898	4.2862	TCGA-VS-A8QM-01
CESC(N=301)	0.223208	4.6224	TCGA-RA-A741-01
CESC(N=301)	0.176163	4.2646	TCGA-VS-A954-01
CESC(N=301)	0.190769	5.1306	TCGA-XS-A8TJ-01
CESC(N=301)	0.249744	3.9929	TCGA-LP-A4AW-01
CESC(N=301)	0.247402	3.3264	TCGA-JW-A5VK-01
CESC(N=301)	0.11738	5.5604	TCGA-EK-A2H0-01
CESC(N=301)	0.119804	5.753	TCGA-C5-A902-01
CESC(N=301)	0.556301	5.5611	TCGA-MA-AA3X-01
CESC(N=301)	0.180828	4.3744	TCGA-C5-A7CO-01
CESC(N=301)	0.179535	4.8758	TCGA-C5-A2LV-01
CESC(N=301)	0.203916	4.2001	TCGA-VS-A9UT-01
CESC(N=301)	0.163012	6.5103	TCGA-ZJ-AAX8-01
CESC(N=301)	0.16684	6.5818	TCGA-C5-A1BJ-01
LUAD(N=451)	0.274559	4.0841	TCGA-44-6778-01
LUAD(N=451)	0.233891	5.7637	TCGA-64-1679-01
LUAD(N=451)	0.190955	4.9041	TCGA-49-6744-01
LUAD(N=451)	0.177073	5.4578	TCGA-55-6982-01
LUAD(N=451)	0.212012	3.8935	TCGA-NJ-A4YI-01
LUAD(N=451)	0.195585	2.5137	TCGA-MN-A4N1-01
LUAD(N=451)	0.174725	6.7264	TCGA-55-7911-01
LUAD(N=451)	0.217683	2.4225	TCGA-55-A4DG-01
LUAD(N=451)	0.269994	4.4257	TCGA-L9-A5IP-01
LUAD(N=451)	0.211507	5.3456	TCGA-55-6712-01
LUAD(N=451)	0.190473	5.2777	TCGA-97-7553-01
LUAD(N=451)	0.213495	3.9108	TCGA-49-AARE-01
LUAD(N=451)	0.173868	3.0056	TCGA-50-8460-01
LUAD(N=451)	0.215103	4.5386	TCGA-50-5933-01
LUAD(N=451)	0.214229	4.4156	TCGA-44-6774-01
LUAD(N=451)	0.170669	4.048	TCGA-55-A48Z-01
LUAD(N=451)	0.264908	4.0269	TCGA-75-7031-01
LUAD(N=451)	0.157312	5.554	TCGA-44-A47A-01
LUAD(N=451)	0.189687	3.0145	TCGA-64-5781-01
LUAD(N=451)	0.186212	5.0764	TCGA-97-7552-01
LUAD(N=451)	0.191025	5.0251	TCGA-49-AARN-01
LUAD(N=451)	0.220921	3.4411	TCGA-99-8032-01
LUAD(N=451)	0.180403	4.9855	TCGA-55-8299-01
LUAD(N=451)	0.191655	3.4504	TCGA-55-A491-01
LUAD(N=451)	0.180885	6.5404	TCGA-50-6595-01
LUAD(N=451)	0.232123	2.1862	TCGA-95-A4VP-01
LUAD(N=451)	0.165901	6.0826	TCGA-55-8302-01
LUAD(N=451)	0.208136	2.363	TCGA-44-4112-01
LUAD(N=451)	0.230832	4.6451	TCGA-75-7027-01
LUAD(N=451)	0.190524	4.4337	TCGA-44-2668-01
LUAD(N=451)	0.25495	4.6747	TCGA-55-8507-01
LUAD(N=451)	0.17482	4.573	TCGA-69-8254-01
LUAD(N=451)	0.189568	4.1716	TCGA-78-8640-01
LUAD(N=451)	0.244313	2.8034	TCGA-69-7979-01
LUAD(N=451)	0.144971	4.9668	TCGA-55-7573-01
LUAD(N=451)	0.365904	3.4569	TCGA-44-8119-01
LUAD(N=451)	0.221426	4.6679	TCGA-55-7724-01
LUAD(N=451)	0.173893	1.5216	TCGA-44-6776-01
LUAD(N=451)	0.226008	2.6602	TCGA-49-4514-01
LUAD(N=451)	0.207285	5.0444	TCGA-05-4396-01
LUAD(N=451)	0.249849	3.97	TCGA-55-8204-01
LUAD(N=451)	0.182445	3.5461	TCGA-L4-A4E6-01
LUAD(N=451)	0.195023	6.5521	TCGA-75-6205-01
LUAD(N=451)	0.242754	5.8525	TCGA-62-A46O-01
LUAD(N=451)	0.236974	-0.2159	TCGA-78-7155-01
LUAD(N=451)	0.167349	5.3438	TCGA-62-A472-01
LUAD(N=451)	0.238654	2.8158	TCGA-NJ-A55R-01
LUAD(N=451)	0.151256	3.9374	TCGA-62-8395-01
LUAD(N=451)	0.186612	5.4303	TCGA-95-7567-01
LUAD(N=451)	0.249928	4.3695	TCGA-50-5051-01
LUAD(N=451)	0.209816	4.2389	TCGA-55-A48Y-01
LUAD(N=451)	0.177102	6.229	TCGA-86-A456-01
LUAD(N=451)	0.197047	2.2543	TCGA-50-5068-01
LUAD(N=451)	0.213797	3.3577	TCGA-NJ-A55A-01
LUAD(N=451)	0.20138	4.7231	TCGA-J2-A4AG-01
LUAD(N=451)	0.179338	5.1776	TCGA-05-4405-01
LUAD(N=451)	0.209217	4.3896	TCGA-50-5944-01
LUAD(N=451)	0.228627	5.1567	TCGA-86-7955-01
LUAD(N=451)	0.227979	4.6838	TCGA-50-6673-01
LUAD(N=451)	0.201025	4.4673	TCGA-55-7727-01
LUAD(N=451)	0.203232	3.6266	TCGA-55-8510-01
LUAD(N=451)	0.222347	5.2114	TCGA-MP-A4T8-01
LUAD(N=451)	0.31245	3.5682	TCGA-86-8279-01
LUAD(N=451)	0.214196	4.3198	TCGA-55-A494-01
LUAD(N=451)	0.252974	1.54397	TCGA-44-3917-01
LUAD(N=451)	0.234894	5.4676	TCGA-75-5125-01
LUAD(N=451)	0.25612	3.8571	TCGA-55-8615-01
LUAD(N=451)	0.192932	5.0041	TCGA-MP-A4TF-01
LUAD(N=451)	0.182521	4.5784	TCGA-55-6979-01
LUAD(N=451)	0.20188	6.6539	TCGA-86-A4JF-01
LUAD(N=451)	0.227133	4.2736	TCGA-86-7701-01
LUAD(N=451)	0.209618	6.3493	TCGA-62-8398-01
LUAD(N=451)	0.15821	3.6691	TCGA-L9-A443-01
LUAD(N=451)	0.206469	3.9599	TCGA-78-8660-01
LUAD(N=451)	0.243524	5.3709	TCGA-78-7148-01
LUAD(N=451)	0.184739	3.6635	TCGA-67-6215-01
LUAD(N=451)	0.285098	3.0688	TCGA-55-A490-01
LUAD(N=451)	0.174966	5.863	TCGA-69-7974-01
LUAD(N=451)	0.241932	4.2396	TCGA-49-AAR4-01
LUAD(N=451)	0.279068	3.5803	TCGA-55-6969-01
LUAD(N=451)	0.174276	3.8126	TCGA-91-8497-01
LUAD(N=451)	0.270128	3.1781	TCGA-62-A470-01
LUAD(N=451)	0.208365	4.7253	TCGA-53-A4EZ-01
LUAD(N=451)	0.161819	3.1245	TCGA-78-7162-01
LUAD(N=451)	0.178469	4.174	TCGA-62-A46Y-01
LUAD(N=451)	0.206089	4.9964	TCGA-62-A46R-01
LUAD(N=451)	0.224993	3.5657	TCGA-L9-A8F4-01
LUAD(N=451)	0.241314	3.7992	TCGA-55-7726-01
LUAD(N=451)	0.177371	3.4197	TCGA-49-4512-01
LUAD(N=451)	0.197639	4.3807	TCGA-73-A9RS-01
LUAD(N=451)	0.226153	2.3479	TCGA-MP-A4TD-01
LUAD(N=451)	0.20996	4.9869	TCGA-75-5147-01
LUAD(N=451)	0.210931	3.7783	TCGA-44-7671-01
LUAD(N=451)	0.233338	4.0216	TCGA-38-4631-01
LUAD(N=451)	0.215828	4.0427	TCGA-NJ-A55O-01
LUAD(N=451)	0.327457	4.174	TCGA-75-6211-01
LUAD(N=451)	0.269278	4.251	TCGA-64-5774-01
LUAD(N=451)	0.191837	5.5702	TCGA-50-5941-01
LUAD(N=451)	0.174773	3.2826	TCGA-97-A4M2-01
LUAD(N=451)	0.212051	4.905	TCGA-55-7995-01
LUAD(N=451)	0.277371	2.3926	TCGA-95-7043-01
LUAD(N=451)	0.204725	3.3435	TCGA-NJ-A4YP-01
LUAD(N=451)	0.198796	2.8096	TCGA-97-A4M1-01
LUAD(N=451)	0.190472	2.4597	TCGA-78-7149-01
LUAD(N=451)	0.186094	4.7192	TCGA-MP-A4TC-01
LUAD(N=451)	0.181512	5.0653	TCGA-97-A4M5-01
LUAD(N=451)	0.207818	3.4358	TCGA-99-8028-01
LUAD(N=451)	0.204508	3.6543	TCGA-67-6217-01
LUAD(N=451)	0.206837	5.7488	TCGA-44-A47B-01
LUAD(N=451)	0.206347	3.9412	TCGA-80-5608-01
LUAD(N=451)	0.1817	3.5111	TCGA-75-6203-01
LUAD(N=451)	0.230769	3.7204	TCGA-55-6981-01
LUAD(N=451)	0.177525	4.9246	TCGA-55-7903-01
LUAD(N=451)	0.193876	6.4575	TCGA-62-8394-01
LUAD(N=451)	0.25539	3.1409	TCGA-49-4488-01
LUAD(N=451)	0.131414	2.2513	TCGA-78-7537-01
LUAD(N=451)	0.223224	4.943	TCGA-80-5611-01
LUAD(N=451)	0.227914	1.5064	TCGA-55-6972-01
LUAD(N=451)	0.181219	4.3082	TCGA-86-A4D0-01
LUAD(N=451)	0.1725	4.8625	TCGA-97-7941-01
LUAD(N=451)	0.266179	5.698	TCGA-91-6840-01
LUAD(N=451)	0.208438	5.2612	TCGA-69-7978-01
LUAD(N=451)	0.215033	3.8827	TCGA-50-5930-01
LUAD(N=451)	0.167452	5.6696	TCGA-93-8067-01
LUAD(N=451)	0.240615	3.6894	TCGA-44-A479-01
LUAD(N=451)	0.176133	2.909	TCGA-55-8087-01
LUAD(N=451)	0.20628	4.3349	TCGA-86-6562-01
LUAD(N=451)	0.156242	4.734	TCGA-05-4425-01
LUAD(N=451)	0.213929	4.4628	TCGA-MP-A4SW-01
LUAD(N=451)	0.220156	3.4648	TCGA-55-8512-01
LUAD(N=451)	0.172485	5.98	TCGA-50-6592-01
LUAD(N=451)	0.303742	5.6398	TCGA-55-6975-01
LUAD(N=451)	0.202008	3.0376	TCGA-S2-AA1A-01
LUAD(N=451)	0.218982	4.3053	TCGA-55-8511-01
LUAD(N=451)	0.26731	3.7539	TCGA-55-8092-01
LUAD(N=451)	0.152952	3.2632	TCGA-L9-A50W-01
LUAD(N=451)	0.181603	6.4598	TCGA-44-7661-01
LUAD(N=451)	0.198872	3.4791	TCGA-05-4390-01
LUAD(N=451)	0.182419	5.1457	TCGA-64-5815-01
LUAD(N=451)	0.232599	5.6162	TCGA-69-7761-01
LUAD(N=451)	0.194255	5.5066	TCGA-55-8301-01
LUAD(N=451)	0.225456	3.0199	TCGA-44-A4SU-01
LUAD(N=451)	0.19887	4.2227	TCGA-69-7765-01
LUAD(N=451)	0.24312	5.3292	TCGA-05-4433-01
LUAD(N=451)	0.225973	2.9692	TCGA-55-8508-01
LUAD(N=451)	0.194815	4.2899	TCGA-50-5044-01
LUAD(N=451)	0.237781	4.7613	TCGA-05-4384-01
LUAD(N=451)	0.289709	4.7236	TCGA-O1-A52J-01
LUAD(N=451)	0.228091	6.2447	TCGA-78-7220-01
LUAD(N=451)	0.236623	5.2623	TCGA-44-6779-01
LUAD(N=451)	0.218049	5.153	TCGA-86-8672-01
LUAD(N=451)	0.194396	3.3689	TCGA-55-6983-01
LUAD(N=451)	0.308405	1.787	TCGA-91-8499-01
LUAD(N=451)	0.151303	7.1538	TCGA-91-6836-01
LUAD(N=451)	0.166927	3.2781	TCGA-38-7271-01
LUAD(N=451)	0.19152	4.0073	TCGA-NJ-A4YG-01
LUAD(N=451)	0.166552	4.1019	TCGA-73-4658-01
LUAD(N=451)	0.194915	3.1095	TCGA-86-8076-01
LUAD(N=451)	0.23256	4.3931	TCGA-55-6987-01
LUAD(N=451)	0.178639	3.8075	TCGA-78-7152-01
LUAD(N=451)	0.216887	3.7302	TCGA-55-8096-01
LUAD(N=451)	0.167201	4.4686	TCGA-75-5122-01
LUAD(N=451)	0.269237	3.9002	TCGA-50-5931-01
LUAD(N=451)	0.224698	4.3039	TCGA-49-AARO-01
LUAD(N=451)	0.247416	4.958	TCGA-91-6831-01
LUAD(N=451)	0.210995	3.8719	TCGA-L9-A444-01
LUAD(N=451)	0.214554	5.3281	TCGA-05-5425-01
LUAD(N=451)	0.202765	4.87518	TCGA-44-6775-01
LUAD(N=451)	0.192387	4.4628	TCGA-75-7025-01
LUAD(N=451)	0.210755	3.0723	TCGA-05-5429-01
LUAD(N=451)	0.166842	4.4013	TCGA-99-7458-01
LUAD(N=451)	0.178321	3.6827	TCGA-97-7546-01
LUAD(N=451)	0.182801	3.867	TCGA-91-7771-01
LUAD(N=451)	0.173677	2.8974	TCGA-55-6984-01
LUAD(N=451)	0.253282	3.56899	TCGA-44-3918-01
LUAD(N=451)	0.197697	4.0144	TCGA-50-8459-01
LUAD(N=451)	0.177137	5.6442	TCGA-69-7980-01
LUAD(N=451)	0.190921	4.8978	TCGA-50-5939-01
LUAD(N=451)	0.166845	5.3342	TCGA-78-7143-01
LUAD(N=451)	0.177522	5.6801	TCGA-75-5126-01
LUAD(N=451)	0.173989	4.4823	TCGA-50-6594-01
LUAD(N=451)	0.239342	3.2587	TCGA-MP-A5C7-01
LUAD(N=451)	0.205092	2.7051	TCGA-44-5645-01
LUAD(N=451)	0.136762	4.3321	TCGA-50-5935-01
LUAD(N=451)	0.191026	2.1411	TCGA-55-7914-01
LUAD(N=451)	0.152059	6.1069	TCGA-55-7576-01
LUAD(N=451)	0.149646	4.80324	TCGA-44-2666-01
LUAD(N=451)	0.277835	5.1799	TCGA-55-7284-01
LUAD(N=451)	0.18347	3.3773	TCGA-73-4676-01
LUAD(N=451)	0.21927	3.5473	TCGA-78-7166-01
LUAD(N=451)	0.184293	6.264	TCGA-83-5908-01
LUAD(N=451)	0.227082	3.4868	TCGA-50-5049-01
LUAD(N=451)	0.183752	3.8198	TCGA-97-8172-01
LUAD(N=451)	0.193804	4.0985	TCGA-50-6597-01
LUAD(N=451)	0.277779	4.6983	TCGA-69-8255-01
LUAD(N=451)	0.139145	5.752	TCGA-62-A46U-01
LUAD(N=451)	0.174895	4.3169	TCGA-97-8176-01
LUAD(N=451)	0.185283	4.5473	TCGA-86-8358-01
LUAD(N=451)	0.165739	6.2171	TCGA-05-4415-01
LUAD(N=451)	0.217932	3.6861	TCGA-55-7281-01
LUAD(N=451)	0.215875	4.2488	TCGA-78-7161-01
LUAD(N=451)	0.165812	4.9556	TCGA-55-8621-01
LUAD(N=451)	0.173783	5.2521	TCGA-55-6970-01
LUAD(N=451)	0.205545	5.1583	TCGA-75-6207-01
LUAD(N=451)	0.251939	6.0851	TCGA-55-8205-01
LUAD(N=451)	0.188969	4.8968	TCGA-69-7763-01
LUAD(N=451)	0.186522	4.2373	TCGA-55-7913-01
LUAD(N=451)	0.168632	1.5165	TCGA-62-8397-01
LUAD(N=451)	0.226652	3.4739	TCGA-91-A4BC-01
LUAD(N=451)	0.173047	5.0431	TCGA-97-8547-01
LUAD(N=451)	0.161206	5.3115	TCGA-97-8175-01
LUAD(N=451)	0.182043	5.8498	TCGA-86-8075-01
LUAD(N=451)	0.211258	4.3017	TCGA-55-6985-01
LUAD(N=451)	0.185031	3.831	TCGA-55-A48X-01
LUAD(N=451)	0.222528	4.2274	TCGA-95-7562-01
LUAD(N=451)	0.172772	3.7017	TCGA-55-7725-01
LUAD(N=451)	0.200501	4.4006	TCGA-69-A59K-01
LUAD(N=451)	0.156968	4.235	TCGA-05-5715-01
LUAD(N=451)	0.207012	1.9638	TCGA-55-A492-01
LUAD(N=451)	0.227239	5.9393	TCGA-78-7145-01
LUAD(N=451)	0.1848	4.9978	TCGA-86-8278-01
LUAD(N=451)	0.193539	4.4437	TCGA-69-8453-01
LUAD(N=451)	0.161533	5.1314	TCGA-MN-A4N5-01
LUAD(N=451)	0.21078	3.7116	TCGA-64-5778-01
LUAD(N=451)	0.215116	4.1136	TCGA-J2-8194-01
LUAD(N=451)	0.205918	5.0909	TCGA-55-A57B-01
LUAD(N=451)	0.194747	4.0295	TCGA-86-7711-01
LUAD(N=451)	0.209011	3.4907	TCGA-05-5423-01
LUAD(N=451)	0.158159	1.766	TCGA-91-8496-01
LUAD(N=451)	0.208121	3.8501	TCGA-86-8280-01
LUAD(N=451)	0.246304	4.06876	TCGA-44-6146-01
LUAD(N=451)	0.137728	5.3813	TCGA-78-7146-01
LUAD(N=451)	0.189357	3.3421	TCGA-78-8648-01
LUAD(N=451)	0.211607	4.9407	TCGA-86-7953-01
LUAD(N=451)	0.257531	5.4496	TCGA-44-5643-01
LUAD(N=451)	0.216208	4.0073	TCGA-73-7498-01
LUAD(N=451)	0.275335	3.9147	TCGA-75-6214-01
LUAD(N=451)	0.188624	2.4934	TCGA-93-7348-01
LUAD(N=451)	0.19973	3.7582	TCGA-97-8174-01
LUAD(N=451)	0.242781	3.506	TCGA-55-8620-01
LUAD(N=451)	0.2624	4.7242	TCGA-62-8399-01
LUAD(N=451)	0.16353	5.0255	TCGA-80-5607-01
LUAD(N=451)	0.372163	4.0427	TCGA-49-AAR2-01
LUAD(N=451)	0.196243	4.2212	TCGA-55-6543-01
LUAD(N=451)	0.208896	2.7763	TCGA-78-7156-01
LUAD(N=451)	0.213778	2.9893	TCGA-62-A46S-01
LUAD(N=451)	0.187383	3.6623	TCGA-49-AARQ-01
LUAD(N=451)	0.199183	6.0359	TCGA-93-A4JN-01
LUAD(N=451)	0.170503	4.0799	TCGA-91-6847-01
LUAD(N=451)	0.244065	4.0313	TCGA-55-6642-01
LUAD(N=451)	0.216454	3.4804	TCGA-55-8203-01
LUAD(N=451)	0.21914	5.1555	TCGA-44-7670-01
LUAD(N=451)	0.224307	4.4074	TCGA-MP-A4TJ-01
LUAD(N=451)	0.181348	5.447	TCGA-38-6178-01
LUAD(N=451)	0.21507	5.8597	TCGA-86-8074-01
LUAD(N=451)	0.212444	3.3435	TCGA-55-8616-01
LUAD(N=451)	0.132755	4.996	TCGA-97-A4M0-01
LUAD(N=451)	0.238083	4.2327	TCGA-49-6767-01
LUAD(N=451)	0.204651	3.2189	TCGA-49-AARR-01
LUAD(N=451)	0.178979	3.6324	TCGA-MP-A4T9-01
LUAD(N=451)	0.248914	4.8895	TCGA-86-8073-01
LUAD(N=451)	0.243406	3.074	TCGA-MN-A4N4-01
LUAD(N=451)	0.197177	3.1028	TCGA-97-A4M3-01
LUAD(N=451)	0.144909	5.0005	TCGA-86-7714-01
LUAD(N=451)	0.200419	3.6006	TCGA-49-4487-01
LUAD(N=451)	0.270492	6.5231	TCGA-78-7542-01
LUAD(N=451)	0.220295	5.7239	TCGA-95-A4VK-01
LUAD(N=451)	0.275358	7.1305	TCGA-55-7994-01
LUAD(N=451)	0.266855	5.8999	TCGA-49-6742-01
LUAD(N=451)	0.233758	4.5386	TCGA-MP-A4T6-01
LUAD(N=451)	0.257358	5.3338	TCGA-55-8506-01
LUAD(N=451)	0.215707	6.0179	TCGA-MP-A4TA-01
LUAD(N=451)	0.169219	3.8167	TCGA-55-8091-01
LUAD(N=451)	0.227196	4.4549	TCGA-91-6828-01
LUAD(N=451)	0.224927	1.5854	TCGA-35-5375-01
LUAD(N=451)	0.202557	3.6612	TCGA-97-A4M7-01
LUAD(N=451)	0.218603	5.6716	TCGA-78-7539-01
LUAD(N=451)	0.210921	5.1264	TCGA-J2-8192-01
LUAD(N=451)	0.212641	5.4748	TCGA-86-7713-01
LUAD(N=451)	0.146818	4.366	TCGA-67-6216-01
LUAD(N=451)	0.220117	4.4848	TCGA-44-A47G-01
LUAD(N=451)	0.181151	5.0644	TCGA-55-7816-01
LUAD(N=451)	0.184841	4.9951	TCGA-78-7147-01
LUAD(N=451)	0.195359	3.1924	TCGA-78-7633-01
LUAD(N=451)	0.170698	4.4654	TCGA-86-A4P8-01
LUAD(N=451)	0.181903	2.8199	TCGA-78-7535-01
LUAD(N=451)	0.181587	5.0777	TCGA-86-8671-01
LUAD(N=451)	0.184564	5.6851	TCGA-91-6835-01
LUAD(N=451)	0.222726	3.4791	TCGA-55-6980-01
LUAD(N=451)	0.225979	5.2238	TCGA-50-5936-01
LUAD(N=451)	0.244125	4.511	TCGA-50-5932-01
LUAD(N=451)	0.208684	3.8866	TCGA-93-A4JO-01
LUAD(N=451)	0.230428	5.288	TCGA-49-AAR3-01
LUAD(N=451)	0.143502	3.637	TCGA-78-7154-01
LUAD(N=451)	0.234202	4.2818	TCGA-55-7910-01
LUAD(N=451)	0.24779	1.8918	TCGA-4B-A93V-01
LUAD(N=451)	0.174897	2.3366	TCGA-91-6849-01
LUAD(N=451)	0.174593	4.811	TCGA-MP-A4SY-01
LUAD(N=451)	0.29127	5.565	TCGA-MP-A4SV-01
LUAD(N=451)	0.173307	5.7955	TCGA-55-8513-01
LUAD(N=451)	0.224152	4.9355	TCGA-MP-A4T4-01
LUAD(N=451)	0.199244	6.196	TCGA-71-8520-01
LUAD(N=451)	0.199608	4.6927	TCGA-44-7672-01
LUAD(N=451)	0.192909	3.6861	TCGA-50-6593-01
LUAD(N=451)	0.20829	4.5559	TCGA-69-7973-01
LUAD(N=451)	0.222962	6.0817	TCGA-99-8033-01
LUAD(N=451)	0.179041	4.5009	TCGA-91-6848-01
LUAD(N=451)	0.17925	5.2958	TCGA-93-A4JP-01
LUAD(N=451)	0.187839	3.6359	TCGA-38-A44F-01
LUAD(N=451)	0.318268	3.3966	TCGA-44-7660-01
LUAD(N=451)	0.225648	3.9147	TCGA-69-7760-01
LUAD(N=451)	0.210755	4.7132	TCGA-69-7764-01
LUAD(N=451)	0.19129	3.4674	TCGA-44-2665-01
LUAD(N=451)	0.187255	5.4483	TCGA-55-8505-01
LUAD(N=451)	0.193007	6.514	TCGA-95-7944-01
LUAD(N=451)	0.284439	3.2617	TCGA-L9-A7SV-01
LUAD(N=451)	0.222358	5.6932	TCGA-55-8089-01
LUAD(N=451)	0.167799	4.3827	TCGA-55-7283-01
LUAD(N=451)	0.2003	3.7709	TCGA-44-8117-01
LUAD(N=451)	0.19773	4.6474	TCGA-53-7626-01
LUAD(N=451)	0.155777	3.3379	TCGA-86-8673-01
LUAD(N=451)	0.223898	5.391	TCGA-95-8494-01
LUAD(N=451)	0.174147	2.909	TCGA-97-8171-01
LUAD(N=451)	0.232275	4.4732	TCGA-50-7109-01
LUAD(N=451)	0.199743	5.2028	TCGA-44-6145-01
LUAD(N=451)	0.216274	3.7367	TCGA-55-8085-01
LUAD(N=451)	0.253565	4.4081	TCGA-NJ-A4YF-01
LUAD(N=451)	0.217216	3.4464	TCGA-NJ-A7XG-01
LUAD(N=451)	0.160367	2.9469	TCGA-55-8097-01
LUAD(N=451)	0.245352	3.716	TCGA-NJ-A4YQ-01
LUAD(N=451)	0.150837	3.8075	TCGA-97-7547-01
LUAD(N=451)	0.25501	4.3385	TCGA-55-5899-01
LUAD(N=451)	0.197523	4.2676	TCGA-44-6777-01
LUAD(N=451)	0.239239	3.2267	TCGA-55-7815-01
LUAD(N=451)	0.232501	5.6416	TCGA-91-6830-01
LUAD(N=451)	0.190153	4.6112	TCGA-44-A4SS-01
LUAD(N=451)	0.107057	5.0086	TCGA-44-7659-01
LUAD(N=451)	0.269932	4.0549	TCGA-53-7813-01
LUAD(N=451)	0.201265	5.3569	TCGA-93-A4JQ-01
LUAD(N=451)	0.227573	1.6234	TCGA-05-5428-01
LUAD(N=451)	0.156829	2.5804	TCGA-55-6986-01
LUAD(N=451)	0.157334	3.5947	TCGA-91-A4BD-01
LUAD(N=451)	0.222138	1.2992	TCGA-50-5066-01
LUAD(N=451)	0.254014	5.1119	TCGA-49-AAR9-01
LUAD(N=451)	0.234225	3.0515	TCGA-55-7907-01
LUAD(N=451)	0.250861	4.0322	TCGA-95-7039-01
LUAD(N=451)	0.165304	3.6532	TCGA-J2-A4AE-01
LUAD(N=451)	0.192628	3.5274	TCGA-86-8359-01
LUAD(N=451)	0.273923	2.5238	TCGA-55-8614-01
LUAD(N=451)	0.18802	4.7613	TCGA-55-7574-01
LUAD(N=451)	0.251853	3.3661	TCGA-44-5644-01
LUAD(N=451)	0.174316	6.22	TCGA-MP-A4TI-01
LUAD(N=451)	0.160552	3.623	TCGA-95-7948-01
LUAD(N=451)	0.1408	3.8136	TCGA-50-5942-01
LUAD(N=451)	0.24431	3.0498	TCGA-78-7167-01
LUAD(N=451)	0.2097	1.5013	TCGA-78-8662-01
LUAD(N=451)	0.22553	3.865	TCGA-86-8585-01
LUAD(N=451)	0.195919	2.9224	TCGA-50-6591-01
LUAD(N=451)	0.186555	3.3293	TCGA-MP-A4TK-01
LUAD(N=451)	0.315197	3.7529	TCGA-55-7570-01
LUAD(N=451)	0.245358	3.9847	TCGA-78-7163-01
LUAD(N=451)	0.204319	4.5386	TCGA-05-4417-01
LUAD(N=451)	0.15457	4.4189	TCGA-78-8655-01
LUAD(N=451)	0.209843	5.4165	TCGA-97-7554-01
LUAD(N=451)	0.207577	5.1014	TCGA-86-8669-01
LUAD(N=451)	0.194447	4.5657	TCGA-55-8208-01
LUAD(N=451)	0.218156	4.6306	TCGA-75-6206-01
LUAD(N=451)	0.196526	4.7565	TCGA-55-6971-01
LUAD(N=451)	0.214423	4.9208	TCGA-05-4410-01
LUAD(N=451)	0.140438	3.9838	TCGA-55-8207-01
LUAD(N=451)	0.248577	4.7677	TCGA-55-6968-01
LUAD(N=451)	0.204502	4.5856	TCGA-L4-A4E5-01
LUAD(N=451)	0.175792	4.4122	TCGA-93-7347-01
LUAD(N=451)	0.21061	4.9855	TCGA-62-A471-01
LUAD(N=451)	0.19471	3.1045	TCGA-97-8177-01
LUAD(N=451)	0.187684	5.1449	TCGA-78-7160-01
LUAD(N=451)	0.210801	3.6077	TCGA-97-7938-01
LUAD(N=451)	0.159558	3.1924	TCGA-69-8253-01
LUAD(N=451)	0.238055	4.373	TCGA-78-7159-01
LUAD(N=451)	0.314801	2.9875	TCGA-97-7937-01
LUAD(N=451)	0.231639	4.59022	TCGA-44-2656-01
LUAD(N=451)	0.220612	3.8759	TCGA-J2-A4AD-01
LUAD(N=451)	0.19639	4.4739	TCGA-97-A4LX-01
LUAD(N=451)	0.148979	2.4144	TCGA-62-A46P-01
LUAD(N=451)	0.205002	4.208	TCGA-55-7728-01
LUAD(N=451)	0.197275	4.7203	TCGA-55-A493-01
LUAD(N=451)	0.266535	2.7227	TCGA-MP-A4TE-01
LUAD(N=451)	0.202666	3.4197	TCGA-75-7030-01
LUAD(N=451)	0.142396	4.4516	TCGA-55-7227-01
LUAD(N=451)	0.211801	2.9893	TCGA-75-5146-01
LUAD(N=451)	0.262593	3.6623	TCGA-64-5779-01
LUAD(N=451)	0.159393	3.2737	TCGA-67-4679-01
LUAD(N=451)	0.217597	5.6522	TCGA-44-7662-01
LUAD(N=451)	0.188494	2.4857	TCGA-86-8054-01
LUAD(N=451)	0.224207	4.5559	TCGA-86-6851-01
LUAD(N=451)	0.265097	4.7877	TCGA-64-5775-01
LUAD(N=451)	0.254608	4.4797	TCGA-44-7667-01
LUAD(N=451)	0.181033	3.4477	TCGA-55-8619-01
LUAD(N=451)	0.244826	3.6725	TCGA-86-8281-01
LUAD(N=451)	0.21612	3.1892	TCGA-44-6148-01
LUAD(N=451)	0.252429	3.8591	TCGA-97-8179-01
LUAD(N=451)	0.152028	2.3077	TCGA-78-7153-01
LUAD(N=451)	0.251213	6.1613	TCGA-44-7669-01
LUAD(N=451)	0.215998	5.6602	TCGA-86-8055-01
LUAD(N=451)	0.226659	6.4882	TCGA-95-A4VN-01
LUAD(N=451)	0.137846	5.6026	TCGA-49-6745-01
LUAD(N=451)	0.182854	4.067	TCGA-73-7499-01
LUAD(N=451)	0.141199	3.7083	TCGA-78-7158-01
LUAD(N=451)	0.328543	5.2739	TCGA-71-6725-01
LUAD(N=451)	0.192421	4.3009	TCGA-50-6590-01
LUAD(N=451)	0.215202	6.3185	TCGA-55-A4DF-01
LUAD(N=451)	0.196293	6.8769	TCGA-86-7954-01
LUAD(N=451)	0.212049	4.7071	TCGA-L9-A743-01
LUAD(N=451)	0.160334	3.2617	TCGA-55-8206-01
LUAD(N=451)	0.182867	4.3492	TCGA-86-A4P7-01
LUAD(N=451)	0.203326	4.9746	TCGA-95-8039-01
LUAD(N=451)	0.186049	3.0944	TCGA-75-6212-01
LUAD(N=451)	0.1992	3.2359	TCGA-50-5055-01
LUAD(N=451)	0.203679	5.1851	TCGA-78-7150-01
LUAD(N=451)	0.21797	6.7141	TCGA-55-6978-01
LUAD(N=451)	0.274359	4.9227	TCGA-78-7536-01
LUAD(N=451)	0.220156	6.0864	TCGA-64-1681-01
LUAD(N=451)	0.185209	2.5263	TCGA-97-8552-01
LUAD(N=451)	0.232276	2.9802	TCGA-49-AAR0-01
LUAD(N=451)	0.191456	3.9251	TCGA-86-8668-01
LUAD(N=451)	0.173127	6.8636	TCGA-53-7624-01
LUAD(N=451)	0.208715	3.4907	TCGA-49-4490-01
LUAD(N=451)	0.32635	4.7203	TCGA-50-5946-01
LUAD(N=451)	0.22589	3.7561	TCGA-MP-A4TH-01
LUAD(N=451)	0.208711	4.8812	TCGA-91-6829-01
LUAD(N=451)	0.217185	4.2921	TCGA-78-7540-01
LUAD(N=451)	0.236467	4.2906	TCGA-99-8025-01
LUAD(N=451)	0.214078	3.741	TCGA-44-8120-01
LUAD(N=451)	0.321227	5.336	TCGA-55-8094-01
LUAD(N=451)	0.219755	6.2689	TCGA-49-6743-01
LUAD(N=451)	0.18747	3.5362	TCGA-99-AA5R-01
LUAD(N=451)	0.198929	4.3421	TCGA-MP-A4T7-01
LUAD(N=451)	0.147655	4.1318	TCGA-55-8090-01
LUAD(N=451)	0.167141	5.4219	TCGA-97-A4M6-01
LUAD(N=451)	0.26721	5.2487	TCGA-05-4427-01
LUAD(N=451)	0.320693	4.6798	TCGA-55-8514-01
LUAD(N=451)	0.171825	6.7988	TCGA-62-8402-01
LUAD(N=451)	0.225752	5.9957	TCGA-05-4424-01
LUAD(N=451)	0.198595	3.335	TCGA-38-4632-01
LUAD(N=451)	0.173245	3.1311	TCGA-49-6761-01
LUAD(N=451)	0.206168	4.7377	TCGA-49-AAQV-01
LUAD(N=451)	0.222361	6.379	TCGA-50-5072-01
LUAD(N=451)	0.214343	3.4277	TCGA-50-5045-01
LUAD(N=451)	0.208346	3.0995	TCGA-86-8674-01
LUAD(N=451)	0.170887	3.4331	TCGA-50-8457-01
LUAD(N=451)	0.201628	5.2502	TCGA-95-7947-01
COAD(N=271)	0.143897	4.863	TCGA-F4-6854-01
COAD(N=271)	0.265955	5.0135	TCGA-D5-5538-01
COAD(N=271)	0.152733	5.4728	TCGA-AA-3511-01
COAD(N=271)	0.232538	3.6254	TCGA-QG-A5YX-01
COAD(N=271)	0.169212	2.9948	TCGA-G4-6320-01
COAD(N=271)	0.173645	4.2995	TCGA-CM-6164-01
COAD(N=271)	0.221406	3.2752	TCGA-A6-A567-01
COAD(N=271)	0.200468	4.208	TCGA-DM-A0X9-01
COAD(N=271)	0.123666	4.8773	TCGA-AY-A69D-01
COAD(N=271)	0.231175	3.8177	TCGA-AY-A8YK-01
COAD(N=271)	0.204401	3.1195	TCGA-5M-AAT4-01
COAD(N=271)	0.137972	3.7857	TCGA-CM-6167-01
COAD(N=271)	0.127496	4.9505	TCGA-CM-6168-01
COAD(N=271)	0.168115	6.3792	TCGA-AZ-4615-01
COAD(N=271)	0.128572	3.5706	TCGA-AZ-6598-01
COAD(N=271)	0.0885042	4.7866	TCGA-A6-6653-01
COAD(N=271)	0.171136	3.7593	TCGA-NH-A50V-01
COAD(N=271)	0.177967	4.717	TCGA-AD-6899-01
COAD(N=271)	0.168826	5.0683	TCGA-G4-6311-01
COAD(N=271)	0.185091	2.9525	TCGA-NH-A6GC-01
COAD(N=271)	0.146296	5.6974	TCGA-F4-6570-01
COAD(N=271)	0.123762	5.8565	TCGA-G4-6627-01
COAD(N=271)	0.17909	4.1804	TCGA-CM-6679-01
COAD(N=271)	0.139239	5.0175	TCGA-A6-4105-01
COAD(N=271)	0.18047	5.1119	TCGA-D5-6924-01
COAD(N=271)	0.233944	4.7437	TCGA-AD-6965-01
COAD(N=271)	0.183716	5.6338	TCGA-D5-6931-01
COAD(N=271)	0.16753	2.78751	TCGA-A6-5656-01
COAD(N=271)	0.2275	3.2929	TCGA-DM-A1DA-01
COAD(N=271)	0.0775703	2.9948	TCGA-F4-6461-01
COAD(N=271)	0.12783	5.6212	TCGA-F4-6703-01
COAD(N=271)	0.13033	4.1425	TCGA-AA-3492-01
COAD(N=271)	0.169999	4.5436	TCGA-G4-6293-01
COAD(N=271)	0.162338	3.3703	TCGA-AA-3496-01
COAD(N=271)	0.16732	3.3206	TCGA-DM-A28E-01
COAD(N=271)	0.159854	4.0807	TCGA-CK-6747-01
COAD(N=271)	0.128238	4.5374	TCGA-CA-5255-01
COAD(N=271)	0.216725	5.0816	TCGA-CK-4947-01
COAD(N=271)	0.189905	4.4162	TCGA-AD-6888-01
COAD(N=271)	0.113372	3.2205	TCGA-F4-6809-01
COAD(N=271)	0.12631	4.4149	TCGA-CK-5914-01
COAD(N=271)	0.208168	4.3162	TCGA-D5-6532-01
COAD(N=271)	0.157673	3.4609	TCGA-3L-AA1B-01
COAD(N=271)	0.156132	5.4631	TCGA-G4-6588-01
COAD(N=271)	0.140713	5.6885	TCGA-A6-6138-01
COAD(N=271)	0.190913	4.0756	TCGA-F4-6808-01
COAD(N=271)	0.148442	2.5804	TCGA-G4-6317-01
COAD(N=271)	0.263853	5.0462	TCGA-CK-4952-01
COAD(N=271)	0.178286	4.9031	TCGA-G4-6309-01
COAD(N=271)	0.160953	4.538	TCGA-CM-5868-01
COAD(N=271)	0.187892	4.4874	TCGA-AD-6964-01
COAD(N=271)	0.325041	4.1756	TCGA-G4-6295-01
COAD(N=271)	0.207945	2.4279	TCGA-NH-A50T-01
COAD(N=271)	0.215857	3.2662	TCGA-D5-5539-01
COAD(N=271)	0.187738	3.7039	TCGA-AZ-4315-01
COAD(N=271)	0.21855	4.4074	TCGA-AA-3506-01
COAD(N=271)	0.134475	6.1817	TCGA-AU-6004-01
COAD(N=271)	0.172507	4.8043	TCGA-AY-6386-01
COAD(N=271)	0.135537	5.18341	TCGA-A6-5661-01
COAD(N=271)	0.281414	5.0862	TCGA-CA-5797-01
COAD(N=271)	0.130781	2.4225	TCGA-A6-5662-01
COAD(N=271)	0.139603	3.4817	TCGA-AA-3489-01
COAD(N=271)	0.15839	3.4596	TCGA-DM-A1D8-01
COAD(N=271)	0.242274	4.2017	TCGA-AZ-6599-01
COAD(N=271)	0.13481	5.0224	TCGA-G4-6299-01
COAD(N=271)	0.159294	6.1258	TCGA-AD-5900-01
COAD(N=271)	0.254347	2.6783	TCGA-A6-5666-01
COAD(N=271)	0.146895	3.2541	TCGA-DM-A1D7-01
COAD(N=271)	0.121938	3.8954	TCGA-CM-6676-01
COAD(N=271)	0.1275	3.1955	TCGA-G4-6626-01
COAD(N=271)	0.170662	3.6428	TCGA-AA-3660-01
COAD(N=271)	0.185692	3.9412	TCGA-NH-A8F7-01
COAD(N=271)	0.181087	3.9185	TCGA-AA-3712-01
COAD(N=271)	0.137779	4.7269	TCGA-CM-4743-01
COAD(N=271)	0.126667	3.4075	TCGA-G4-6315-01
COAD(N=271)	0.176113	2.6043	TCGA-CM-4747-01
COAD(N=271)	0.122554	5.3723	TCGA-AZ-6606-01
COAD(N=271)	0.234953	3.0757	TCGA-DM-A285-01
COAD(N=271)	0.193741	4.585	TCGA-A6-6142-01
COAD(N=271)	0.136809	5.0721	TCGA-CM-6171-01
COAD(N=271)	0.168682	5.5008	TCGA-A6-2675-01
COAD(N=271)	0.146889	2.5585	TCGA-G4-6298-01
COAD(N=271)	0.134748	3.5399	TCGA-CM-6163-01
COAD(N=271)	0.231075	3.00858	TCGA-A6-6650-01
COAD(N=271)	0.18708	3.9185	TCGA-AM-5820-01
COAD(N=271)	0.11568	5.374	TCGA-A6-6654-01
COAD(N=271)	0.239298	4.402	TCGA-CK-5912-01
COAD(N=271)	0.128239	3.3966	TCGA-CM-5349-01
COAD(N=271)	0.118491	5.1223	TCGA-DM-A28A-01
COAD(N=271)	0.135696	5.0614	TCGA-WS-AB45-01
COAD(N=271)	0.197986	2.8381	TCGA-CM-6677-01
COAD(N=271)	0.165115	5.6826	TCGA-AD-6548-01
COAD(N=271)	0.195303	4.3111	TCGA-AA-3509-01
COAD(N=271)	0.172668	4.6742	TCGA-D5-6926-01
COAD(N=271)	0.147138	3.832	TCGA-AZ-4616-01
COAD(N=271)	0.181354	3.3993	TCGA-D5-6898-01
COAD(N=271)	0.16403	4.8233	TCGA-A6-2685-01
COAD(N=271)	0.121322	4.1748	TCGA-DM-A1HA-01
COAD(N=271)	0.1578	3.0428	TCGA-DM-A280-01
COAD(N=271)	0.252252	6.329	TCGA-AA-3713-01
COAD(N=271)	0.258275	3.2557	TCGA-AA-3502-01
COAD(N=271)	0.202163	5.1567	TCGA-CK-5913-01
COAD(N=271)	0.173171	2.7379	TCGA-4N-A93T-01
COAD(N=271)	0.174616	2.8178	TCGA-F4-6855-01
COAD(N=271)	0.164453	4.4183	TCGA-QG-A5YV-01
COAD(N=271)	0.185283	4.6101	TCGA-CM-6166-01
COAD(N=271)	0.153015	4.7038	TCGA-G4-6321-01
COAD(N=271)	0.135605	4.4861	TCGA-D5-6539-01
COAD(N=271)	0.172999	3.4197	TCGA-CM-5344-01
COAD(N=271)	0.201728	2.7465	TCGA-D5-6536-01
COAD(N=271)	0.132677	4.5091	TCGA-A6-6140-01
COAD(N=271)	0.153304	4.5299	TCGA-A6-A566-01
COAD(N=271)	0.158734	4.041	TCGA-A6-6141-01
COAD(N=271)	0.1516	4.2548	TCGA-D5-5541-01
COAD(N=271)	0.248869	5.5552	TCGA-AM-5821-01
COAD(N=271)	0.145204	4.3435	TCGA-AD-6901-01
COAD(N=271)	0.18177	3.5249	TCGA-CM-6161-01
COAD(N=271)	0.214154	3.0637	TCGA-5M-AAT5-01
COAD(N=271)	0.122081	3.6393	TCGA-CK-6748-01
COAD(N=271)	0.144126	4.7469	TCGA-D5-6540-01
COAD(N=271)	0.236611	4.2312	TCGA-AZ-4684-01
COAD(N=271)	0.200116	4.838	TCGA-5M-AAT6-01
COAD(N=271)	0.133293	5.0081	TCGA-G4-6302-01
COAD(N=271)	0.176897	3.794	TCGA-NH-A6GA-01
COAD(N=271)	0.152658	6.1316	TCGA-AA-3655-01
COAD(N=271)	0.130363	4.3492	TCGA-A6-6652-01
COAD(N=271)	0.153115	3.3264	TCGA-CM-5863-01
COAD(N=271)	0.153171	3.2282	TCGA-CM-6678-01
COAD(N=271)	0.14935	5.2563	TCGA-D5-6529-01
COAD(N=271)	0.145224	3.7389	TCGA-T9-A92H-01
COAD(N=271)	0.147079	5.6227	TCGA-A6-5657-01
[truncated: 8,058 more rows]
