# Supplementary material for: Pan-cancer multi-omics profiling of OAS3 reveals its immunological and prognostic associations across human cancers
Source: PeerJ. 2026 Feb 12;14:e20805. doi: 10.7717/peerj.20805 (PMC12906706; doi:10.7717/peerj.20805)
Supplement: Supplemental Information 1 [file peerj-14-20805-s001.zip › Figure 5/ESTIMATE socre.xlsx]

## Sheet: Sheet1
Immu	StromalScore	StromalScore	StromalScore	StromalScore	ImmuneScore	ImmuneScore	ImmuneScore	ImmuneScore	ESTIMATEScore	ESTIMATEScore	ESTIMATEScore	ESTIMATEScore
Method	pearson_R	pearson_P	spearman_P	spearman_R	pearson_R	pearson_P	spearman_P	spearman_R	pearson_R	pearson_P	spearman_P	spearman_R
TCGA-GBM(N=152)	-0.0592509	0.46839	-0.0573443	0.482848	0.0874035	0.284287	0.034818	0.670217	0.0258314	0.752083	-2.22119e-05	0.999783
TCGA-GBMLGG(N=656)	0.329606	4.34586e-18	0.350923	1.9108e-20	0.3298	4.14458e-18	0.316885	9.09829e-17	0.338265	5.04376e-19	0.337159	6.66578e-19
TCGA-LGG(N=504)	0.288312	4.1926e-11	0.210117	1.94926e-06	0.261982	2.35102e-09	0.170287	0.000122266	0.279853	1.60218e-10	0.188282	2.09483e-05
TCGA-UCEC(N=178)	-0.091719	0.223364	-0.0633497	0.400863	0.0480261	0.524385	0.0806309	0.284658	-0.00702544	0.925846	0.0373955	0.620193
TARGET-LAML(N=142)	0.0993533	0.239443	0.0327461	0.698852	0.0384529	0.649586	-0.00816872	0.923137	0.0675272	0.424592	0.00891267	0.916162
TCGA-BRCA(N=1077)	0.0935262	0.00212284	0.0804881	0.00822595	0.215888	7.98951e-13	0.224046	1.0154e-13	0.182374	1.65205e-09	0.180219	2.57948e-09
TCGA-CESC(N=291)	0.0984278	0.0937582	0.131753	0.0245976	0.330967	7.23219e-09	0.353592	5.38213e-10	0.261737	6.0451e-06	0.285166	7.54713e-07
TCGA-LUAD(N=500)	0.0747229	0.0951161	0.0723513	0.106118	0.141058	0.00156641	0.122042	0.00628887	0.119218	0.00761565	0.109363	0.0144191
TCGA-ESCA(N=181)	-0.0750329	0.315433	-0.0655061	0.380959	0.0247731	0.740622	0.0934917	0.210631	-0.0266957	0.721294	0.0144264	0.847153
TCGA-STES(N=569)	-0.118104	0.00478892	-0.110116	0.00856598	0.0333011	0.427878	0.0430355	0.305469	-0.0444277	0.290074	-0.0390006	0.353087
TCGA-SARC(N=258)	0.0751764	0.22884	0.0252379	0.686597	0.162072	0.00911034	0.131267	0.0350871	0.137596	0.027111	0.104941	0.0925577
TCGA-KIRP(N=285)	0.161684	0.00622727	0.143097	0.0156237	0.03236	0.586413	0.0130932	0.825812	0.0883952	0.136582	0.0680743	0.252
TCGA-KIPAN(N=878)	0.543747	1.0529e-68	0.544499	6.32098e-69	0.46199	1.24742e-47	0.457187	1.46292e-46	0.528549	2.43106e-64	0.528209	3.02624e-64
TCGA-COAD(N=282)	0.290339	7.00436e-07	0.30761	1.35635e-07	0.460076	3.53753e-16	0.48562	4.3017e-18	0.391343	9.33773e-12	0.412485	5.19699e-13
TCGA-COADREAD(N=373)	0.297942	4.39157e-09	0.307874	1.24571e-09	0.42612	6.91159e-18	0.447064	9.96979e-20	0.378307	3.88525e-14	0.393284	3.01478e-15
TCGA-PRAD(N=495)	0.212322	1.87573e-06	0.209677	2.53079e-06	0.274199	5.48932e-10	0.287321	7.30858e-11	0.268479	1.2793e-09	0.272102	7.50304e-10
TCGA-STAD(N=388)	-0.0256916	0.613899	-0.0355882	0.484573	0.171339	0.000701009	0.164167	0.00117312	0.0812471	0.110074	0.0615175	0.226666
TCGA-HNSC(N=517)	0.142163	0.00119065	0.126539	0.00395368	0.293578	9.77827e-12	0.306022	1.13784e-12	0.250349	7.89358e-09	0.236486	5.28399e-08
TCGA-KIRC(N=528)	0.391693	8.31923e-21	0.324659	2.00026e-14	0.322667	2.93857e-14	0.273994	1.51435e-10	0.395503	3.24017e-21	0.329937	7.11694e-15
TCGA-LUSC(N=491)	0.13233	0.00330667	0.134264	0.00287302	0.21035	2.57794e-06	0.234566	1.45701e-07	0.184255	3.99731e-05	0.196118	1.20221e-05
TCGA-THYM(N=118)	0.150952	0.102749	0.0763937	0.410954	-0.266569	0.00352461	-0.171292	0.0636483	-0.119559	0.197207	-0.104467	0.260248
TCGA-LIHC(N=363)	0.100466	0.0558287	0.0680029	0.196129	0.159013	0.00237756	0.135497	0.00974972	0.145992	0.00532182	0.112366	0.0323343
TARGET-WT(N=80)	-0.211148	0.0600945	-0.185951	0.0986444	-0.110725	0.328185	-0.0366863	0.746637	-0.180554	0.109	-0.106765	0.345882
TCGA-SKCM-P(N=101)	0.263953	0.00764968	0.251562	0.0111602	0.400179	3.37835e-05	0.403111	2.92065e-05	0.381334	8.34049e-05	0.37996	8.88945e-05
TCGA-SKCM(N=452)	0.254168	4.27852e-08	0.24733	1.00004e-07	0.384268	2.3593e-17	0.393668	3.31606e-18	0.361239	2.22597e-15	0.361503	2.11704e-15
TCGA-BLCA(N=405)	-0.00493818	0.921081	0.0275757	0.580031	0.209384	2.15753e-05	0.247106	4.75755e-07	0.109653	0.0273445	0.138954	0.00508885
TCGA-SKCM-M(N=351)	0.23784	6.64196e-06	0.224455	2.19132e-05	0.371143	6.63001e-13	0.368213	1.03506e-12	0.34616	2.56688e-11	0.334721	1.23326e-10
TCGA-THCA(N=503)	0.300154	6.23687e-12	0.323831	9.6013e-14	0.306634	2.06487e-12	0.347225	1.06682e-15	0.325415	7.16506e-14	0.358704	1.01695e-16
TARGET-NB(N=153)	0.424084	4.69047e-08	0.402222	2.55305e-07	0.479483	3.59788e-10	0.459918	2.22094e-09	0.495804	7.2008e-11	0.476548	4.76275e-10
TCGA-MESO(N=85)	-0.118249	0.281103	-0.121371	0.268506	0.158254	0.148019	0.16156	0.139627	0.0541625	0.622492	0.0321968	0.769889
TCGA-READ(N=91)	0.329071	0.00144782	0.312599	0.00255487	0.288344	0.00557586	0.312137	0.00259471	0.32843	0.00148106	0.313188	0.00250483
TCGA-OV(N=417)	0.0179036	0.715459	0.0368568	0.452874	0.248823	2.64653e-07	0.246299	3.52187e-07	0.156654	0.00133107	0.1604	0.00101285
TCGA-UVM(N=79)	0.224304	0.0468912	0.229886	0.041541	0.342034	0.00203392	0.345201	0.00183523	0.321066	0.00391396	0.326237	0.00334439
TCGA-PAAD(N=177)	0.299734	5.05583e-05	0.204629	0.00629329	0.272389	0.000244629	0.206284	0.00587513	0.301209	4.62226e-05	0.21187	0.00464043
TCGA-TGCT(N=132)	0.441868	1.13309e-07	0.405092	1.4495e-06	0.329094	0.000116712	0.329843	0.000112356	0.450879	5.78714e-08	0.445055	8.95372e-08
TCGA-UCS(N=56)	0.290857	0.0296497	0.252632	0.0603157	0.348488	0.00848591	0.348599	0.00846365	0.364702	0.00571842	0.329938	0.0130165
TCGA-LAML(N=214)	0.402985	9.22831e-10	0.362855	4.64449e-08	0.253166	0.000181862	0.236962	0.000472149	0.349768	1.49166e-07	0.310308	3.69987e-06
TARGET-ALL(N=86)	0.218528	0.0432388	0.193001	0.07501	0.253834	0.0183598	0.259995	0.0156258	0.271442	0.0114691	0.234437	0.0298075
TCGA-PCPG(N=177)	-0.201306	0.00721427	-0.232944	0.00180726	-0.00673257	0.929132	-0.00566019	0.940397	-0.111548	0.139367	-0.115709	0.125115
TCGA-ACC(N=77)	-0.1141	0.323115	-0.198516	0.0834966	-0.124068	0.282356	-0.211595	0.0646967	-0.124999	0.278729	-0.204628	0.0742323
TARGET-ALL-R(N=99)	0.0656192	0.518729	0.035183	0.729548	-0.0260169	0.798244	-0.00659874	0.948315	0.00478197	0.962532	-0.00692033	0.945799
TCGA-DLBC(N=46)	0.328187	0.0259682	0.325316	0.027379	0.661184	5.68058e-07	0.64946	1.04424e-06	0.597205	1.1796e-05	0.607894	7.44008e-06
TCGA-KICH(N=65)	0.286067	0.0208826	0.269508	0.0299293	0.294831	0.017119	0.300279	0.0150854	0.30242	0.0143449	0.29287	0.0179065
TCGA-CHOL(N=36)	0.136135	0.428546	0.110682	0.520461	0.115008	0.504188	0.146718	0.393174	0.129916	0.450133	0.12973	0.450787
