# Supplementary material for: Pan-cancer multi-omics profiling of OAS3 reveals its immunological and prognostic associations across human cancers
Source: PeerJ. 2026 Feb 12;14:e20805. doi: 10.7717/peerj.20805 (PMC12906706; doi:10.7717/peerj.20805)
Supplement: Supplemental Information 1 [file peerj-14-20805-s001.zip › Figure 6/ESTIMATE Score.xlsx]

## Sheet: Sheet1
Immu	StromalScore	StromalScore	StromalScore	StromalScore	ImmuneScore	ImmuneScore	ImmuneScore	ImmuneScore	ESTIMATEScore	ESTIMATEScore	ESTIMATEScore	ESTIMATEScore
Method	pearson_R	pearson_P	spearman_P	spearman_R	pearson_R	pearson_P	spearman_P	spearman_R	pearson_R	pearson_P	spearman_P	spearman_R
TCGA-GBM(N=152)	-0.0775864	0.342069	-0.0573443	0.482848	0.0745436	0.36139	0.034818	0.670217	0.0100558	0.902142	-2.22119e-05	0.999783
TCGA-GBMLGG(N=656)	0.331278	2.88232e-18	0.350923	1.9108e-20	0.339341	3.84101e-19	0.316885	9.09829e-17	0.34477	9.5587e-20	0.337159	6.66578e-19
TCGA-LGG(N=504)	0.300301	5.79812e-12	0.210117	1.94926e-06	0.281441	1.25003e-10	0.170287	0.000122266	0.296923	1.02197e-11	0.188282	2.09483e-05
TCGA-UCEC(N=178)	-0.0878149	0.243778	-0.0633497	0.400863	0.0484676	0.520574	0.0806309	0.284658	-0.00506363	0.946517	0.0373955	0.620193
TARGET-LAML(N=142)	0.0202936	0.810552	0.0327461	0.698852	-0.02174	0.797331	-0.00816872	0.923137	-0.00457035	0.95695	0.00891267	0.916162
TCGA-BRCA(N=1077)	0.0888179	0.00353213	0.0804881	0.00822595	0.214696	1.07273e-12	0.224046	1.0154e-13	0.179261	3.13888e-09	0.180219	2.57948e-09
TCGA-CESC(N=291)	0.10195	0.0825316	0.131753	0.0245976	0.33553	4.35468e-09	0.353592	5.38213e-10	0.266372	4.06693e-06	0.285166	7.54713e-07
TCGA-LUAD(N=500)	0.0673698	0.132485	0.0723513	0.106118	0.135173	0.00245437	0.122042	0.00628887	0.112148	0.0120951	0.109363	0.0144191
TCGA-ESCA(N=181)	-0.07441	0.319479	-0.0655061	0.380959	0.0261046	0.727218	0.0934917	0.210631	-0.0256299	0.731988	0.0144264	0.847153
TCGA-STES(N=569)	-0.119237	0.00439738	-0.110116	0.00856598	0.0321644	0.443824	0.0430355	0.305469	-0.0456541	0.276952	-0.0390006	0.353087
TCGA-SARC(N=258)	0.0672641	0.281751	0.0252379	0.686597	0.164613	0.00806507	0.131267	0.0350871	0.135948	0.0290222	0.104941	0.0925577
TCGA-KIRP(N=285)	0.156546	0.00810844	0.143097	0.0156237	0.0272414	0.646988	0.0130932	0.825812	0.0829764	0.162397	0.0680743	0.252
TCGA-KIPAN(N=878)	0.544272	7.376e-69	0.544499	6.32098e-69	0.460887	2.20254e-47	0.457187	1.46292e-46	0.528195	3.05414e-64	0.528209	3.02624e-64
TCGA-COAD(N=282)	0.292756	5.60256e-07	0.30761	1.35635e-07	0.462433	2.39146e-16	0.48562	4.3017e-18	0.393868	6.68367e-12	0.412485	5.19699e-13
TCGA-COADREAD(N=373)	0.300285	3.27634e-09	0.307874	1.24571e-09	0.428921	3.98752e-18	0.447064	9.96979e-20	0.381012	2.47241e-14	0.393284	3.01478e-15
TCGA-PRAD(N=495)	0.202169	5.8013e-06	0.209677	2.53079e-06	0.290326	4.5374e-11	0.287321	7.30858e-11	0.273245	6.33032e-10	0.272102	7.50304e-10
TCGA-STAD(N=388)	-0.0269116	0.597164	-0.0355882	0.484573	0.17063	0.000738246	0.164167	0.00117312	0.0801974	0.114761	0.0615175	0.226666
TCGA-HNSC(N=517)	0.143712	0.00104994	0.126539	0.00395368	0.296012	6.47239e-12	0.306022	1.13784e-12	0.252622	5.71608e-09	0.236486	5.28399e-08
TCGA-KIRC(N=528)	0.378686	1.8983e-19	0.324659	2.00026e-14	0.317811	7.41972e-14	0.273994	1.51435e-10	0.386137	3.21898e-20	0.329937	7.11694e-15
TCGA-LUSC(N=491)	0.131864	0.00341975	0.134264	0.00287302	0.21145	2.27833e-06	0.234566	1.45701e-07	0.184644	3.84734e-05	0.196118	1.20221e-05
TCGA-THYM(N=118)	0.15715	0.0892266	0.0763937	0.410954	-0.271443	0.00294639	-0.171292	0.0636483	-0.119969	0.195664	-0.104467	0.260248
TCGA-LIHC(N=363)	0.0909539	0.083538	0.0680029	0.196129	0.166829	0.00142306	0.135497	0.00974972	0.146473	0.00517149	0.112366	0.0323343
TARGET-WT(N=80)	-0.192396	0.0873081	-0.185951	0.0986444	-0.0385378	0.734313	-0.0366863	0.746637	-0.132485	0.241394	-0.106765	0.345882
TCGA-SKCM-P(N=101)	0.248971	0.0120509	0.251562	0.0111602	0.402229	3.05194e-05	0.403111	2.92065e-05	0.376766	0.000102987	0.37996	8.88945e-05
TCGA-SKCM(N=452)	0.243224	1.64519e-07	0.24733	1.00004e-07	0.3772	9.9005e-17	0.393668	3.31606e-18	0.352112	1.22233e-14	0.361503	2.11704e-15
TCGA-BLCA(N=405)	-0.00360505	0.942342	0.0275757	0.580031	0.213347	1.48971e-05	0.247106	4.75755e-07	0.112486	0.0235783	0.138954	0.00508885
TCGA-SKCM-M(N=351)	0.227106	1.73972e-05	0.224455	2.19132e-05	0.361319	2.90073e-12	0.368213	1.03506e-12	0.335231	1.1514e-10	0.334721	1.23326e-10
TCGA-THCA(N=503)	0.292973	2.05646e-11	0.323831	9.6013e-14	0.310909	9.81044e-13	0.347225	1.06682e-15	0.325283	7.34224e-14	0.358704	1.01695e-16
TARGET-NB(N=153)	0.418685	7.20848e-08	0.402222	2.55305e-07	0.471735	7.50015e-10	0.459918	2.22094e-09	0.488461	1.5007e-10	0.476548	4.76275e-10
TCGA-MESO(N=85)	-0.117659	0.283528	-0.121371	0.268506	0.162953	0.136201	0.16156	0.139627	0.057686	0.6	0.0321968	0.769889
TCGA-READ(N=91)	0.331544	0.00132586	0.312599	0.00255487	0.291383	0.0050744	0.312137	0.00259471	0.331305	0.00133724	0.313188	0.00250483
TCGA-OV(N=416)	0.0569634	0.246344	0.0439513	0.371232	0.272294	1.66138e-08	0.249284	2.59568e-07	0.190225	9.46676e-05	0.167204	0.00061667
TCGA-UVM(N=79)	0.211666	0.0611211	0.229886	0.041541	0.334502	0.00258651	0.345201	0.00183523	0.311495	0.00519988	0.326237	0.00334439
TCGA-PAAD(N=177)	0.286017	0.000113765	0.204629	0.00629329	0.261179	0.000445945	0.206284	0.00587513	0.288097	0.000100869	0.21187	0.00464043
TCGA-TGCT(N=132)	0.435827	1.75873e-07	0.405092	1.4495e-06	0.321969	0.000166743	0.329843	0.000112356	0.442623	1.07181e-07	0.445055	8.95372e-08
TCGA-UCS(N=56)	0.307689	0.0210616	0.252632	0.0603157	0.354036	0.00743036	0.348599	0.00846365	0.376883	0.00419486	0.329938	0.0130165
TCGA-LAML(N=214)	0.398664	1.44389e-09	0.362855	4.64449e-08	0.255081	0.000161778	0.236962	0.000472149	0.348866	1.61347e-07	0.310308	3.69987e-06
TARGET-ALL(N=86)	0.205168	0.0580902	0.193001	0.07501	0.230314	0.0328951	0.259995	0.0156258	0.248857	0.0208598	0.234437	0.0298075
TCGA-PCPG(N=177)	-0.212276	0.00456058	-0.232944	0.00180726	-0.00753189	0.920744	-0.00566019	0.940397	-0.117852	0.118228	-0.115709	0.125115
TCGA-ACC(N=77)	-0.123075	0.286255	-0.198516	0.0834966	-0.119751	0.299566	-0.211595	0.0646967	-0.126303	0.273707	-0.204628	0.0742323
TARGET-ALL-R(N=99)	0.059656	0.557503	0.035183	0.729548	-0.0409532	0.687336	-0.00659874	0.948315	-0.00810401	0.936547	-0.00692033	0.945799
TCGA-DLBC(N=46)	0.319055	0.0306783	0.325316	0.027379	0.650323	9.99393e-07	0.64946	1.04424e-06	0.585266	1.93634e-05	0.607894	7.44008e-06
TCGA-KICH(N=65)	0.270112	0.0295492	0.269508	0.0299293	0.28936	0.0193932	0.300279	0.0150854	0.291989	0.0182703	0.29287	0.0179065
TCGA-CHOL(N=36)	0.126293	0.462974	0.110682	0.520461	0.103807	0.546847	0.146718	0.393174	0.118621	0.490792	0.12973	0.450787
