# Supplementary material for: Pan-cancer multi-omics profiling of OAS3 reveals its immunological and prognostic associations across human cancers
Source: PeerJ. 2026 Feb 12;14:e20805. doi: 10.7717/peerj.20805 (PMC12906706; doi:10.7717/peerj.20805)
Supplement: Supplemental Information 1 [file peerj-14-20805-s001.zip › Figure 7/GO.xlsx]

## Sheet: Sheet1
Description	gene ratio	BgRatio	pvalue	p.adjust	qvalue	Count	gene ID	other
defense response to virus	51/802	231/17910	9.69732e-22	6.41671e-18	5.47133e-18	51	OAS3/IFIT1/IFIH1/MX1/PARP9/OAS2/ADAR/EIF2AK2/IFI44L/DDX60/DTX3L/OAS1/GBP1/IFIT5/IRF9/SEC14L1/STAT1/DDX58/OASL/TRIM25/IFI6/RTP4/APOBEC3D/IFI16/DHX58/IFITM3/RSAD2/IRF2/APOBEC3G/CXCL10/APOBEC3F/MAP3K14/PLSCR1/STAT2/AZU1/F2RL1/IRF7/GBP3/ISG20/MX2/TRIM44/ISG15/HERC5/BNIP3/CD40/PTPRC/LILRB1/IL15/RNASE2/IFI27/IL12RB1	BP
response to virus	58/802	323/17910	6.90559e-20	2.1967e-16	1.87306e-16	58	OAS3/IFIT1/IFIH1/MX1/PARP9/IFIT3/OAS2/ADAR/EIF2AK2/IFI44L/IFI44/IFIT2/DDX60/DTX3L/OAS1/GBP1/IFIT5/IRF9/SEC14L1/STAT1/DDX58/OASL/TRIM25/IFI6/RTP4/APOBEC3D/IFI16/DHX58/IFITM3/RSAD2/IRF2/APOBEC3G/PSMA2/CXCL10/APOBEC3F/MAP3K14/PLSCR1/STAT2/IFITM1/AZU1/SRC/F2RL1/IRF7/GBP3/ISG20/MX2/TRIM44/ISG15/HERC5/BNIP3/CD40/PTPRC/LILRB1/IL15/PRKRA/RNASE2/IFI27/IL12RB1	BP
type I interferon signaling pathway	31/802	91/17910	1.32792e-19	2.1967e-16	1.87306e-16	31	OAS3/IFIT1/MX1/IFIT3/OAS2/ADAR/IFIT2/OAS1/IRF9/STAT1/OASL/IFI6/USP18/IFI35/IFITM3/RSAD2/IRF2/STAT2/HLA-E/IFITM1/JAK1/IRF7/SP100/ISG20/MX2/HLA-F/GBP2/XAF1/ISG15/MYD88/IFI27	BP
cellular response to type I interferon	31/802	91/17910	1.32792e-19	2.1967e-16	1.87306e-16	31	OAS3/IFIT1/MX1/IFIT3/OAS2/ADAR/IFIT2/OAS1/IRF9/STAT1/OASL/IFI6/USP18/IFI35/IFITM3/RSAD2/IRF2/STAT2/HLA-E/IFITM1/JAK1/IRF7/SP100/ISG20/MX2/HLA-F/GBP2/XAF1/ISG15/MYD88/IFI27	BP
response to biotic stimulus	106/802	938/17910	5.25651e-19	6.18576e-16	5.2744e-16	106	OAS3/IFIT1/IFIH1/MX1/PARP9/IFIT3/OAS2/ADAR/EIF2AK2/IFI44L/IFI44/IFIT2/DDX60/DTX3L/OAS1/GBP1/IFIT5/IRF9/SEC14L1/STAT1/DDX58/OASL/TRIM25/IFI6/HERC6/CMPK2/RTP4/STAR/APOBEC3D/IFI16/DHX58/MEF2C/IFITM3/RSAD2/IRF2/APOBEC3G/PSMA2/SGMS1/SERPINB9/CXCL10/APOBEC3F/MAP3K14/LSM5/LYN/KLHL6/PLSCR1/CLEC7A/STAT2/IL27RA/HLA-E/IFITM1/AZU1/TAB2/WIPF1/GBP5/SRC/F2RL1/TLR1/CD79B/F2R/PABPN1/IRF7/IL10RA/CD274/GBP3/CEACAM1…	BP
response to type I interferon	31/802	95/17910	5.60897e-19	6.18576e-16	5.2744e-16	31	OAS3/IFIT1/MX1/IFIT3/OAS2/ADAR/IFIT2/OAS1/IRF9/STAT1/OASL/IFI6/USP18/IFI35/IFITM3/RSAD2/IRF2/STAT2/HLA-E/IFITM1/JAK1/IRF7/SP100/ISG20/MX2/HLA-F/GBP2/XAF1/ISG15/MYD88/IFI27	BP
cytokine-mediated signaling pathway	93/802	764/17910	7.30204e-19	6.90251e-16	5.88555e-16	93	OAS3/IFIT1/MX1/PARP9/IFIT3/OAS2/ADAR/PARP14/IFIT2/OAS1/GBP1/IRF9/STAT1/OASL/TRIM25/IFI6/USP18/IFI35/CIITA/IFITM3/RSAD2/IRF2/PPIA/PSMA2/CXCL10/LIMS1/MAP3K14/IL16/HLA-DPA1/STAT2/IL27RA/PSMB9/P4HB/HLA-E/IFITM1/HLA-DPB1/IL6ST/SOD2/HNRNPA2B1/TAB2/HLA-DRA/JAK1/F2RL1/CBL/IRF7/IL10RA/FOXO1/CEACAM1/PIAS1/SP100/ISG20/MX2/HLA-F/HLA-DRB1/HLA-DRB5/WNK1/TNFSF15/CMKLR1/TNFRSF11B/GFI1/GBP2/TNFRSF1B/TRIM44/HLA-DQ…	BP
immune response	182/802	2148/17910	2.49128e-18	2.0606e-15	1.75701e-15	182	OAS3/IFIT1/IFIH1/MX1/PARP9/IFIT3/OAS2/ADAR/PARP14/EIF2AK2/IFIT2/DDX60/DTX3L/OAS1/GBP1/IFIT5/GBP4/IRF9/SEC14L1/STAT1/TAP2/DDX58/OASL/TRIM25/IFI6/USP18/STAR/APOBEC3D/IFI35/CIITA/IFI16/DHX58/MEF2C/IFITM3/RSAD2/IRF2/LAG3/APOBEC3G/PPIA/PSMA2/HMGB3/ST6GAL1/TAP1/SERPINB9/CD34/NOTCH1/WASF2/APOL1/APOBEC3F/PLCL2/MAP3K14/HLA-DMA/CREBBP/PRKCH/CD300A/IL16/LYN/KLHL6/PLSCR1/CLEC7A/HLA-DPA1/STAT2/IL27RA/PSMB9/HL…	BP
response to other organism	101/802	903/17910	8.13645e-18	5.9821e-15	5.10075e-15	101	OAS3/IFIT1/IFIH1/MX1/PARP9/IFIT3/OAS2/ADAR/EIF2AK2/IFI44L/IFI44/IFIT2/DDX60/DTX3L/OAS1/GBP1/IFIT5/IRF9/SEC14L1/STAT1/DDX58/OASL/TRIM25/IFI6/HERC6/CMPK2/RTP4/STAR/APOBEC3D/IFI16/DHX58/MEF2C/IFITM3/RSAD2/IRF2/APOBEC3G/PSMA2/SGMS1/SERPINB9/CXCL10/APOBEC3F/MAP3K14/LSM5/LYN/KLHL6/PLSCR1/CLEC7A/STAT2/IL27RA/HLA-E/IFITM1/AZU1/TAB2/WIPF1/GBP5/SRC/F2RL1/TLR1/CD79B/F2R/PABPN1/IRF7/IL10RA/GBP3/PTGIR/ISG20/M…	BP
response to external biotic stimulus	101/802	905/17910	9.4905e-18	6.27987e-15	5.35464e-15	101	OAS3/IFIT1/IFIH1/MX1/PARP9/IFIT3/OAS2/ADAR/EIF2AK2/IFI44L/IFI44/IFIT2/DDX60/DTX3L/OAS1/GBP1/IFIT5/IRF9/SEC14L1/STAT1/DDX58/OASL/TRIM25/IFI6/HERC6/CMPK2/RTP4/STAR/APOBEC3D/IFI16/DHX58/MEF2C/IFITM3/RSAD2/IRF2/APOBEC3G/PSMA2/SGMS1/SERPINB9/CXCL10/APOBEC3F/MAP3K14/LSM5/LYN/KLHL6/PLSCR1/CLEC7A/STAT2/IL27RA/HLA-E/IFITM1/AZU1/TAB2/WIPF1/GBP5/SRC/F2RL1/TLR1/CD79B/F2R/PABPN1/IRF7/IL10RA/GBP3/PTGIR/ISG20/M…	BP
innate immune response	100/802	893/17910	1.11299e-17	6.69511e-15	5.70871e-15	100	OAS3/IFIT1/IFIH1/MX1/PARP9/IFIT3/OAS2/ADAR/PARP14/EIF2AK2/IFIT2/DDX60/DTX3L/OAS1/GBP1/IFIT5/GBP4/IRF9/SEC14L1/STAT1/DDX58/OASL/TRIM25/IFI6/USP18/STAR/APOBEC3D/IFI35/CIITA/IFI16/DHX58/IFITM3/RSAD2/IRF2/LAG3/APOBEC3G/PSMA2/HMGB3/SERPINB9/APOL1/APOBEC3F/CREBBP/CD300A/LYN/PLSCR1/CLEC7A/HLA-DPA1/STAT2/PSMB9/HLA-E/IFITM1/HLA-DPB1/DAPK1/TAB2/HLA-DRA/GBP5/SRC/JAK1/F2RL1/TLR1/IRF7/KIR2DL4/AQP4/CEACAM1/PIA…	BP
response to cytokine	118/802	1167/17910	2.67749e-17	1.47641e-14	1.25889e-14	118	OAS3/IFIT1/IFIH1/MX1/PARP9/IFIT3/OAS2/ADAR/PARP14/EIF2AK2/IFIT2/OAS1/GBP1/GBP4/IRF9/STAT1/DDX58/OASL/TRIM25/IFI6/USP18/STAR/IFI35/CIITA/TAF9/IFI16/IFITM3/RSAD2/IRF2/PPIA/PSMA2/SGMS1/CXCL10/LIMS1/MAP3K14/IL16/PLSCR1/PDIA3/HLA-DPA1/STAT2/IL27RA/PSMB9/P4HB/HLA-E/IFITM1/HLA-DPB1/IL6ST/SOD2/DAPK1/HNRNPA2B1/TAB2/HLA-DRA/GBP5/SRC/JAK1/F2RL1/CBL/PTP4A3/IRF7/IL10RA/CD274/FOXO1/AQP4/GBP3/CEACAM1/PIAS1/SP10…	BP
cellular response to cytokine stimulus	109/802	1084/17910	7.786e-16	3.96308e-13	3.37919e-13	109	OAS3/IFIT1/MX1/PARP9/IFIT3/OAS2/ADAR/PARP14/IFIT2/OAS1/GBP1/GBP4/IRF9/STAT1/OASL/TRIM25/IFI6/USP18/STAR/IFI35/CIITA/IFI16/IFITM3/RSAD2/IRF2/PPIA/PSMA2/SGMS1/CXCL10/LIMS1/MAP3K14/IL16/PDIA3/HLA-DPA1/STAT2/IL27RA/PSMB9/P4HB/HLA-E/IFITM1/HLA-DPB1/IL6ST/SOD2/DAPK1/HNRNPA2B1/TAB2/HLA-DRA/GBP5/JAK1/F2RL1/CBL/PTP4A3/IRF7/IL10RA/FOXO1/AQP4/GBP3/CEACAM1/PIAS1/SP100/ISG20/MX2/HLA-F/HLA-DRB1/HLA-DRB5/WNK1/T…	BP
response to interferon-gamma	37/802	173/17910	1.22224e-15	5.77682e-13	4.92571e-13	37	OAS3/PARP9/OAS2/PARP14/OAS1/GBP1/GBP4/IRF9/STAT1/OASL/TRIM25/STAR/CIITA/IFITM3/IRF2/HLA-DPA1/HLA-E/IFITM1/HLA-DPB1/DAPK1/HLA-DRA/GBP5/JAK1/IRF7/AQP4/PIAS1/SP100/HLA-F/HLA-DRB1/HLA-DRB5/GBP2/HLA-DQA2/STXBP1/CD40/ICAM1/HLA-DQB2/IL12RB1	BP
interferon-gamma-mediated signaling pathway	27/802	91/17910	1.58391e-15	6.98714e-13	5.95771e-13	27	OAS3/PARP9/OAS2/PARP14/OAS1/GBP1/IRF9/STAT1/OASL/TRIM25/CIITA/IRF2/HLA-DPA1/HLA-E/HLA-DPB1/HLA-DRA/JAK1/IRF7/PIAS1/SP100/HLA-F/HLA-DRB1/HLA-DRB5/GBP2/HLA-DQA2/ICAM1/HLA-DQB2	BP
immune effector process	115/802	1197/17910	3.01417e-15	1.24655e-12	1.06289e-12	115	OAS3/IFIT1/IFIH1/MX1/PARP9/OAS2/ADAR/EIF2AK2/IFI44L/DDX60/DTX3L/OAS1/GBP1/IFIT5/IRF9/SEC14L1/STAT1/DDX58/OASL/TRIM25/IFI6/RTP4/APOBEC3D/IFI16/DHX58/IFITM3/RSAD2/IRF2/LAG3/APOBEC3G/PPIA/PSMA2/SERPINB9/CXCL10/WASF2/APOBEC3F/PLCL2/MAP3K14/CD300A/LYN/PLSCR1/STAT2/IL27RA/HLA-E/AZU1/BTN3A3/WIPF1/VCL/NIT2/SRC/ARHGAP9/F2RL1/CANT1/CBL/MS4A3/SERPINB6/NOTCH2/IRF7/KIR2DL4/GBP3/CEACAM1/ISG20/MX2/HLA-F/DOCK11/…	BP
immune system process	224/802	3063/17910	3.61868e-15	1.40852e-12	1.201e-12	224	OAS3/IFIT1/IFIH1/MX1/PARP9/IFIT3/OAS2/ADAR/PARP14/EIF2AK2/IFI44L/IFIT2/DDX60/DTX3L/OAS1/GBP1/IFIT5/GBP4/MOV10/IRF9/SEC14L1/STAT1/TAP2/DDX58/OASL/TRIM25/IFI6/HERC6/USP18/RTP4/STAR/APOBEC3D/IFI35/CIITA/IFI16/DHX58/MEF2C/IFITM3/RSAD2/IRF2/CAMK1D/LAG3/APOBEC3G/PPIA/PSMA2/HMGB3/ST6GAL1/TAP1/ZMIZ1/SERPINB9/CRTC3/CD34/CXCL10/NOTCH1/WASF2/APOL1/APOBEC3F/PLCL2/MAP3K14/HLA-DMA/CREBBP/PRKCH/CD300A/IL16/LYN/…	BP
defense response	145/802	1681/17910	3.93077e-15	1.44499e-12	1.2321e-12	145	OAS3/IFIT1/IFIH1/MX1/PARP9/IFIT3/OAS2/ADAR/PARP14/EIF2AK2/IFI44L/IFIT2/DDX60/DTX3L/OAS1/GBP1/IFIT5/GBP4/APOL3/IRF9/SEC14L1/STAT1/DDX58/OASL/TRIM25/IFI6/USP18/RTP4/STAR/APOBEC3D/IFI35/CIITA/IFI16/DHX58/SIGLEC1/MEF2C/IFITM3/RSAD2/IRF2/CAMK1D/LAG3/APOBEC3G/PSMA2/HMGB3/TAP1/SGMS1/SERPINB9/CXCL10/APOL1/APOBEC3F/MAP3K14/CREBBP/CD300A/LYN/PLSCR1/CLEC7A/HLA-DPA1/STAT2/IL27RA/PSMB9/HLA-E/IFITM1/HLA-DPB1/I…	BP
cellular response to interferon-gamma	34/802	153/17910	5.28452e-15	1.8404e-12	1.56925e-12	34	OAS3/PARP9/OAS2/PARP14/OAS1/GBP1/GBP4/IRF9/STAT1/OASL/TRIM25/STAR/CIITA/IRF2/HLA-DPA1/HLA-E/HLA-DPB1/DAPK1/HLA-DRA/GBP5/JAK1/IRF7/AQP4/PIAS1/SP100/HLA-F/HLA-DRB1/HLA-DRB5/GBP2/HLA-DQA2/STXBP1/ICAM1/HLA-DQB2/IL12RB1	BP
defense response to other organism	62/802	481/17910	5.2793e-14	1.74666e-11	1.48932e-11	62	OAS3/IFIT1/IFIH1/MX1/PARP9/OAS2/ADAR/EIF2AK2/IFI44L/DDX60/DTX3L/OAS1/GBP1/IFIT5/IRF9/SEC14L1/STAT1/DDX58/OASL/TRIM25/IFI6/RTP4/APOBEC3D/IFI16/DHX58/IFITM3/RSAD2/IRF2/APOBEC3G/CXCL10/APOBEC3F/MAP3K14/PLSCR1/CLEC7A/STAT2/IL27RA/HLA-E/AZU1/F2RL1/IRF7/GBP3/ISG20/MX2/RNASE3/CTSG/TRIM44/ISG15/ARG2/HERC5/BNIP3/CD40/TNFSF8/PTPRC/LILRB1/BATF2/MYD88/IL15/TLR6/COCH/RNASE2/IFI27/IL12RB1	BP
organelle membrane	200/828	2734/18675	9.3126e-14	5.38813e-11	4.263e-11	200	MX1/DTX3L/GBP1/GBP4/TAP2/CHST7/IFI6/STAR/MRPL32/PARL/IFITM3/RSAD2/NUCB2/CDS2/SLC9A7/CALN1/NDUFS5/ARRB1/ST6GAL1/TAP1/SGMS1/MRPS33/NOTCH1/REEP6/JPH4/HLA-DMA/CD300A/LYN/GIMAP5/PDIA3/HLA-DPA1/CALR/HLA-E/COX7C/HLA-DPB1/TMEM138/AZU1/COX7A2L/UQCRQ/HPN/NDUFV2/ARAP1/PROM1/TAB2/QPCTL/HLA-DRA/GBP5/MRPL47/RAB39B/ITPR1/ACSL5/SRC/CANT1/MRPS17/TLR1/MS4A3/SERPINB6/SLC25A35/NCALD/COX6C/SYNE1/MTX2/NOTCH2/IRF7/BDH1…	CC
endomembrane system	277/828	4213/18675	1.40133e-13	5.38813e-11	4.263e-11	277	MX1/IFIT2/DTX3L/OAS1/GBP1/GBP4/SEC14L1/TAP2/CHST7/IFITM3/RSAD2/NUCB2/PPIA/CETN2/PSMA2/SLC9A7/CALN1/ARRB1/ST6GAL1/SEC61G/LAP3/PACS1/TAP1/ANKRD13A/APOC2/FGD6/SGMS1/SERPINB9/ERLIN1/ORMDL1/ATP10A/PHF7/NOTCH1/WASF2/APOL1/KSR1/RPGR/REEP6/PANX1/JPH4/HLA-DMA/CD300A/SLC39A11/BCL2L14/LYN/PLSCR1/SUMF2/GIMAP7/PDIA3/HLA-DPA1/ALG5/CALR/ZDHHC4/STK24/P4HB/HLA-E/HLA-DPB1/SECTM1/AZU1/GIMAP8/HPN/PGA3/JAKMIP2/ARAP1/…	CC
response to stress	258/802	3822/17910	1.86788e-13	5.88559e-11	5.01845e-11	258	OAS3/IFIT1/IFIH1/MX1/PARP9/IFIT3/OAS2/ADAR/PARP14/EIF2AK2/IFI44L/IFIT2/DDX60/DTX3L/OAS1/GBP1/IFIT5/GBP4/UBE2L6/APOL3/IRF9/SEC14L1/STAT1/DDX58/OASL/TRIM25/CTDSP2/IFI6/USP18/PXN/RTP4/FAM168A/STAR/APOBEC3D/IFI35/CIITA/TAF9/IFI16/DHX58/SIGLEC1/MEF2C/IFITM3/RSAD2/IRF2/CAMK1D/LAG3/APOBEC3G/CETN2/PSMA2/ARRB1/HMGB3/TAP1/ELK3/SGMS1/SERPINB9/MORF4L2/ERLIN1/CD34/CXCL10/NOTCH1/APOL1/APOBEC3F/MAP3K14/PANX1/CR…	BP
regulation of immune system process	132/802	1570/17910	5.87809e-13	1.76797e-10	1.50749e-10	132	IFIT1/IFIH1/PARP9/ADAR/PARP14/EIF2AK2/DDX60/DTX3L/GBP1/MOV10/SEC14L1/STAT1/DDX58/USP18/IFI16/DHX58/MEF2C/RSAD2/CAMK1D/LAG3/APOBEC3G/PSMA2/HMGB3/ZMIZ1/SERPINB9/CD34/CXCL10/NOTCH1/WASF2/APOBEC3F/PLCL2/CREBBP/PRKCH/CD300A/LYN/KLHL6/PLSCR1/CLEC7A/HLA-DPA1/IL27RA/CALR/MMP28/PSMB9/HLA-E/IFITM1/HLA-DPB1/IL6ST/TAB2/WIPF1/HLA-DRA/GBP5/SRC/ITPKB/JAK1/UBASH3B/F2RL1/TLR1/NOTCH2/IRF7/WDR61/CD274/KIR2DL4/CLEC2…	BP
multi-organism process	184/802	2496/17910	1.35813e-12	3.90729e-10	3.33162e-10	184	OAS3/IFIT1/IFIH1/MX1/PARP9/IFIT3/OAS2/ADAR/EIF2AK2/IFI44L/IFI44/IFIT2/DDX60/DTX3L/OAS1/GBP1/SP110/IFIT5/IRF9/SEC14L1/STAT1/TAP2/DDX58/OASL/TRIM25/IFI6/HERC6/CMPK2/RTP4/STAR/APOBEC3D/IFI16/DHX58/NRIP1/CCNA1/MEF2C/IFITM3/RSAD2/PIWIL4/IRF2/APOBEC3G/PPIA/CETN2/PSMA2/PACS1/TAP1/ZMIZ1/SGMS1/SERPINB9/CRTC3/CXCL10/TESK2/WASF2/APOL1/APOBEC3F/CPSF4/MAP3K14/CREBBP/LSM5/IL16/LYN/KLHL6/PLSCR1/CLEC7A/STAT2/IL2…	BP
cell surface receptor signaling pathway	202/802	2831/17910	1.66387e-12	4.58742e-10	3.91154e-10	202	OAS3/IFIT1/MX1/PARP9/IFIT3/OAS2/ADAR/PARP14/RNF213/IFIT2/DTX3L/OAS1/GBP1/MOV10/IRF9/STAT1/OASL/TRIM25/IFI6/USP18/PXN/IFI35/BEND6/CIITA/MEF2C/IFITM3/RSAD2/IRF2/LAG3/PPIA/PSMA2/TCF7L2/ARRB1/IFT52/ZMIZ1/CXCL10/NOTCH1/CHRNB1/WASF2/LIMS1/PLCL2/LY6E/MAP3K14/CREBBP/RBPMS/PRKCH/CD300A/IL16/LYN/KLHL6/PLSCR1/PDIA3/HLA-DPA1/STAT2/IL27RA/CASP10/PSMB9/P4HB/EPHB2/MAML2/HLA-E/IFITM1/HLA-DPB1/IL6ST/SOD2/DAPK1/HN…	BP
transport	302/802	4785/17910	2.78847e-12	7.38052e-10	6.29313e-10	302	IFIT1/IFIH1/OAS2/DTX3L/GBP1/CCT6B/APOL6/APOL3/SEC14L1/TAP2/DDX58/RTP4/PARL/SIGLEC1/MEF2C/RSAD2/CAMK1D/PPIA/PSMA2/SLC9A7/TCF7L2/ARRB1/IFT52/SEC61G/TAP1/ANKRD13A/APOC2/SAMD9/ERLIN1/ATP10A/CD34/CXCL10/NOTCH1/CHRNB1/WASF2/APOL1/RPGR/REEP6/SLC12A7/CPSF4/PANX1/JPH4/CD300A/SLC38A1/IL16/LYN/KIF13B/CLEC7A/IL27RA/CALR/PSMB9/EPHB2/HLA-E/COX7C/AZU1/COX7A2L/DAPK1/HPN/ENG/HNRNPA2B1/NPR3/KCNMB1/WIPF1/ITGB6/VCL/…	BP
MHC class II protein complex	11/828	16/18675	4.34683e-12	1.11424e-09	8.81569e-10	11	HLA-DMA/HLA-DPA1/HLA-DPB1/HLA-DRA/HLA-DRB1/HLA-DRB5/HLA-DOA/HLA-DQA2/HLA-DMB/CD74/HLA-DQB2	CC
MHC protein complex	13/828	25/18675	7.39934e-12	1.42252e-09	1.12548e-09	13	HLA-DMA/HLA-DPA1/HLA-E/HLA-DPB1/HLA-DRA/HLA-F/HLA-DRB1/HLA-DRB5/HLA-DOA/HLA-DQA2/HLA-DMB/CD74/HLA-DQB2	CC
establishment of localization	306/802	4908/17910	8.45263e-12	2.13934e-09	1.82415e-09	306	IFIT1/IFIH1/OAS2/DTX3L/GBP1/CCT6B/APOL6/APOL3/SEC14L1/TAP2/DDX58/RTP4/PARL/SIGLEC1/MEF2C/RSAD2/CAMK1D/PPIA/PSMA2/SLC9A7/TCF7L2/ARRB1/IFT52/SEC61G/TAP1/ANKRD13A/APOC2/SAMD9/ERLIN1/ATP10A/CD34/CXCL10/NOTCH1/CHRNB1/WASF2/APOL1/LIMS1/RPGR/REEP6/SLC12A7/CPSF4/PANX1/JPH4/CD300A/SLC38A1/IL16/LYN/KIF13B/CLEC7A/IL27RA/CALR/PSMB9/EPHB2/HLA-E/COX7C/AZU1/COX7A2L/DAPK1/HPN/ENG/HNRNPA2B1/NPR3/KCNMB1/WIPF1/ITGB…	BP
response to external stimulus	172/802	2331/17910	8.72935e-12	2.13934e-09	1.82415e-09	172	OAS3/IFIT1/IFIH1/MX1/PARP9/IFIT3/OAS2/ADAR/EIF2AK2/IFI44L/IFI44/IFIT2/DDX60/DTX3L/OAS1/GBP1/IFIT5/IRF9/SEC14L1/STAT1/DDX58/OASL/TRIM25/IFI6/HERC6/USP18/CMPK2/RTP4/STAR/APOBEC3D/IFI16/DHX58/MEF2C/IFITM3/RSAD2/IRF2/NUCB2/CAMK1D/APOBEC3G/PSMA2/ARRB1/SGMS1/SERPINB9/CD34/CXCL10/NOTCH1/APOBEC3F/REEP6/MAP3K14/PANX1/LSM5/IL16/LYN/KLHL6/ASNS/PLSCR1/CLEC7A/STAT2/IL27RA/CALR/STK24/MMP28/EPHB2/HLA-E/IFITM1/I…	BP
cellular response to organic substance	184/802	2564/17910	1.47018e-11	3.47434e-09	2.96246e-09	184	OAS3/IFIT1/IFIH1/MX1/PARP9/IFIT3/OAS2/ADAR/PARP14/EIF2AK2/IFIT2/OAS1/GBP1/GBP4/IRF9/STAT1/DDX58/OASL/TRIM25/CTDSP2/IFI6/USP18/CMPK2/PXN/STAR/IFI35/CIITA/IFI16/NRIP1/MEF2C/IFITM3/RSAD2/IRF2/PPIA/PSMA2/ARRB1/SGMS1/CXCL10/NOTCH1/LIMS1/MAP3K14/CREBBP/IL16/LYN/ASNS/CLEC7A/PDIA3/HLA-DPA1/STAT2/IL27RA/CALR/PSMB9/P4HB/HLA-E/IFITM1/HLA-DPB1/IL6ST/SOD2/DAPK1/HNRNPH1/ENG/BUD31/HNRNPA2B1/TAB2/KCNMB1/SRD5A1/H…	BP
regulation of cytokine production	72/802	698/17910	2.96657e-11	6.6879e-09	5.70256e-09	72	IFIH1/EIF2AK2/DDX60/GBP1/UBE2L6/SEC14L1/STAT1/DDX58/TRIM25/HDAC7/IFI16/DHX58/RSAD2/LAG3/ARRB1/CD34/PANX1/JPH4/CREBBP/LYN/HLA-DPA1/IL27RA/HLA-E/HLA-DPB1/IL6ST/AZU1/ITGB6/GBP5/SRC/F2RL1/REL/TLR1/F2R/IRF7/CD274/KIR2DL4/CEACAM1/CLEC9A/HLA-F/CMKLR1/ATF4/EP300/TNFRSF1B/SRGN/HFE/HPSE/ISG15/ANGPT1/TAX1BP1/ARG2/HERC5/CD74/INHBA/BTN2A2/CD40/PTPRC/PARK7/LILRB1/NFKB2/FZD5/TWIST1/MYD88/IL15/TNFRSF8/LILRB2/STA…	BP
nuclear outer membrane-endoplasmic reticulum membrane network	93/828	1026/18675	3.00747e-11	4.62548e-09	3.65961e-09	93	MX1/TAP2/RSAD2/NUCB2/SEC61G/TAP1/ERLIN1/ORMDL1/ATP10A/NOTCH1/KSR1/REEP6/PANX1/JPH4/PDIA3/HLA-DPA1/ALG5/CALR/ZDHHC4/HLA-E/HLA-DPB1/HPN/ADPGK/SRD5A1/HLA-DRA/SCD/ITPR1/ACSL5/CANT1/SYNE1/NOTCH2/AGPAT3/RNF145/RP9/APOL2/SPCS1/SLC9A1/OTOF/HLA-F/HLA-DRB1/HLA-DRB5/SRPRB/SLC8A3/PCYT1A/CLSTN1/COPG2/OSTC/LRRC8B/SLC37A3/SURF4/SLC39A7/HLA-DQA2/ATP8B2/PLD1/TOR1A/SLC37A1/G6PC/GIMAP1/EXTL2/CALU/CD74/OSBPL5/ARL6IP…	CC
regulation of immune response	94/802	1033/17910	3.03215e-11	6.6879e-09	5.70256e-09	94	IFIH1/PARP9/ADAR/PARP14/DDX60/GBP1/SEC14L1/STAT1/DDX58/USP18/IFI16/DHX58/MEF2C/RSAD2/LAG3/PSMA2/SERPINB9/CD34/WASF2/PLCL2/CREBBP/PRKCH/CD300A/LYN/KLHL6/PLSCR1/CLEC7A/HLA-DPA1/IL27RA/PSMB9/HLA-E/IFITM1/HLA-DPB1/IL6ST/TAB2/WIPF1/HLA-DRA/GBP5/SRC/JAK1/F2RL1/TLR1/IRF7/CD274/KIR2DL4/CLEC2B/CEACAM1/PIAS1/MFHAS1/HLA-F/HLA-DRB1/HLA-DRB5/WNK1/CTSG/RC3H2/GFI1/EP300/TNFRSF1B/HLA-DQA2/HFE/HLA-DMB/TRAFD1/ANGP…	BP
symbiont process	84/802	884/17910	4.35854e-11	9.30337e-09	7.93269e-09	84	OAS3/IFIT1/IFIH1/MX1/ADAR/EIF2AK2/OAS1/SP110/IFIT5/STAT1/TAP2/DDX58/OASL/TRIM25/APOBEC3D/IFI16/DHX58/IFITM3/RSAD2/APOBEC3G/PPIA/PACS1/TAP1/SERPINB9/CRTC3/WASF2/APOBEC3F/CPSF4/CREBBP/IL16/LYN/PLSCR1/STAT2/PSMB9/P4HB/IFITM1/IL6ST/AZU1/HPN/ITGB6/HLA-DRA/SRC/COPS6/F2RL1/CBL/PABPN1/IRF7/BIN1/HNRNPA1/NPC1/EIF4A1/SP100/ISG20/CTSG/ATF7/GFI1/EP300/RPL6/STOM/ISG15/SP1/EIF3B/CD74/BNIP3/RPS24/RPS7/RPL15/ICAM…	BP
negative regulation of viral genome replication	18/802	59/17910	4.9787e-11	1.0295e-08	8.77823e-09	18	OAS3/IFIT1/MX1/EIF2AK2/OAS1/IFIT5/OASL/APOBEC3D/IFI16/IFITM3/RSAD2/APOBEC3G/APOBEC3F/PLSCR1/IFITM1/ISG20/ISG15/PARP10	BP
endoplasmic reticulum membrane	91/828	1005/18675	5.31058e-11	6.80639e-09	5.38511e-09	91	MX1/TAP2/RSAD2/SEC61G/TAP1/ERLIN1/ORMDL1/ATP10A/NOTCH1/KSR1/REEP6/PANX1/JPH4/PDIA3/HLA-DPA1/ALG5/CALR/ZDHHC4/HLA-E/HLA-DPB1/HPN/ADPGK/SRD5A1/HLA-DRA/SCD/ITPR1/ACSL5/CANT1/NOTCH2/AGPAT3/RNF145/RP9/APOL2/SPCS1/SLC9A1/OTOF/HLA-F/HLA-DRB1/HLA-DRB5/SRPRB/SLC8A3/PCYT1A/CLSTN1/COPG2/OSTC/LRRC8B/SLC37A3/SURF4/SLC39A7/HLA-DQA2/ATP8B2/PLD1/TOR1A/SLC37A1/G6PC/GIMAP1/EXTL2/CALU/CD74/OSBPL5/ARL6IP1/PTGS1/EIF5…	CC
endoplasmic reticulum subcompartment	91/828	1009/18675	6.56229e-11	7.20914e-09	5.70376e-09	91	MX1/TAP2/RSAD2/SEC61G/TAP1/ERLIN1/ORMDL1/ATP10A/NOTCH1/KSR1/REEP6/PANX1/JPH4/PDIA3/HLA-DPA1/ALG5/CALR/ZDHHC4/HLA-E/HLA-DPB1/HPN/ADPGK/SRD5A1/HLA-DRA/SCD/ITPR1/ACSL5/CANT1/NOTCH2/AGPAT3/RNF145/RP9/APOL2/SPCS1/SLC9A1/OTOF/HLA-F/HLA-DRB1/HLA-DRB5/SRPRB/SLC8A3/PCYT1A/CLSTN1/COPG2/OSTC/LRRC8B/SLC37A3/SURF4/SLC39A7/HLA-DQA2/ATP8B2/PLD1/TOR1A/SLC37A1/G6PC/GIMAP1/EXTL2/CALU/CD74/OSBPL5/ARL6IP1/PTGS1/EIF5…	CC
cytokine production	75/802	765/17910	1.2426e-10	2.49161e-08	2.12451e-08	75	IFIH1/EIF2AK2/DDX60/GBP1/UBE2L6/SEC14L1/STAT1/DDX58/TRIM25/HDAC7/IFI16/DHX58/RSAD2/LAG3/ARRB1/CD34/PANX1/JPH4/CREBBP/LYN/HLA-DPA1/IL27RA/HLA-E/HLA-DPB1/IL6ST/AZU1/ITGB6/GBP5/SRC/F2RL1/REL/TLR1/F2R/IRF7/CD274/KIR2DL4/CEACAM1/CLEC9A/HLA-F/CMKLR1/ATF4/EP300/TNFRSF1B/SRGN/HFE/HPSE/ISG15/ANGPT1/TAX1BP1/ARG2/HERC5/CD74/MAF/INHBA/BTN2A2/CD40/PTPRC/LIPA/PARK7/LILRB1/NFKB2/FZD5/TWIST1/MYD88/IL15/TNFRSF8/L…	BP
cellular response to chemical stimulus	209/802	3100/17910	1.29809e-10	2.52631e-08	2.15411e-08	209	OAS3/IFIT1/IFIH1/MX1/PARP9/IFIT3/OAS2/ADAR/PARP14/EIF2AK2/IFIT2/OAS1/GBP1/GBP4/IRF9/STAT1/DDX58/OASL/TRIM25/CTDSP2/IFI6/USP18/CMPK2/PXN/STAR/IFI35/CIITA/IFI16/NRIP1/MEF2C/IFITM3/RSAD2/IRF2/CAMK1D/PPIA/PSMA2/ARRB1/SGMS1/SERPINB9/CD34/CXCL10/NOTCH1/LIMS1/MAP3K14/CREBBP/IL16/LYN/ASNS/CLEC7A/PDIA3/HLA-DPA1/STAT2/IL27RA/CALR/STK24/MMP28/PSMB9/P4HB/HLA-E/IFITM1/HLA-DPB1/IL6ST/AZU1/SOD2/DAPK1/HNRNPH1/EN…	BP
regulation of viral genome replication	22/802	95/17910	1.46981e-10	2.77878e-08	2.36938e-08	22	OAS3/IFIT1/MX1/ADAR/EIF2AK2/OAS1/IFIT5/OASL/APOBEC3D/IFI16/IFITM3/RSAD2/APOBEC3G/PPIA/APOBEC3F/PLSCR1/IFITM1/ISG20/STOM/ISG15/IFI27/PARP10	BP
intracellular signal transduction	183/802	2624/17910	1.9126e-10	3.51547e-08	2.99753e-08	183	IFIH1/PARP9/PARP14/EIF2AK2/DDX60/GBP1/IFIT5/APOL3/SEC14L1/STAT1/DDX58/TRIM25/IFI6/HDAC7/TAF9/IFI16/DHX58/MEF2C/PSMA2/TCF7L2/ARRB1/FGD6/SGMS1/CRTC3/CXCL10/NOTCH1/WASF2/KSR1/LIMS1/PLCL2/MAP3K14/JPH4/CD300A/LYN/RHOC/STAT2/CALR/STK24/CASP10/PSMB9/P4HB/EPHB2/IL6ST/SECTM1/AZU1/SOD2/DAPK1/ENG/F3/ARAP2/ARAP1/NPR3/TAB2/TRIAP1/RANGRF/ITPR1/SRC/ITPKB/TBX1/ARHGAP9/JAK1/AKAP13/F2RL1/CANT1/CBL/CDKN2A/PTP4A3/C3…	BP
integral component of endoplasmic reticulum membrane	25/828	125/18675	1.9815e-10	1.90472e-08	1.50698e-08	25	TAP2/TAP1/PDIA3/HLA-DPA1/CALR/HLA-E/HLA-DPB1/HLA-DRA/SPCS1/HLA-F/HLA-DRB1/HLA-DRB5/SLC37A3/HLA-DQA2/SLC37A1/G6PC/CD74/ARL6IP1/HSPA5/SREBF2/CANX/TBL2/UBXN8/DERL2/HLA-DQB2	CC
interspecies interaction between organisms	85/802	928/17910	2.12963e-10	3.80858e-08	3.24745e-08	85	OAS3/IFIT1/IFIH1/MX1/ADAR/EIF2AK2/OAS1/SP110/IFIT5/STAT1/TAP2/DDX58/OASL/TRIM25/APOBEC3D/IFI16/DHX58/IFITM3/RSAD2/APOBEC3G/PPIA/PACS1/TAP1/SERPINB9/CRTC3/WASF2/APOL1/APOBEC3F/CPSF4/CREBBP/IL16/LYN/PLSCR1/STAT2/PSMB9/P4HB/IFITM1/IL6ST/AZU1/HPN/ITGB6/HLA-DRA/SRC/COPS6/F2RL1/CBL/PABPN1/IRF7/BIN1/HNRNPA1/NPC1/EIF4A1/SP100/ISG20/CTSG/ATF7/GFI1/EP300/RPL6/STOM/ISG15/SP1/EIF3B/CD74/BNIP3/RPS24/RPS7/RPL1…	BP
response to organic substance	210/802	3138/17910	2.2567e-10	3.92963e-08	3.35067e-08	210	OAS3/IFIT1/IFIH1/MX1/PARP9/IFIT3/OAS2/ADAR/PARP14/EIF2AK2/IFIT2/OAS1/GBP1/GBP4/IRF9/STAT1/DDX58/OASL/TRIM25/CTDSP2/IFI6/USP18/CMPK2/PXN/STAR/IFI35/CIITA/TAF9/IFI16/NRIP1/MEF2C/IFITM3/RSAD2/IRF2/PPIA/PSMA2/TCF7L2/ARRB1/SGMS1/ERLIN1/CXCL10/NOTCH1/LIMS1/MAP3K14/PANX1/CREBBP/IL16/LYN/ASNS/PLSCR1/CLEC7A/PDIA3/HLA-DPA1/STAT2/IL27RA/CALR/PSMB9/P4HB/HLA-E/IFITM1/HLA-DPB1/IL6ST/SOD2/DAPK1/HNRNPH1/HPN/ENG/…	BP
viral process	78/802	822/17910	2.44289e-10	4.14477e-08	3.53411e-08	78	OAS3/IFIT1/IFIH1/MX1/ADAR/EIF2AK2/OAS1/SP110/IFIT5/STAT1/TAP2/DDX58/OASL/TRIM25/APOBEC3D/IFI16/DHX58/IFITM3/RSAD2/APOBEC3G/PPIA/PACS1/TAP1/CRTC3/WASF2/APOBEC3F/CPSF4/CREBBP/IL16/LYN/PLSCR1/STAT2/PSMB9/P4HB/IFITM1/IL6ST/HPN/ITGB6/HLA-DRA/SRC/COPS6/PABPN1/IRF7/BIN1/HNRNPA1/NPC1/EIF4A1/SP100/ISG20/ATF7/GFI1/EP300/RPL6/STOM/ISG15/SP1/EIF3B/CD74/BNIP3/RPS24/RPS7/RPL15/ICAM1/LDLR/PRKRA/TLN1/STAT3/RPL24…	BP
organelle subcompartment	124/828	1592/18675	2.97108e-10	2.53862e-08	2.00852e-08	124	MX1/GBP1/GBP4/TAP2/CHST7/RSAD2/SLC9A7/CALN1/ARRB1/ST6GAL1/SEC61G/LAP3/TAP1/SGMS1/ERLIN1/ORMDL1/ATP10A/NOTCH1/KSR1/REEP6/PANX1/JPH4/PDIA3/HLA-DPA1/ALG5/CALR/ZDHHC4/HLA-E/HLA-DPB1/HPN/ARAP1/QPCTL/ADPGK/SRD5A1/HLA-DRA/GBP5/SCD/ITPR1/ACSL5/CANT1/NOTCH2/RGP1/AGPAT3/RNF145/RP9/APOL2/CYTH4/SPCS1/GBP3/ST3GAL3/SLC9A1/CLCN3/OTOF/HLA-F/HLA-DRB1/HLA-DRB5/SRPRB/SLC8A3/PCYT1A/CLSTN1/COPG2/OSTC/LRRC8B/SLC37A3/T…	CC
intrinsic component of endoplasmic reticulum membrane	25/828	131/18675	5.6364e-10	4.33439e-08	3.42931e-08	25	TAP2/TAP1/PDIA3/HLA-DPA1/CALR/HLA-E/HLA-DPB1/HLA-DRA/SPCS1/HLA-F/HLA-DRB1/HLA-DRB5/SLC37A3/HLA-DQA2/SLC37A1/G6PC/CD74/ARL6IP1/HSPA5/SREBF2/CANX/TBL2/UBXN8/DERL2/HLA-DQB2	CC
cell activation	109/802	1342/17910	6.49297e-10	1.0741e-07	9.15851e-08	109	MEF2C/RSAD2/LAG3/PPIA/PSMA2/ARRB1/HMGB3/ZMIZ1/CRTC3/CXCL10/PLCL2/PRKCH/CD300A/LYN/PLSCR1/KIF13B/CLEC7A/HLA-DPA1/IL27RA/HLA-E/HLA-DPB1/IL6ST/AZU1/VCL/ITPR1/NIT2/SRC/ITPKB/ARHGAP9/UBASH3B/F2RL1/CANT1/CBL/TLR1/MS4A3/SERPINB6/F2R/NOTCH2/CD274/CEACAM1/MFHAS1/HLA-F/ICOSLG/NDRG1/DOCK11/RNASE3/CTSG/RC3H2/HLA-DOA/SURF4/EP300/TNFRSF1B/PECAM1/HFE/PLD1/STOM/HPSE/HLA-DMB/PDPN/STK10/ARG2/PEAR1/CD74/NME2/STXBP1…	BP
regulation of response to stimulus	266/802	4275/17910	6.67882e-10	1.0779e-07	9.19087e-08	266	IFIT1/IFIH1/PARP9/ADAR/PARP14/EIF2AK2/RNF213/DDX60/DTX3L/GBP1/IFIT5/APOL3/SEC14L1/STAT1/DDX58/TRIM25/IFI6/USP18/PXN/HDAC7/FAM168A/BEND6/TAF9/IFI16/DHX58/MEF2C/RSAD2/NUCB2/CAMK1D/LAG3/APOBEC3G/PSMA2/TCF7L2/ARRB1/FGD6/ZMIZ1/SGMS1/SERPINB9/CRTC3/CD34/CXCL10/NOTCH1/WASF2/KSR1/LIMS1/APOBEC3F/PLCL2/LY6E/MAP3K14/JPH4/CREBBP/RBPMS/PRKCH/CD300A/IL16/LYN/KLHL6/RHOC/PLSCR1/CLEC7A/PDIA3/HLA-DPA1/IL27RA/CALR/…	BP
organelle envelope	93/828	1093/18675	8.62801e-10	5.52912e-08	4.37455e-08	93	MX1/IFI6/STAR/MRPL32/PARL/RSAD2/NUCB2/CDS2/CETN2/NDUFS5/MRPS33/LYN/GIMAP5/CALR/COX7C/COX7A2L/UQCRQ/HPN/NDUFV2/TRIAP1/MRPL47/ITPR1/ACSL5/SRC/MRPS17/SLC25A35/COX6C/SYNE1/MTX2/BIN1/BDH1/NDUFS4/SLC25A3/CHCHD2/CBX3/AGPAT3/NPC1/MRPL22/DNAJC2/RNF144B/HADHB/PMPCB/MX2/SPATA18/SFXN4/UQCRFS1/SLC8A3/TIMM17A/PCYT1A/MRPL51/CHCHD3/SLC25A10/TRA2B/TOR1A/BPHL/COX7B/NDUFB2/BNIP3/NME2/HADHA/NDUFA4/VAT1/EIF5A/NDUFC2/…	CC
envelope	93/828	1093/18675	8.62801e-10	5.52912e-08	4.37455e-08	93	MX1/IFI6/STAR/MRPL32/PARL/RSAD2/NUCB2/CDS2/CETN2/NDUFS5/MRPS33/LYN/GIMAP5/CALR/COX7C/COX7A2L/UQCRQ/HPN/NDUFV2/TRIAP1/MRPL47/ITPR1/ACSL5/SRC/MRPS17/SLC25A35/COX6C/SYNE1/MTX2/BIN1/BDH1/NDUFS4/SLC25A3/CHCHD2/CBX3/AGPAT3/NPC1/MRPL22/DNAJC2/RNF144B/HADHB/PMPCB/MX2/SPATA18/SFXN4/UQCRFS1/SLC8A3/TIMM17A/PCYT1A/MRPL51/CHCHD3/SLC25A10/TRA2B/TOR1A/BPHL/COX7B/NDUFB2/BNIP3/NME2/HADHA/NDUFA4/VAT1/EIF5A/NDUFC2/…	CC
regulation of multi-organism process	48/802	408/17910	9.59715e-10	1.51201e-07	1.28924e-07	48	OAS3/IFIT1/MX1/PARP9/ADAR/EIF2AK2/DDX60/DTX3L/OAS1/IFIT5/SEC14L1/STAT1/DDX58/OASL/TRIM25/APOBEC3D/IFI16/DHX58/IFITM3/RSAD2/APOBEC3G/PPIA/APOBEC3F/PLSCR1/CALR/P4HB/IFITM1/HPN/F2RL1/ISG20/CTSG/EP300/TRIM44/HPGDS/STOM/ISG15/SP1/ARG2/HERC5/CD74/STXBP1/INHBA/LILRB1/PRDX4/IL15/IFI27/PARP10/IL12RB1	BP
mitochondrial envelope	67/828	690/18675	1.32502e-09	7.06842e-08	5.59242e-08	67	IFI6/STAR/MRPL32/PARL/RSAD2/CDS2/NDUFS5/MRPS33/LYN/GIMAP5/COX7C/COX7A2L/UQCRQ/NDUFV2/TRIAP1/MRPL47/ACSL5/SRC/MRPS17/SLC25A35/COX6C/MTX2/BDH1/NDUFS4/SLC25A3/CHCHD2/MRPL22/RNF144B/HADHB/PMPCB/SPATA18/SFXN4/UQCRFS1/SLC8A3/TIMM17A/MRPL51/CHCHD3/SLC25A10/BPHL/COX7B/NDUFB2/BNIP3/NME2/HADHA/NDUFA4/VAT1/NDUFC2/NDUFAF4/SLC25A38/PARK7/COQ10A/NDUFA5/AK2/CYCS/MRPL27/STAT3/NDUFA2/MRPL24/ABCB10/DAP3/TOMM5/MGST…	CC
integral component of lumenal side of endoplasmic reticulum membrane	12/828	29/18675	1.37875e-09	7.06842e-08	5.59242e-08	12	HLA-DPA1/CALR/HLA-E/HLA-DPB1/HLA-DRA/HLA-F/HLA-DRB1/HLA-DRB5/HLA-DQA2/CD74/CANX/HLA-DQB2	CC
lumenal side of endoplasmic reticulum membrane	12/828	29/18675	1.37875e-09	7.06842e-08	5.59242e-08	12	HLA-DPA1/CALR/HLA-E/HLA-DPB1/HLA-DRA/HLA-F/HLA-DRB1/HLA-DRB5/HLA-DQA2/CD74/CANX/HLA-DQB2	CC
positive regulation of response to stimulus	163/802	2322/17910	1.62141e-09	2.49509e-07	2.12749e-07	163	IFIH1/PARP9/PARP14/EIF2AK2/DDX60/DTX3L/GBP1/IFIT5/APOL3/SEC14L1/DDX58/TRIM25/FAM168A/TAF9/IFI16/DHX58/MEF2C/RSAD2/CAMK1D/LAG3/PSMA2/TCF7L2/ARRB1/ZMIZ1/CXCL10/NOTCH1/WASF2/KSR1/LIMS1/PLCL2/MAP3K14/CREBBP/RBPMS/PRKCH/CD300A/IL16/LYN/KLHL6/RHOC/PLSCR1/CLEC7A/PDIA3/HLA-DPA1/IL27RA/CALR/CASP10/PSMB9/EPHB2/MAML2/HLA-E/HLA-DPB1/IL6ST/SECTM1/AZU1/ENG/BUD31/F3/ARAP1/TAB2/WIPF1/HLA-DRA/GBP5/SRC/ITPKB/TBX1/…	BP
organelle inner membrane	53/828	489/18675	1.7724e-09	8.51861e-08	6.73979e-08	53	IFI6/STAR/MRPL32/PARL/RSAD2/CDS2/NDUFS5/MRPS33/LYN/COX7C/COX7A2L/UQCRQ/NDUFV2/MRPL47/ITPR1/SRC/MRPS17/SLC25A35/COX6C/BDH1/NDUFS4/SLC25A3/CBX3/MRPL22/HADHB/PMPCB/SFXN4/UQCRFS1/TIMM17A/MRPL51/CHCHD3/SLC25A10/TRA2B/COX7B/NDUFB2/HADHA/NDUFA4/NDUFC2/NDUFAF4/SLC25A38/PARK7/COQ10A/NDUFA5/CYCS/MRPL27/STAT3/NDUFA2/MRPL24/ABCB10/DAP3/IFI27/CRLS1/TTC19	CC
endoplasmic reticulum	132/828	1785/18675	2.10737e-09	9.53276e-08	7.54217e-08	132	MX1/IFIT2/OAS1/TAP2/RSAD2/NUCB2/SEC61G/TAP1/SGMS1/ERLIN1/ORMDL1/ATP10A/NOTCH1/APOL1/KSR1/REEP6/PANX1/JPH4/SUMF2/GIMAP7/PDIA3/HLA-DPA1/ALG5/CALR/ZDHHC4/P4HB/HLA-E/HLA-DPB1/GIMAP8/HPN/PROM1/ADPGK/SRD5A1/HLA-DRA/RANGRF/SCD/ITPR1/ACSL5/RPL36AL/CANT1/NOTCH2/MTMR12/AGPAT3/GPR85/RNF145/NPC1/RP9/CERCAM/APOL2/LRBA/SPCS1/HADHB/SLC9A1/OTOF/HLA-F/HLA-DRB1/HLA-DRB5/HTT/SRPRB/SLC8A3/PCYT1A/CLSTN1/COPG2/OSTC/LR…	CC
positive regulation of immune system process	92/802	1087/17910	2.19127e-09	3.29538e-07	2.80986e-07	92	IFIH1/PARP9/DDX60/GBP1/SEC14L1/STAT1/DDX58/IFI16/DHX58/MEF2C/RSAD2/CAMK1D/LAG3/PSMA2/ZMIZ1/CXCL10/WASF2/PLCL2/CREBBP/PRKCH/CD300A/LYN/KLHL6/PLSCR1/CLEC7A/HLA-DPA1/IL27RA/CALR/PSMB9/HLA-E/HLA-DPB1/IL6ST/TAB2/WIPF1/HLA-DRA/GBP5/SRC/ITPKB/F2RL1/TLR1/IRF7/CD274/KIR2DL4/CEACAM1/MFHAS1/HLA-F/ICOSLG/HLA-DRB1/HLA-DRB5/WNK1/CTSG/CMKLR1/RC3H2/GFI1/EP300/HLA-DQA2/ZBTB46/ISG15/HLA-DMB/CD99L2/CD74/STXBP1/INHB…	BP
positive regulation of immune response	74/802	809/17910	3.65959e-09	5.38123e-07	4.5884e-07	74	IFIH1/PARP9/DDX60/GBP1/SEC14L1/DDX58/IFI16/DHX58/MEF2C/RSAD2/LAG3/PSMA2/WASF2/PLCL2/CREBBP/PRKCH/CD300A/LYN/KLHL6/PLSCR1/CLEC7A/HLA-DPA1/IL27RA/PSMB9/HLA-E/HLA-DPB1/IL6ST/TAB2/WIPF1/HLA-DRA/GBP5/SRC/F2RL1/TLR1/IRF7/CD274/KIR2DL4/CEACAM1/MFHAS1/HLA-F/HLA-DRB1/HLA-DRB5/WNK1/CTSG/RC3H2/GFI1/EP300/HLA-DQA2/HLA-DMB/CD74/STXBP1/BTN2A2/ESR1/CD40/CD300LF/PTPRC/PARK7/LILRB1/PSMC1/FZD5/VAV1/MYD88/IL15/PHPT…	BP
mitochondrial inner membrane	49/828	445/18675	4.38366e-09	1.8728e-07	1.48173e-07	49	IFI6/STAR/MRPL32/PARL/RSAD2/CDS2/NDUFS5/MRPS33/LYN/COX7C/COX7A2L/UQCRQ/NDUFV2/MRPL47/SRC/MRPS17/SLC25A35/COX6C/BDH1/NDUFS4/SLC25A3/MRPL22/HADHB/PMPCB/SFXN4/UQCRFS1/TIMM17A/MRPL51/CHCHD3/SLC25A10/COX7B/NDUFB2/HADHA/NDUFA4/NDUFC2/NDUFAF4/SLC25A38/PARK7/COQ10A/NDUFA5/CYCS/MRPL27/STAT3/NDUFA2/MRPL24/ABCB10/DAP3/CRLS1/TTC19	CC
leukocyte activation	97/802	1186/17910	4.52649e-09	6.51125e-07	5.55194e-07	97	MEF2C/RSAD2/LAG3/PPIA/PSMA2/HMGB3/ZMIZ1/CRTC3/PLCL2/CD300A/LYN/PLSCR1/KIF13B/CLEC7A/HLA-DPA1/IL27RA/HLA-E/HLA-DPB1/IL6ST/AZU1/VCL/NIT2/SRC/ITPKB/ARHGAP9/F2RL1/CANT1/CBL/TLR1/MS4A3/SERPINB6/NOTCH2/CD274/CEACAM1/MFHAS1/HLA-F/ICOSLG/NDRG1/DOCK11/RNASE3/CTSG/RC3H2/HLA-DOA/SURF4/EP300/TNFRSF1B/PECAM1/HFE/PLD1/STOM/HPSE/HLA-DMB/STK10/ARG2/CD74/NME2/STXBP1/VAT1/INHBA/NDUFC2/BTN2A2/CD40/CHD7/RORC/QSOX1/C…	BP
negative regulation of viral life cycle	19/802	85/17910	4.96133e-09	6.98491e-07	5.95581e-07	19	OAS3/IFIT1/MX1/EIF2AK2/OAS1/IFIT5/OASL/TRIM25/APOBEC3D/IFI16/IFITM3/RSAD2/APOBEC3G/APOBEC3F/PLSCR1/IFITM1/ISG20/ISG15/PARP10	BP
cytoplasmic vesicle	152/828	2179/18675	5.81618e-09	2.35402e-07	1.86247e-07	152	DTX3L/TAP2/IFITM3/PPIA/PSMA2/SLC9A7/ARRB1/PACS1/TAP1/ANKRD13A/APOC2/WASF2/REEP6/HLA-DMA/CD300A/PDIA3/HLA-DPA1/CALR/P4HB/HLA-E/HLA-DPB1/AZU1/PGA3/TAB2/WIPF1/MORN2/VCL/HLA-DRA/GBP5/RAB39B/ITPR1/NIT2/SRC/ARHGAP9/JAK1/F2RL1/CANT1/PTP4A3/TLR1/MS4A3/SERPINB6/NCALD/F2R/IRF7/BIN1/CD274/KIR2DL4/NPC1/CEACAM1/PHLDA1/ADRB2/ASTN1/SMAGP/SLC9A9/CLCN3/OTOF/HLA-F/HLA-DRB1/HLA-DRB5/HTT/NDRG1/ARRDC2/RNASE3/ACE/CLST…	CC
positive regulation of cytokine production	49/802	446/17910	6.35331e-09	8.75831e-07	7.46793e-07	49	IFIH1/EIF2AK2/DDX60/SEC14L1/STAT1/DDX58/IFI16/DHX58/RSAD2/CD34/PANX1/CREBBP/HLA-DPA1/IL27RA/HLA-E/HLA-DPB1/IL6ST/AZU1/GBP5/SRC/F2RL1/TLR1/F2R/IRF7/CD274/KIR2DL4/CLEC9A/HLA-F/ATF4/EP300/HPSE/CD74/CD40/PTPRC/PARK7/LILRB1/NFKB2/FZD5/TWIST1/MYD88/IL15/TNFRSF8/LILRB2/STAT3/TLR6/PTGER4/HEG1/IL12RB1/CRTAM	BP
intracellular vesicle	152/828	2182/18675	6.38474e-09	2.364e-07	1.87036e-07	152	DTX3L/TAP2/IFITM3/PPIA/PSMA2/SLC9A7/ARRB1/PACS1/TAP1/ANKRD13A/APOC2/WASF2/REEP6/HLA-DMA/CD300A/PDIA3/HLA-DPA1/CALR/P4HB/HLA-E/HLA-DPB1/AZU1/PGA3/TAB2/WIPF1/MORN2/VCL/HLA-DRA/GBP5/RAB39B/ITPR1/NIT2/SRC/ARHGAP9/JAK1/F2RL1/CANT1/PTP4A3/TLR1/MS4A3/SERPINB6/NCALD/F2R/IRF7/BIN1/CD274/KIR2DL4/NPC1/CEACAM1/PHLDA1/ADRB2/ASTN1/SMAGP/SLC9A9/CLCN3/OTOF/HLA-F/HLA-DRB1/HLA-DRB5/HTT/NDRG1/ARRDC2/RNASE3/ACE/CLST…	CC
mitochondrial membrane	63/828	656/18675	6.45566e-09	2.364e-07	1.87036e-07	63	IFI6/STAR/MRPL32/PARL/RSAD2/CDS2/NDUFS5/MRPS33/LYN/GIMAP5/COX7C/COX7A2L/UQCRQ/NDUFV2/MRPL47/ACSL5/SRC/MRPS17/SLC25A35/COX6C/MTX2/BDH1/NDUFS4/SLC25A3/MRPL22/RNF144B/HADHB/PMPCB/SPATA18/SFXN4/UQCRFS1/SLC8A3/TIMM17A/MRPL51/CHCHD3/SLC25A10/BPHL/COX7B/NDUFB2/BNIP3/NME2/HADHA/NDUFA4/VAT1/NDUFC2/NDUFAF4/SLC25A38/PARK7/COQ10A/NDUFA5/CYCS/MRPL27/STAT3/NDUFA2/MRPL24/ABCB10/DAP3/TOMM5/MGST1/IFI27/SYNJ2BP/CR…	CC
regulation of viral life cycle	25/802	147/17910	8.20843e-09	1.10847e-06	9.45159e-07	25	OAS3/IFIT1/MX1/ADAR/EIF2AK2/OAS1/IFIT5/OASL/TRIM25/APOBEC3D/IFI16/IFITM3/RSAD2/APOBEC3G/PPIA/APOBEC3F/PLSCR1/P4HB/IFITM1/ISG20/STOM/ISG15/CD74/IFI27/PARP10	BP
endoplasmic reticulum part	101/828	1289/18675	1.23818e-08	4.32799e-07	3.42424e-07	101	MX1/TAP2/RSAD2/SEC61G/TAP1/ERLIN1/ORMDL1/ATP10A/NOTCH1/APOL1/KSR1/REEP6/PANX1/JPH4/SUMF2/PDIA3/HLA-DPA1/ALG5/CALR/ZDHHC4/P4HB/HLA-E/HLA-DPB1/HPN/ADPGK/SRD5A1/HLA-DRA/SCD/ITPR1/ACSL5/CANT1/NOTCH2/AGPAT3/RNF145/RP9/CERCAM/APOL2/SPCS1/SLC9A1/OTOF/HLA-F/HLA-DRB1/HLA-DRB5/SRPRB/SLC8A3/PCYT1A/CLSTN1/COPG2/OSTC/LRRC8B/SLC37A3/SURF4/SLC39A7/DNAJB11/HLA-DQA2/ATP8B2/MANF/PLD1/TOR1A/SLC37A1/G6PC/GIMAP1/EXTL…	CC
negative regulation of viral process	20/802	99/17910	1.25627e-08	1.66255e-06	1.4176e-06	20	OAS3/IFIT1/MX1/EIF2AK2/OAS1/IFIT5/STAT1/OASL/TRIM25/APOBEC3D/IFI16/IFITM3/RSAD2/APOBEC3G/APOBEC3F/PLSCR1/IFITM1/ISG20/ISG15/PARP10	BP
cytoplasmic vesicle part	110/828	1450/18675	1.49347e-08	4.99339e-07	3.95069e-07	110	DTX3L/TAP2/IFITM3/PPIA/PSMA2/SLC9A7/ARRB1/TAP1/REEP6/HLA-DMA/CD300A/PDIA3/HLA-DPA1/CALR/HLA-E/HLA-DPB1/AZU1/PGA3/TAB2/VCL/HLA-DRA/RAB39B/ITPR1/NIT2/ARHGAP9/CANT1/TLR1/MS4A3/SERPINB6/NCALD/IRF7/CD274/KIR2DL4/NPC1/CEACAM1/ADRB2/SMAGP/SLC9A9/CLCN3/OTOF/HLA-F/HLA-DRB1/HLA-DRB5/HTT/NDRG1/RNASE3/COPG2/CTSG/CD109/HLA-DOA/CLTCL1/SURF4/INPP5F/TNFRSF1B/SRGN/PCSK4/HLA-DQA2/PECAM1/PLD1/TOR1A/STOM/HPSE/HLA-DM…	CC
viral genome replication	22/802	120/17910	1.562e-08	2.02662e-06	1.72804e-06	22	OAS3/IFIT1/MX1/ADAR/EIF2AK2/OAS1/IFIT5/OASL/APOBEC3D/IFI16/IFITM3/RSAD2/APOBEC3G/PPIA/APOBEC3F/PLSCR1/IFITM1/ISG20/STOM/ISG15/IFI27/PARP10	BP
side of membrane	41/828	359/18675	2.93539e-08	9.40547e-07	7.44146e-07	41	LAG3/CD34/CXCL10/HLA-DPA1/CALR/P4HB/HLA-E/HLA-DPB1/ENG/F3/ITGB6/HLA-DRA/ITGAE/GNGT2/BDH1/AQP4/ASTN1/CLCN3/HLA-F/HLA-DRB1/HLA-DRB5/ACE/HLA-DQA2/PECAM1/HFE/CD74/AMOT/CD40/CANX/PTPRC/LILRB1/RASA3/ICAM1/LDLR/DTNA/CCR5/FOLR2/HEG1/INSR/ALCAM/HLA-DQB2	CC
regulation of innate immune response	47/802	440/17910	3.12803e-08	3.98042e-06	3.39398e-06	47	IFIH1/PARP9/ADAR/PARP14/DDX60/SEC14L1/STAT1/DDX58/USP18/IFI16/DHX58/RSAD2/LAG3/PSMA2/SERPINB9/CREBBP/CD300A/LYN/PLSCR1/CLEC7A/PSMB9/HLA-E/TAB2/GBP5/SRC/JAK1/F2RL1/TLR1/IRF7/KIR2DL4/CEACAM1/PIAS1/MFHAS1/HLA-F/GFI1/EP300/TRAFD1/ESR1/CD300LF/LILRB1/PSMC1/VAV1/MYD88/HSP90B1/TLR6/COCH/CRTAM	BP
regulation of viral process	29/802	204/17910	3.55266e-08	4.43546e-06	3.78198e-06	29	OAS3/IFIT1/MX1/ADAR/EIF2AK2/OAS1/IFIT5/STAT1/OASL/TRIM25/APOBEC3D/IFI16/IFITM3/RSAD2/APOBEC3G/PPIA/APOBEC3F/PLSCR1/P4HB/IFITM1/HPN/ISG20/EP300/STOM/ISG15/SP1/CD74/IFI27/PARP10	BP
negative regulation of multi-organism process	27/802	182/17910	4.24689e-08	5.20401e-06	4.43729e-06	27	OAS3/IFIT1/MX1/EIF2AK2/OAS1/IFIT5/SEC14L1/STAT1/OASL/TRIM25/APOBEC3D/IFI16/DHX58/IFITM3/RSAD2/APOBEC3G/APOBEC3F/PLSCR1/CALR/IFITM1/ISG20/CTSG/HPGDS/ISG15/ARG2/PRDX4/PARP10	BP
regulation of symbiosis, encompassing mutualism through parasitism	31/802	232/17910	5.21784e-08	6.27754e-06	5.35266e-06	31	OAS3/IFIT1/MX1/ADAR/EIF2AK2/OAS1/IFIT5/STAT1/OASL/TRIM25/APOBEC3D/IFI16/IFITM3/RSAD2/APOBEC3G/PPIA/APOBEC3F/PLSCR1/P4HB/IFITM1/HPN/F2RL1/ISG20/CTSG/EP300/STOM/ISG15/SP1/CD74/IFI27/PARP10	BP
bounding membrane of organelle	136/828	1955/18675	5.23223e-08	1.60943e-06	1.27336e-06	136	DTX3L/GBP1/GBP4/TAP2/CHST7/IFITM3/RSAD2/NUCB2/SLC9A7/CALN1/ARRB1/ST6GAL1/TAP1/SGMS1/NOTCH1/REEP6/JPH4/HLA-DMA/CD300A/GIMAP5/PDIA3/HLA-DPA1/CALR/HLA-E/HLA-DPB1/TMEM138/AZU1/ARAP1/PROM1/TAB2/QPCTL/HLA-DRA/GBP5/ITPR1/ACSL5/CANT1/TLR1/MS4A3/SERPINB6/NCALD/SYNE1/MTX2/NOTCH2/IRF7/CD274/RGP1/AGPAT3/KIR2DL4/NPC1/RP9/CYTH4/HADHB/GBP3/CEACAM1/ST3GAL3/ADRB2/SLC9A9/CLCN3/OTOF/HLA-F/SPATA18/HLA-DRB1/HLA-DRB5/…	CC
vesicle	229/828	3756/18675	5.90028e-08	1.74512e-06	1.38071e-06	229	DTX3L/GBP1/TAP2/SSBP1/IFITM3/NUCB2/PPIA/PSMA2/SLC9A7/ARRB1/LAP3/PACS1/TAP1/ANKRD13A/APOC2/SERPINB9/WASF2/REEP6/HLA-DMA/PRKCH/CD300A/ROBO4/SLC38A1/LYN/RHOC/PLSCR1/PDIA3/HLA-DPA1/CALR/STK24/PSMB9/P4HB/HLA-E/HLA-DPB1/IL6ST/SECTM1/AZU1/SOD2/HPN/PCDH12/PGA3/HNRNPA2B1/PROM1/NPR3/TAB2/WIPF1/MORN2/VCL/HLA-DRA/GBP5/RAB39B/ITPR1/NIT2/SRC/ARHGAP9/JAK1/F2RL1/CANT1/PTP4A3/TLR1/MS4A3/SERPINB6/NCALD/CD79B/F2R/I…	CC
whole membrane	114/828	1586/18675	1.43967e-07	4.10039e-06	3.24416e-06	114	DTX3L/TAP2/IFITM3/RSAD2/NUCB2/SLC9A7/ARRB1/TAP1/REEP6/HLA-DMA/CD300A/LYN/PLSCR1/GIMAP5/PDIA3/HLA-DPA1/CALR/HLA-E/HLA-DPB1/TMEM138/AZU1/TAB2/HLA-DRA/RANGRF/ITPR1/ACSL5/SRC/CBL/TLR1/MS4A3/SERPINB6/NCALD/SYNE1/F2R/MTX2/IRF7/CD274/KIR2DL4/NPC1/HADHB/CEACAM1/SLC9A1/ADRB2/SLC9A9/CLCN3/OTOF/HLA-F/SPATA18/HLA-DRB1/HLA-DRB5/NDRG1/SLC8A3/CLSTN1/COPG2/BAALC/CD109/HLA-DOA/CLTCL1/ZFYVE26/SURF4/INPP5F/TNFRSF1B…	CC
mitochondrial part	79/828	977/18675	1.54736e-07	4.2497e-06	3.3623e-06	79	IFI6/GPT2/STAR/MRPL32/PARL/SSBP1/RSAD2/CDS2/NDUFS5/MRPS33/LYN/GIMAP5/OGDHL/COX7C/COX7A2L/UQCRQ/SOD2/NDUFV2/AADAT/TRIAP1/MRPL47/ACSL5/SRC/MRPS17/SLC25A35/COX6C/MTX2/BDH1/NDUFS4/SLC25A3/CHCHD2/MRPL22/RNF144B/HADHB/PMPCB/SPATA18/SFXN4/UQCRFS1/SLC8A3/TIMM17A/MRPL51/PPA2/CHCHD3/SLC25A10/BPHL/COX7B/NDUFB2/ARG2/BNIP3/NME2/HADHA/NDUFA4/VAT1/NDUFC2/NDUFAF4/SLC25A38/PARK7/COQ10A/NDUFA5/NAGS/DLD/AK2/CYCS/MR…	CC
negative regulation of immune system process	46/802	451/17910	1.73219e-07	2.04677e-05	1.74522e-05	46	ADAR/PARP14/GBP1/SEC14L1/IFI16/DHX58/LAG3/HMGB3/SERPINB9/NOTCH1/PLCL2/CD300A/LYN/IL27RA/MMP28/HLA-E/ITPKB/UBASH3B/F2RL1/WDR61/CD274/KIR2DL4/CEACAM1/MFHAS1/HLA-F/RC3H2/HLA-DOA/HFE/ZBTB46/TRAFD1/ANGPT1/ARG2/CD74/NME2/INHBA/BTN2A2/CD300LF/LRRC17/PTPRC/LILRB1/LDLR/PHPT1/LILRB2/TLR6/PTGER4/THOC1	BP
apoptotic process	132/802	1907/17910	1.88532e-07	2.18863e-05	1.86617e-05	132	MX1/IFIT3/ADAR/EIF2AK2/IFIT2/STAT1/IFI6/STAR/TAF9/IFI16/MEF2C/CAMK1D/TCF7L2/ARRB1/SGMS1/SERPINB9/CXCL10/NOTCH1/CREBBP/PRKCH/BCL2L14/LYN/ASNS/PLSCR1/RBM25/PDIA3/CALR/STK24/CASP10/P4HB/IL6ST/AZU1/SOD2/DAPK1/GIMAP8/HPN/F3/TRIAP1/ITPR1/SRC/ITPKB/TBX1/AKAP13/CBL/CDKN2A/F2R/NOTCH2/IRF7/BIN1/NEK6/CD274/AVEN/FOXO1/RNF144B/SLC9A1/PIAS1/SP100/PHLDA1/HTT/NDRG1/SIX3/GGCT/TNFSF15/RPS27L/TNFRSF11B/ATF4/RASSF3/…	BP
external side of plasma membrane	27/828	199/18675	2.28351e-07	6.05525e-06	4.79082e-06	27	LAG3/CD34/CXCL10/CALR/P4HB/ENG/F3/ITGB6/ITGAE/AQP4/ASTN1/CLCN3/ACE/PECAM1/HFE/CD74/AMOT/CD40/PTPRC/LILRB1/ICAM1/LDLR/CCR5/FOLR2/HEG1/INSR/ALCAM	CC
negative regulation of cellular process	268/802	4580/17910	2.41006e-07	2.74955e-05	2.34445e-05	268	PARP9/IFIT3/ADAR/PARP14/EIF2AK2/RNF213/DTX3L/GBP1/MOV10/SEC14L1/STAT1/ETV7/CTDSP2/IFI6/HDAC7/NANOS1/TRPS1/STAR/APOBEC3D/BEND6/N4BP1/CIITA/TAF9/IFI16/DHX58/NRIP1/MEF2C/RSAD2/PIWIL4/IRF2/CAMK1D/LAG3/APOBEC3G/PSMA2/TCF7L2/ARRB1/HMGB3/IFT52/ELK3/ANKRD13A/APOC2/ELFN2/SERPINB9/ERLIN1/CRTC3/ORMDL1/CD34/CXCL10/NOTCH1/WASF2/IRX3/LIMS1/APOBEC3F/PLCL2/JPH4/CREBBP/PRKCH/CD300A/LYN/ASNS/IL27RA/CALR/STK24/MMP2…	BP
enzyme binding	138/795	1941/16967	2.63086e-07	0.000294656	0.000265024	138	PARP9/PARP14/DTX3L/GBP1/STAT1/DDX58/LUC7L2/PXN/HDAC7/TAF9/NRIP1/TCF7L2/ARRB1/APOC2/FGD6/SERPINB9/ERLIN1/NOTCH1/KSR1/LIMS1/RPGR/SLC12A7/PANX1/PRKCH/BCL2L14/LYN/PLSCR1/KIF13B/STAT2/CALR/CASP10/P4HB/F3/JAKMIP2/VCL/MST1/RANGRF/SRC/JAK1/AKAP13/UBASH3B/CDKN2A/SERPINB6/SYNE1/PABPN1/BIN1/NEK6/CASS4/CBX3/RGP1/CENPJ/NR2C1/FOXO1/PRKRIP1/CYTH4/CCNY/NCOR2/PRDM12/CEACAM1/PTGIR/SLC9A1/PIAS1/SP100/MFHAS1/ADRB2/H…	MF
Golgi apparatus	104/828	1441/18675	4.51673e-07	1.15779e-05	9.16025e-06	104	GBP1/GBP4/SEC14L1/CHST7/RSAD2/NUCB2/SLC9A7/CALN1/ARRB1/ST6GAL1/LAP3/PACS1/FGD6/SGMS1/SERPINB9/PHF7/NOTCH1/RPGR/SLC39A11/LYN/PLSCR1/GIMAP7/HLA-DPA1/CALR/ZDHHC4/STK24/HLA-E/HLA-DPB1/SECTM1/GIMAP8/JAKMIP2/ARAP1/QPCTL/HLA-DRA/GBP5/RAB39B/F2RL1/CANT1/CBL/TLR1/NCALD/SYNE1/CD79B/F2R/NOTCH2/RGP1/AGPAT3/NPC1/CYTH4/LRBA/GBP3/ST3GAL3/CLCN3/HLA-F/HLA-DRB1/HLA-DRB5/HTT/CLSTN1/COPG2/TRAPPC2L/GBP2/CLTCL1/SURF4/…	CC
cytosol	280/828	4909/18675	5.44778e-07	1.3514e-05	1.06921e-05	280	OAS3/IFIT1/IFIH1/MX1/PARP9/IFIT3/OAS2/PARP14/EIF2AK2/RNF213/IFIT2/DDX60/DTX3L/OAS1/GBP1/IFIT5/GBP4/CCT6B/UBE2L6/MOV10/IRF9/SEC14L1/STAT1/DDX58/OASL/TRIM25/PATL1/HERC6/USP18/PXN/GIMAP6/HDAC7/UBE2Q2/STAR/IFI35/KLHL5/IFI16/CCNA1/IRF2/NUCB2/APOBEC3G/PPIA/CETN2/PSMA2/ARRB1/LTV1/SEC61G/LAP3/PACS1/SAMD9/SERPINB9/CRTC3/PHF7/SETBP1/NOTCH1/WASF2/KSR1/LIMS1/MAP3K14/LMLN/CNTROB/RBPMS/LSM5/PRKCH/BCL2L14/IL16/…	CC
regulation of defense response to virus	15/802	73/17910	6.57192e-07	7.37057e-05	6.28465e-05	15	IFIT1/PARP9/DDX60/DTX3L/SEC14L1/STAT1/DDX58/DHX58/APOBEC3G/APOBEC3F/TRIM44/HERC5/LILRB1/IL15/IL12RB1	BP
double-stranded RNA binding	14/795	62/16967	7.83418e-07	0.000438714	0.000394595	14	OAS3/IFIH1/OAS2/EIF2AK2/DDX60/OAS1/DDX58/OASL/DHX58/PRKRIP1/EIF4A1/RC3H2/PRKRA/FXR1	MF
immune response-regulating signaling pathway	54/802	603/17910	9.99278e-07	0.000110204	9.39672e-05	54	IFIH1/DDX60/GBP1/SEC14L1/DDX58/DHX58/MEF2C/RSAD2/PSMA2/WASF2/PLCL2/CREBBP/PRKCH/CD300A/LYN/KLHL6/PLSCR1/CLEC7A/HLA-DPA1/PSMB9/HLA-DPB1/TAB2/WIPF1/HLA-DRA/SRC/F2RL1/TLR1/IRF7/CEACAM1/MFHAS1/HLA-DRB1/HLA-DRB5/WNK1/RC3H2/GFI1/EP300/HLA-DQA2/BTN2A2/ESR1/CD40/CD300LF/PTPRC/LILRB1/PSMC1/VAV1/MYD88/PHPT1/HSP90B1/LILRB2/TLR6/BTN3A1/NFATC2/MAPK1/HLA-DQB2	BP
regulation of intracellular signal transduction	125/802	1838/17910	1.07862e-06	0.000116046	9.89487e-05	125	PARP9/PARP14/EIF2AK2/DDX60/GBP1/IFIT5/APOL3/SEC14L1/STAT1/TRIM25/HDAC7/TAF9/DHX58/TCF7L2/ARRB1/FGD6/SGMS1/CRTC3/NOTCH1/KSR1/LIMS1/MAP3K14/JPH4/CD300A/LYN/RHOC/CALR/CASP10/P4HB/EPHB2/IL6ST/SECTM1/SOD2/ENG/F3/ARAP2/ARAP1/TAB2/TRIAP1/ITPR1/SRC/ITPKB/TBX1/ARHGAP9/AKAP13/F2RL1/CANT1/CBL/PTP4A3/C3orf33/REL/F2R/NOTCH2/IL10RA/NEK6/FOXO1/CYTH4/FAM13A/CEACAM1/SLC9A1/MFHAS1/NOP2/ADRB2/HTT/TNFSF15/CMKLR1/RC3…	BP
positive regulation of defense response to virus by host	9/802	26/17910	1.08733e-06	0.000116046	9.89487e-05	9	PARP9/DTX3L/STAT1/DDX58/APOBEC3G/APOBEC3F/TRIM44/LILRB1/IL12RB1	BP
antigen processing and presentation of peptide antigen	25/802	188/17910	1.10552e-06	0.000116115	9.90075e-05	25	TAP2/LAG3/PSMA2/TAP1/HLA-DMA/PDIA3/HLA-DPA1/CALR/PSMB9/HLA-E/HLA-DPB1/HLA-DRA/HLA-F/HLA-DRB1/HLA-DRB5/ACE/HLA-DOA/HLA-DQA2/HFE/HLA-DMB/CD74/CANX/PSMC1/DYNC1H1/HLA-DQB2	BP
cellular protein metabolic process	278/802	4871/17910	1.21835e-06	0.000125966	0.000107407	278	IFIH1/PARP9/ADAR/PARP14/EIF2AK2/RNF213/DTX3L/GBP1/UBE2L6/PARP12/MOV10/DDX58/TRIM25/CTDSP2/IFI6/HERC6/USP18/HDAC7/NANOS1/UBE2Q2/MRPL32/N4BP1/KLHL5/TAF9/IFI16/CCNA1/MEF2C/PIWIL4/CAMK1D/PPIA/PSMA2/ARRB1/ST6GAL1/ELFN2/SERPINB9/ERLIN1/CXCL10/MRPS33/NOTCH1/TESK2/APOL1/KSR1/PLCL2/MAP3K14/CREBBP/RBPMS/PRKCH/CD300A/LYN/SUMF2/ALG5/STAT2/CALR/STK24/PSMB9/P4HB/EPHB2/IL6ST/AZU1/LONRF1/BAZ2A/DAPK1/HPN/ENG/PGA3…	BP
cytokine secretion	28/802	230/17910	1.55431e-06	0.000158229	0.000134916	28	IFIH1/GBP1/DDX58/CD34/PANX1/LYN/IL27RA/ITGB6/GBP5/SRC/F2RL1/TLR1/F2R/CD274/CLEC9A/TNFRSF1B/SRGN/ISG15/ANGPT1/ARG2/BTN2A2/LILRB1/FZD5/TWIST1/TLR6/PTGER4/BTN3A1/CRTAM	BP
cell surface	57/828	667/18675	1.65122e-06	3.9681e-05	3.1395e-05	57	LAG3/CD34/CXCL10/HLA-DMA/DSCAML1/PDIA3/HLA-DPA1/CALR/P4HB/HLA-E/HLA-DPB1/HPN/ENG/F3/PROM1/ITGB6/HLA-DRA/ITGAE/F2R/NOTCH2/AQP4/CEACAM1/SLC9A1/ASTN1/CLEC9A/CLCN3/HLA-F/HLA-DRB1/ACE/CTSG/RC3H2/CD109/PECAM1/HFE/FUT4/CD99L2/CD74/AMOT/HSPA5/PDIA4/CD40/PTPRC/LILRB1/ICAM1/FZD5/LDLR/IL15/LILRB2/LRP6/TLN1/CCR5/PLXNB2/FOLR2/HEG1/INSR/ALCAM/IL15RA	CC
immune response-activating signal transduction	51/802	567/17910	1.76465e-06	0.000176919	0.000150853	51	IFIH1/DDX60/GBP1/SEC14L1/DDX58/DHX58/MEF2C/RSAD2/PSMA2/WASF2/PLCL2/CREBBP/PRKCH/CD300A/LYN/KLHL6/PLSCR1/CLEC7A/HLA-DPA1/PSMB9/HLA-DPB1/TAB2/WIPF1/HLA-DRA/SRC/F2RL1/TLR1/IRF7/CEACAM1/MFHAS1/HLA-DRB1/HLA-DRB5/WNK1/RC3H2/GFI1/EP300/HLA-DQA2/BTN2A2/ESR1/CD300LF/PTPRC/PSMC1/VAV1/MYD88/PHPT1/HSP90B1/TLR6/BTN3A1/NFATC2/MAPK1/HLA-DQB2	BP
mitochondrial ATP synthesis coupled electron transport	16/802	89/17910	1.85627e-06	0.000183328	0.000156318	16	NDUFS5/COX7C/COX7A2L/UQCRQ/NDUFV2/COX6C/NDUFS4/UQCRFS1/COX7B/NDUFB2/NDUFA4/NDUFC2/PARK7/NDUFA5/DLD/NDUFA2	BP
endosome	68/828	852/18675	1.87535e-06	4.37014e-05	3.45759e-05	68	DTX3L/IFITM3/SLC9A7/ARRB1/ANKRD13A/APOC2/WASF2/HLA-DMA/PDIA3/HLA-DPA1/HLA-E/HLA-DPB1/PGA3/TAB2/HLA-DRA/SRC/JAK1/F2RL1/PTP4A3/F2R/IRF7/BIN1/CD274/KIR2DL4/NPC1/ADRB2/ASTN1/SLC9A9/CLCN3/HLA-F/HLA-DRB1/HLA-DRB5/HTT/NDRG1/ACE/CLSTN1/HLA-DOA/CLTCL1/CYTIP/INPP5F/HLA-DQA2/HFE/PLD1/HLA-DMB/NDFIP2/PGA4/SBF2/CD74/RIN3/FZD5/MYD88/LDLR/IL15/FGD5/MREG/LRP6/CORO1C/CLCN6/MITD1/CCR5/EHBP1L1/INSR/IL15RA/DERL2/MAPK…	CC
response to interferon-alpha	8/802	21/17910	1.88892e-06	0.000183809	0.000156728	8	IFIT3/ADAR/EIF2AK2/IFIT2/STAR/IFITM3/IFITM1/MX2	BP
regulation of leukocyte activation	46/802	492/17910	2.01811e-06	0.000192384	0.00016404	46	MEF2C/LAG3/HMGB3/ZMIZ1/CD300A/LYN/PLSCR1/HLA-DPA1/IL27RA/HLA-E/HLA-DPB1/IL6ST/SRC/ITPKB/F2RL1/CD274/CEACAM1/MFHAS1/HLA-F/ICOSLG/RC3H2/HLA-DOA/TNFRSF1B/HFE/HLA-DMB/ARG2/CD74/STXBP1/INHBA/BTN2A2/CD40/CD300LF/TNFSF8/PTPRC/LILRB1/VAV1/LDLR/IL15/LILRB2/TLR6/CEBPA/ATP11C/VNN1/NFATC2/IL12RB1/THOC1	BP
antigen processing and presentation	27/802	220/17910	2.03519e-06	0.000192384	0.00016404	27	TAP2/LAG3/PSMA2/TAP1/HLA-DMA/PDIA3/HLA-DPA1/CALR/PSMB9/HLA-E/HLA-DPB1/HLA-DRA/HLA-F/HLA-DRB1/HLA-DRB5/ACE/HLA-DOA/HLA-DQA2/HFE/HLA-DMB/CD74/CANX/ICAM1/PSMC1/LILRB2/DYNC1H1/HLA-DQB2	BP
ATP synthesis coupled electron transport	16/802	90/17910	2.16515e-06	0.000201786	0.000172056	16	NDUFS5/COX7C/COX7A2L/UQCRQ/NDUFV2/COX6C/NDUFS4/UQCRFS1/COX7B/NDUFB2/NDUFA4/NDUFC2/PARK7/NDUFA5/DLD/NDUFA2	BP
immune system development	73/802	938/17910	2.71611e-06	0.000249618	0.000212841	73	ADAR/EIF2AK2/MOV10/STAT1/HERC6/IFI16/MEF2C/RSAD2/LAG3/PSMA2/HMGB3/ZMIZ1/CD34/NOTCH1/WASF2/PLCL2/CREBBP/LYN/IL27RA/PSMB9/HLA-E/ITPKB/TBX1/UBASH3B/F2RL1/NOTCH2/IRF7/WDR61/CD274/CEACAM1/MFHAS1/DOCK11/SLC8A3/ACE/RC3H2/CD109/GFI1/HLA-DOA/EP300/ZBTB46/ISG15/PDPN/ANGPT1/CD74/RARG/NME2/INHBA/BTN2A2/SLC25A38/CD40/CHD7/RORC/LRRC17/PTPRC/LILRB1/NFKB2/BATF2/PSMC1/FZD5/VAV1/IL15/IRF2BP2/LILRB2/ADD1/STAT3/CEBP…	BP
antigen receptor-mediated signaling pathway	27/802	224/17910	2.88097e-06	0.000261142	0.000222667	27	GBP1/MEF2C/PSMA2/PLCL2/PRKCH/CD300A/LYN/KLHL6/HLA-DPA1/PSMB9/HLA-DPB1/TAB2/HLA-DRA/CEACAM1/HLA-DRB1/HLA-DRB5/WNK1/RC3H2/HLA-DQA2/BTN2A2/PTPRC/PSMC1/PHPT1/BTN3A1/NFATC2/MAPK1/HLA-DQB2	BP
interleukin-27-mediated signaling pathway	6/802	11/17910	3.01372e-06	0.000265891	0.000226717	6	STAT1/IL27RA/IL6ST/JAK1/CANX/STAT3	BP
interleukin-35-mediated signaling pathway	6/802	11/17910	3.01372e-06	0.000265891	0.000226717	6	STAT1/IL27RA/IL6ST/JAK1/CANX/STAT3	BP
antigen processing and presentation of exogenous peptide antigen	23/802	174/17910	3.26964e-06	0.000284673	0.000242732	23	TAP2/LAG3/PSMA2/TAP1/HLA-DMA/PDIA3/HLA-DPA1/CALR/PSMB9/HLA-E/HLA-DPB1/HLA-DRA/HLA-F/HLA-DRB1/HLA-DRB5/HLA-DOA/HLA-DQA2/HLA-DMB/CD74/CANX/PSMC1/DYNC1H1/HLA-DQB2	BP
programmed cell death	134/802	2049/17910	3.38873e-06	0.000290168	0.000247417	134	MX1/IFIT3/ADAR/EIF2AK2/IFIT2/STAT1/IFI6/STAR/TAF9/IFI16/MEF2C/CAMK1D/TCF7L2/ARRB1/SGMS1/SERPINB9/CXCL10/NOTCH1/CREBBP/PRKCH/BCL2L14/LYN/ASNS/PLSCR1/RBM25/PDIA3/CALR/STK24/CASP10/P4HB/IL6ST/AZU1/SOD2/DAPK1/GIMAP8/HPN/F3/TRIAP1/ITPR1/SRC/ITPKB/TBX1/AKAP13/CBL/CDKN2A/TGM5/F2R/NOTCH2/IRF7/BIN1/NEK6/CD274/AVEN/FOXO1/RNF144B/SLC9A1/PIAS1/SP100/PHLDA1/HTT/NDRG1/SIX3/GGCT/TNFSF15/RPS27L/TNFRSF11B/ATF4/RA…	BP
MHC protein complex assembly	5/802	7/17910	3.4643e-06	0.000290168	0.000247417	5	HLA-DMA/CALR/HLA-DRA/HLA-DRB1/HLA-DMB	BP
protein folding in endoplasmic reticulum	5/802	7/17910	3.4643e-06	0.000290168	0.000247417	5	PDIA3/CALR/HSPA5/CANX/HSP90B1	BP
regulation of defense response to virus by host	10/802	37/17910	3.54831e-06	0.000293489	0.000250249	10	PARP9/DTX3L/STAT1/DDX58/APOBEC3G/APOBEC3F/TRIM44/LILRB1/IL15/IL12RB1	BP
phosphorylation	144/802	2243/17910	3.73483e-06	0.0003018	0.000257335	144	PARP9/ADAR/PARP14/EIF2AK2/GBP1/CTDSP2/CMPK2/CIITA/CCNA1/MEF2C/CAMK1D/PSMA2/NDUFS5/ARRB1/SGMS1/CXCL10/NOTCH1/TESK2/KSR1/PLCL2/MAP3K14/RBPMS/PRKCH/CD300A/LYN/OGDHL/STAT2/STK24/PSMB9/EPHB2/COX7C/IL6ST/AZU1/COX7A2L/UQCRQ/DAPK1/NDUFV2/ENG/TAB2/ADPGK/MST1/SRC/ITPKB/TBX1/JAK1/AKAP13/UCK2/F2RL1/DBF4/CDKN2A/C3orf33/ROPN1L/COX6C/F2R/PABPN1/NOTCH2/NEK6/CASS4/NDUFS4/FOXO1/PRKRIP1/CDK7/CCNY/CEACAM1/MFHAS1/ADR…	BP
lymphocyte activation	54/802	630/17910	3.74e-06	0.0003018	0.000257335	54	MEF2C/RSAD2/LAG3/HMGB3/ZMIZ1/PLCL2/CD300A/LYN/KIF13B/CLEC7A/HLA-DPA1/IL27RA/HLA-E/HLA-DPB1/IL6ST/SRC/ITPKB/F2RL1/NOTCH2/CD274/CEACAM1/HLA-F/ICOSLG/DOCK11/RC3H2/HLA-DOA/EP300/TNFRSF1B/HFE/HLA-DMB/ARG2/CD74/INHBA/BTN2A2/CD40/CHD7/RORC/TNFSF8/PTPRC/LILRB1/ICAM1/FZD5/VAV1/IL15/IRF2BP2/LILRB2/STAT3/PTGER4/ATP11C/VNN1/BTN3A1/NFATC2/IL12RB1/THOC1	BP
regulation of cell activation	48/802	535/17910	3.81843e-06	0.000302163	0.000257645	48	MEF2C/LAG3/HMGB3/ZMIZ1/CD300A/LYN/PLSCR1/HLA-DPA1/IL27RA/HLA-E/HLA-DPB1/IL6ST/SRC/ITPKB/UBASH3B/F2RL1/CD274/CEACAM1/MFHAS1/HLA-F/ICOSLG/RC3H2/HLA-DOA/TNFRSF1B/HFE/HLA-DMB/PDPN/ARG2/CD74/STXBP1/INHBA/BTN2A2/CD40/CD300LF/TNFSF8/PTPRC/LILRB1/VAV1/LDLR/IL15/LILRB2/TLR6/CEBPA/ATP11C/VNN1/NFATC2/IL12RB1/THOC1	BP
regulation of response to biotic stimulus	20/802	139/17910	3.83583e-06	0.000302163	0.000257645	20	IFIT1/PARP9/DDX60/DTX3L/SEC14L1/STAT1/DDX58/DHX58/APOBEC3G/APOBEC3F/F2RL1/CD274/CEACAM1/TRIM44/ARG2/HERC5/LILRB1/IL15/IL12RB1/CRTAM	BP
antigen processing and presentation of exogenous antigen	23/802	176/17910	3.97884e-06	0.000307163	0.000261908	23	TAP2/LAG3/PSMA2/TAP1/HLA-DMA/PDIA3/HLA-DPA1/CALR/PSMB9/HLA-E/HLA-DPB1/HLA-DRA/HLA-F/HLA-DRB1/HLA-DRB5/HLA-DOA/HLA-DQA2/HLA-DMB/CD74/CANX/PSMC1/DYNC1H1/HLA-DQB2	BP
MHC class II protein complex assembly	4/802	4/17910	3.99215e-06	0.000307163	0.000261908	4	HLA-DMA/HLA-DRA/HLA-DRB1/HLA-DMB	BP
ER to Golgi transport vesicle membrane	12/828	55/18675	4.02247e-06	9.09788e-05	7.1981e-05	12	HLA-DPA1/HLA-E/HLA-DPB1/HLA-DRA/HLA-F/HLA-DRB1/HLA-DRB5/HLA-DQA2/CD74/SREBF2/CNIH3/HLA-DQB2	CC
regulation of leukocyte mediated cytotoxicity	13/802	64/17910	4.17426e-06	0.000317483	0.000270708	13	LAG3/SERPINB9/HLA-E/F2RL1/KIR2DL4/CEACAM1/HLA-F/PTPRC/LILRB1/ICAM1/VAV1/IL12RB1/CRTAM	BP
positive regulation of intracellular signal transduction	77/802	1019/17910	4.27505e-06	0.000321454	0.000274094	77	PARP9/PARP14/EIF2AK2/DDX60/IFIT5/APOL3/TRIM25/DHX58/TCF7L2/ARRB1/NOTCH1/KSR1/LIMS1/MAP3K14/CD300A/LYN/RHOC/CALR/CASP10/IL6ST/SECTM1/ENG/F3/TAB2/SRC/ITPKB/TBX1/AKAP13/F2RL1/CANT1/CBL/PTP4A3/REL/F2R/NOTCH2/IL10RA/NEK6/SLC9A1/MFHAS1/ADRB2/HTT/TNFSF15/RC3H2/EP300/TRIM44/PECAM1/HINT1/HPSE/NDFIP2/ANGPT1/ALK/CD74/MADD/RPS7/DUSP7/ESR1/CD40/PTPRC/PARK7/TMED4/ICAM1/FZD5/VAV1/MYD88/RHEB/DNAJC27/IL15/PRKRA/S…	BP
cell death	140/802	2178/17910	4.92783e-06	0.000366376	0.000312397	140	MX1/IFIT3/ADAR/EIF2AK2/IFIT2/STAT1/IFI6/STAR/TAF9/IFI16/MEF2C/CAMK1D/TCF7L2/ARRB1/SGMS1/SERPINB9/CD34/CXCL10/NOTCH1/CREBBP/PRKCH/BCL2L14/LYN/ASNS/PLSCR1/RBM25/PDIA3/CALR/STK24/CASP10/P4HB/IL6ST/AZU1/SOD2/DAPK1/GIMAP8/HPN/F3/TRIAP1/ITPR1/SRC/ITPKB/TBX1/AKAP13/CBL/CDKN2A/REL/TGM5/F2R/NOTCH2/IRF7/BIN1/NEK6/CD274/NPC1/AVEN/FOXO1/RNF144B/SLC9A1/PIAS1/SP100/PHLDA1/HLA-F/HTT/NDRG1/SIX3/GGCT/TNFSF15/RPS2…	BP
nuclear hormone receptor binding	21/795	147/16967	4.99958e-06	0.00148125	0.00133229	21	STAT1/OASL/NRIP1/TCF7L2/ARRB1/CALR/BAZ2A/BUD31/SRC/NCOA2/CDK7/NCOR2/PIAS1/EP300/LATS1/NCOA3/RARG/STRN/ESR1/PARK7/STAT3	MF
response to bacterium	51/802	588/17910	5.0062e-06	0.000368067	0.000313839	51	OAS2/IFI44/HERC6/CMPK2/STAR/DHX58/MEF2C/SGMS1/SERPINB9/CXCL10/LSM5/LYN/KLHL6/IL27RA/HLA-E/AZU1/TAB2/GBP5/SRC/F2RL1/TLR1/CD79B/F2R/PABPN1/IL10RA/PTGIR/RNASE3/CTSG/GFI1/TNFRSF1B/ISG15/ARG2/BNIP3/CD40/CHD7/TNFSF8/LILRB1/ICAM1/NFKB2/FZD5/MYD88/LILRB2/TLR6/CCR5/COCH/PTGER4/TBXA2R/MGST1/TMEM229B/MAPK1/HNRNPA0	BP
establishment of protein localization	120/802	1803/17910	5.28702e-06	0.000382505	0.00032615	120	IFIT1/IFIH1/DTX3L/GBP1/TAP2/DDX58/RTP4/PARL/RSAD2/PPIA/TCF7L2/ARRB1/SEC61G/TAP1/APOC2/CD34/LIMS1/RPGR/CPSF4/PANX1/LYN/KIF13B/IL27RA/CALR/HLA-E/HNRNPA2B1/ITGB6/GBP5/RANGRF/ITPR1/SRC/F2RL1/PTP4A3/TLR1/F2R/PABPN1/MTX2/IL10RA/CD274/CENPJ/NPC1/SP100/CLEC9A/MX2/NCBP2/TIMM17A/SIX3/CLSTN1/COPG2/SARNP/CLTCL1/TNFRSF1B/SRGN/CCT6A/HFE/HSD17B4/TOR1A/RPL6/STOM/BTF3/ISG15/NDFIP2/ANGPT1/ARG2/CD74/AZGP1/RPS24/STX…	BP
RNA binding	127/795	1850/16967	5.29017e-06	0.00148125	0.00133229	127	OAS3/IFIT1/IFIH1/OAS2/ADAR/EIF2AK2/IFIT2/DDX60/OAS1/IFIT5/PARP12/MOV10/DDX58/OASL/TRIM25/PATL1/LUC7L2/NANOS1/MRPL32/IFI16/DHX58/SSBP1/PIWIL4/APOBEC3G/PPIA/HMGB3/TRA2A/APOBEC3F/RPGR/CPSF4/RBPMS/RBM25/PDIA3/CALR/FAM133B/P4HB/BAZ2A/HNRNPH1/HNRNPA2B1/LARP1B/MRPS17/TCF20/CDKN2A/TBCA/SYNE1/PABPN1/HNRNPA1/SIDT1/PRKRIP1/RP9/EIF4A1/MRPL22/DNAJC2/SAMD4A/HADHB/NOP2/ISG20/FNDC3B/SNRPF/SUB1/NCBP2/RPS27L/RC3H2…	MF
positive regulation of innate immune response	37/802	373/17910	5.31819e-06	0.000382505	0.00032615	37	IFIH1/PARP9/DDX60/SEC14L1/DDX58/IFI16/DHX58/RSAD2/LAG3/PSMA2/CREBBP/CD300A/LYN/PLSCR1/CLEC7A/PSMB9/HLA-E/TAB2/GBP5/SRC/F2RL1/TLR1/IRF7/KIR2DL4/MFHAS1/HLA-F/GFI1/EP300/ESR1/CD300LF/PSMC1/VAV1/MYD88/HSP90B1/TLR6/COCH/CRTAM	BP
organic substance transport	152/802	2416/17910	5.87993e-06	0.00041836	0.000356722	152	IFIT1/IFIH1/DTX3L/GBP1/APOL6/APOL3/SEC14L1/TAP2/DDX58/RTP4/PARL/RSAD2/PPIA/TCF7L2/ARRB1/SEC61G/TAP1/APOC2/ATP10A/CD34/APOL1/RPGR/CPSF4/PANX1/SLC38A1/LYN/KIF13B/IL27RA/CALR/HLA-E/HNRNPA2B1/ITGB6/GBP5/TRIAP1/RANGRF/ITPR1/SRC/F2RL1/NCOA2/TLR1/F2R/PABPN1/MTX2/IL10RA/CD274/HNRNPA1/PPFIA1/NPC1/TTC39B/SIDT1/APOL2/VDAC3/CHRNA6/CEACAM1/SP100/CLEC9A/MX2/SFXN4/NCBP2/TIMM17A/SIX3/ACE/CLSTN1/COPG2/SARNP/SLC37…	BP
negative regulation of immune response	20/802	143/17910	5.96213e-06	0.000419696	0.000357861	20	ADAR/PARP14/IFI16/DHX58/SERPINB9/CD300A/LYN/IL27RA/HLA-E/KIR2DL4/CEACAM1/HLA-F/RC3H2/HFE/TRAFD1/ANGPT1/ARG2/PTPRC/LILRB1/THOC1	BP
negative regulation of cytokine production	31/802	290/17910	6.88111e-06	0.000479287	0.000408673	31	IFIH1/GBP1/UBE2L6/DDX58/TRIM25/HDAC7/DHX58/LAG3/ARRB1/CD34/IL27RA/F2RL1/REL/CD274/CEACAM1/HLA-F/CMKLR1/SRGN/HFE/ISG15/ANGPT1/TAX1BP1/ARG2/HERC5/INHBA/BTN2A2/PTPRC/LILRB1/TWIST1/TLR6/PTGER4	BP
clathrin-coated endocytic vesicle membrane	10/828	40/18675	7.01535e-06	0.000154137	0.000121951	10	HLA-DPA1/HLA-DPB1/HLA-DRA/HLA-DRB1/HLA-DRB5/HLA-DQA2/CD74/FZD5/LDLR/HLA-DQB2	CC
negative regulation of leukocyte mediated cytotoxicity	7/802	18/17910	7.25563e-06	0.000500109	0.000426427	7	SERPINB9/HLA-E/KIR2DL4/CEACAM1/HLA-F/PTPRC/LILRB1	BP
protein phosphorylation	121/802	1835/17910	7.48933e-06	0.000510896	0.000435625	121	PARP9/ADAR/PARP14/EIF2AK2/GBP1/CTDSP2/CCNA1/MEF2C/CAMK1D/PSMA2/ARRB1/CXCL10/NOTCH1/TESK2/KSR1/PLCL2/MAP3K14/RBPMS/PRKCH/CD300A/LYN/STAT2/STK24/PSMB9/EPHB2/IL6ST/AZU1/DAPK1/ENG/TAB2/MST1/SRC/ITPKB/TBX1/JAK1/AKAP13/F2RL1/DBF4/CDKN2A/C3orf33/ROPN1L/F2R/PABPN1/NOTCH2/NEK6/CASS4/NDUFS4/FOXO1/PRKRIP1/CDK7/CCNY/CEACAM1/MFHAS1/ADRB2/HTT/WNK1/ACE/CTSG/TNFSF15/CD109/INPP5F/PECAM1/HFE/LATS1/FNIP2/DDR1/SIK2/…	BP
cytoplasmic vesicle membrane	59/828	735/18675	7.70635e-06	0.000164616	0.000130242	59	TAP2/ARRB1/TAP1/REEP6/CD300A/HLA-DPA1/CALR/HLA-E/HLA-DPB1/AZU1/HLA-DRA/RAB39B/ITPR1/TLR1/MS4A3/SERPINB6/NCALD/CEACAM1/ADRB2/SMAGP/CLCN3/OTOF/HLA-F/HLA-DRB1/HLA-DRB5/HTT/COPG2/CD109/CLTCL1/SURF4/TNFRSF1B/PCSK4/HLA-DQA2/PECAM1/PLD1/TOR1A/STOM/STK10/CD74/NDUFC2/SREBF2/AP3S1/PTPRC/AHNAK2/FZD5/LDLR/LILRB2/MREG/TLR6/CNIH3/PACSIN1/MFSD10/TMEM63A/VNN1/MGST1/EGF/ATP8B3/IL15RA/HLA-DQB2	CC
energy derivation by oxidation of organic compounds	29/802	264/17910	7.99764e-06	0.000540004	0.000460444	29	NDUFS5/COX7C/IL6ST/COX7A2L/UQCRQ/PCDH12/NDUFV2/COX6C/NDUFS4/UQCRFS1/G6PC/COX7B/MTFR1/NDUFB2/PHKG2/BNIP3/NDUFA4/NDUFC2/PARK7/NDUFA5/DLD/CYCS/NDUFA2/ACSM1/CAT/UGP2/INSR/PPP1R2P1/SIRT3	BP
protein transport	113/802	1689/17910	8.21211e-06	0.000548884	0.000468016	113	IFIT1/IFIH1/DTX3L/GBP1/TAP2/DDX58/RTP4/PARL/RSAD2/PPIA/TCF7L2/ARRB1/SEC61G/TAP1/APOC2/CD34/RPGR/CPSF4/PANX1/LYN/KIF13B/IL27RA/CALR/HLA-E/HNRNPA2B1/ITGB6/GBP5/RANGRF/ITPR1/SRC/F2RL1/TLR1/F2R/PABPN1/MTX2/IL10RA/CD274/SP100/CLEC9A/MX2/NCBP2/TIMM17A/SIX3/CLSTN1/COPG2/SARNP/CLTCL1/TNFRSF1B/SRGN/HFE/HSD17B4/TOR1A/RPL6/STOM/BTF3/ISG15/NDFIP2/ANGPT1/ARG2/CD74/AZGP1/RPS24/STXBP1/UHMK1/EIF5A/HSPA5/RPS7/PDI…	BP
vesicle membrane	60/828	754/18675	8.42354e-06	0.000175073	0.000138515	60	GBP1/TAP2/ARRB1/TAP1/REEP6/CD300A/HLA-DPA1/CALR/HLA-E/HLA-DPB1/AZU1/HLA-DRA/RAB39B/ITPR1/TLR1/MS4A3/SERPINB6/NCALD/CEACAM1/ADRB2/SMAGP/CLCN3/OTOF/HLA-F/HLA-DRB1/HLA-DRB5/HTT/COPG2/CD109/CLTCL1/SURF4/TNFRSF1B/PCSK4/HLA-DQA2/PECAM1/PLD1/TOR1A/STOM/STK10/CD74/NDUFC2/SREBF2/AP3S1/PTPRC/AHNAK2/FZD5/LDLR/LILRB2/MREG/TLR6/CNIH3/PACSIN1/MFSD10/TMEM63A/VNN1/MGST1/EGF/ATP8B3/IL15RA/HLA-DQB2	CC
clathrin-coated endocytic vesicle	12/828	59/18675	8.71979e-06	0.000176461	0.000139613	12	HLA-DPA1/HLA-DPB1/HLA-DRA/HLA-DRB1/HLA-DRB5/CLTCL1/INPP5F/HLA-DQA2/CD74/FZD5/LDLR/HLA-DQB2	CC
COPII-coated ER to Golgi transport vesicle	13/828	69/18675	9.00301e-06	0.000177521	0.000140452	13	HLA-DPA1/HLA-E/HLA-DPB1/HLA-DRA/HLA-F/HLA-DRB1/HLA-DRB5/HLA-DQA2/CD74/SREBF2/CNIH3/GOLGA2/HLA-DQB2	CC
regulation of leukocyte mediated immunity	23/802	185/17910	9.24144e-06	0.000606714	0.000517325	23	DDX58/RSAD2/LAG3/SERPINB9/CD300A/LYN/IL27RA/HLA-E/F2RL1/KIR2DL4/CEACAM1/HLA-F/TNFRSF1B/HFE/STXBP1/CD40/PTPRC/LILRB1/FZD5/VAV1/IL12RB1/CRTAM/THOC1	BP
T cell activation	41/802	443/17910	9.2607e-06	0.000606714	0.000517325	41	RSAD2/LAG3/ZMIZ1/CD300A/LYN/KIF13B/CLEC7A/HLA-DPA1/HLA-E/HLA-DPB1/IL6ST/SRC/ITPKB/F2RL1/CD274/CEACAM1/ICOSLG/RC3H2/HLA-DOA/TNFRSF1B/HFE/HLA-DMB/ARG2/CD74/BTN2A2/CHD7/RORC/TNFSF8/PTPRC/LILRB1/ICAM1/FZD5/VAV1/IL15/LILRB2/STAT3/PTGER4/VNN1/BTN3A1/NFATC2/IL12RB1	BP
leukocyte activation involved in immune response	56/802	684/17910	9.70934e-06	0.00062987	0.00053707	56	PPIA/PSMA2/PLCL2/CD300A/LYN/IL27RA/AZU1/VCL/NIT2/ARHGAP9/F2RL1/CANT1/CBL/MS4A3/SERPINB6/NOTCH2/CEACAM1/HLA-F/DOCK11/RNASE3/CTSG/RC3H2/SURF4/TNFRSF1B/PECAM1/PLD1/STOM/HPSE/HLA-DMB/STK10/NME2/STXBP1/VAT1/NDUFC2/CD40/RORC/QSOX1/PTPRC/LILRB1/PRDX4/ICAM1/LILRB2/STAT3/GALNS/TMEM63A/CFD/PTGER4/VNN1/CCT2/MGST1/RNASE2/CAT/DYNC1H1/MAPK1/IL12RB1/THOC1	BP
amide transport	116/802	1752/17910	9.89256e-06	0.000635525	0.000541892	116	IFIT1/IFIH1/DTX3L/GBP1/TAP2/DDX58/RTP4/PARL/RSAD2/PPIA/TCF7L2/ARRB1/SEC61G/TAP1/APOC2/CD34/RPGR/CPSF4/PANX1/LYN/KIF13B/IL27RA/CALR/HLA-E/HNRNPA2B1/ITGB6/GBP5/RANGRF/ITPR1/SRC/F2RL1/TLR1/F2R/PABPN1/MTX2/IL10RA/CD274/SP100/CLEC9A/MX2/NCBP2/TIMM17A/SIX3/CLSTN1/COPG2/SARNP/CLTCL1/TNFRSF1B/SRGN/HFE/HSD17B4/TOR1A/RPL6/STOM/BTF3/ISG15/NDFIP2/ANGPT1/ARG2/CD74/AZGP1/RPS24/STXBP1/UHMK1/EIF5A/HSPA5/RPS7/PDI…	BP
regulation of apoptotic process	103/802	1512/17910	1.02267e-05	0.000650671	0.000554806	103	IFIT3/ADAR/EIF2AK2/IFIT2/STAT1/IFI6/STAR/TAF9/MEF2C/CAMK1D/TCF7L2/ARRB1/SGMS1/SERPINB9/CXCL10/NOTCH1/CREBBP/PRKCH/BCL2L14/LYN/ASNS/RBM25/PDIA3/CALR/CASP10/P4HB/IL6ST/AZU1/SOD2/DAPK1/GIMAP8/HPN/F3/TRIAP1/SRC/ITPKB/TBX1/AKAP13/CBL/CDKN2A/F2R/NOTCH2/IRF7/BIN1/CD274/AVEN/FOXO1/RNF144B/SLC9A1/PIAS1/SP100/HTT/NDRG1/TNFSF15/RPS27L/ATF4/RASSF3/TNFRSF1B/PDPN/TLE1/ANGPT1/PLEKHG2/TAX1BP1/ARG2/ALK/CD74/RARG/…	BP
macromolecule localization	167/802	2735/17910	1.0527e-05	0.000663401	0.000565661	167	IFIT1/IFIH1/PARP9/DTX3L/GBP1/APOL6/APOL3/TAP2/DDX58/RTP4/PARL/NRIP1/RSAD2/PPIA/TCF7L2/ARRB1/SEC61G/PACS1/TAP1/ANKRD13A/APOC2/ATP10A/CD34/APOL1/LIMS1/RPGR/CPSF4/PANX1/PRKCH/LYN/KIF13B/IL27RA/CALR/EPHB2/HLA-E/HNRNPA2B1/ITGB6/VCL/GBP5/TRIAP1/RANGRF/ITPR1/TCTN1/SRC/F2RL1/NCOA2/PTP4A3/TLR1/SYNE1/F2R/PABPN1/MTX2/IL10RA/CD274/CENPJ/HNRNPA1/PPFIA1/NPC1/TTC39B/SIDT1/APOL2/CEACAM1/SP100/MFHAS1/CLEC9A/MX2/N…	BP
hematopoietic or lymphoid organ development	68/802	890/17910	1.11438e-05	0.000695648	0.000593157	68	ADAR/EIF2AK2/MOV10/STAT1/HERC6/IFI16/MEF2C/RSAD2/LAG3/PSMA2/HMGB3/ZMIZ1/CD34/NOTCH1/WASF2/PLCL2/CREBBP/LYN/PSMB9/ITPKB/TBX1/UBASH3B/F2RL1/NOTCH2/IRF7/WDR61/CEACAM1/MFHAS1/DOCK11/SLC8A3/ACE/RC3H2/CD109/GFI1/HLA-DOA/EP300/ZBTB46/ISG15/PDPN/ANGPT1/CD74/RARG/NME2/INHBA/BTN2A2/SLC25A38/CHD7/RORC/LRRC17/PTPRC/LILRB1/NFKB2/BATF2/PSMC1/FZD5/VAV1/IL15/IRF2BP2/LILRB2/ADD1/STAT3/CEBPA/PTGER4/ATP11C/VNN1/NFA…	BP
mitochondrion	101/828	1492/18675	1.12178e-05	0.000215661	0.000170628	101	PARP9/IFIT3/OAS1/IFI6/CMPK2/GPT2/STAR/MRPL32/PARL/SSBP1/RSAD2/CDS2/NDUFS5/ELK3/MRPS33/LYN/GIMAP5/OGDHL/COX7C/COX7A2L/UQCRQ/SOD2/GIMAP8/NDUFV2/AADAT/TRIAP1/MRPL47/ACSL5/SRC/MRPS17/SLC25A35/COX6C/MTX2/BDH1/NDUFS4/SLC25A3/CHCHD2/FOXO1/VDAC3/MRPL22/RNF144B/HADHB/SLC9A1/PMPCB/SPATA18/SFXN4/UQCRFS1/SLC8A3/TIMM17A/MRPL51/PPA2/CHCHD3/SLC25A10/XAF1/STOM/BPHL/NDFIP2/COX7B/MTFR1/NDUFB2/ARG2/BNIP3/NME2/STXBP…	CC
response to chemical	255/802	4520/17910	1.13856e-05	0.000698244	0.000595371	255	OAS3/IFIT1/IFIH1/MX1/PARP9/IFIT3/OAS2/ADAR/PARP14/EIF2AK2/IFIT2/OAS1/GBP1/GBP4/IRF9/STAT1/DDX58/OASL/TRIM25/CTDSP2/IFI6/USP18/CMPK2/PXN/RTP4/STAR/IFI35/CIITA/TAF9/IFI16/NRIP1/MEF2C/IFITM3/RSAD2/IRF2/NUCB2/CAMK1D/PPIA/PSMA2/TCF7L2/ARRB1/APOC2/SGMS1/SERPINB9/ERLIN1/CD34/CXCL10/NOTCH1/CHRNB1/LIMS1/MAP3K14/PANX1/CREBBP/IL16/LYN/ASNS/PLSCR1/CLEC7A/PDIA3/HLA-DPA1/STAT2/IL27RA/CALR/STK24/MMP28/PSMB9/P4H…	BP
regulation of lymphocyte activation	38/802	401/17910	1.1482e-05	0.000698244	0.000595371	38	MEF2C/LAG3/HMGB3/ZMIZ1/CD300A/LYN/HLA-DPA1/IL27RA/HLA-E/HLA-DPB1/IL6ST/SRC/ITPKB/CD274/CEACAM1/HLA-F/ICOSLG/RC3H2/HLA-DOA/TNFRSF1B/HFE/HLA-DMB/ARG2/CD74/INHBA/BTN2A2/CD40/TNFSF8/PTPRC/LILRB1/VAV1/IL15/LILRB2/ATP11C/VNN1/NFATC2/IL12RB1/THOC1	BP
cell activation involved in immune response	56/802	688/17910	1.1502e-05	0.000698244	0.000595371	56	PPIA/PSMA2/PLCL2/CD300A/LYN/IL27RA/AZU1/VCL/NIT2/ARHGAP9/F2RL1/CANT1/CBL/MS4A3/SERPINB6/NOTCH2/CEACAM1/HLA-F/DOCK11/RNASE3/CTSG/RC3H2/SURF4/TNFRSF1B/PECAM1/PLD1/STOM/HPSE/HLA-DMB/STK10/NME2/STXBP1/VAT1/NDUFC2/CD40/RORC/QSOX1/PTPRC/LILRB1/PRDX4/ICAM1/LILRB2/STAT3/GALNS/TMEM63A/CFD/PTGER4/VNN1/CCT2/MGST1/RNASE2/CAT/DYNC1H1/MAPK1/IL12RB1/THOC1	BP
regulation of cytokine secretion	24/802	201/17910	1.18973e-05	0.000715638	0.000610202	24	IFIH1/GBP1/DDX58/CD34/PANX1/LYN/IL27RA/SRC/F2RL1/TLR1/F2R/CD274/CLEC9A/TNFRSF1B/SRGN/ANGPT1/ARG2/BTN2A2/LILRB1/FZD5/TWIST1/TLR6/PTGER4/CRTAM	BP
MHC protein complex binding	8/795	25/16967	1.1907e-05	0.00266716	0.00239894	8	HLA-DMA/HLA-DRA/HLA-DRB1/HLA-DOA/HLA-DMB/CD74/LILRB1/LILRB2	MF
peptide transport	114/802	1722/17910	1.20048e-05	0.000715638	0.000610202	114	IFIT1/IFIH1/DTX3L/GBP1/TAP2/DDX58/RTP4/PARL/RSAD2/PPIA/TCF7L2/ARRB1/SEC61G/TAP1/APOC2/CD34/RPGR/CPSF4/PANX1/LYN/KIF13B/IL27RA/CALR/HLA-E/HNRNPA2B1/ITGB6/GBP5/RANGRF/ITPR1/SRC/F2RL1/TLR1/F2R/PABPN1/MTX2/IL10RA/CD274/SP100/CLEC9A/MX2/NCBP2/TIMM17A/SIX3/CLSTN1/COPG2/SARNP/CLTCL1/TNFRSF1B/SRGN/HFE/HSD17B4/TOR1A/RPL6/STOM/BTF3/ISG15/NDFIP2/ANGPT1/ARG2/CD74/AZGP1/RPS24/STXBP1/UHMK1/EIF5A/HSPA5/RPS7/PDI…	BP
regulation of programmed cell death	104/802	1539/17910	1.29725e-05	0.000765516	0.000652731	104	IFIT3/ADAR/EIF2AK2/IFIT2/STAT1/IFI6/STAR/TAF9/MEF2C/CAMK1D/TCF7L2/ARRB1/SGMS1/SERPINB9/CXCL10/NOTCH1/CREBBP/PRKCH/BCL2L14/LYN/ASNS/RBM25/PDIA3/CALR/CASP10/P4HB/IL6ST/AZU1/SOD2/DAPK1/GIMAP8/HPN/F3/TRIAP1/SRC/ITPKB/TBX1/AKAP13/CBL/CDKN2A/F2R/NOTCH2/IRF7/BIN1/CD274/AVEN/FOXO1/RNF144B/SLC9A1/PIAS1/SP100/HTT/NDRG1/TNFSF15/RPS27L/ATF4/RASSF3/TNFRSF1B/PDPN/TLE1/ANGPT1/PLEKHG2/TAX1BP1/ARG2/ALK/CD74/RARG/…	BP
small GTPase mediated signal transduction	42/802	465/17910	1.30729e-05	0.000765516	0.000652731	42	ARRB1/FGD6/NOTCH1/WASF2/KSR1/LYN/RHOC/EPHB2/ARAP2/ARAP1/RANGRF/SRC/ITPKB/ARHGAP9/AKAP13/F2RL1/CBL/CDKN2A/F2R/NOTCH2/CYTH4/FAM13A/DOCK11/SSX2IP/PECAM1/PLD1/PDPN/SIPA1L1/PLEKHG2/AMOT/DNMBP/MADD/SIPA1/PARK7/RASA3/VAV1/FGD5/MYO9B/SYNGAP1/SPATA13/SYNJ2BP/HEG1	BP
regulation of small GTPase mediated signal transduction	32/802	316/17910	1.49978e-05	0.000870528	0.000742271	32	ARRB1/FGD6/NOTCH1/LYN/RHOC/EPHB2/ARAP2/ARAP1/SRC/ITPKB/ARHGAP9/AKAP13/F2RL1/CBL/F2R/NOTCH2/CYTH4/FAM13A/SSX2IP/SIPA1L1/PLEKHG2/AMOT/DNMBP/MADD/SIPA1/RASA3/VAV1/FGD5/MYO9B/SYNGAP1/SPATA13/HEG1	BP
hormone receptor binding	22/795	170/16967	1.51581e-05	0.00282951	0.00254496	22	STAT1/OASL/NRIP1/TCF7L2/ARRB1/CALR/BAZ2A/BUD31/SRC/JAK1/NCOA2/CDK7/NCOR2/PIAS1/EP300/LATS1/NCOA3/RARG/STRN/ESR1/PARK7/STAT3	MF
JAK-STAT cascade	19/802	140/17910	1.57029e-05	0.000903531	0.000770412	19	PARP9/PARP14/STAT1/NOTCH1/CD300A/LYN/STAT2/IL6ST/F2R/IL10RA/PIAS1/INPP5F/PECAM1/CD40/PTPRC/IL15/STAP2/STAT3/EGF	BP
regulation of cell death	110/802	1659/17910	1.63161e-05	0.000930724	0.000793599	110	IFIT3/ADAR/EIF2AK2/IFIT2/STAT1/IFI6/STAR/TAF9/MEF2C/CAMK1D/TCF7L2/ARRB1/SGMS1/SERPINB9/CD34/CXCL10/NOTCH1/CREBBP/PRKCH/BCL2L14/LYN/ASNS/RBM25/PDIA3/CALR/CASP10/P4HB/IL6ST/AZU1/SOD2/DAPK1/GIMAP8/HPN/F3/TRIAP1/SRC/ITPKB/TBX1/AKAP13/CBL/CDKN2A/REL/F2R/NOTCH2/IRF7/BIN1/CD274/NPC1/AVEN/FOXO1/RNF144B/SLC9A1/PIAS1/SP100/HLA-F/HTT/NDRG1/TNFSF15/RPS27L/ATF4/RASSF3/TNFRSF1B/PDPN/TLE1/ANGPT1/PLEKHG2/TAX1BP1…	BP
activation of immune response	53/802	647/17910	1.65821e-05	0.000937808	0.000799639	53	IFIH1/DDX60/GBP1/SEC14L1/DDX58/IFI16/DHX58/MEF2C/RSAD2/PSMA2/WASF2/PLCL2/CREBBP/PRKCH/CD300A/LYN/KLHL6/PLSCR1/CLEC7A/HLA-DPA1/PSMB9/HLA-DPB1/TAB2/WIPF1/HLA-DRA/SRC/F2RL1/TLR1/IRF7/CEACAM1/MFHAS1/HLA-DRB1/HLA-DRB5/WNK1/RC3H2/GFI1/EP300/HLA-DQA2/BTN2A2/ESR1/CD300LF/PTPRC/PSMC1/VAV1/MYD88/PHPT1/HSP90B1/TLR6/CFD/BTN3A1/NFATC2/MAPK1/HLA-DQB2	BP
antigen processing and presentation of endogenous antigen	6/802	14/17910	1.74438e-05	0.000969963	0.000827057	6	TAP2/TAP1/HLA-E/HLA-F/HFE/CD74	BP
negative regulation of natural killer cell mediated cytotoxicity	6/802	14/17910	1.74438e-05	0.000969963	0.000827057	6	SERPINB9/HLA-E/KIR2DL4/CEACAM1/HLA-F/LILRB1	BP
perinuclear region of cytoplasm	56/828	705/18675	1.77719e-05	0.000333331	0.000263726	56	MX1/OAS2/EIF2AK2/GBP4/STAT1/NANOS1/CALN1/ANKRD13A/CD34/LIMS1/LYN/PLSCR1/CALR/GDPD1/SRD5A1/GBP5/TRIAP1/RANGRF/ITPR1/SRC/AKAP13/CBL/MS4A3/NPC1/CDK7/GBP3/SLC9A1/HTT/NDRG1/SLC8A3/TRAPPC2L/GBP2/TNFRSF1B/HFE/PLD1/STOM/NDFIP2/HERC5/SBF2/NME2/STXBP1/INHBA/CLINT1/SIPA1/PARK7/PPM1F/FZD5/ZDHHC20/PRKRA/HSP90B1/FXR1/SLK/PACSIN1/MYO9B/MT1F/COBL	CC
respiratory electron transport chain	16/802	106/17910	1.90649e-05	0.00105127	0.000896387	16	NDUFS5/COX7C/COX7A2L/UQCRQ/NDUFV2/COX6C/NDUFS4/UQCRFS1/COX7B/NDUFB2/NDUFA4/NDUFC2/PARK7/NDUFA5/DLD/NDUFA2	BP
peptide antigen assembly with MHC protein complex	4/802	5/17910	1.92491e-05	0.00105265	0.000897565	4	HLA-DMA/CALR/HLA-DRA/HLA-DMB	BP
regulation of cellular protein metabolic process	151/802	2452/17910	2.01308e-05	0.0010869	0.000926761	151	PARP9/ADAR/PARP14/EIF2AK2/DTX3L/GBP1/MOV10/CTDSP2/IFI6/NANOS1/N4BP1/TAF9/IFI16/PIWIL4/ARRB1/ELFN2/SERPINB9/CXCL10/NOTCH1/KSR1/PLCL2/MAP3K14/RBPMS/CD300A/LYN/STAT2/CALR/EPHB2/IL6ST/AZU1/DAPK1/HPN/ENG/F3/TAB2/TET1/MST1/TRIAP1/SRC/ITPKB/TBX1/AKAP13/F2RL1/DBF4/CDKN2A/C3orf33/SERPINB6/ROPN1L/F2R/NOTCH2/WDR61/BIN1/CASS4/NDUFS4/RGP1/FOXO1/PRKRIP1/CDK7/CCNY/SAMD4A/PRDM12/CEACAM1/PIAS1/MFHAS1/ADRB2/HTT/NC…	BP
regulation of signal transduction	192/802	3265/17910	2.02037e-05	0.0010869	0.000926761	192	PARP9/ADAR/PARP14/EIF2AK2/RNF213/DDX60/GBP1/IFIT5/APOL3/SEC14L1/STAT1/TRIM25/IFI6/USP18/PXN/HDAC7/BEND6/TAF9/DHX58/MEF2C/RSAD2/PSMA2/TCF7L2/ARRB1/FGD6/ZMIZ1/SGMS1/CRTC3/CXCL10/NOTCH1/KSR1/LIMS1/PLCL2/LY6E/MAP3K14/JPH4/CREBBP/RBPMS/PRKCH/CD300A/IL16/LYN/RHOC/PLSCR1/PDIA3/CALR/CASP10/PSMB9/P4HB/EPHB2/MAML2/IL6ST/SECTM1/SOD2/DAPK1/ENG/BUD31/F3/ARAP2/ARAP1/TAB2/TRIAP1/ITPR1/TCTN1/SRC/ITPKB/TBX1/ARHGA…	BP
myeloid leukocyte activation	53/802	652/17910	2.04893e-05	0.00109337	0.000932282	53	PPIA/PSMA2/CRTC3/CD300A/LYN/PLSCR1/AZU1/VCL/NIT2/ARHGAP9/F2RL1/CANT1/CBL/TLR1/MS4A3/SERPINB6/CEACAM1/MFHAS1/NDRG1/RNASE3/CTSG/SURF4/TNFRSF1B/PECAM1/PLD1/STOM/HPSE/STK10/CD74/NME2/STXBP1/VAT1/NDUFC2/QSOX1/CD300LF/PTPRC/PRDX4/BATF2/LDLR/IL15/LILRB2/TLR6/CEBPA/GALNS/TMEM63A/CFD/VNN1/CCT2/MGST1/RNASE2/CAT/DYNC1H1/MAPK1	BP
nitrogen compound transport	129/802	2035/17910	2.44017e-05	0.00129173	0.00110142	129	IFIT1/IFIH1/DTX3L/GBP1/SEC14L1/TAP2/DDX58/RTP4/PARL/RSAD2/PPIA/TCF7L2/ARRB1/SEC61G/TAP1/APOC2/CD34/RPGR/CPSF4/PANX1/SLC38A1/LYN/KIF13B/IL27RA/CALR/HLA-E/HNRNPA2B1/ITGB6/GBP5/RANGRF/ITPR1/SRC/F2RL1/TLR1/F2R/PABPN1/MTX2/IL10RA/CD274/HNRNPA1/PPFIA1/SIDT1/VDAC3/CHRNA6/SP100/CLEC9A/MX2/SFXN4/NCBP2/TIMM17A/SIX3/CLSTN1/COPG2/SARNP/CLTCL1/TNFRSF1B/SRGN/HFE/HSD17B4/TOR1A/RPL6/STOM/BTF3/ISG15/PDPN/NDFIP2/A…	BP
Ras protein signal transduction	32/802	324/17910	2.47541e-05	0.00129998	0.00110846	32	ARRB1/FGD6/NOTCH1/WASF2/KSR1/LYN/EPHB2/RANGRF/ITPKB/AKAP13/F2RL1/CBL/CDKN2A/F2R/NOTCH2/CYTH4/SSX2IP/PECAM1/PLD1/PDPN/PLEKHG2/DNMBP/MADD/PARK7/RASA3/VAV1/FGD5/MYO9B/SYNGAP1/SPATA13/SYNJ2BP/HEG1	BP
regulation of I-kappaB kinase/NF-kappaB signaling	25/802	224/17910	2.53668e-05	0.00132167	0.00112695	25	IFIT5/APOL3/STAT1/TRIM25/MAP3K14/RHOC/CASP10/SECTM1/TAB2/AKAP13/F2RL1/CANT1/REL/F2R/NEK6/NDFIP2/TLE1/ANGPT1/CD74/ESR1/CD40/TMED4/MYD88/TLR6/SHISA5	BP
leukocyte mediated cytotoxicity	15/802	97/17910	2.57286e-05	0.00133005	0.00113409	15	LAG3/SERPINB9/HLA-E/AZU1/F2RL1/KIR2DL4/CEACAM1/HLA-F/CTSG/PTPRC/LILRB1/ICAM1/VAV1/IL12RB1/CRTAM	BP
lysosomal membrane	33/828	344/18675	2.77541e-05	0.000496347	0.000392702	33	DTX3L/IFITM3/ARRB1/HLA-DMA/HLA-DPA1/HLA-DPB1/AZU1/HLA-DRA/NPC1/HLA-F/HLA-DRB1/HLA-DRB5/HLA-DOA/ZFYVE26/SURF4/HLA-DQA2/PLD1/STOM/HPSE/HLA-DMB/CD74/NDUFC2/LDLR/RHEB/MREG/TMEM63A/CLCN6/ATP11C/VNN1/MGST1/EGF/HLA-DQB2/PLEKHM1	CC
lytic vacuole membrane	33/828	344/18675	2.77541e-05	0.000496347	0.000392702	33	DTX3L/IFITM3/ARRB1/HLA-DMA/HLA-DPA1/HLA-DPB1/AZU1/HLA-DRA/NPC1/HLA-F/HLA-DRB1/HLA-DRB5/HLA-DOA/ZFYVE26/SURF4/HLA-DQA2/PLD1/STOM/HPSE/HLA-DMB/CD74/NDUFC2/LDLR/RHEB/MREG/TMEM63A/CLCN6/ATP11C/VNN1/MGST1/EGF/HLA-DQB2/PLEKHM1	CC
positive regulation of defense response	44/802	512/17910	2.78772e-05	0.00142378	0.00121401	44	IFIH1/PARP9/DDX60/SEC14L1/DDX58/IFI16/DHX58/MEF2C/RSAD2/LAG3/PSMA2/CREBBP/CD300A/LYN/PLSCR1/CLEC7A/PSMB9/HLA-E/IL6ST/TAB2/GBP5/SRC/F2RL1/TLR1/IRF7/KIR2DL4/MFHAS1/HLA-F/GFI1/EP300/ESR1/CD300LF/PARK7/PSMC1/VAV1/MYD88/LDLR/IL15/HSP90B1/TLR6/CEBPA/COCH/PTGER4/CRTAM	BP
negative regulation of natural killer cell mediated immunity	6/802	15/17910	2.79722e-05	0.00142378	0.00121401	6	SERPINB9/HLA-E/KIR2DL4/CEACAM1/HLA-F/LILRB1	BP
hemopoiesis	64/802	847/17910	2.85615e-05	0.00144269	0.00123013	64	ADAR/EIF2AK2/MOV10/STAT1/HERC6/IFI16/MEF2C/RSAD2/LAG3/PSMA2/HMGB3/ZMIZ1/CD34/NOTCH1/WASF2/PLCL2/CREBBP/LYN/PSMB9/ITPKB/UBASH3B/F2RL1/NOTCH2/IRF7/WDR61/CEACAM1/MFHAS1/DOCK11/SLC8A3/ACE/RC3H2/CD109/GFI1/HLA-DOA/EP300/ZBTB46/ISG15/ANGPT1/CD74/RARG/NME2/INHBA/BTN2A2/SLC25A38/CHD7/RORC/LRRC17/PTPRC/LILRB1/BATF2/PSMC1/FZD5/VAV1/IL15/IRF2BP2/LILRB2/ADD1/STAT3/CEBPA/PTGER4/ATP11C/VNN1/NFATC2/IL12RB1	BP
negative regulation of type I interferon production	10/802	46/17910	2.88085e-05	0.00144414	0.00123137	10	IFIH1/UBE2L6/DDX58/TRIM25/DHX58/REL/ISG15/TAX1BP1/HERC5/LILRB1	BP
positive regulation of I-kappaB kinase/NF-kappaB signaling	21/802	172/17910	2.94321e-05	0.0014643	0.00124856	21	IFIT5/APOL3/TRIM25/MAP3K14/RHOC/CASP10/SECTM1/TAB2/AKAP13/F2RL1/CANT1/REL/F2R/NEK6/NDFIP2/CD74/CD40/TMED4/MYD88/TLR6/SHISA5	BP
leukocyte mediated immunity	62/802	814/17910	3.01348e-05	0.00148808	0.00126883	62	DDX58/RSAD2/LAG3/PPIA/PSMA2/SERPINB9/CD300A/LYN/IL27RA/HLA-E/AZU1/BTN3A3/VCL/NIT2/ARHGAP9/F2RL1/CANT1/CBL/MS4A3/SERPINB6/IRF7/KIR2DL4/CEACAM1/HLA-F/RNASE3/ACE/CTSG/SURF4/TNFRSF1B/PECAM1/HFE/PLD1/STOM/HPSE/STK10/CD74/NME2/STXBP1/VAT1/NDUFC2/CD40/QSOX1/PTPRC/LILRB1/PRDX4/ICAM1/FZD5/VAV1/LILRB2/GALNS/TMEM63A/CFD/VNN1/CCT2/MGST1/RNASE2/CAT/DYNC1H1/MAPK1/IL12RB1/CRTAM/THOC1	BP
respiratory chain	14/828	88/18675	3.08771e-05	0.000539647	0.000426961	14	NDUFS5/COX7A2L/NDUFV2/NDUFS4/UQCRFS1/COX7B/NDUFB2/NDUFA4/NDUFC2/PARK7/NDUFA5/CYCS/NDUFA2/TTC19	CC
leukocyte cell-cell adhesion	32/802	328/17910	3.15451e-05	0.00154618	0.00131838	32	LAG3/ZMIZ1/CD300A/LYN/HLA-DPA1/HLA-E/HLA-DPB1/IL6ST/SRC/ITPKB/CD274/CERCAM/CEACAM1/ICOSLG/WNK1/RC3H2/PECAM1/HFE/HLA-DMB/STK10/ARG2/CD74/BTN2A2/PTPRC/LILRB1/ICAM1/VAV1/IL15/LILRB2/VNN1/FERMT3/IL12RB1	BP
leukocyte proliferation	28/802	270/17910	3.29324e-05	0.00160231	0.00136624	28	MEF2C/PLCL2/CD300A/LYN/HLA-DPA1/HLA-E/HLA-DPB1/IL6ST/NPR3/F2RL1/CD274/ICOSLG/ACE/RC3H2/TNFRSF1B/HLA-DMB/ARG2/CD74/BTN2A2/CD40/TNFSF8/PTPRC/LILRB1/IL15/LILRB2/BTN3A1/NFATC2/IL12RB1	BP
negative regulation of cell killing	7/802	22/17910	3.32243e-05	0.00160471	0.00136829	7	SERPINB9/HLA-E/KIR2DL4/CEACAM1/HLA-F/PTPRC/LILRB1	BP
regulation of type I interferon production	17/802	123/17910	3.42277e-05	0.00164119	0.00139939	17	IFIH1/UBE2L6/STAT1/DDX58/TRIM25/IFI16/DHX58/CREBBP/REL/IRF7/EP300/ISG15/TAX1BP1/HERC5/LILRB1/NFKB2/MYD88	BP
vacuolar part	45/828	538/18675	3.49251e-05	0.000596831	0.000472203	45	DTX3L/IFITM3/ARRB1/HLA-DMA/HLA-DPA1/HLA-DPB1/TMEM138/AZU1/HLA-DRA/NPC1/HLA-F/HLA-DRB1/HLA-DRB5/RNASE3/CTSG/HLA-DOA/ZFYVE26/SURF4/HLA-DQA2/PLD1/STOM/HPSE/HLA-DMB/SBF2/CD74/VAT1/NDUFC2/LIPA/LDLR/RHEB/DLD/MREG/GALNS/TMEM63A/CLCN6/ATP11C/VNN1/CCT2/MGST1/RNASE2/EGF/DYNC1H1/MAPK1/HLA-DQB2/PLEKHM1	CC
negative regulation of lymphocyte mediated immunity	9/802	38/17910	3.49706e-05	0.00166475	0.00141948	9	SERPINB9/HLA-E/KIR2DL4/CEACAM1/HLA-F/HFE/PTPRC/LILRB1/THOC1	BP
leukocyte differentiation	42/802	485/17910	3.53917e-05	0.00167276	0.00142631	42	IFI16/MEF2C/RSAD2/LAG3/HMGB3/ZMIZ1/PLCL2/LYN/ITPKB/UBASH3B/F2RL1/NOTCH2/IRF7/CEACAM1/DOCK11/RC3H2/CD109/HLA-DOA/EP300/ZBTB46/CD74/NME2/INHBA/BTN2A2/CHD7/RORC/LRRC17/PTPRC/LILRB1/BATF2/FZD5/VAV1/IL15/IRF2BP2/LILRB2/STAT3/CEBPA/PTGER4/ATP11C/VNN1/NFATC2/IL12RB1	BP
phosphate-containing compound metabolic process	183/802	3115/17910	3.60068e-05	0.00168977	0.00144081	183	PARP9/ADAR/PARP14/EIF2AK2/GBP1/CTDSP2/CMPK2/CIITA/CCNA1/MEF2C/CAMK1D/CDS2/PSMA2/NDUFS5/ARRB1/APOC2/ELFN2/SGMS1/CXCL10/NOTCH1/TESK2/KSR1/PLCL2/MAP3K14/RBPMS/PRKCH/CD300A/LYN/PLSCR1/GIMAP7/OGDHL/STAT2/STK24/INPP4B/PSMB9/EPHB2/COX7C/IL6ST/AZU1/COX7A2L/UQCRQ/DAPK1/NDUFV2/ENG/AADAT/TAB2/ADPGK/MST1/SCD/ACSL5/SRC/ITPKB/TBX1/JAK1/AKAP13/UCK2/F2RL1/DBF4/CDKN2A/PTP4A3/C3orf33/ROPN1L/COX6C/F2R/PABPN1/NOTCH2…	BP
regulation of lymphocyte mediated immunity	18/802	136/17910	3.67237e-05	0.00171127	0.00145915	18	RSAD2/LAG3/SERPINB9/IL27RA/HLA-E/KIR2DL4/CEACAM1/HLA-F/TNFRSF1B/HFE/CD40/PTPRC/LILRB1/FZD5/VAV1/IL12RB1/CRTAM/THOC1	BP
regulation of toll-like receptor 2 signaling pathway	5/802	10/17910	3.71286e-05	0.00171804	0.00146492	5	LYN/F2RL1/TLR1/MFHAS1/TLR6	BP
secretion by cell	97/802	1449/17910	3.78073e-05	0.00172822	0.0014736	97	IFIH1/GBP1/DDX58/MEF2C/RSAD2/PPIA/PSMA2/TCF7L2/ARRB1/CD34/NOTCH1/PANX1/CD300A/LYN/IL27RA/HLA-E/AZU1/ENG/ITGB6/VCL/GBP5/ITPR1/NIT2/SRC/ARHGAP9/F2RL1/CANT1/CBL/TLR1/MS4A3/SERPINB6/F2R/CD274/PPFIA1/CHRNA6/CEACAM1/CLEC9A/OTOF/HLA-F/RNASE3/CTSG/CD109/SURF4/TNFRSF1B/SRGN/PECAM1/HFE/MANF/PLD1/PRSS12/STOM/HPSE/ISG15/ANGPT1/STK10/ARG2/NME2/STXBP1/VAT1/INHBA/NDUFC2/PDIA4/BTN2A2/ENDOD1/CD40/CHD7/QSOX1/CANX/…	BP
negative regulation of innate immune response	11/802	57/17910	3.7871e-05	0.00172822	0.0014736	11	ADAR/PARP14/IFI16/DHX58/SERPINB9/HLA-E/KIR2DL4/CEACAM1/HLA-F/TRAFD1/LILRB1	BP
endoplasmic reticulum unfolded protein response	16/802	112/17910	3.83132e-05	0.00173643	0.0014806	16	EIF2AK2/CTDSP2/ASNS/CALR/SRPRB/ATF4/EP300/DNAJB11/EXTL2/HSPA5/TBL2/HSP90B1/ADD1/TLN1/DERL2/PDIA6	BP
phosphorus metabolic process	184/802	3139/17910	3.87242e-05	0.00174311	0.0014863	184	PARP9/ADAR/PARP14/EIF2AK2/GBP1/CTDSP2/CMPK2/CIITA/CCNA1/MEF2C/CAMK1D/CDS2/PSMA2/NDUFS5/ARRB1/APOC2/ELFN2/SGMS1/CXCL10/NOTCH1/TESK2/KSR1/PLCL2/MAP3K14/RBPMS/PRKCH/CD300A/LYN/PLSCR1/GIMAP7/OGDHL/STAT2/STK24/INPP4B/PSMB9/EPHB2/COX7C/IL6ST/AZU1/COX7A2L/UQCRQ/DAPK1/NDUFV2/ENG/AADAT/TAB2/ADPGK/MST1/SCD/ACSL5/SRC/ITPKB/TBX1/JAK1/AKAP13/UCK2/F2RL1/DBF4/CDKN2A/PTP4A3/C3orf33/ROPN1L/COX6C/F2R/PABPN1/NOTCH2…	BP
protein folding	21/802	176/17910	4.15372e-05	0.00181968	0.00155158	21	CCT6B/PPIA/PDIA3/CALR/TBCA/DNAJC2/RGS9/CCT6A/DNAJB11/TOR1A/CD74/HSPA5/PDIA4/DNAJA2/CANX/PRDX4/PSMC1/HSP90B1/PFDN1/CCT2/PDIA6	BP
cellular respiration	21/802	176/17910	4.15372e-05	0.00181968	0.00155158	21	NDUFS5/COX7C/COX7A2L/UQCRQ/NDUFV2/COX6C/NDUFS4/UQCRFS1/COX7B/MTFR1/NDUFB2/BNIP3/NDUFA4/NDUFC2/PARK7/NDUFA5/DLD/CYCS/NDUFA2/CAT/SIRT3	BP
regulation of adaptive immune response	19/802	150/17910	4.18478e-05	0.00181968	0.00155158	19	MEF2C/RSAD2/IL27RA/HLA-E/IL6ST/IRF7/CD274/CEACAM1/HLA-F/RC3H2/TNFRSF1B/HFE/CD48/CD40/PTPRC/LILRB1/FZD5/IL12RB1/THOC1	BP
STAT cascade	19/802	150/17910	4.18478e-05	0.00181968	0.00155158	19	PARP9/PARP14/STAT1/NOTCH1/CD300A/LYN/STAT2/IL6ST/F2R/IL10RA/PIAS1/INPP5F/PECAM1/CD40/PTPRC/IL15/STAP2/STAT3/EGF	BP
vacuolar membrane	35/828	382/18675	4.1879e-05	0.000662251	0.000523963	35	DTX3L/IFITM3/ARRB1/HLA-DMA/HLA-DPA1/HLA-DPB1/TMEM138/AZU1/HLA-DRA/NPC1/HLA-F/HLA-DRB1/HLA-DRB5/HLA-DOA/ZFYVE26/SURF4/HLA-DQA2/PLD1/STOM/HPSE/HLA-DMB/SBF2/CD74/NDUFC2/LDLR/RHEB/MREG/TMEM63A/CLCN6/ATP11C/VNN1/MGST1/EGF/HLA-DQB2/PLEKHM1	CC
lytic vacuole	52/828	659/18675	4.21625e-05	0.000662251	0.000523963	52	DTX3L/IFITM3/ARRB1/CD34/HLA-DMA/LYN/GIMAP5/HLA-DPA1/HLA-DPB1/AZU1/HLA-DRA/SRC/CBL/NPC1/LRBA/ADRB2/HLA-F/HLA-DRB1/HLA-DRB5/RNASE3/ACE/CTSG/HLA-DOA/ZFYVE26/SURF4/SRGN/HLA-DQA2/PLD1/STOM/HPSE/HLA-DMB/CD74/VAT1/NDUFC2/LIPA/LDLR/RHEB/MREG/GALNS/TMEM63A/CLCN6/ATP11C/VNN1/CCT2/MGST1/RNASE2/CAT/EGF/DYNC1H1/MAPK1/HLA-DQB2/PLEKHM1	CC
lysosome	52/828	659/18675	4.21625e-05	0.000662251	0.000523963	52	DTX3L/IFITM3/ARRB1/CD34/HLA-DMA/LYN/GIMAP5/HLA-DPA1/HLA-DPB1/AZU1/HLA-DRA/SRC/CBL/NPC1/LRBA/ADRB2/HLA-F/HLA-DRB1/HLA-DRB5/RNASE3/ACE/CTSG/HLA-DOA/ZFYVE26/SURF4/SRGN/HLA-DQA2/PLD1/STOM/HPSE/HLA-DMB/CD74/VAT1/NDUFC2/LIPA/LDLR/RHEB/MREG/GALNS/TMEM63A/CLCN6/ATP11C/VNN1/CCT2/MGST1/RNASE2/CAT/EGF/DYNC1H1/MAPK1/HLA-DQB2/PLEKHM1	CC
Golgi-associated vesicle membrane	15/828	102/18675	4.2198e-05	0.000662251	0.000523963	15	HLA-DPA1/HLA-E/HLA-DPB1/HLA-DRA/NCALD/HLA-F/HLA-DRB1/HLA-DRB5/COPG2/CLTCL1/HLA-DQA2/CD74/SREBF2/CNIH3/HLA-DQB2	CC
type I interferon production	17/802	125/17910	4.22298e-05	0.00181968	0.00155158	17	IFIH1/UBE2L6/STAT1/DDX58/TRIM25/IFI16/DHX58/CREBBP/REL/IRF7/EP300/ISG15/TAX1BP1/HERC5/LILRB1/NFKB2/MYD88	BP
regulation of immune effector process	39/802	441/17910	4.22953e-05	0.00181968	0.00155158	39	IFIT1/PARP9/DDX60/DTX3L/SEC14L1/STAT1/DDX58/DHX58/RSAD2/LAG3/APOBEC3G/SERPINB9/APOBEC3F/CD300A/LYN/IL27RA/HLA-E/F2RL1/KIR2DL4/CEACAM1/HLA-F/RC3H2/TNFRSF1B/TRIM44/HFE/HLA-DMB/ANGPT1/HERC5/CD74/STXBP1/CD40/PTPRC/LILRB1/FZD5/VAV1/IL15/IL12RB1/CRTAM/THOC1	BP
secretion	104/802	1584/17910	4.25499e-05	0.00181968	0.00155158	104	IFIH1/OAS2/GBP1/DDX58/MEF2C/RSAD2/PPIA/PSMA2/TCF7L2/ARRB1/CD34/NOTCH1/PANX1/CD300A/LYN/IL27RA/HLA-E/AZU1/ENG/NPR3/ITGB6/VCL/GBP5/ITPR1/NIT2/SRC/ARHGAP9/F2RL1/CANT1/CBL/TLR1/MS4A3/SERPINB6/F2R/CD274/PPFIA1/CHRNA6/NCOR2/CEACAM1/CLEC9A/OTOF/HLA-F/WNK1/RNASE3/ACE/CTSG/CD109/SURF4/TNFRSF1B/SRGN/PECAM1/HFE/MANF/PLD1/PRSS12/STOM/HPSE/ISG15/DDR1/ANGPT1/STK10/ARG2/CD74/NME2/STXBP1/VAT1/INHBA/NDUFC2/PDIA4/…	BP
negative regulation of leukocyte mediated immunity	10/802	48/17910	4.26251e-05	0.00181968	0.00155158	10	SERPINB9/CD300A/HLA-E/KIR2DL4/CEACAM1/HLA-F/HFE/PTPRC/LILRB1/THOC1	BP
regulation of natural killer cell mediated cytotoxicity	9/802	39/17910	4.36708e-05	0.00185237	0.00157946	9	LAG3/SERPINB9/HLA-E/KIR2DL4/CEACAM1/HLA-F/LILRB1/VAV1/CRTAM	BP
MHC class II receptor activity	5/795	10/16967	4.61562e-05	0.00627027	0.00563971	5	HLA-DPA1/HLA-DRA/HLA-DOA/HLA-DQA2/HLA-DQB2	MF
adherens junction	42/828	496/18675	4.78439e-05	0.000735839	0.000582185	42	PXN/IRF2/PPIA/LAP3/NOTCH1/LIMS1/LMLN/LYN/PDIA3/CALR/P4HB/XIRP2/ENG/ITGB6/VCL/JAK1/CBL/CASS4/PPFIA1/CEACAM1/SLC9A1/NDRG1/SSX2IP/PARVB/RPL6/CD99L2/FAT2/FHL1/HSPA5/RPS7/ARMC5/PTPRC/PARK7/ICAM1/HSP90B1/ADD1/TLN1/CORO1C/CAT/RPL31/ALCAM/MAPK1	CC
protein localization	147/802	2417/17910	4.98893e-05	0.00210266	0.00179287	147	IFIT1/IFIH1/PARP9/DTX3L/GBP1/TAP2/DDX58/RTP4/PARL/RSAD2/PPIA/TCF7L2/ARRB1/SEC61G/PACS1/TAP1/ANKRD13A/APOC2/CD34/LIMS1/RPGR/CPSF4/PANX1/PRKCH/LYN/KIF13B/IL27RA/CALR/EPHB2/HLA-E/HNRNPA2B1/ITGB6/VCL/GBP5/RANGRF/ITPR1/TCTN1/SRC/F2RL1/PTP4A3/TLR1/SYNE1/F2R/PABPN1/MTX2/IL10RA/CD274/CENPJ/PPFIA1/NPC1/SP100/MFHAS1/CLEC9A/MX2/NCBP2/TIMM17A/SIX3/CLSTN1/COPG2/SARNP/GBP2/CLTCL1/TNFRSF1B/SRGN/CCT6A/HFE/HSD17B…	BP
platelet activation	19/802	152/17910	5.0308e-05	0.00210689	0.00179648	19	ARRB1/PRKCH/LYN/PLSCR1/VCL/ITPR1/SRC/UBASH3B/F2R/CEACAM1/PDPN/PEAR1/STXBP1/CD40/VAV1/TLN1/ITPR3/FERMT3/MAPK1	BP
anchoring junction	43/828	514/18675	5.1692e-05	0.00077734	0.00061502	43	PXN/IRF2/PPIA/LAP3/NOTCH1/LIMS1/LMLN/LYN/PDIA3/CALR/P4HB/XIRP2/ENG/ITGB6/VCL/JAK1/CBL/CASS4/PPFIA1/CEACAM1/SLC9A1/NDRG1/SSX2IP/PARVB/RPL6/CD99L2/FAT2/FHL1/HSPA5/RPS7/ARMC5/CDSN/PTPRC/PARK7/ICAM1/HSP90B1/ADD1/TLN1/CORO1C/CAT/RPL31/ALCAM/MAPK1	CC
regulation of response to stress	104/802	1592/17910	5.20388e-05	0.00215757	0.00183969	104	IFIT1/IFIH1/PARP9/ADAR/PARP14/EIF2AK2/DDX60/DTX3L/SEC14L1/STAT1/DDX58/USP18/FAM168A/TAF9/IFI16/DHX58/MEF2C/RSAD2/LAG3/APOBEC3G/PSMA2/SERPINB9/CD34/APOBEC3F/CREBBP/CD300A/LYN/PLSCR1/CLEC7A/STK24/PSMB9/P4HB/HLA-E/IL6ST/SOD2/F3/TAB2/GBP5/TRIAP1/SRC/JAK1/UBASH3B/F2RL1/CDKN2A/TLR1/F2R/IRF7/NEK6/CHCHD2/KIR2DL4/FOXO1/RNASEH2B/DNAJC2/CEACAM1/PIAS1/MFHAS1/HLA-F/UIMC1/CD109/GFI1/ATF4/EP300/INPP5F/TNFRSF1B/…	BP
peptide antigen binding	8/795	30/16967	5.23081e-05	0.00627027	0.00563971	8	TAP1/HLA-DPA1/HLA-E/HLA-DPB1/HLA-DRA/HLA-F/HLA-DRB1/HLA-DRB5	MF
cellular response to lipid	47/802	575/17910	5.24579e-05	0.00215757	0.00183969	47	CMPK2/STAR/NRIP1/MEF2C/SGMS1/CXCL10/LYN/CALR/BUD31/KCNMB1/SRD5A1/SRC/TBX1/AKAP13/PABPN1/CBX3/NPC1/NR2C1/FOXO1/CDK7/NCOR2/PIAS1/CTSG/NR1I2/GFI1/EP300/TNFRSF1B/LATS1/NCOA3/RARG/HNRNPD/NME2/INHBA/ESR1/CD40/RORC/PARK7/LILRB1/SETX/ICAM1/LDLR/IL15/LILRB2/LRP6/CCR5/TBXA2R/MAPK1	BP
cellular response to biotic stimulus	23/802	206/17910	5.24964e-05	0.00215757	0.00183969	23	CMPK2/STAR/MEF2C/SGMS1/CXCL10/LYN/SRC/TLR1/PABPN1/CTSG/GFI1/TNFRSF1B/HSPA5/CD40/LILRB1/ATG10/ICAM1/FZD5/LILRB2/TLR6/CCR5/TBXA2R/MAPK1	BP
pICln-Sm protein complex	4/828	6/18675	5.35748e-05	0.00077734	0.00061502	4	SNRPF/SNRPD1/SNRPD2/SNRPE	CC
MHC class I peptide loading complex	4/828	6/18675	5.35748e-05	0.00077734	0.00061502	4	TAP2/TAP1/PDIA3/CALR	CC
regulation of T cell activation	30/802	307/17910	5.35997e-05	0.00218932	0.00186676	30	LAG3/ZMIZ1/CD300A/LYN/HLA-DPA1/HLA-E/HLA-DPB1/IL6ST/SRC/ITPKB/CD274/CEACAM1/ICOSLG/RC3H2/HLA-DOA/TNFRSF1B/HFE/HLA-DMB/ARG2/CD74/BTN2A2/TNFSF8/PTPRC/LILRB1/VAV1/IL15/LILRB2/VNN1/NFATC2/IL12RB1	BP
response to lipid	65/802	883/17910	5.44692e-05	0.00221118	0.0018854	65	TRIM25/CMPK2/STAR/NRIP1/MEF2C/SGMS1/CXCL10/LYN/CALR/ENG/BUD31/TAB2/KCNMB1/SRD5A1/SRC/TBX1/AKAP13/CBL/NCOA2/F2R/PABPN1/IL10RA/CBX3/NPC1/NR2C1/FOXO1/CDK7/NCOR2/PTGIR/PIAS1/RGS9/CTSG/NR1I2/GFI1/EP300/TNFRSF1B/LATS1/NCOA3/RARG/HNRNPD/NME2/STXBP1/INHBA/ESR1/CD40/RORC/PARK7/LILRB1/SETX/ICAM1/NFKB2/LDLR/IL15/LILRB2/LRP6/PTPRU/STAT3/CCR5/PTGER4/TBXA2R/MGST1/CAT/CRLS1/MAPK1/HNRNPA0	BP
MHC class II protein complex binding	6/795	16/16967	5.54919e-05	0.00627027	0.00563971	6	HLA-DMA/HLA-DRA/HLA-DRB1/HLA-DOA/HLA-DMB/CD74	MF
cellular protein modification process	218/802	3851/17910	5.59211e-05	0.0022426	0.0019122	218	IFIH1/PARP9/ADAR/PARP14/EIF2AK2/RNF213/DTX3L/GBP1/UBE2L6/PARP12/DDX58/TRIM25/CTDSP2/HERC6/USP18/HDAC7/UBE2Q2/N4BP1/KLHL5/TAF9/CCNA1/MEF2C/CAMK1D/PPIA/PSMA2/ARRB1/ST6GAL1/ELFN2/CXCL10/NOTCH1/TESK2/APOL1/KSR1/PLCL2/MAP3K14/CREBBP/RBPMS/PRKCH/CD300A/LYN/SUMF2/ALG5/STAT2/STK24/PSMB9/P4HB/EPHB2/IL6ST/AZU1/LONRF1/BAZ2A/DAPK1/ENG/TAB2/QPCTL/TET1/MST1/SRC/ITPKB/TBX1/JAK1/AKAP13/COPS6/F2RL1/KDM1B/DBF4/CBL…	BP
protein modification process	218/802	3851/17910	5.59211e-05	0.0022426	0.0019122	218	IFIH1/PARP9/ADAR/PARP14/EIF2AK2/RNF213/DTX3L/GBP1/UBE2L6/PARP12/DDX58/TRIM25/CTDSP2/HERC6/USP18/HDAC7/UBE2Q2/N4BP1/KLHL5/TAF9/CCNA1/MEF2C/CAMK1D/PPIA/PSMA2/ARRB1/ST6GAL1/ELFN2/CXCL10/NOTCH1/TESK2/APOL1/KSR1/PLCL2/MAP3K14/CREBBP/RBPMS/PRKCH/CD300A/LYN/SUMF2/ALG5/STAT2/STK24/PSMB9/P4HB/EPHB2/IL6ST/AZU1/LONRF1/BAZ2A/DAPK1/ENG/TAB2/QPCTL/TET1/MST1/SRC/ITPKB/TBX1/JAK1/AKAP13/COPS6/F2RL1/KDM1B/DBF4/CBL…	BP
steroid hormone receptor binding	14/795	88/16967	5.59846e-05	0.00627027	0.00563971	14	NRIP1/ARRB1/CALR/SRC/CDK7/NCOR2/PIAS1/EP300/LATS1/NCOA3/STRN/ESR1/PARK7/STAT3	MF
T cell receptor signaling pathway	21/802	180/17910	5.79121e-05	0.00230846	0.00196835	21	GBP1/PSMA2/CD300A/HLA-DPA1/PSMB9/HLA-DPB1/TAB2/HLA-DRA/CEACAM1/HLA-DRB1/HLA-DRB5/WNK1/RC3H2/HLA-DQA2/BTN2A2/PTPRC/PSMC1/PHPT1/BTN3A1/MAPK1/HLA-DQB2	BP
vacuole	56/828	737/18675	6.08279e-05	0.0008642	0.000683742	56	DTX3L/IFITM3/ARRB1/CD34/HLA-DMA/LYN/GIMAP5/HLA-DPA1/HLA-DPB1/TMEM138/AZU1/HLA-DRA/SRC/CBL/NPC1/LRBA/ADRB2/HLA-F/HLA-DRB1/HLA-DRB5/HTT/RNASE3/ACE/CTSG/HLA-DOA/ZFYVE26/SURF4/SRGN/HLA-DQA2/PLD1/STOM/HPSE/HLA-DMB/SBF2/CD74/VAT1/NDUFC2/LIPA/LDLR/RHEB/DLD/MREG/GALNS/TMEM63A/CLCN6/ATP11C/VNN1/CCT2/MGST1/RNASE2/CAT/EGF/DYNC1H1/MAPK1/HLA-DQB2/PLEKHM1	CC
positive regulation of multicellular organismal process	112/802	1750/17910	6.13994e-05	0.00243281	0.00207438	112	IFIH1/EIF2AK2/DDX60/SEC14L1/STAT1/DDX58/HDAC7/STAR/BEND6/IFI16/DHX58/MEF2C/RSAD2/CAMK1D/TCF7L2/APOC2/ZMIZ1/CD34/NOTCH1/IRX3/PANX1/CREBBP/PRKCH/LYN/SMTNL1/HLA-DPA1/IL27RA/CALR/EPHB2/HLA-E/IFITM1/HLA-DPB1/IL6ST/AZU1/SOD2/HPN/ENG/F3/PROM1/GBP5/SCD/SRC/ITPKB/TBX1/JAK1/F2RL1/TLR1/F2R/IRF7/BIN1/CD274/KIR2DL4/CEACAM1/SLC9A1/ADRB2/CLEC9A/HLA-F/CMKLR1/ATF4/EP300/TNFRSF1B/ZBTB46/HPSE/ISG15/SP1/PDPN/ANGPT1/…	BP
coated vesicle membrane	20/828	169/18675	6.18088e-05	0.0008642	0.000683742	20	REEP6/HLA-DPA1/HLA-E/HLA-DPB1/HLA-DRA/NCALD/ADRB2/HLA-F/HLA-DRB1/HLA-DRB5/COPG2/CLTCL1/HLA-DQA2/CD74/SREBF2/FZD5/LDLR/CNIH3/EGF/HLA-DQB2	CC
antigen processing and presentation of endogenous peptide antigen	5/802	11/17910	6.55577e-05	0.00258212	0.00220169	5	TAP2/TAP1/HLA-E/HLA-F/HFE	BP
regulation of cell killing	13/802	82/17910	6.74291e-05	0.00264011	0.00225114	13	LAG3/SERPINB9/HLA-E/F2RL1/KIR2DL4/CEACAM1/HLA-F/PTPRC/LILRB1/ICAM1/VAV1/IL12RB1/CRTAM	BP
myeloid leukocyte mediated immunity	45/802	549/17910	7.06504e-05	0.00273775	0.0023344	45	DDX58/PPIA/PSMA2/SERPINB9/CD300A/LYN/HLA-E/AZU1/VCL/NIT2/ARHGAP9/F2RL1/CANT1/CBL/MS4A3/SERPINB6/CEACAM1/RNASE3/ACE/CTSG/SURF4/TNFRSF1B/PECAM1/PLD1/STOM/HPSE/STK10/NME2/STXBP1/VAT1/NDUFC2/QSOX1/PTPRC/PRDX4/LILRB2/GALNS/TMEM63A/CFD/VNN1/CCT2/MGST1/RNASE2/CAT/DYNC1H1/MAPK1	BP
regulation of protein modification process	110/802	1718/17910	7.07505e-05	0.00273775	0.0023344	110	PARP9/ADAR/PARP14/EIF2AK2/DTX3L/GBP1/CTDSP2/N4BP1/ARRB1/ELFN2/CXCL10/NOTCH1/KSR1/PLCL2/MAP3K14/RBPMS/CD300A/LYN/STAT2/EPHB2/IL6ST/AZU1/ENG/TAB2/TET1/MST1/SRC/ITPKB/TBX1/AKAP13/F2RL1/DBF4/CDKN2A/C3orf33/ROPN1L/F2R/NOTCH2/WDR61/CASS4/NDUFS4/FOXO1/PRKRIP1/CDK7/CCNY/PRDM12/CEACAM1/PIAS1/MFHAS1/ADRB2/HTT/WNK1/ACE/TNFSF15/CD109/GFI1/EP300/INPP5F/TRIM44/PECAM1/HFE/LATS1/ISG15/FNIP2/NDFIP2/ANGPT1/ALK/HER…	BP
regulation of biological quality	208/802	3661/17910	7.18502e-05	0.00275493	0.00234904	208	IFIT1/OAS2/ADAR/OAS1/MOV10/STAT1/IFI6/NANOS1/STAR/TAF9/NRIP1/MEF2C/PIWIL4/IRF2/NUCB2/PSMA2/SLC9A7/TCF7L2/ARRB1/APOC2/FGD6/CRTC3/ATP10A/CD34/CXCL10/IRX5/NOTCH1/CHRNB1/IRX3/PLCL2/JPH4/CREBBP/PRKCH/SLC38A1/DHRS11/LYN/SMTNL1/PLSCR1/PDIA3/CALR/PSMB9/P4HB/EPHB2/AZU1/SOD2/HPN/F3/HNRNPA2B1/ARAP1/PROM1/NPR3/KCNMB1/SRD5A1/VCL/TRIAP1/RANGRF/SCD/ITPR1/SRC/ITPKB/UBASH3B/F2RL1/PTP4A3/NCALD/SYNE1/F2R/IL10RA/BIN…	BP
regulation of hemopoiesis	40/802	468/17910	7.20701e-05	0.00275493	0.00234904	40	EIF2AK2/MOV10/STAT1/MEF2C/LAG3/PSMA2/HMGB3/ZMIZ1/NOTCH1/CREBBP/LYN/PSMB9/ITPKB/UBASH3B/NOTCH2/IRF7/WDR61/CEACAM1/ACE/RC3H2/HLA-DOA/EP300/ZBTB46/ISG15/CD74/RARG/NME2/INHBA/BTN2A2/LRRC17/PTPRC/LILRB1/PSMC1/IL15/LILRB2/STAT3/ATP11C/VNN1/NFATC2/IL12RB1	BP
I-kappaB kinase/NF-kappaB signaling	26/802	253/17910	7.24432e-05	0.00275493	0.00234904	26	IFIT5/APOL3/STAT1/TRIM25/MAP3K14/RHOC/CASP10/SECTM1/TAB2/AKAP13/F2RL1/CANT1/REL/F2R/NEK6/NDFIP2/TLE1/ANGPT1/CD74/ESR1/CD40/TMED4/PRDX4/MYD88/TLR6/SHISA5	BP
cellular response to molecule of bacterial origin	21/802	183/17910	7.37398e-05	0.00278821	0.00237742	21	CMPK2/STAR/MEF2C/SGMS1/CXCL10/LYN/SRC/TLR1/PABPN1/CTSG/GFI1/TNFRSF1B/CD40/LILRB1/ICAM1/FZD5/LILRB2/TLR6/CCR5/TBXA2R/MAPK1	BP
Golgi membrane	53/828	691/18675	7.50564e-05	0.00101289	0.000801386	53	GBP1/GBP4/CHST7/SLC9A7/CALN1/ARRB1/ST6GAL1/SGMS1/NOTCH1/HLA-DPA1/HLA-E/HLA-DPB1/ARAP1/QPCTL/HLA-DRA/GBP5/CANT1/NOTCH2/RGP1/AGPAT3/CYTH4/GBP3/ST3GAL3/CLCN3/HLA-F/HLA-DRB1/HLA-DRB5/CLSTN1/COPG2/TRAPPC2L/GBP2/SURF4/HLA-DQA2/PLD1/UST/FUT4/NDFIP2/GIMAP1/CD74/SREBF2/QSOX1/GALNT11/FZD5/ZDHHC20/RHEB/SLC35B4/ST3GAL1/CNIH3/GOLGA2/TMEM87A/ST3GAL4/IL15RA/HLA-DQB2	CC
Golgi-associated vesicle	18/828	145/18675	7.62549e-05	0.00101289	0.000801386	18	PACS1/HLA-DPA1/HLA-E/HLA-DPB1/HLA-DRA/NCALD/HLA-F/HLA-DRB1/HLA-DRB5/COPG2/CLTCL1/HLA-DQA2/CD74/SREBF2/CNIH3/PACSIN1/GOLGA2/HLA-DQB2	CC
mitochondrial membrane part	22/828	199/18675	7.63951e-05	0.00101289	0.000801386	22	STAR/NDUFS5/LYN/COX7A2L/NDUFV2/MTX2/BDH1/NDUFS4/UQCRFS1/TIMM17A/CHCHD3/COX7B/NDUFB2/BNIP3/NDUFA4/NDUFC2/PARK7/NDUFA5/NDUFA2/ABCB10/TOMM5/SYNJ2BP	CC
regulation of cellular component organization	142/802	2340/17910	7.66881e-05	0.00288321	0.00245842	142	EIF2AK2/GBP1/MOV10/PXN/NANOS1/PARL/TAF9/MEF2C/CAMK1D/ARRB1/ANKRD13A/APOC2/FGD6/ATP10A/CXCL10/NOTCH1/WASF2/LIMS1/CNTROB/PRKCH/CD300A/LYN/RHOC/KIF13B/STAT2/CALR/STK24/EPHB2/AZU1/HPN/HNRNPA2B1/ARAP1/TET1/GBP5/TRIAP1/RANGRF/SRC/AKAP13/F2RL1/CBL/CDKN2A/NOTCH2/WDR61/IL10RA/BIN1/NEK6/CASS4/CENPJ/HNRNPA1/PPFIA1/VDAC3/MAP6D1/PRDM12/CEACAM1/SLC9A1/ELN/ADRB2/HTT/DOCK11/ACE/CLSTN1/GFI1/PARVB/SURF4/EP300/INPP…	BP
response to endoplasmic reticulum stress	26/802	254/17910	7.73602e-05	0.00289205	0.00246596	26	EIF2AK2/TRIM25/CTDSP2/ERLIN1/ASNS/CALR/P4HB/ITPR1/SRPRB/ATF4/EP300/DNAJB11/MANF/TOR1A/EXTL2/UFC1/HSPA5/PARK7/TBL2/ATG10/HSP90B1/ADD1/TLN1/UBXN8/DERL2/PDIA6	BP
positive regulation of signal transduction	103/802	1591/17910	8.07557e-05	0.00300202	0.00255973	103	PARP9/PARP14/EIF2AK2/DDX60/IFIT5/APOL3/TRIM25/DHX58/RSAD2/PSMA2/TCF7L2/ARRB1/ZMIZ1/NOTCH1/KSR1/LIMS1/MAP3K14/CREBBP/RBPMS/PRKCH/CD300A/LYN/RHOC/PDIA3/CALR/CASP10/PSMB9/EPHB2/MAML2/IL6ST/SECTM1/ENG/BUD31/F3/ARAP1/TAB2/SRC/ITPKB/TBX1/AKAP13/F2RL1/CANT1/CBL/PTP4A3/REL/TLR1/F2R/NOTCH2/IRF7/IL10RA/NEK6/NR2C1/SLC9A1/MFHAS1/ADRB2/HTT/WNK1/RGS9/TNFSF15/RC3H2/GFI1/EP300/TRIM44/MLLT3/PECAM1/HFE/HINT1/HPSE/…	BP
regulation of natural killer cell mediated immunity	9/802	42/17910	8.14593e-05	0.00301126	0.00256761	9	LAG3/SERPINB9/HLA-E/KIR2DL4/CEACAM1/HLA-F/LILRB1/VAV1/CRTAM	BP
regulation of protein metabolic process	160/802	2700/17910	8.33819e-05	0.00306521	0.00261361	160	PARP9/ADAR/PARP14/EIF2AK2/DTX3L/GBP1/MOV10/CTDSP2/IFI6/NANOS1/PARL/N4BP1/TAF9/IFI16/PIWIL4/LAG3/TCF7L2/ARRB1/IFT52/ELFN2/SERPINB9/CXCL10/NOTCH1/KSR1/PLCL2/MAP3K14/RBPMS/CD300A/LYN/STAT2/CALR/PSMB9/EPHB2/IL6ST/AZU1/DAPK1/HPN/ENG/F3/TAB2/TET1/MST1/TRIAP1/SRC/ITPKB/TBX1/AKAP13/F2RL1/DBF4/CDKN2A/C3orf33/TLR1/SERPINB6/ROPN1L/F2R/NOTCH2/WDR61/BIN1/CASS4/NDUFS4/RGP1/FOXO1/PRKRIP1/CDK7/CCNY/SAMD4A/PRDM12…	BP
peptide antigen assembly with MHC class II protein complex	3/802	3/17910	8.94711e-05	0.00323917	0.00276194	3	HLA-DMA/HLA-DRA/HLA-DMB	BP
Fc receptor mediated inhibitory signaling pathway	3/802	3/17910	8.94711e-05	0.00323917	0.00276194	3	LYN/LILRB1/LILRB2	BP
regulation of JAK-STAT cascade	16/802	120/17910	8.95826e-05	0.00323917	0.00276194	16	PARP9/PARP14/NOTCH1/CD300A/LYN/IL6ST/F2R/IL10RA/INPP5F/PECAM1/CD40/PTPRC/IL15/STAP2/STAT3/EGF	BP
focal adhesion	35/828	397/18675	9.11648e-05	0.00118823	0.000940112	35	PXN/IRF2/PPIA/LAP3/LIMS1/LMLN/PDIA3/CALR/P4HB/XIRP2/ENG/ITGB6/VCL/JAK1/CBL/CASS4/PPFIA1/SLC9A1/PARVB/RPL6/CD99L2/FHL1/HSPA5/RPS7/ARMC5/PTPRC/ICAM1/HSP90B1/ADD1/TLN1/CORO1C/CAT/RPL31/ALCAM/MAPK1	CC
regulation of localization	159/802	2688/17910	9.67759e-05	0.00348025	0.0029675	159	IFIH1/PARP9/OAS2/DTX3L/GBP1/DDX58/HDAC7/PARL/MEF2C/RSAD2/CAMK1D/PPIA/TCF7L2/ARRB1/ANKRD13A/APOC2/CD34/CXCL10/NOTCH1/REEP6/PANX1/JPH4/PRKCH/CD300A/ROBO4/IL16/LYN/RHOC/IL27RA/CALR/STK24/MMP28/EPHB2/HLA-E/IFITM1/AZU1/SOD2/DAPK1/ENG/F3/ARAP1/KCNMB1/VCL/TRIAP1/RANGRF/ITPR1/SRC/F2RL1/CBL/PTP4A3/TLR1/F2R/BIN1/ABI3/CASS4/CD274/CENPJ/PPFIA1/TTC39B/CHRNA6/CEACAM1/SLC9A1/SP100/MFHAS1/ADRB2/CLEC9A/MX2/HLA-F/…	BP
positive regulation of JAK-STAT cascade	13/802	85/17910	9.86969e-05	0.00353015	0.00301004	13	PARP9/PARP14/NOTCH1/CD300A/LYN/IL6ST/F2R/IL10RA/PECAM1/CD40/IL15/STAP2/STAT3	BP
cell-substrate adherens junction	35/828	399/18675	0.000100705	0.00126699	0.00100242	35	PXN/IRF2/PPIA/LAP3/LIMS1/LMLN/PDIA3/CALR/P4HB/XIRP2/ENG/ITGB6/VCL/JAK1/CBL/CASS4/PPFIA1/SLC9A1/PARVB/RPL6/CD99L2/FHL1/HSPA5/RPS7/ARMC5/PTPRC/ICAM1/HSP90B1/ADD1/TLN1/CORO1C/CAT/RPL31/ALCAM/MAPK1	CC
regulation of Ras protein signal transduction	23/802	215/17910	0.000101499	0.00361086	0.00307886	23	ARRB1/FGD6/NOTCH1/LYN/EPHB2/ITPKB/AKAP13/F2RL1/CBL/F2R/NOTCH2/CYTH4/SSX2IP/PLEKHG2/DNMBP/MADD/RASA3/VAV1/FGD5/MYO9B/SYNGAP1/SPATA13/HEG1	BP
clathrin-coated vesicle membrane	15/828	110/18675	0.000102385	0.00126699	0.00100242	15	REEP6/HLA-DPA1/HLA-DPB1/HLA-DRA/NCALD/ADRB2/HLA-DRB1/HLA-DRB5/CLTCL1/HLA-DQA2/CD74/FZD5/LDLR/EGF/HLA-DQB2	CC
2'-5'-oligoadenylate synthetase activity	3/795	3/16967	0.0001025	0.0104363	0.00938681	3	OAS3/OAS2/OAS1	MF
antigen processing and presentation of exogenous peptide antigen via MHC class II	14/802	97/17910	0.000102883	0.0036405	0.00310414	14	LAG3/HLA-DMA/HLA-DPA1/HLA-DPB1/HLA-DRA/HLA-DRB1/HLA-DRB5/HLA-DOA/HLA-DQA2/HLA-DMB/CD74/CANX/DYNC1H1/HLA-DQB2	BP
endosome membrane	39/828	464/18675	0.000103347	0.00126699	0.00100242	39	DTX3L/IFITM3/SLC9A7/HLA-DMA/PDIA3/HLA-DPA1/HLA-E/HLA-DPB1/TAB2/HLA-DRA/IRF7/CD274/KIR2DL4/NPC1/ADRB2/SLC9A9/CLCN3/HLA-F/HLA-DRB1/HLA-DRB5/NDRG1/HLA-DOA/INPP5F/HLA-DQA2/PLD1/HLA-DMB/NDFIP2/SBF2/FZD5/MYD88/LDLR/MREG/LRP6/CORO1C/CLCN6/MITD1/INSR/HLA-DQB2/PLEKHM1	CC
coated vesicle	26/828	261/18675	0.000103798	0.00126699	0.00100242	26	PACS1/REEP6/HLA-DPA1/HLA-E/HLA-DPB1/HLA-DRA/NCALD/ADRB2/ASTN1/HLA-F/HLA-DRB1/HLA-DRB5/COPG2/CLTCL1/INPP5F/HLA-DQA2/CD74/SREBF2/CLINT1/FZD5/LDLR/CNIH3/PACSIN1/GOLGA2/EGF/HLA-DQB2	CC
regulation of defense response	64/802	885/17910	0.000103967	0.00365932	0.00312019	64	IFIT1/IFIH1/PARP9/ADAR/PARP14/DDX60/DTX3L/SEC14L1/STAT1/DDX58/USP18/IFI16/DHX58/MEF2C/RSAD2/LAG3/APOBEC3G/PSMA2/SERPINB9/APOBEC3F/CREBBP/CD300A/LYN/PLSCR1/CLEC7A/PSMB9/HLA-E/IL6ST/TAB2/GBP5/SRC/JAK1/F2RL1/TLR1/IRF7/KIR2DL4/CEACAM1/PIAS1/MFHAS1/HLA-F/GFI1/EP300/TNFRSF1B/TRIM44/TRAFD1/ARG2/HERC5/ESR1/CD300LF/PTPRC/PARK7/LILRB1/PSMC1/VAV1/MYD88/LDLR/IL15/HSP90B1/TLR6/CEBPA/COCH/PTGER4/IL12RB1/CRTAM	BP
positive regulation of signaling	110/802	1736/17910	0.000107516	0.0037505	0.00319793	110	PARP9/PARP14/EIF2AK2/DDX60/IFIT5/APOL3/TRIM25/DHX58/RSAD2/PSMA2/TCF7L2/ARRB1/ZMIZ1/NOTCH1/KSR1/LIMS1/MAP3K14/CREBBP/RBPMS/PRKCH/CD300A/LYN/RHOC/PDIA3/CALR/CASP10/PSMB9/EPHB2/MAML2/IL6ST/SECTM1/ENG/BUD31/F3/ARAP1/TAB2/SRC/ITPKB/TBX1/AKAP13/F2RL1/CANT1/CBL/PTP4A3/REL/TLR1/F2R/NOTCH2/IRF7/IL10RA/NEK6/NR2C1/SLC9A1/MFHAS1/ADRB2/HTT/SLC8A3/WNK1/RGS9/TNFSF15/RC3H2/GFI1/EP300/INPP5F/TRIM44/MLLT3/PECAM1/H…	BP
positive regulation of cell activation	30/802	319/17910	0.000107692	0.0037505	0.00319793	30	MEF2C/ZMIZ1/LYN/HLA-DPA1/HLA-E/HLA-DPB1/IL6ST/SRC/ITPKB/F2RL1/CD274/HLA-F/ICOSLG/HLA-DMB/PDPN/CD74/STXBP1/BTN2A2/CD40/PTPRC/LILRB1/VAV1/IL15/LILRB2/TLR6/CEBPA/ATP11C/VNN1/NFATC2/IL12RB1	BP
cellular response to topologically incorrect protein	17/802	135/17910	0.000112431	0.00389504	0.00332118	17	EIF2AK2/CTDSP2/ASNS/CALR/SRPRB/ATF4/EP300/DNAJB11/TOR1A/EXTL2/HSPA5/TBL2/HSP90B1/ADD1/TLN1/DERL2/PDIA6	BP
cellular response to external stimulus	30/802	320/17910	0.000113894	0.0039252	0.00334689	30	EIF2AK2/IFI16/MAP3K14/LYN/ASNS/STK24/ENG/SRD5A1/CBL/HNRNPA1/FOXO1/SLC9A1/ATF4/HFE/BNIP3/HSPA5/SREBF2/CD40/SIPA1/PTPRC/CASP5/TBL2/ICAM1/MYD88/IL15/TNFRSF8/HSP90B1/PTGER4/FOLR2/MAPK1	BP
positive regulation of leukocyte activation	29/802	305/17910	0.000115181	0.00394896	0.00336715	29	MEF2C/ZMIZ1/LYN/HLA-DPA1/HLA-E/HLA-DPB1/IL6ST/SRC/ITPKB/F2RL1/CD274/HLA-F/ICOSLG/HLA-DMB/CD74/STXBP1/BTN2A2/CD40/PTPRC/LILRB1/VAV1/IL15/LILRB2/TLR6/CEBPA/ATP11C/VNN1/NFATC2/IL12RB1	BP
mononuclear cell proliferation	25/802	246/17910	0.00011839	0.00403024	0.00343646	25	MEF2C/PLCL2/CD300A/HLA-DPA1/HLA-E/HLA-DPB1/IL6ST/CD274/ICOSLG/ACE/RC3H2/TNFRSF1B/HLA-DMB/ARG2/CD74/BTN2A2/CD40/TNFSF8/PTPRC/LILRB1/IL15/LILRB2/BTN3A1/NFATC2/IL12RB1	BP
regulation of cell communication	203/802	3589/17910	0.000118769	0.00403024	0.00343646	203	PARP9/ADAR/PARP14/EIF2AK2/RNF213/DDX60/GBP1/IFIT5/APOL3/SEC14L1/STAT1/TRIM25/IFI6/USP18/PXN/HDAC7/STAR/BEND6/TAF9/DHX58/MEF2C/RSAD2/PSMA2/TCF7L2/ARRB1/FGD6/ZMIZ1/SGMS1/CRTC3/CXCL10/NOTCH1/KSR1/LIMS1/PLCL2/LY6E/MAP3K14/JPH4/CREBBP/RBPMS/PRKCH/CD300A/IL16/LYN/RHOC/PLSCR1/PDIA3/CALR/CASP10/PSMB9/P4HB/EPHB2/MAML2/IL6ST/SECTM1/SOD2/DAPK1/ENG/BUD31/F3/ARAP2/ARAP1/TAB2/TRIAP1/RANGRF/ITPR1/TCTN1/SRC/ITPK…	BP
cellular response to unfolded protein	16/802	123/17910	0.000120563	0.00405488	0.00345746	16	EIF2AK2/CTDSP2/ASNS/CALR/SRPRB/ATF4/EP300/DNAJB11/EXTL2/HSPA5/TBL2/HSP90B1/ADD1/TLN1/DERL2/PDIA6	BP
cellular response to stress	119/802	1914/17910	0.000120721	0.00405488	0.00345746	119	PARP9/EIF2AK2/DTX3L/UBE2L6/TRIM25/CTDSP2/PXN/FAM168A/TAF9/IFI16/MEF2C/CETN2/PSMA2/MORF4L2/ERLIN1/CD34/CXCL10/NOTCH1/CREBBP/LYN/ASNS/CALR/STK24/PSMB9/P4HB/SOD2/DAPK1/TAB2/KCNMB1/SRD5A1/TRIAP1/ITPR1/SRC/COPS6/F2RL1/CBL/CDKN2A/SERPINB6/HMGN1/IRF7/NEK6/CHCHD2/CBX3/HNRNPA1/KIR2DL4/FOXO1/RNASEH2B/CDK7/DNAJC2/SLC9A1/SP100/MFHAS1/SPATA18/NDRG1/UIMC1/SRPRB/SLC8A3/RPS27L/ATF4/ZFYVE26/EP300/INPP5F/TNFRSF1B/…	BP
positive regulation of response to cytokine stimulus	10/802	54/17910	0.000122331	0.00408822	0.00348589	10	IFIH1/PARP9/PARP14/DDX58/TAF9/IRF7/GFI1/TRIM44/CD74/CD300LF	BP
regulation of multicellular organismal process	181/802	3144/17910	0.000124895	0.00412584	0.00351797	181	IFIH1/OAS2/EIF2AK2/DDX60/GBP1/UBE2L6/MOV10/SEC14L1/STAT1/DDX58/TRIM25/HDAC7/TRPS1/STAR/BEND6/IFI16/DHX58/MEF2C/RSAD2/CAMK1D/LAG3/PSMA2/TCF7L2/ARRB1/HMGB3/APOC2/ZMIZ1/CD34/CXCL10/IRX5/NOTCH1/IRX3/PLCL2/PANX1/JPH4/CREBBP/PRKCH/LYN/SMTNL1/KIF13B/HLA-DPA1/IL27RA/CALR/STK24/PSMB9/EPHB2/HLA-E/IFITM1/HLA-DPB1/IL6ST/AZU1/SOD2/HPN/ENG/F3/PROM1/NPR3/ITGB6/GBP5/RANGRF/SCD/ITPR1/SRC/ITPKB/TBX1/JAK1/UBASH3B/F…	BP
toxin transport	8/802	35/17910	0.000125102	0.00412584	0.00351797	8	CCT6B/MTMR12/CD274/BNIP3/HSPA5/LRP6/RAB28/CCT2	BP
common myeloid progenitor cell proliferation	4/802	7/17910	0.000125328	0.00412584	0.00351797	4	ITPKB/CEACAM1/UNCX/FBXO4	BP
cell-substrate junction	35/828	404/18675	0.000128617	0.00154542	0.00122271	35	PXN/IRF2/PPIA/LAP3/LIMS1/LMLN/PDIA3/CALR/P4HB/XIRP2/ENG/ITGB6/VCL/JAK1/CBL/CASS4/PPFIA1/SLC9A1/PARVB/RPL6/CD99L2/FHL1/HSPA5/RPS7/ARMC5/PTPRC/ICAM1/HSP90B1/ADD1/TLN1/CORO1C/CAT/RPL31/ALCAM/MAPK1	CC
regulation of molecular function	177/802	3065/17910	0.000129025	0.00422653	0.00360383	177	OAS3/IFIT1/PARP9/ADAR/EIF2AK2/IFIT2/DTX3L/DDX58/TRIM25/IFI6/IFI16/MEF2C/SSBP1/CAMK1D/TCF7L2/ARRB1/APOC2/FGD6/ELFN2/SERPINB9/CXCL10/NOTCH1/KSR1/LIMS1/PLCL2/LY6E/MAP3K14/JPH4/ZNF462/PRKCH/CD300A/IL16/LYN/RHOC/PLSCR1/PSMB9/EPHB2/SECTM1/AZU1/DAPK1/BUD31/F3/HNRNPA2B1/ARAP2/ARAP1/NPR3/TAB2/MST1/TRIAP1/RANGRF/SRC/ARHGAP9/AKAP13/UBASH3B/F2RL1/DBF4/ARHGAP27/CDKN2A/C3orf33/SERPINB6/HMGN1/F2R/PABPN1/BIN1/MT…	BP
amide binding	27/795	266/16967	0.000137839	0.012865	0.0115712	27	PPIA/TAP1/HLA-DPA1/CALR/EPHB2/HLA-E/HLA-DPB1/NPR3/SRD5A1/HLA-DRA/ADRB2/HLA-F/HLA-DRB1/HLA-DRB5/CLSTN1/CD74/HADHA/INHBA/CD300LF/FZD5/LDLR/LILRB2/DLD/TLR6/MGST1/FOLR2/INSR	MF
cellular response to organic cyclic compound	43/802	532/17910	0.00013909	0.00453378	0.00386581	43	IFIT1/IFIH1/STAT1/DDX58/STAR/NRIP1/MEF2C/CALR/BUD31/KCNMB1/SRD5A1/SRC/AKAP13/CBX3/NPC1/NR2C1/FOXO1/CDK7/NCOR2/SLC9A1/PIAS1/SLC8A3/NR1I2/ATF4/EP300/LATS1/NCOA3/RARG/HNRNPD/INHBA/HSPA5/ESR1/RORC/PARK7/ICAM1/IL15/HSP90B1/LRP6/STAT3/CEBPA/FOLR2/MAPK1/P2RY13	BP
immune response-regulating cell surface receptor signaling pathway	37/802	434/17910	0.000140081	0.00454372	0.00387428	37	GBP1/MEF2C/PSMA2/WASF2/PLCL2/CREBBP/PRKCH/CD300A/LYN/KLHL6/PLSCR1/HLA-DPA1/PSMB9/HLA-DPB1/TAB2/WIPF1/HLA-DRA/SRC/CEACAM1/HLA-DRB1/HLA-DRB5/WNK1/RC3H2/EP300/HLA-DQA2/BTN2A2/CD40/PTPRC/LILRB1/PSMC1/VAV1/PHPT1/LILRB2/BTN3A1/NFATC2/MAPK1/HLA-DQB2	BP
endosomal part	41/828	504/18675	0.000141125	0.00166961	0.00132097	41	DTX3L/IFITM3/SLC9A7/HLA-DMA/PDIA3/HLA-DPA1/HLA-E/HLA-DPB1/PGA3/TAB2/HLA-DRA/IRF7/CD274/KIR2DL4/NPC1/ADRB2/SLC9A9/CLCN3/HLA-F/HLA-DRB1/HLA-DRB5/NDRG1/HLA-DOA/INPP5F/HLA-DQA2/PLD1/HLA-DMB/NDFIP2/PGA4/SBF2/FZD5/MYD88/LDLR/MREG/LRP6/CORO1C/CLCN6/MITD1/INSR/HLA-DQB2/PLEKHM1	CC
positive regulation of STAT cascade	13/802	88/17910	0.000141776	0.00456153	0.00388947	13	PARP9/PARP14/NOTCH1/CD300A/LYN/IL6ST/F2R/IL10RA/PECAM1/CD40/IL15/STAP2/STAT3	BP
viral life cycle	30/802	324/17910	0.000142038	0.00456153	0.00388947	30	OAS3/IFIT1/MX1/ADAR/EIF2AK2/OAS1/IFIT5/OASL/TRIM25/APOBEC3D/IFI16/IFITM3/RSAD2/APOBEC3G/PPIA/APOBEC3F/PLSCR1/P4HB/IFITM1/ITGB6/NPC1/ISG20/STOM/ISG15/CD74/ICAM1/LDLR/CCR5/IFI27/PARP10	BP
mitochondrial electron transport, NADH to ubiquinone	10/802	55/17910	0.000143594	0.00456153	0.00388947	10	NDUFS5/NDUFV2/NDUFS4/NDUFB2/NDUFA4/NDUFC2/PARK7/NDUFA5/DLD/NDUFA2	BP
antigen processing and presentation of peptide antigen via MHC class II	14/802	100/17910	0.000143616	0.00456153	0.00388947	14	LAG3/HLA-DMA/HLA-DPA1/HLA-DPB1/HLA-DRA/HLA-DRB1/HLA-DRB5/HLA-DOA/HLA-DQA2/HLA-DMB/CD74/CANX/DYNC1H1/HLA-DQB2	BP
response to molecule of bacterial origin	29/802	309/17910	0.000144478	0.00456153	0.00388947	29	CMPK2/STAR/MEF2C/SGMS1/CXCL10/LYN/TAB2/SRC/TLR1/F2R/PABPN1/IL10RA/PTGIR/CTSG/GFI1/TNFRSF1B/CD40/LILRB1/ICAM1/NFKB2/FZD5/LILRB2/TLR6/CCR5/PTGER4/TBXA2R/MGST1/MAPK1/HNRNPA0	BP
positive regulation of cell communication	109/802	1730/17910	0.000144767	0.00456153	0.00388947	109	PARP9/PARP14/EIF2AK2/DDX60/IFIT5/APOL3/TRIM25/DHX58/RSAD2/PSMA2/TCF7L2/ARRB1/ZMIZ1/NOTCH1/KSR1/LIMS1/MAP3K14/CREBBP/RBPMS/PRKCH/CD300A/LYN/RHOC/PDIA3/CALR/CASP10/PSMB9/EPHB2/MAML2/IL6ST/SECTM1/ENG/BUD31/F3/ARAP1/TAB2/SRC/ITPKB/TBX1/AKAP13/F2RL1/CANT1/CBL/PTP4A3/REL/TLR1/F2R/NOTCH2/IRF7/IL10RA/NEK6/NR2C1/SLC9A1/MFHAS1/ADRB2/HTT/SLC8A3/WNK1/RGS9/TNFSF15/RC3H2/GFI1/EP300/TRIM44/MLLT3/PECAM1/HFE/HINT…	BP
positive regulation of molecular function	104/802	1636/17910	0.000149636	0.0046926	0.00400123	104	PARP9/EIF2AK2/DTX3L/DDX58/TRIM25/IFI16/MEF2C/SSBP1/CAMK1D/TCF7L2/ARRB1/APOC2/LIMS1/PLCL2/MAP3K14/PRKCH/CD300A/LYN/RHOC/PLSCR1/EPHB2/AZU1/DAPK1/BUD31/F3/HNRNPA2B1/ARAP2/ARAP1/NPR3/TAB2/SRC/ARHGAP9/AKAP13/F2RL1/DBF4/ARHGAP27/HMGN1/F2R/PABPN1/CASS4/RGP1/CCNY/FAM13A/SLC9A1/ADRB2/HTT/DOCK11/WNK1/RGS9/ACE/TNFSF15/RPS27L/EP300/DNAJB11/HFE/ANGPT1/SIPA1L1/ALK/CD74/NCOA3/HNRNPD/RIN3/MADD/DUSP7/ESR1/DNAJA2/…	BP
regulation of leukocyte cell-cell adhesion	28/802	295/17910	0.00015463	0.00482636	0.00411528	28	LAG3/ZMIZ1/CD300A/LYN/HLA-DPA1/HLA-E/HLA-DPB1/IL6ST/SRC/ITPKB/CD274/CEACAM1/ICOSLG/WNK1/RC3H2/HFE/HLA-DMB/ARG2/CD74/BTN2A2/PTPRC/LILRB1/ICAM1/VAV1/IL15/LILRB2/VNN1/IL12RB1	BP
antigen processing and presentation of peptide or polysaccharide antigen via MHC class II	14/802	101/17910	0.000159985	0.00496457	0.00423313	14	LAG3/HLA-DMA/HLA-DPA1/HLA-DPB1/HLA-DRA/HLA-DRB1/HLA-DRB5/HLA-DOA/HLA-DQA2/HLA-DMB/CD74/CANX/DYNC1H1/HLA-DQB2	BP
regulation of transport	111/802	1773/17910	0.000160559	0.00496457	0.00423313	111	IFIH1/OAS2/GBP1/DDX58/PARL/MEF2C/RSAD2/CAMK1D/PPIA/TCF7L2/ARRB1/ANKRD13A/APOC2/CD34/CXCL10/NOTCH1/REEP6/PANX1/JPH4/CD300A/IL16/LYN/IL27RA/CALR/EPHB2/HLA-E/AZU1/DAPK1/KCNMB1/TRIAP1/RANGRF/ITPR1/SRC/F2RL1/CBL/TLR1/F2R/BIN1/CD274/TTC39B/CHRNA6/CEACAM1/SLC9A1/SP100/ADRB2/CLEC9A/MX2/HLA-F/HTT/NCBP2/WNK1/RGS9/ATF4/KCNJ15/CLTCL1/INPP5F/TNFRSF1B/SRGN/HFE/PLD1/TOR1A/CXCL11/STOM/NDFIP2/ANGPT1/ARG2/CD74/ARL…	BP
regulation of cell-cell adhesion	34/802	389/17910	0.000161421	0.00496801	0.00423606	34	LAG3/ZMIZ1/CD300A/LYN/HLA-DPA1/HLA-E/HLA-DPB1/IL6ST/SRC/ITPKB/UBASH3B/CD274/CEACAM1/ICOSLG/WNK1/RC3H2/HFE/HLA-DMB/PDPN/ARG2/CD74/CDSN/BTN2A2/PTPRC/LILRB1/PPM1F/ICAM1/VAV1/IL15/LILRB2/PTPRU/VNN1/FERMT3/IL12RB1	BP
mitochondrial respiratory chain	12/828	79/18675	0.000177026	0.00203439	0.00160958	12	NDUFS5/COX7A2L/NDUFV2/NDUFS4/UQCRFS1/COX7B/NDUFB2/NDUFA4/NDUFC2/PARK7/NDUFA5/NDUFA2	CC
late endosome	24/828	240/18675	0.000178145	0.00203439	0.00160958	24	IFITM3/ANKRD13A/HLA-DMA/PGA3/HLA-DRA/SRC/F2R/NPC1/SLC9A9/CLCN3/HLA-DRB1/HLA-DRB5/HTT/CLTCL1/PLD1/HLA-DMB/NDFIP2/PGA4/CD74/LDLR/MREG/MITD1/DERL2/MAPK1	CC
regulation of signaling	204/802	3635/17910	0.000179026	0.00548434	0.00467632	204	PARP9/ADAR/PARP14/EIF2AK2/RNF213/DDX60/GBP1/IFIT5/APOL3/SEC14L1/STAT1/TRIM25/IFI6/USP18/PXN/HDAC7/STAR/BEND6/TAF9/DHX58/MEF2C/RSAD2/PSMA2/TCF7L2/ARRB1/FGD6/ZMIZ1/SGMS1/CRTC3/CXCL10/NOTCH1/KSR1/LIMS1/PLCL2/LY6E/MAP3K14/JPH4/CREBBP/RBPMS/PRKCH/CD300A/IL16/LYN/RHOC/PLSCR1/PDIA3/CALR/CASP10/PSMB9/P4HB/EPHB2/MAML2/IL6ST/SECTM1/SOD2/DAPK1/ENG/BUD31/F3/ARAP2/ARAP1/TAB2/TRIAP1/RANGRF/ITPR1/TCTN1/SRC/ITPK…	BP
membrane protein complex	66/828	947/18675	0.000179894	0.00203439	0.00160958	66	TAP2/NDUFS5/TAP1/CD34/CHRNB1/HLA-DMA/LYN/PDIA3/HLA-DPA1/CALR/CASP10/HLA-E/HLA-DPB1/IL6ST/NDUFV2/ITGA9/ITGB6/HLA-DRA/ITGAE/CBL/TLR1/NCALD/GNGT2/SYNE1/MTX2/NDUFS4/RP9/TTYH2/VDAC3/SPCS1/CEACAM1/SLC9A1/HLA-F/HLA-DRB1/UQCRFS1/HLA-DRB5/TIMM17A/COPG2/OSTC/CHCHD3/HLA-DOA/LRRC8B/CLTCL1/HLA-DQA2/HFE/HLA-DMB/NDUFB2/CD74/NDUFA4/NDUFC2/SREBF2/CD40/AP3S1/DLG3/PARK7/NDUFA5/LRP6/CORO1C/CNIH3/NDUFA2/TOMM5/INSR/AL…	CC
regulation of protein phosphorylation	87/802	1324/17910	0.000184096	0.00561366	0.00478659	87	PARP9/ADAR/PARP14/EIF2AK2/GBP1/CTDSP2/ARRB1/CXCL10/NOTCH1/KSR1/PLCL2/MAP3K14/RBPMS/CD300A/LYN/STAT2/EPHB2/IL6ST/AZU1/ENG/TAB2/MST1/SRC/ITPKB/TBX1/AKAP13/F2RL1/DBF4/CDKN2A/C3orf33/ROPN1L/F2R/NOTCH2/CASS4/NDUFS4/FOXO1/PRKRIP1/CDK7/CCNY/CEACAM1/MFHAS1/ADRB2/HTT/WNK1/ACE/TNFSF15/CD109/INPP5F/PECAM1/HFE/LATS1/FNIP2/ANGPT1/ALK/HERC5/CD74/MADD/INHBA/BTN2A2/DUSP7/CD40/DLG3/PTPRC/PARK7/PPM1F/ICAM1/CCDC88C…	BP
transcription factor binding	46/795	564/16967	0.000186433	0.0160619	0.0144467	46	STAT1/OASL/HDAC7/CIITA/TAF9/IFI16/NRIP1/MEF2C/TCF7L2/ARRB1/CD34/CREBBP/CALR/BAZ2A/BUD31/SRC/CDKN2A/NCOA2/NEK6/CHCHD2/FOXO1/CDK7/NCOR2/PIAS1/SIX3/ATF7/ATF4/EP300/LATS1/DR1/SP1/TLE1/NCOA3/RARG/HNRNPD/STRN/ESR1/PARK7/TWIST1/ADD1/STAT3/CEBPA/HES6/IFI27/TCERG1/MAPK1	MF
nucleoplasm	192/828	3427/18675	0.000202289	0.0022545	0.00178373	192	OAS3/PARP9/OAS2/ADAR/DTX3L/UBE2L6/IRF9/SEC14L1/STAT1/TAP2/OASL/ETV7/TRIM25/CTDSP2/PATL1/LUC7L2/GIMAP6/HDAC7/TRPS1/N4BP1/CIITA/TAF9/IFI16/NRIP1/CCNA1/MEF2C/IRF2/CETN2/PSMA2/TCF7L2/ARRB1/LTV1/LAP3/ELK3/ZMIZ1/SERPINB9/MORF4L2/CRTC3/PHF7/SETBP1/NOTCH1/TESK2/CPSF4/CREBBP/RBPMS/LSM5/IL16/RBM25/CLEC7A/STAT2/STK24/PSMB9/MAML2/BAZ2A/HNRNPH1/BUD31/HNRNPA2B1/ARAP1/TAB2/ITGB6/RERE/LPAR4/TRIAP1/RANGRF/COPS6/K…	CC
regulation of catalytic activity	128/802	2116/17910	0.000211228	0.00636267	0.00542524	128	OAS3/IFIT1/PARP9/ADAR/EIF2AK2/DTX3L/IFI6/IFI16/MEF2C/SSBP1/ARRB1/APOC2/FGD6/ELFN2/SERPINB9/CXCL10/NOTCH1/KSR1/LIMS1/MAP3K14/CD300A/LYN/RHOC/PLSCR1/PSMB9/EPHB2/AZU1/DAPK1/F3/HNRNPA2B1/ARAP2/ARAP1/NPR3/TAB2/MST1/TRIAP1/SRC/ARHGAP9/AKAP13/F2RL1/DBF4/ARHGAP27/CDKN2A/SERPINB6/HMGN1/F2R/PABPN1/BIN1/MTMR12/CASS4/RGP1/PRKRIP1/CDK7/CCNY/FAM13A/CEACAM1/ADRB2/HTT/DOCK11/WNK1/RGS9/ACE/TNFSF15/RPS27L/CD109/GF…	BP
regulation of response to cytokine stimulus	20/802	183/17910	0.000211386	0.00636267	0.00542524	20	IFIH1/PARP9/ADAR/PARP14/STAT1/DDX58/USP18/TAF9/JAK1/F2RL1/IRF7/PIAS1/GFI1/TRIM44/ANGPT1/TAX1BP1/CD74/MADD/CD300LF/PTPRC	BP
regulation of STAT cascade	16/802	129/17910	0.000211544	0.00636267	0.00542524	16	PARP9/PARP14/NOTCH1/CD300A/LYN/IL6ST/F2R/IL10RA/INPP5F/PECAM1/CD40/PTPRC/IL15/STAP2/STAT3/EGF	BP
intracellular receptor signaling pathway	26/802	271/17910	0.000221376	0.00659959	0.00562726	26	IFIH1/DDX60/SEC14L1/DDX58/DHX58/NRIP1/CALR/BUD31/TAB2/SRC/TBX1/IRF7/NR2C1/CDK7/NCOR2/PIAS1/NR1I2/EP300/LATS1/NCOA3/RARG/ESR1/RORC/PARK7/TWIST1/STAT3	BP
homeostatic process	108/802	1730/17910	0.000221416	0.00659959	0.00562726	108	IFIT1/ADAR/OAS1/STAT1/IFI6/NANOS1/STAR/MEF2C/PIWIL4/SLC9A7/TCF7L2/ARRB1/APOC2/CRTC3/CD34/CXCL10/NOTCH1/IRX3/PLCL2/JPH4/CREBBP/LYN/PDIA3/CALR/P4HB/SOD2/HNRNPA2B1/PROM1/NPR3/RANGRF/SCD/ITPR1/SRC/ITPKB/F2RL1/F2R/HNRNPA1/NPC1/TTC39B/FOXO1/AQP4/SLC9A1/SP100/MFHAS1/ADRB2/CLCN3/HTT/DOCK11/SLC8A3/CD52/POLE3/TMX4/CMKLR1/RC3H2/TNFRSF11B/LRRC8B/ATF4/TRA2B/CCT6A/TEP1/HFE/CXCL11/G6PC/ISG15/RPA3/CD74/AZGP1/HNR…	BP
positive regulation of immune effector process	21/802	198/17910	0.000225518	0.00669172	0.00570581	21	DDX60/DDX58/DHX58/RSAD2/LAG3/CD300A/LYN/HLA-E/F2RL1/KIR2DL4/HLA-F/HLA-DMB/CD74/STXBP1/CD40/PTPRC/LILRB1/FZD5/VAV1/IL12RB1/CRTAM	BP
positive regulation of small GTPase mediated signal transduction	10/802	58/17910	0.000226946	0.00670404	0.00571632	10	ARRB1/NOTCH1/LYN/SRC/ITPKB/AKAP13/F2RL1/F2R/NOTCH2/VAV1	BP
interleukin-6-mediated signaling pathway	7/802	29/17910	0.000231145	0.00679771	0.00579619	7	STAT1/IL6ST/JAK1/CBL/GFI1/STAT3/CEBPA	BP
positive regulation of macromolecule metabolic process	174/802	3041/17910	0.000241317	0.00704727	0.00600898	174	PARP9/ADAR/PARP14/EIF2AK2/DTX3L/MOV10/STAT1/DDX58/NANOS1/FAM168A/STAR/CIITA/TAF9/IFI16/NRIP1/MEF2C/IRF2/TCF7L2/ARRB1/ELK3/HIVEP3/ZMIZ1/SGMS1/SERPINB9/MORF4L2/ERLIN1/CD34/CXCL10/NOTCH1/KSR1/LIMS1/MAP3K14/CREBBP/RBPMS/CD300A/LYN/PLSCR1/CALR/EPHB2/MAML2/IL6ST/AZU1/DAPK1/HPN/ENG/BUD31/F3/HNRNPA2B1/ARAP1/TAB2/TET1/RERE/TRIAP1/SRC/TBX1/AKAP13/F2RL1/DBF4/REL/TLR1/HMGN1/F2R/NOTCH2/IRF7/WDR61/CASS4/CHCHD2…	BP
regulation of lymphocyte proliferation	21/802	199/17910	0.00024176	0.00704727	0.00600898	21	MEF2C/CD300A/HLA-DPA1/HLA-E/HLA-DPB1/IL6ST/CD274/ICOSLG/TNFRSF1B/HLA-DMB/ARG2/CD74/BTN2A2/CD40/TNFSF8/PTPRC/LILRB1/IL15/LILRB2/NFATC2/IL12RB1	BP
macromolecule modification	222/802	4027/17910	0.000243697	0.00707255	0.00603054	222	IFIH1/PARP9/ADAR/PARP14/EIF2AK2/RNF213/DTX3L/GBP1/UBE2L6/PARP12/DDX58/TRIM25/CTDSP2/HERC6/USP18/HDAC7/UBE2Q2/APOBEC3D/N4BP1/KLHL5/TAF9/CCNA1/MEF2C/PIWIL4/CAMK1D/APOBEC3G/PPIA/PSMA2/ARRB1/ST6GAL1/ELFN2/CXCL10/NOTCH1/TESK2/APOL1/KSR1/APOBEC3F/PLCL2/MAP3K14/CREBBP/RBPMS/PRKCH/CD300A/LYN/SUMF2/ALG5/STAT2/STK24/PSMB9/P4HB/EPHB2/IL6ST/AZU1/LONRF1/BAZ2A/DAPK1/ENG/TAB2/QPCTL/TET1/MST1/SRC/ITPKB/TBX1/JAK1…	BP
negative regulation of cell death	69/802	1003/17910	0.000245362	0.00708979	0.00604524	69	IFIT3/ADAR/EIF2AK2/IFI6/STAR/TAF9/MEF2C/CAMK1D/TCF7L2/ARRB1/SERPINB9/CD34/NOTCH1/PRKCH/ASNS/IL6ST/AZU1/SOD2/DAPK1/HPN/TRIAP1/SRC/ITPKB/TBX1/CBL/REL/F2R/NOTCH2/IRF7/NPC1/AVEN/FOXO1/RNF144B/SLC9A1/PIAS1/HLA-F/HTT/ATF4/TNFRSF1B/PDPN/TLE1/ANGPT1/TAX1BP1/ARG2/CD74/BNIP3/ARL6IP1/NME2/STXBP1/HSPA5/CDSN/ELL3/PARK7/NAA38/LILRB1/SETX/ICAM1/FANK1/PSMC1/TWIST1/MYD88/HSP90B1/LRP6/ARF4/STAT3/CCR5/VNN1/SYNGAP1/…	BP
positive regulation of lymphocyte activation	25/802	258/17910	0.0002493	0.00717226	0.00611556	25	MEF2C/ZMIZ1/LYN/HLA-DPA1/HLA-E/HLA-DPB1/IL6ST/SRC/ITPKB/CD274/HLA-F/ICOSLG/HLA-DMB/CD74/BTN2A2/CD40/PTPRC/LILRB1/VAV1/IL15/LILRB2/ATP11C/VNN1/NFATC2/IL12RB1	BP
plasma membrane part	135/828	2283/18675	0.000250012	0.00274656	0.00217304	135	IFIT5/DDX58/LAG3/ARRB1/CD34/CXCL10/NOTCH1/CHRNB1/KSR1/SLC12A7/HLA-DMA/LYN/RHOC/PLSCR1/HLA-DPA1/IL27RA/CALR/CASP10/P4HB/EPHB2/HLA-E/HLA-DPB1/IL6ST/HPN/ENG/F3/PROM1/NPR3/ITGA9/ITGB6/HLA-DRA/RANGRF/SRC/F2RL1/ITGAE/CBL/TLR1/GNGT2/SYNE1/CD79B/F2R/NOTCH2/BIN1/SLC25A3/KIR2DL4/NPC1/CLEC2B/AQP4/CHRNA6/CEACAM1/PTGIR/SLC9A1/ADRB2/ASTN1/CLCN3/OTOF/HLA-F/HLA-DRB1/TMC4/HLA-DRB5/SLC8A3/CD52/RGS9/ACE/CLSTN1/TNFS…	CC
regulation of leukocyte proliferation	22/802	214/17910	0.000252328	0.00721323	0.00615049	22	MEF2C/CD300A/LYN/HLA-DPA1/HLA-E/HLA-DPB1/IL6ST/CD274/ICOSLG/TNFRSF1B/HLA-DMB/ARG2/CD74/BTN2A2/CD40/TNFSF8/PTPRC/LILRB1/IL15/LILRB2/NFATC2/IL12RB1	BP
oxidative phosphorylation	16/802	131/17910	0.000252905	0.00721323	0.00615049	16	NDUFS5/COX7C/COX7A2L/UQCRQ/NDUFV2/COX6C/NDUFS4/UQCRFS1/COX7B/NDUFB2/NDUFA4/NDUFC2/PARK7/NDUFA5/DLD/NDUFA2	BP
response to organic cyclic compound	62/802	878/17910	0.000254747	0.00723459	0.00616871	62	IFIT1/IFIH1/STAT1/DDX58/TRIM25/STAR/NRIP1/MEF2C/CXCL10/PANX1/LYN/ASNS/CALR/ENG/BUD31/KCNMB1/SRD5A1/SRC/AKAP13/CBL/NCOA2/NDUFS4/CBX3/NPC1/NR2C1/FOXO1/CDK7/NCOR2/SLC9A1/PIAS1/SLC8A3/RGS9/NR1I2/ATF4/EP300/LATS1/NCOA3/RARG/HNRNPD/STXBP1/INHBA/HSPA5/ESR1/CD40/RORC/PARK7/ICAM1/IL15/HSP90B1/LRP6/PTPRU/STAT3/CEBPA/CCR5/TBXA2R/MTHFR/FOLR2/CAT/P2RX6/CRLS1/MAPK1/P2RY13	BP
lymphocyte activation involved in immune response	18/802	158/17910	0.000258069	0.00728639	0.00621288	18	PLCL2/IL27RA/F2RL1/NOTCH2/CEACAM1/HLA-F/DOCK11/RC3H2/HLA-DMB/CD40/RORC/PTPRC/LILRB1/ICAM1/STAT3/PTGER4/IL12RB1/THOC1	BP
regulation of mononuclear cell proliferation	21/802	200/17910	0.000259021	0.00728639	0.00621288	21	MEF2C/CD300A/HLA-DPA1/HLA-E/HLA-DPB1/IL6ST/CD274/ICOSLG/TNFRSF1B/HLA-DMB/ARG2/CD74/BTN2A2/CD40/TNFSF8/PTPRC/LILRB1/IL15/LILRB2/NFATC2/IL12RB1	BP
immune response-activating cell surface receptor signaling pathway	34/802	399/17910	0.000259874	0.00728639	0.00621288	34	GBP1/MEF2C/PSMA2/WASF2/PLCL2/CREBBP/PRKCH/CD300A/LYN/KLHL6/PLSCR1/HLA-DPA1/PSMB9/HLA-DPB1/TAB2/WIPF1/HLA-DRA/SRC/CEACAM1/HLA-DRB1/HLA-DRB5/WNK1/RC3H2/EP300/HLA-DQA2/BTN2A2/PTPRC/PSMC1/VAV1/PHPT1/BTN3A1/NFATC2/MAPK1/HLA-DQB2	BP
lymphocyte proliferation	24/802	244/17910	0.000263356	0.00735286	0.00626955	24	MEF2C/PLCL2/CD300A/HLA-DPA1/HLA-E/HLA-DPB1/IL6ST/CD274/ICOSLG/RC3H2/TNFRSF1B/HLA-DMB/ARG2/CD74/BTN2A2/CD40/TNFSF8/PTPRC/LILRB1/IL15/LILRB2/BTN3A1/NFATC2/IL12RB1	BP
receptor complex	27/828	292/18675	0.000263858	0.00284074	0.00224755	27	NOTCH1/CHRNB1/LYN/IL6ST/ENG/ITGA9/ITGB6/ITGAE/TLR1/NOTCH2/CEACAM1/ADRB2/TNFRSF1B/HFE/DDR1/CD74/GPR20/CD40/DLG3/LDLR/TLR6/CNIH3/ITPR3/INSR/PLXNA1/ALCAM/IL12RB1	CC
Golgi subcompartment	56/828	780/18675	0.000265973	0.00284074	0.00224755	56	GBP1/GBP4/CHST7/SLC9A7/CALN1/ARRB1/ST6GAL1/LAP3/SGMS1/NOTCH1/HLA-DPA1/HLA-E/HLA-DPB1/ARAP1/QPCTL/HLA-DRA/GBP5/CANT1/NOTCH2/RGP1/AGPAT3/CYTH4/GBP3/ST3GAL3/CLCN3/HLA-F/HLA-DRB1/HLA-DRB5/CLSTN1/COPG2/TRAPPC2L/GBP2/CLTCL1/SURF4/HLA-DQA2/PLD1/UST/FUT4/NDFIP2/GIMAP1/CD74/DNMBP/SREBF2/QSOX1/GALNT11/FZD5/ZDHHC20/RHEB/SLC35B4/ST3GAL1/CNIH3/GOLGA2/TMEM87A/ST3GAL4/IL15RA/HLA-DQB2	CC
negative regulation of protein metabolic process	75/802	1116/17910	0.000268329	0.00746023	0.0063611	75	ADAR/PARP14/EIF2AK2/DTX3L/GBP1/MOV10/CTDSP2/IFI6/NANOS1/N4BP1/TAF9/IFI16/LAG3/ARRB1/ELFN2/SERPINB9/CD300A/LYN/CALR/EPHB2/DAPK1/ENG/TRIAP1/SRC/F2RL1/CDKN2A/C3orf33/SERPINB6/BIN1/RGP1/FOXO1/PRKRIP1/CEACAM1/MFHAS1/WNK1/CD109/ATF4/INPP5F/TRIM44/HFE/LATS1/ISG15/ANGPT1/HNRNPD/ARL6IP1/INHBA/RPS7/BTN2A2/DUSP7/CPAMD8/PEBP1/PTPRC/PARK7/LILRB1/PPM1F/TWIST1/LDLR/LILRB2/LRP6/STAT3/CORO1C/CEBPA/EIF3A/A2ML1/SPO…	BP
leukocyte degranulation	42/802	532/17910	0.000273678	0.00757711	0.00646076	42	PPIA/PSMA2/CD300A/LYN/AZU1/VCL/NIT2/ARHGAP9/F2RL1/CANT1/CBL/MS4A3/SERPINB6/CEACAM1/HLA-F/RNASE3/CTSG/SURF4/TNFRSF1B/PECAM1/PLD1/STOM/HPSE/STK10/NME2/STXBP1/VAT1/NDUFC2/QSOX1/PTPRC/PRDX4/LILRB2/GALNS/TMEM63A/CFD/VNN1/CCT2/MGST1/RNASE2/CAT/DYNC1H1/MAPK1	BP
cellular localization	149/802	2548/17910	0.000287601	0.00792939	0.00676114	149	IFIT1/PARP9/DTX3L/GBP1/TAP2/RTP4/PARL/MEF2C/CETN2/TCF7L2/ARRB1/IFT52/SEC61G/PACS1/TAP1/ANKRD13A/CXCL10/RPGR/REEP6/CPSF4/JPH4/PRKCH/CD300A/LYN/KIF13B/CALR/EPHB2/HNRNPA2B1/VCL/GBP5/RANGRF/ITPR1/TCTN1/SRC/AKAP13/CBL/SYNE1/F2R/PABPN1/IL10RA/BIN1/RGP1/CENPJ/HNRNPA1/PPFIA1/NPC1/CHRNA6/SP100/MFHAS1/ADRB2/OTOF/MX2/SNRPF/HTT/NCBP2/SLC8A3/TIMM17A/SIX3/CLSTN1/COPG2/SARNP/TRAPPC2L/GBP2/CLTCL1/SSX2IP/INPP5F/S…	BP
MHC class Ib protein binding	4/795	8/16967	0.000287827	0.0219441	0.0197373	4	TAP2/TAP1/LILRB1/LILRB2	MF
mitochondrial protein complex	23/828	233/18675	0.000290848	0.00306386	0.00242408	23	MRPL32/NDUFS5/MRPS33/NDUFV2/MRPL47/MRPS17/MTX2/NDUFS4/MRPL22/UQCRFS1/TIMM17A/MRPL51/CHCHD3/NDUFB2/NDUFA4/NDUFC2/PARK7/NDUFA5/MRPL27/NDUFA2/MRPL24/DAP3/TOMM5	CC
single-stranded RNA binding	11/795	68/16967	0.000296525	0.0219441	0.0197373	11	IFIH1/DDX60/IFIT5/DDX58/PATL1/DHX58/RBPMS/HNRNPH1/HNRNPA1/RPS7/FXR1	MF
regulation of toll-like receptor signaling pathway	11/802	71/17910	0.000297264	0.0081618	0.00695931	11	RSAD2/CD300A/LYN/F2RL1/TLR1/IRF7/MFHAS1/GFI1/ESR1/CD300LF/TLR6	BP
vesicle-mediated transport	116/802	1899/17910	0.000299239	0.00818209	0.00697661	116	DTX3L/TAP2/SIGLEC1/CAMK1D/PPIA/PSMA2/ARRB1/TAP1/ANKRD13A/APOC2/SAMD9/WASF2/APOL1/CD300A/LYN/CLEC7A/CALR/AZU1/WIPF1/VCL/RAB39B/RANGRF/NIT2/SRC/ARHGAP9/F2RL1/CANT1/ARHGAP27/CBL/MS4A3/SERPINB6/NCALD/IL10RA/BIN1/RGP1/NPC1/CHRNA6/CEACAM1/ADRB2/CLEC9A/OTOF/HLA-F/HTT/RNASE3/CLSTN1/COPG2/CTSG/CD109/TRAPPC2L/CLTCL1/SURF4/INPP5F/TNFRSF1B/SRGN/PECAM1/HFE/MANF/PLD1/TOR1A/PRSS12/STOM/HPSE/ANGPT1/STK10/PEAR1/O…	BP
mitochondrial respiratory chain complex I	9/828	50/18675	0.000309174	0.00312835	0.0024751	9	NDUFS5/NDUFV2/NDUFS4/NDUFB2/NDUFA4/NDUFC2/PARK7/NDUFA5/NDUFA2	CC
NADH dehydrogenase complex	9/828	50/18675	0.000309174	0.00312835	0.0024751	9	NDUFS5/NDUFV2/NDUFS4/NDUFB2/NDUFA4/NDUFC2/PARK7/NDUFA5/NDUFA2	CC
respiratory chain complex I	9/828	50/18675	0.000309174	0.00312835	0.0024751	9	NDUFS5/NDUFV2/NDUFS4/NDUFB2/NDUFA4/NDUFC2/PARK7/NDUFA5/NDUFA2	CC
regulation of cytokine production involved in immune response	12/802	83/17910	0.000311135	0.00846507	0.0072179	12	DDX58/RSAD2/HLA-E/F2RL1/KIR2DL4/HLA-F/TNFRSF1B/HFE/ANGPT1/CD74/LILRB1/FZD5	BP
intrinsic apoptotic signaling pathway	26/802	277/17910	0.000312147	0.00846507	0.0072179	26	IFI6/TAF9/IFI16/SGMS1/STK24/P4HB/SOD2/TRIAP1/ITPR1/SRC/RPS27L/ATF4/EP300/TNFRSF1B/HINT1/FNIP2/CD74/BNIP3/RPS7/ELL3/PARK7/PPM1F/PRKRA/SGPP1/SHISA5/VNN1	BP
MHC protein binding	8/795	38/16967	0.000313487	0.0219441	0.0197373	8	TAP2/LAG3/TAP1/CLEC7A/HLA-E/CD74/LILRB1/LILRB2	MF
positive regulation of leukocyte proliferation	16/802	134/17910	0.000328025	0.00885935	0.00755408	16	MEF2C/LYN/HLA-DPA1/HLA-E/HLA-DPB1/IL6ST/CD274/ICOSLG/HLA-DMB/CD74/CD40/PTPRC/IL15/LILRB2/NFATC2/IL12RB1	BP
positive regulation of leukocyte mediated cytotoxicity	8/802	40/17910	0.000335333	0.00890066	0.00758931	8	LAG3/HLA-E/F2RL1/HLA-F/PTPRC/VAV1/IL12RB1/CRTAM	BP
negative regulation of adaptive immune response based on somatic recombination of immune receptors built from immunoglobulin superfamily domains	8/802	40/17910	0.000335333	0.00890066	0.00758931	8	IL27RA/CEACAM1/HLA-F/RC3H2/HFE/PTPRC/LILRB1/THOC1	BP
positive regulation of signaling receptor activity	8/802	40/17910	0.000335333	0.00890066	0.00758931	8	EPHB2/BUD31/ADRB2/RGS9/HFE/NCOA3/PARK7/EGF	BP
positive regulation of gene expression	112/802	1827/17910	0.000336557	0.00890066	0.00758931	112	PARP9/ADAR/DTX3L/MOV10/STAT1/DDX58/STAR/CIITA/TAF9/IFI16/NRIP1/MEF2C/IRF2/TCF7L2/ARRB1/ELK3/HIVEP3/ZMIZ1/SGMS1/SERPINB9/MORF4L2/ERLIN1/CD34/CXCL10/NOTCH1/LIMS1/CREBBP/PLSCR1/CALR/EPHB2/MAML2/AZU1/HPN/ENG/TET1/TRIAP1/SRC/TBX1/F2RL1/REL/HMGN1/F2R/IRF7/WDR61/CHCHD2/PCBD2/FOXO1/CDK7/DNAJC2/SAMD4A/NCOR2/SLC9A1/PIAS1/SP100/ADRB2/NCBP2/TIMM17A/SIX3/NR1I2/RPS27L/ATF4/EP300/TRA2B/TRIM44/MLLT3/HFE/SP1/TLE1…	BP
negative regulation of cytokine secretion	11/802	72/17910	0.000336912	0.00890066	0.00758931	11	GBP1/CD34/IL27RA/F2RL1/SRGN/ANGPT1/ARG2/BTN2A2/LILRB1/TLR6/PTGER4	BP
cellular amide metabolic process	71/802	1051/17910	0.000337625	0.00890066	0.00758931	71	EIF2AK2/MOV10/NANOS1/MRPL32/PIWIL4/SGMS1/ORMDL1/MRPS33/ASNS/CALR/DAPK1/AADAT/MRPL47/SCD/ACSL5/NIT2/RPL36AL/MRPS17/BIN1/EIF4A1/MRPL22/SAMD4A/NCBP2/MRPL51/ACE/GGCT/PPA2/HAL/CTSG/RPS27L/SARNP/ATF4/HSD17B4/RPL6/ETF1/EIF3B/ARG2/HNRNPD/RPS24/UHMK1/EIF5A/RPL22L1/RPS7/RPL15/PARK7/NUDT7/EIF5AL1/NAGS/DLD/MRPL27/STAT3/RPL24/CEBPA/EIF3A/ELOVL7/MRPL24/SPON1/MTHFR/DAP3/VNN1/IGF2BP3/FOLR2/RPL31/EEF1E1/MAPK1/EIF…	BP
regulation of developmental process	151/802	2598/17910	0.000343084	0.00900867	0.0076814	151	OAS2/EIF2AK2/GBP1/MOV10/STAT1/HDAC7/TRPS1/STAR/BEND6/MEF2C/CAMK1D/LAG3/PSMA2/TCF7L2/HMGB3/FGD6/ZMIZ1/MORF4L2/ATP10A/CD34/CXCL10/NOTCH1/IRX3/LIMS1/CREBBP/PRKCH/LYN/KIF13B/STAT2/IL27RA/CALR/STK24/PSMB9/EPHB2/IFITM1/IL6ST/SOD2/HPN/ENG/F3/ARAP1/PROM1/TCFL5/SRC/ITPKB/TBX1/JAK1/AKAP13/UBASH3B/CDKN2A/HMGN1/NOTCH2/IRF7/WDR61/BIN1/NEK6/CASS4/CD274/KIR2DL4/FOXO1/CEACAM1/PIAS1/SP100/ADRB2/WNK1/SIX3/ACE/CLST…	BP
antigen processing and presentation of endogenous peptide antigen via MHC class Ib	3/802	4/17910	0.000345908	0.00901131	0.00768366	3	TAP2/HLA-E/HLA-F	BP
regulation of MyD88-dependent toll-like receptor signaling pathway	3/802	4/17910	0.000345908	0.00901131	0.00768366	3	CD300A/IRF7/CD300LF	BP
regulation of T cell mediated immunity	10/802	61/17910	0.00034752	0.00901781	0.0076892	10	RSAD2/HLA-E/CEACAM1/HLA-F/TNFRSF1B/HFE/PTPRC/LILRB1/FZD5/IL12RB1	BP
extracellular exosome	128/828	2162/18675	0.000352739	0.00352281	0.00278719	128	SSBP1/NUCB2/PPIA/PSMA2/LAP3/SERPINB9/WASF2/PRKCH/CD300A/ROBO4/SLC38A1/LYN/RHOC/PLSCR1/PDIA3/CALR/STK24/PSMB9/P4HB/HLA-E/IL6ST/SECTM1/AZU1/SOD2/HPN/PCDH12/PGA3/HNRNPA2B1/PROM1/NPR3/VCL/HLA-DRA/NIT2/SRC/CANT1/SERPINB6/CD79B/SLC25A3/CD274/HNRNPA1/NPC1/PRKRIP1/EIF4A1/VDAC3/CEACAM1/SLC9A1/ICOSLG/HLA-DRB1/TMC4/HLA-DRB5/NDRG1/SUB1/ACE/GGCT/CTSG/CHCHD3/CLTCL1/CCT6A/MLLT3/PECAM1/TOR1A/HINT1/STOM/PGA4/DDR1…	CC
regulation of adaptive immune response based on somatic recombination of immune receptors built from immunoglobulin superfamily domains	16/802	135/17910	0.000357012	0.00922793	0.00786836	16	MEF2C/RSAD2/IL27RA/HLA-E/CD274/CEACAM1/HLA-F/RC3H2/TNFRSF1B/HFE/CD40/PTPRC/LILRB1/FZD5/IL12RB1/THOC1	BP
toll-like receptor 2 signaling pathway	5/802	15/17910	0.000366789	0.00944374	0.00805238	5	LYN/F2RL1/TLR1/MFHAS1/TLR6	BP
negative regulation of leukocyte activation	18/802	163/17910	0.000379017	0.00972077	0.00828859	18	LAG3/HMGB3/CD300A/CD274/CEACAM1/HLA-F/RC3H2/HFE/ARG2/CD74/INHBA/BTN2A2/CD300LF/PTPRC/LILRB1/LDLR/LILRB2/THOC1	BP
positive regulation of macromolecule biosynthetic process	105/802	1698/17910	0.00038536	0.00984529	0.00839477	105	PARP9/DTX3L/STAT1/DDX58/CIITA/TAF9/IFI16/NRIP1/MEF2C/IRF2/TCF7L2/ARRB1/ELK3/HIVEP3/ZMIZ1/MORF4L2/ERLIN1/CXCL10/NOTCH1/CREBBP/RBPMS/PLSCR1/MAML2/AZU1/ENG/BUD31/HNRNPA2B1/TET1/RERE/TRIAP1/SRC/TBX1/F2RL1/REL/TLR1/HMGN1/F2R/IRF7/WDR61/CHCHD2/HNRNPA1/PCBD2/FOXO1/CDK7/DNAJC2/SAMD4A/SLC9A1/PIAS1/SP100/ADRB2/SIX3/NR1I2/RPS27L/ATF4/EP300/TRIM44/CCT6A/MLLT3/SP1/CD74/NCOA3/RARG/HNRNPD/MAF/NME2/UHMK1/EIF5A/I…	BP
positive regulation of Ras protein signal transduction	9/802	51/17910	0.000387633	0.00986525	0.00841178	9	ARRB1/NOTCH1/LYN/ITPKB/AKAP13/F2RL1/F2R/NOTCH2/VAV1	BP
signaling receptor binding	92/795	1386/16967	0.000389297	0.0233221	0.0209767	92	SEC14L1/STAT1/TAP2/OASL/PXN/NRIP1/LAG3/TCF7L2/ARRB1/TAP1/CXCL10/PLCL2/PANX1/IL16/LYN/PLSCR1/CLEC7A/CALR/P4HB/EPHB2/HLA-E/IL6ST/SECTM1/BAZ2A/ENG/BUD31/ARAP1/MST1/SRC/JAK1/F2RL1/CBL/NCOA2/TLR1/F2R/CDK7/APOL2/NCOR2/PIAS1/ICOSLG/SIX3/ACE/TNFSF15/TNFRSF11B/EP300/HFE/MANF/HSD17B4/LATS1/CXCL11/ISG15/PDPN/ANGPT1/SIPA1L1/NMB/CD74/NCOA3/RARG/STRN/MADD/INHBA/ESR1/CD300LF/CANX/TNFSF8/PTPRC/PARK7/LILRB1/NUDT7…	MF
TAP binding	3/795	4/16967	0.000395642	0.0233221	0.0209767	3	TAP2/TAP1/HLA-F	MF
TAP1 binding	3/795	4/16967	0.000395642	0.0233221	0.0209767	3	TAP2/TAP1/HLA-F	MF
endoplasmic reticulum chaperone complex	4/828	9/18675	0.000404224	0.00398524	0.00315306	4	P4HB/HSPA5/HSP90B1/PDIA6	CC
small molecule metabolic process	121/802	2012/17910	0.000405933	0.0102914	0.00877517	121	PARP9/OAS1/CHST7/CMPK2/GPT2/STAR/APOBEC3D/CDS2/APOBEC3G/PSMA2/NDUFS5/ST6GAL1/APOC2/ERLIN1/APOL1/APOBEC3F/ASNS/GIMAP7/OGDHL/GDPD1/INPP4B/PSMB9/P4HB/COX7C/COX7A2L/UQCRQ/NDUFV2/AADAT/ADPGK/SRD5A1/MST1/SCD/ACSL5/NIT2/SRC/ITPKB/UCK2/NCOA2/COX6C/BDH1/NDUFS4/AGPAT3/NPC1/PCBD2/TTC39B/FOXO1/APOL2/HADHB/NCOR2/CEACAM1/ST3GAL3/SLC9A1/UQCRFS1/PPA2/HAL/GFI1/ATF4/EP300/SLC25A10/HPGDS/HSD17B4/UST/HINT1/G6PC/FUT4…	BP
import into cell	54/802	751/17910	0.000411992	0.0104052	0.00887214	54	SIGLEC1/CAMK1D/ARRB1/ANKRD13A/APOC2/WASF2/APOL1/CD300A/SLC38A1/LYN/CLEC7A/CALR/AZU1/WIPF1/SRC/F2RL1/ARHGAP27/CBL/IL10RA/BIN1/NPC1/CEACAM1/SLC9A1/ADRB2/CLEC9A/SLC8A3/CLTCL1/INPP5F/PECAM1/HFE/TOR1A/ANGPT1/PEAR1/RIN3/ARL6IP1/CLINT1/CD300LF/CANX/PTPRC/PARK7/LILRB1/VAV1/MYD88/LDLR/IL15/HSP90B1/CORO1C/PACSIN1/FOLR2/SYNJ2BP/INSR/EGF/IL15RA/MAPK1	BP
regulation of leukocyte differentiation	25/802	267/17910	0.000419082	0.010481	0.00893679	25	LAG3/HMGB3/ZMIZ1/LYN/ITPKB/UBASH3B/NOTCH2/IRF7/CEACAM1/RC3H2/HLA-DOA/ZBTB46/CD74/NME2/INHBA/BTN2A2/LRRC17/PTPRC/LILRB1/IL15/LILRB2/ATP11C/VNN1/NFATC2/IL12RB1	BP
outer ear morphogenesis	4/802	9/17910	0.000419746	0.010481	0.00893679	4	TBX1/TWIST1/PRKRA/MAPK1	BP
interleukin-10 secretion	4/802	9/17910	0.000419746	0.010481	0.00893679	4	F2RL1/CD274/ISG15/LILRB1	BP
P-body	10/828	63/18675	0.00042083	0.00409644	0.00324104	10	MOV10/PATL1/APOBEC3D/APOBEC3G/PSMA2/APOBEC3F/RBPMS/SYNE1/RC3H2/TRIM71	CC
positive regulation of cytokine production involved in immune response	9/802	52/17910	0.000450413	0.0112044	0.00955367	9	DDX58/RSAD2/HLA-E/F2RL1/KIR2DL4/HLA-F/CD74/LILRB1/FZD5	BP
NAD+ ADP-ribosyltransferase activity	5/795	15/16967	0.000451983	0.025311	0.0227657	5	PARP9/PARP14/PARP12/PARP11/PARP10	MF
regulation of production of molecular mediator of immune response	16/802	138/17910	0.000457602	0.0113281	0.00965907	16	DDX58/RSAD2/IL27RA/HLA-E/F2RL1/KIR2DL4/HLA-F/TNFRSF1B/HFE/ANGPT1/CD74/CD40/PTPRC/LILRB1/FZD5/THOC1	BP
blood coagulation	29/802	331/17910	0.000458806	0.0113281	0.00965907	29	IRF2/ARRB1/CD34/PRKCH/LYN/PLSCR1/F3/VCL/ITPR1/SRC/UBASH3B/F2RL1/F2R/CEACAM1/DOCK11/HPSE/PDPN/PEAR1/STXBP1/CD40/PAPSS2/VAV1/TLN1/MMRN1/TBXA2R/ITPR3/FERMT3/P2RX6/MAPK1	BP
intrinsic component of membrane	263/828	4976/18675	0.000459571	0.00441763	0.00349516	263	TAP2/CHST7/IFI6/GLT8D1/RTP4/PARL/SIGLEC1/IFITM3/LAG3/CDS2/SLC9A7/CALN1/ST6GAL1/SEC61G/TAP1/ELFN2/SGMS1/ERLIN1/ORMDL1/ATP10A/CD34/NOTCH1/CHRNB1/APOL1/REEP6/SLC12A7/PANX1/JPH4/HLA-DMA/DSCAML1/CD300A/SLC39A11/ROBO4/SLC38A1/LYN/PLSCR1/CLEC7A/GIMAP5/PDIA3/HLA-DPA1/ALG5/IL27RA/CALR/GDPD1/ZDHHC4/EPHB2/HLA-E/COX7C/IFITM1/HLA-DPB1/IL6ST/TMEM138/SECTM1/HPN/KIAA0040/BTN3A3/ENG/F3/NPR3/QPCTL/ITGA9/ITGB6/XKR7…	CC
positive regulation of lymphocyte proliferation	15/802	125/17910	0.000472362	0.0116194	0.00990749	15	MEF2C/HLA-DPA1/HLA-E/HLA-DPB1/IL6ST/CD274/ICOSLG/HLA-DMB/CD74/CD40/PTPRC/IL15/LILRB2/NFATC2/IL12RB1	BP
ruffle	18/828	168/18675	0.00048774	0.00463052	0.00366359	18	IFIT5/DDX58/FGD6/WASF2/KSR1/WIPF1/SRC/PDPN/PLEKHO1/AMOT/NME2/FGD5/TLN1/ARF4/CORO1C/PACSIN1/SPATA13/COBL	CC
peptide binding	22/795	215/16967	0.000497125	0.0265133	0.023847	22	PPIA/TAP1/HLA-DPA1/CALR/EPHB2/HLA-E/HLA-DPB1/NPR3/HLA-DRA/ADRB2/HLA-F/HLA-DRB1/HLA-DRB5/CLSTN1/CD74/INHBA/FZD5/LDLR/LILRB2/TLR6/MGST1/INSR	MF
peptide secretion	44/802	582/17910	0.000499462	0.0122405	0.0104371	44	IFIH1/GBP1/DDX58/RSAD2/PPIA/TCF7L2/ARRB1/CD34/PANX1/LYN/IL27RA/HLA-E/ITGB6/GBP5/ITPR1/SRC/F2RL1/TLR1/F2R/CD274/CLEC9A/TNFRSF1B/SRGN/HFE/ISG15/ANGPT1/ARG2/CD74/PDIA4/BTN2A2/CD40/CHD7/CANX/PARK7/LILRB1/FZD5/TWIST1/PHPT1/TLR6/PTGER4/ITPR3/BTN3A1/SIRT3/CRTAM	BP
response to follicle-stimulating hormone	5/802	16/17910	0.000513937	0.0125164	0.0106723	5	STAR/NOTCH1/ASNS/SRD5A1/INHBA	BP
positive regulation of mononuclear cell proliferation	15/802	126/17910	0.000514503	0.0125164	0.0106723	15	MEF2C/HLA-DPA1/HLA-E/HLA-DPB1/IL6ST/CD274/ICOSLG/HLA-DMB/CD74/CD40/PTPRC/IL15/LILRB2/NFATC2/IL12RB1	BP
B cell receptor signaling pathway	9/802	53/17910	0.000521313	0.0126356	0.010774	9	MEF2C/PLCL2/PRKCH/CD300A/LYN/KLHL6/PTPRC/NFATC2/MAPK1	BP
cell junction	80/828	1247/18675	0.000525751	0.00493052	0.00390095	80	DDX58/PXN/IRF2/PPIA/LAP3/NOTCH1/CHRNB1/WASF2/LIMS1/PANX1/LMLN/DSCAML1/LYN/PDIA3/CALR/P4HB/XIRP2/HPN/PCDH12/ENG/ITGB6/VCL/RANGRF/JAK1/CBL/CASS4/PPFIA1/CHRNA6/SAMD4A/CEACAM1/SLC9A1/SMAGP/OTOF/NDRG1/ADD3/SLC8A3/CLSTN1/BAALC/SSX2IP/PARVB/PECAM1/TOR1A/RPL6/PDPN/SIPA1L1/CD99L2/AMOT/CDH24/STRN/DNMBP/FAT2/FHL1/HSPA5/RPS7/SDK2/ARMC5/CDSN/DLG3/PTPRC/PARK7/ICAM1/FZD5/VAV1/HSP90B1/PTPRU/ADD1/TLN1/CORO1C/CNIH…	CC
negative regulation of protein phosphorylation	34/802	415/17910	0.000530922	0.0128075	0.0109205	34	ADAR/PARP14/GBP1/CTDSP2/ARRB1/CD300A/LYN/EPHB2/ENG/F2RL1/CDKN2A/C3orf33/FOXO1/PRKRIP1/CEACAM1/WNK1/CD109/INPP5F/LATS1/ANGPT1/BTN2A2/DUSP7/PTPRC/PARK7/PPM1F/TWIST1/LRP6/CORO1C/CEBPA/EIF3A/CDKN2C/SYNJ2BP/HEG1/SIRT3	BP
regulation of T cell mediated cytotoxicity	6/802	24/17910	0.000532274	0.0128075	0.0109205	6	HLA-E/CEACAM1/HLA-F/PTPRC/LILRB1/IL12RB1	BP
T cell mediated immunity	12/802	88/17910	0.000538029	0.0128583	0.0109638	12	RSAD2/HLA-E/BTN3A3/CEACAM1/HLA-F/TNFRSF1B/HFE/PTPRC/LILRB1/ICAM1/FZD5/IL12RB1	BP
negative regulation of secretion	22/802	226/17910	0.000538271	0.0128583	0.0109638	22	GBP1/RSAD2/CD34/NOTCH1/CD300A/IL27RA/F2RL1/F2R/CEACAM1/HLA-F/WNK1/TNFRSF1B/SRGN/ANGPT1/ARG2/CD74/INHBA/BTN2A2/LILRB1/TLR6/PTGER4/EGF	BP
extracellular vesicle	128/828	2185/18675	0.000539732	0.00500065	0.00395644	128	SSBP1/NUCB2/PPIA/PSMA2/LAP3/SERPINB9/WASF2/PRKCH/CD300A/ROBO4/SLC38A1/LYN/RHOC/PLSCR1/PDIA3/CALR/STK24/PSMB9/P4HB/HLA-E/IL6ST/SECTM1/AZU1/SOD2/HPN/PCDH12/PGA3/HNRNPA2B1/PROM1/NPR3/VCL/HLA-DRA/NIT2/SRC/CANT1/SERPINB6/CD79B/SLC25A3/CD274/HNRNPA1/NPC1/PRKRIP1/EIF4A1/VDAC3/CEACAM1/SLC9A1/ICOSLG/HLA-DRB1/TMC4/HLA-DRB5/NDRG1/SUB1/ACE/GGCT/CTSG/CHCHD3/CLTCL1/CCT6A/MLLT3/PECAM1/TOR1A/HINT1/STOM/PGA4/DDR1…	CC
neutrophil mediated immunity	39/802	499/17910	0.000543874	0.012899	0.0109985	39	PPIA/PSMA2/CD300A/AZU1/VCL/NIT2/ARHGAP9/F2RL1/CANT1/MS4A3/SERPINB6/CEACAM1/RNASE3/ACE/CTSG/SURF4/TNFRSF1B/PECAM1/PLD1/STOM/HPSE/STK10/NME2/VAT1/NDUFC2/QSOX1/PTPRC/PRDX4/LILRB2/GALNS/TMEM63A/CFD/VNN1/CCT2/MGST1/RNASE2/CAT/DYNC1H1/MAPK1	BP
neutrophil activation	39/802	499/17910	0.000543874	0.012899	0.0109985	39	PPIA/PSMA2/CD300A/AZU1/VCL/NIT2/ARHGAP9/F2RL1/CANT1/MS4A3/SERPINB6/CEACAM1/RNASE3/CTSG/SURF4/TNFRSF1B/PECAM1/PLD1/STOM/HPSE/STK10/NME2/VAT1/NDUFC2/QSOX1/PTPRC/PRDX4/IL15/LILRB2/GALNS/TMEM63A/CFD/VNN1/CCT2/MGST1/RNASE2/CAT/DYNC1H1/MAPK1	BP
pattern recognition receptor signaling pathway	20/802	197/17910	0.000556244	0.0131348	0.0111996	20	IFIH1/DDX60/SEC14L1/DDX58/DHX58/RSAD2/CD300A/LYN/CLEC7A/TAB2/F2RL1/TLR1/IRF7/MFHAS1/GFI1/ESR1/CD300LF/MYD88/HSP90B1/TLR6	BP
mitochondrion organization	37/802	466/17910	0.000557787	0.0131348	0.0111996	37	IFIT2/IFI6/PARL/SSBP1/NDUFS5/STAT2/SOD2/NDUFV2/TRIAP1/NDUFS4/SLC9A1/SPATA18/HTT/TIMM17A/GGCT/CHCHD3/FNIP2/MTFR1/NDUFB2/BNIP3/VAT1/NDUFC2/NDUFAF4/SREBF2/PARK7/NDUFA5/FZD5/CYCS/STAT3/CEBPA/NUBPL/NDUFA2/TOMM5/SYNJ2BP/SIRT3/TTC19/MICALL2	BP
extracellular organelle	128/828	2187/18675	0.000559649	0.0051009	0.00403575	128	SSBP1/NUCB2/PPIA/PSMA2/LAP3/SERPINB9/WASF2/PRKCH/CD300A/ROBO4/SLC38A1/LYN/RHOC/PLSCR1/PDIA3/CALR/STK24/PSMB9/P4HB/HLA-E/IL6ST/SECTM1/AZU1/SOD2/HPN/PCDH12/PGA3/HNRNPA2B1/PROM1/NPR3/VCL/HLA-DRA/NIT2/SRC/CANT1/SERPINB6/CD79B/SLC25A3/CD274/HNRNPA1/NPC1/PRKRIP1/EIF4A1/VDAC3/CEACAM1/SLC9A1/ICOSLG/HLA-DRB1/TMC4/HLA-DRB5/NDRG1/SUB1/ACE/GGCT/CTSG/CHCHD3/CLTCL1/CCT6A/MLLT3/PECAM1/TOR1A/HINT1/STOM/PGA4/DDR1…	CC
intrinsic apoptotic signaling pathway in response to DNA damage by p53 class mediator	8/802	43/17910	0.000561609	0.0131779	0.0112364	8	TAF9/IFI16/TRIAP1/RPS27L/EP300/CD74/ELL3/SHISA5	BP
integral component of membrane	255/828	4821/18675	0.000563818	0.0051009	0.00403575	255	TAP2/CHST7/IFI6/GLT8D1/RTP4/PARL/SIGLEC1/IFITM3/LAG3/CDS2/SLC9A7/CALN1/ST6GAL1/SEC61G/TAP1/ELFN2/SGMS1/ERLIN1/ORMDL1/ATP10A/CD34/NOTCH1/CHRNB1/REEP6/SLC12A7/PANX1/JPH4/HLA-DMA/DSCAML1/CD300A/SLC39A11/ROBO4/SLC38A1/LYN/PLSCR1/CLEC7A/GIMAP5/PDIA3/HLA-DPA1/ALG5/IL27RA/CALR/GDPD1/ZDHHC4/EPHB2/HLA-E/COX7C/IFITM1/HLA-DPB1/IL6ST/TMEM138/SECTM1/HPN/KIAA0040/BTN3A3/ENG/F3/NPR3/QPCTL/ITGA9/ITGB6/XKR7/SRD5A…	CC
negative regulation of multicellular organismal process	82/802	1276/17910	0.000563863	0.013184	0.0112416	82	IFIH1/GBP1/UBE2L6/STAT1/DDX58/TRIM25/HDAC7/DHX58/MEF2C/LAG3/ARRB1/HMGB3/APOC2/CD34/CXCL10/NOTCH1/IRX3/PLCL2/LYN/IL27RA/CALR/EPHB2/HPN/NPR3/ITPKB/UBASH3B/F2RL1/REL/F2R/WDR61/BIN1/CD274/FOXO1/CEACAM1/SP100/ADRB2/HLA-F/WNK1/SIX3/CMKLR1/RC3H2/TNFRSF11B/GFI1/ATF4/INPP5F/TNFRSF1B/SRGN/HFE/HPGDS/ZBTB46/ISG15/ANGPT1/TAX1BP1/ARG2/HERC5/CD74/RARG/AMOT/NME2/INHBA/CDSN/BTN2A2/LRRC17/PTPRC/LILRB1/PRDX4/TWIST1…	BP
cellular response to steroid hormone stimulus	23/802	242/17910	0.000569656	0.0132726	0.0113171	23	STAR/NRIP1/CALR/BUD31/SRD5A1/SRC/AKAP13/CBX3/NPC1/NR2C1/FOXO1/CDK7/NCOR2/PIAS1/NR1I2/EP300/LATS1/NCOA3/RARG/ESR1/RORC/PARK7/ICAM1	BP
hemostasis	29/802	336/17910	0.000584762	0.0135767	0.0115764	29	IRF2/ARRB1/CD34/PRKCH/LYN/PLSCR1/F3/VCL/ITPR1/SRC/UBASH3B/F2RL1/F2R/CEACAM1/DOCK11/HPSE/PDPN/PEAR1/STXBP1/CD40/PAPSS2/VAV1/TLN1/MMRN1/TBXA2R/ITPR3/FERMT3/P2RX6/MAPK1	BP
positive regulation of T cell activation	20/802	198/17910	0.000593404	0.0137292	0.0117065	20	ZMIZ1/LYN/HLA-DPA1/HLA-E/HLA-DPB1/IL6ST/SRC/ITPKB/CD274/ICOSLG/HLA-DMB/CD74/BTN2A2/PTPRC/LILRB1/VAV1/IL15/LILRB2/VNN1/IL12RB1	BP
negative regulation of transport	39/802	502/17910	0.00061042	0.0140426	0.0119737	39	GBP1/RSAD2/ANKRD13A/APOC2/CD34/NOTCH1/CD300A/IL27RA/EPHB2/F2RL1/F2R/BIN1/CEACAM1/SP100/HLA-F/WNK1/ATF4/TNFRSF1B/SRGN/NDFIP2/ANGPT1/ARG2/CD74/INHBA/SREBF2/BTN2A2/CD300LF/PARK7/LILRB1/PPM1F/ICAM1/TWIST1/LILRB2/TLR6/PACSIN1/PTGER4/EGF/PRKG2/DERL2	BP
endocytosis	49/802	675/17910	0.000611892	0.0140426	0.0119737	49	SIGLEC1/CAMK1D/ARRB1/ANKRD13A/APOC2/WASF2/APOL1/CD300A/LYN/CLEC7A/CALR/AZU1/WIPF1/SRC/F2RL1/ARHGAP27/CBL/IL10RA/BIN1/NPC1/CEACAM1/ADRB2/CLEC9A/CLTCL1/INPP5F/PECAM1/HFE/TOR1A/ANGPT1/PEAR1/RIN3/CLINT1/CD300LF/CANX/PTPRC/LILRB1/VAV1/MYD88/LDLR/IL15/HSP90B1/CORO1C/PACSIN1/FOLR2/SYNJ2BP/INSR/EGF/IL15RA/MAPK1	BP
coagulation	29/802	337/17910	0.000613317	0.0140426	0.0119737	29	IRF2/ARRB1/CD34/PRKCH/LYN/PLSCR1/F3/VCL/ITPR1/SRC/UBASH3B/F2RL1/F2R/CEACAM1/DOCK11/HPSE/PDPN/PEAR1/STXBP1/CD40/PAPSS2/VAV1/TLN1/MMRN1/TBXA2R/ITPR3/FERMT3/P2RX6/MAPK1	BP
negative regulation of cellular metabolic process	141/802	2432/17910	0.000622386	0.0142011	0.0121089	141	PARP9/ADAR/PARP14/EIF2AK2/DTX3L/GBP1/MOV10/STAT1/ETV7/CTDSP2/IFI6/HDAC7/NANOS1/TRPS1/BEND6/N4BP1/CIITA/TAF9/IFI16/NRIP1/MEF2C/IRF2/LAG3/TCF7L2/ARRB1/ELK3/ANKRD13A/ELFN2/SERPINB9/ERLIN1/ORMDL1/CD34/NOTCH1/LIMS1/CREBBP/CD300A/LYN/CALR/EPHB2/BAZ2A/DAPK1/ENG/HNRNPA2B1/TAB2/TET1/RERE/TCFL5/MST1/TRIAP1/SRC/F2RL1/CDKN2A/NCOA2/C3orf33/SERPINB6/IRF7/IL10RA/BIN1/CBX3/RGP1/CENPJ/HNRNPA1/NPC1/NR2C1/FOXO1/PRK…	BP
organonitrogen compound biosynthetic process	110/802	1819/17910	0.000627897	0.0142776	0.0121741	110	PARP9/EIF2AK2/MOV10/CHST7/GPT2/NANOS1/MRPL32/PIWIL4/LAG3/CDS2/TCF7L2/ST6GAL1/SGMS1/ORMDL1/MRPS33/ASNS/PLSCR1/ALG5/OGDHL/CALR/AZU1/DAPK1/TET1/ADPGK/MRPL47/SCD/ACSL5/RPL36AL/UCK2/CANT1/MRPS17/TLR1/AGPAT3/NPC1/PCBD2/EIF4A1/MRPL22/MAP6D1/SAMD4A/ST3GAL3/PHLDA1/NCBP2/PCYT1A/MRPL51/GGCT/PPA2/OSTC/RPS27L/SARNP/ATF4/HPGDS/UST/RPL6/FUT4/ETF1/EIF3B/EXTL2/ANGPT1/ARG2/HNRNPD/NME2/RPS24/ADI1/UHMK1/EIF5A/INHBA/…	BP
protein-containing complex	262/828	4980/18675	0.000636821	0.00569436	0.00450529	262	PARP9/ADAR/EIF2AK2/DTX3L/IFIT5/MOV10/STAT1/TAP2/PATL1/PXN/HDAC7/TRPS1/MRPL32/APOBEC3D/TAF9/NRIP1/CCNA1/MEF2C/IFITM3/PIWIL4/APOBEC3G/PPIA/CETN2/PSMA2/TCF7L2/NDUFS5/IFT52/TAP1/APOC2/ERLIN1/CD34/MRPS33/NOTCH1/CHRNB1/WASF2/APOL1/KSR1/LIMS1/APOBEC3F/SLC12A7/CPSF4/PANX1/HLA-DMA/CREBBP/RBPMS/LSM5/LYN/PDIA3/HLA-DPA1/CALR/CASP10/PSMB9/P4HB/HLA-E/IFITM1/HLA-DPB1/IL6ST/BAZ2A/HNRNPH1/NDUFV2/ENG/BUD31/F3/HNRN…	CC
positive regulation of leukocyte cell-cell adhesion	21/802	214/17910	0.000641889	0.0145458	0.0124028	21	ZMIZ1/LYN/HLA-DPA1/HLA-E/HLA-DPB1/IL6ST/SRC/ITPKB/CD274/ICOSLG/HLA-DMB/CD74/BTN2A2/PTPRC/LILRB1/ICAM1/VAV1/IL15/LILRB2/VNN1/IL12RB1	BP
kinase binding	49/795	647/16967	0.000642411	0.0319031	0.0286948	49	PXN/HDAC7/TCF7L2/ARRB1/KSR1/LIMS1/SLC12A7/BCL2L14/KIF13B/JAKMIP2/MST1/SRC/AKAP13/CDKN2A/NEK6/CASS4/CENPJ/PRKRIP1/CCNY/CEACAM1/SP100/HTT/WNK1/ACE/ATF7/ATF4/LATS1/HINT1/ANGPT1/TAX1BP1/STXBP1/RPS7/ESR1/PEBP1/DLG3/PTPRC/PARK7/AKAP7/TBL2/FZD5/RHEB/STAT3/CEBPA/EIF3A/GOLGA2/CDKN2C/IL15RA/MAPK1/HNRNPA0	MF
phosphatase binding	19/795	177/16967	0.000655154	0.0319031	0.0286948	19	STAT1/PXN/JAK1/FOXO1/CEACAM1/SLC9A1/MFHAS1/WNK1/CHCHD3/SBF2/STRN/DLG3/LILRB1/HSP90B1/LILRB2/STAT3/ANAPC7/NFATC2/MAPK1	MF
ruffle membrane	12/828	91/18675	0.000671555	0.00593592	0.00469641	12	IFIT5/DDX58/KSR1/SRC/PDPN/PLEKHO1/FGD5/TLN1/ARF4/CORO1C/PACSIN1/SPATA13	CC
negative regulation of phosphorylation	36/802	454/17910	0.000674721	0.0151366	0.0129065	36	ADAR/PARP14/GBP1/CTDSP2/ARRB1/CD300A/LYN/EPHB2/ENG/F2RL1/CDKN2A/C3orf33/FOXO1/PRKRIP1/CEACAM1/WNK1/CD109/INPP5F/LATS1/ANGPT1/INHBA/BTN2A2/DUSP7/PTPRC/PARK7/PPM1F/TWIST1/LRP6/STAT3/CORO1C/CEBPA/EIF3A/CDKN2C/SYNJ2BP/HEG1/SIRT3	BP
MDA-5 signaling pathway	4/802	10/17910	0.000674824	0.0151366	0.0129065	4	IFIH1/DDX60/DHX58/IRF7	BP
regulation of macrophage apoptotic process	4/802	10/17910	0.000674824	0.0151366	0.0129065	4	MEF2C/CDKN2A/IRF7/CCR5	BP
negative regulation of immune effector process	14/802	116/17910	0.000680667	0.0152161	0.0129743	14	SEC14L1/DHX58/SERPINB9/CD300A/HLA-E/KIR2DL4/CEACAM1/HLA-F/RC3H2/HFE/ANGPT1/PTPRC/LILRB1/THOC1	BP
negative regulation of apoptotic process	61/802	894/17910	0.000687403	0.015315	0.0130586	61	IFIT3/ADAR/EIF2AK2/IFI6/STAR/TAF9/MEF2C/CAMK1D/TCF7L2/ARRB1/SERPINB9/NOTCH1/PRKCH/ASNS/IL6ST/AZU1/SOD2/DAPK1/HPN/TRIAP1/SRC/ITPKB/TBX1/CBL/F2R/NOTCH2/IRF7/AVEN/FOXO1/RNF144B/SLC9A1/PIAS1/HTT/PDPN/TLE1/ANGPT1/TAX1BP1/ARG2/CD74/BNIP3/ARL6IP1/NME2/STXBP1/HSPA5/ELL3/PARK7/NAA38/LILRB1/SETX/ICAM1/FANK1/TWIST1/MYD88/HSP90B1/LRP6/ARF4/STAT3/CCR5/VNN1/SYNGAP1/CAT	BP
amide biosynthetic process	57/802	822/17910	0.000698418	0.0155082	0.0132233	57	EIF2AK2/MOV10/NANOS1/MRPL32/PIWIL4/SGMS1/ORMDL1/MRPS33/ASNS/CALR/DAPK1/MRPL47/SCD/ACSL5/RPL36AL/MRPS17/EIF4A1/MRPL22/SAMD4A/NCBP2/MRPL51/GGCT/PPA2/RPS27L/SARNP/ATF4/RPL6/ETF1/EIF3B/ARG2/HNRNPD/RPS24/UHMK1/EIF5A/RPL22L1/RPS7/RPL15/EIF5AL1/NAGS/DLD/MRPL27/STAT3/RPL24/CEBPA/EIF3A/ELOVL7/MRPL24/DAP3/IGF2BP3/RPL31/EEF1E1/MAPK1/EIF2S2/RPL35A/EEF1B2/TRIM71/RPL34	BP
lamellipodium morphogenesis	5/802	17/17910	0.000701397	0.0155222	0.0132353	5	WASF2/SRC/PDPN/PLEKHO1/CORO1C	BP
granulocyte activation	39/802	506/17910	0.000710337	0.0156677	0.0133593	39	PPIA/PSMA2/CD300A/AZU1/VCL/NIT2/ARHGAP9/F2RL1/CANT1/MS4A3/SERPINB6/CEACAM1/RNASE3/CTSG/SURF4/TNFRSF1B/PECAM1/PLD1/STOM/HPSE/STK10/NME2/VAT1/NDUFC2/QSOX1/PTPRC/PRDX4/IL15/LILRB2/GALNS/TMEM63A/CFD/VNN1/CCT2/MGST1/RNASE2/CAT/DYNC1H1/MAPK1	BP
positive regulation of leukocyte mediated immunity	14/802	117/17910	0.000742053	0.016206	0.0138184	14	DDX58/RSAD2/LAG3/HLA-E/F2RL1/KIR2DL4/HLA-F/STXBP1/CD40/PTPRC/FZD5/VAV1/IL12RB1/CRTAM	BP
sequestering of calcium ion	14/802	117/17910	0.000742053	0.016206	0.0138184	14	CXCL10/JPH4/LYN/CALR/ITPR1/F2R/HTT/CXCL11/JPH1/CHD7/PTPRC/RASA3/HSP90B1/CCR5	BP
lymphocyte differentiation	28/802	325/17910	0.000742092	0.016206	0.0138184	28	RSAD2/LAG3/HMGB3/ZMIZ1/PLCL2/ITPKB/NOTCH2/DOCK11/RC3H2/HLA-DOA/EP300/CD74/INHBA/BTN2A2/CHD7/RORC/PTPRC/FZD5/VAV1/IL15/IRF2BP2/LILRB2/STAT3/PTGER4/ATP11C/VNN1/NFATC2/IL12RB1	BP
negative regulation of cell activation	19/802	187/17910	0.000749323	0.0163101	0.0139071	19	LAG3/HMGB3/CD300A/UBASH3B/CD274/CEACAM1/HLA-F/RC3H2/HFE/ARG2/CD74/INHBA/BTN2A2/CD300LF/PTPRC/LILRB1/LDLR/LILRB2/THOC1	BP
positive regulation of cellular biosynthetic process	109/802	1809/17910	0.000756814	0.0163979	0.0139819	109	PARP9/DTX3L/STAT1/DDX58/STAR/CIITA/TAF9/IFI16/NRIP1/MEF2C/IRF2/TCF7L2/ARRB1/ELK3/APOC2/HIVEP3/ZMIZ1/MORF4L2/ERLIN1/CXCL10/NOTCH1/CREBBP/RBPMS/PLSCR1/MAML2/AZU1/ENG/BUD31/HNRNPA2B1/TET1/RERE/TRIAP1/SRC/TBX1/F2RL1/REL/TLR1/HMGN1/F2R/IRF7/WDR61/CHCHD2/HNRNPA1/PCBD2/FOXO1/CDK7/DNAJC2/SAMD4A/SLC9A1/PIAS1/SP100/ADRB2/SIX3/NR1I2/RPS27L/ATF4/EP300/TRIM44/CCT6A/MLLT3/SP1/CD74/NCOA3/RARG/HNRNPD/MAF/NME2/UH…	BP
myeloid cell activation involved in immune response	41/802	542/17910	0.000758312	0.0163979	0.0139819	41	PPIA/PSMA2/CD300A/LYN/AZU1/VCL/NIT2/ARHGAP9/F2RL1/CANT1/CBL/MS4A3/SERPINB6/CEACAM1/RNASE3/CTSG/SURF4/TNFRSF1B/PECAM1/PLD1/STOM/HPSE/STK10/NME2/STXBP1/VAT1/NDUFC2/QSOX1/PTPRC/PRDX4/LILRB2/GALNS/TMEM63A/CFD/VNN1/CCT2/MGST1/RNASE2/CAT/DYNC1H1/MAPK1	BP
negative regulation of programmed cell death	62/802	916/17910	0.000762087	0.0164258	0.0140058	62	IFIT3/ADAR/EIF2AK2/IFI6/STAR/TAF9/MEF2C/CAMK1D/TCF7L2/ARRB1/SERPINB9/NOTCH1/PRKCH/ASNS/IL6ST/AZU1/SOD2/DAPK1/HPN/TRIAP1/SRC/ITPKB/TBX1/CBL/F2R/NOTCH2/IRF7/AVEN/FOXO1/RNF144B/SLC9A1/PIAS1/HTT/PDPN/TLE1/ANGPT1/TAX1BP1/ARG2/CD74/BNIP3/ARL6IP1/NME2/STXBP1/HSPA5/CDSN/ELL3/PARK7/NAA38/LILRB1/SETX/ICAM1/FANK1/TWIST1/MYD88/HSP90B1/LRP6/ARF4/STAT3/CCR5/VNN1/SYNGAP1/CAT	BP
regulation of protein binding	21/802	217/17910	0.000769426	0.0165207	0.0140867	21	IFIT1/IFIT2/DTX3L/MEF2C/TCF7L2/ARRB1/PLCL2/SRC/UBASH3B/ADRB2/ACE/EP300/HFE/ANGPT1/HSPA5/PARK7/GAS8/ADD1/GOLGA2/MITD1/SPON1	BP
negative regulation of adaptive immune response	8/802	45/17910	0.000771482	0.0165207	0.0140867	8	IL27RA/CEACAM1/HLA-F/RC3H2/HFE/PTPRC/LILRB1/THOC1	BP
cell proliferation	117/802	1969/17910	0.000799651	0.0170687	0.0145539	117	IFIT3/EIF2AK2/STAT1/IFI16/MEF2C/IRF2/TCF7L2/ARRB1/IFT52/ZMIZ1/CD34/CXCL10/NOTCH1/KSR1/PLCL2/PRKCH/CD300A/LYN/HLA-DPA1/CALR/HLA-E/IFITM1/HLA-DPB1/IL6ST/SOD2/HPN/F3/NPR3/TET1/RERE/TCFL5/SRC/ITPKB/TBX1/F2RL1/CDKN2A/HMGN1/F2R/NOTCH2/NDUFS4/CD274/FOXO1/RNASEH2B/CEACAM1/PTGIR/PIAS1/ELN/NOP2/ICOSLG/NDRG1/SIX3/ACE/RC3H2/CD109/LOC93622/TNFRSF1B/HPGDS/CXCL11/UNCX/HPSE/SP1/HLA-DMB/PDPN/DDR1/ANGPT1/PTBP2/ARG…	BP
response to lipopolysaccharide	26/802	295/17910	0.000810014	0.0172343	0.0146951	26	CMPK2/STAR/MEF2C/SGMS1/CXCL10/LYN/TAB2/SRC/F2R/PABPN1/IL10RA/PTGIR/CTSG/GFI1/TNFRSF1B/CD40/LILRB1/ICAM1/NFKB2/LILRB2/CCR5/PTGER4/TBXA2R/MGST1/MAPK1/HNRNPA0	BP
endocytic vesicle membrane	17/828	161/18675	0.000816302	0.007068	0.0055921	17	TAP2/TAP1/HLA-DPA1/CALR/HLA-E/HLA-DPB1/HLA-DRA/TLR1/HLA-F/HLA-DRB1/HLA-DRB5/HLA-DQA2/CD74/FZD5/LDLR/TLR6/HLA-DQB2	CC
oxidoreductase complex	12/828	93/18675	0.000818013	0.007068	0.0055921	12	NDUFS5/P4HB/NDUFV2/NDUFS4/UQCRFS1/NDUFB2/NDUFA4/NDUFC2/PARK7/NDUFA5/DLD/NDUFA2	CC
regulation of hydrolase activity	75/802	1160/17910	0.000820124	0.0173935	0.0148308	75	OAS3/IFIT1/EIF2AK2/IFI6/IFI16/MEF2C/SSBP1/ARRB1/APOC2/FGD6/ELFN2/SERPINB9/LIMS1/CD300A/LYN/RHOC/PLSCR1/PSMB9/DAPK1/F3/ARAP2/ARAP1/TRIAP1/SRC/ARHGAP9/F2RL1/ARHGAP27/SERPINB6/F2R/BIN1/RGP1/FAM13A/HTT/DOCK11/WNK1/RGS9/TNFSF15/RPS27L/CD109/DNAJB11/SIPA1L1/SBF2/RIN3/AMOT/ARL6IP1/ESR1/DNAJA2/CPAMD8/CD40/PEBP1/SIPA1/RASAL2/DLG3/PTPRC/PARK7/AGAP4/RASA3/PLCB2/BLID/PPM1F/ICAM1/VAV1/HSP90B1/FGD5/RGS10/CYCS/…	BP
apoptotic signaling pathway	43/802	579/17910	0.000825939	0.0174278	0.0148601	43	IFI6/TAF9/IFI16/TCF7L2/SGMS1/PDIA3/STK24/CASP10/P4HB/SOD2/DAPK1/TRIAP1/ITPR1/SRC/SP100/HTT/GGCT/RPS27L/ATF4/EP300/TNFRSF1B/SRGN/HINT1/FNIP2/CD74/BNIP3/MADD/INHBA/RPS7/ELL3/PTPRC/PARK7/CASP5/PPM1F/ICAM1/PRKRA/SGPP1/DDX47/SHISA5/DAP3/VNN1/IFI27/EEF1E1	BP
antigen processing and presentation of peptide antigen via MHC class Ib	3/802	5/17910	0.000835896	0.0174278	0.0148601	3	TAP2/HLA-E/HLA-F	BP
negative regulation of toll-like receptor 2 signaling pathway	3/802	5/17910	0.000835896	0.0174278	0.0148601	3	LYN/MFHAS1/TLR6	BP
interferon-beta secretion	3/802	5/17910	0.000835896	0.0174278	0.0148601	3	IFIH1/DDX58/LILRB1	BP
regulation of interferon-beta secretion	3/802	5/17910	0.000835896	0.0174278	0.0148601	3	IFIH1/DDX58/LILRB1	BP
negative regulation of lymphocyte activation	15/802	132/17910	0.000840859	0.0174278	0.0148601	15	LAG3/HMGB3/CD300A/CD274/CEACAM1/HLA-F/RC3H2/HFE/ARG2/CD74/INHBA/BTN2A2/LILRB1/LILRB2/THOC1	BP
negative regulation of cellular protein metabolic process	69/802	1049/17910	0.000843015	0.0174278	0.0148601	69	ADAR/PARP14/EIF2AK2/DTX3L/GBP1/MOV10/CTDSP2/IFI6/NANOS1/N4BP1/TAF9/IFI16/ARRB1/ELFN2/SERPINB9/CD300A/LYN/CALR/EPHB2/DAPK1/ENG/TRIAP1/SRC/F2RL1/CDKN2A/C3orf33/SERPINB6/BIN1/RGP1/FOXO1/PRKRIP1/CEACAM1/MFHAS1/WNK1/CD109/ATF4/INPP5F/TRIM44/HFE/LATS1/ISG15/ANGPT1/HNRNPD/ARL6IP1/RPS7/BTN2A2/DUSP7/CPAMD8/PEBP1/PTPRC/PARK7/PPM1F/TWIST1/LRP6/STAT3/CORO1C/CEBPA/EIF3A/A2ML1/CDKN2C/IGF2BP3/SSPO/SYNJ2BP/HEG1/…	BP
cytoplasmic pattern recognition receptor signaling pathway in response to virus	6/802	26/17910	0.000843428	0.0174278	0.0148601	6	IFIH1/DDX60/SEC14L1/DDX58/DHX58/IRF7	BP
aerobic respiration	10/802	68/17910	0.000845447	0.0174278	0.0148601	10	COX7C/COX7A2L/COX6C/COX7B/MTFR1/BNIP3/NDUFA4/DLD/CAT/SIRT3	BP
negative regulation of nitrogen compound metabolic process	132/802	2271/17910	0.000863605	0.0177468	0.0151321	132	PARP9/ADAR/PARP14/EIF2AK2/DTX3L/GBP1/MOV10/STAT1/ETV7/CTDSP2/IFI6/HDAC7/NANOS1/TRPS1/BEND6/N4BP1/CIITA/TAF9/IFI16/NRIP1/MEF2C/IRF2/LAG3/TCF7L2/ARRB1/ELK3/ELFN2/SERPINB9/ORMDL1/CD34/NOTCH1/LIMS1/CREBBP/CD300A/LYN/CALR/EPHB2/BAZ2A/DAPK1/ENG/HNRNPA2B1/TET1/RERE/TCFL5/TRIAP1/SRC/F2RL1/CDKN2A/NCOA2/C3orf33/SERPINB6/IRF7/BIN1/CBX3/RGP1/CENPJ/HNRNPA1/NR2C1/FOXO1/PRKRIP1/DNAJC2/NCOR2/CEACAM1/PIAS1/SP100/…	BP
electron transport chain	18/802	175/17910	0.000885209	0.0180785	0.015415	18	NDUFS5/COX7C/COX7A2L/UQCRQ/NDUFV2/SRD5A1/COX6C/NDUFS4/UQCRFS1/COX7B/NDUFB2/NDUFA4/NDUFC2/PARK7/NDUFA5/DLD/NDUFA2/CYB561	BP
response to topologically incorrect protein	18/802	175/17910	0.000885209	0.0180785	0.015415	18	EIF2AK2/CTDSP2/ASNS/CALR/SRPRB/ATF4/EP300/DNAJB11/MANF/TOR1A/EXTL2/HSPA5/TBL2/HSP90B1/ADD1/TLN1/DERL2/PDIA6	BP
cellular response to interleukin-6	8/802	46/17910	0.000897804	0.0182537	0.0155643	8	STAT1/IL6ST/JAK1/CBL/GFI1/ICAM1/STAT3/CEBPA	BP
myeloid cell differentiation	33/802	411/17910	0.000899738	0.0182537	0.0155643	33	ADAR/MOV10/STAT1/IFI16/MEF2C/HMGB3/WASF2/CREBBP/LYN/ITPKB/UBASH3B/F2RL1/NOTCH2/IRF7/WDR61/CEACAM1/MFHAS1/CD109/EP300/ZBTB46/ISG15/CD74/RARG/NME2/INHBA/SLC25A38/LRRC17/LILRB1/BATF2/IL15/ADD1/STAT3/CEBPA	BP
regulation of establishment of protein localization	51/802	723/17910	0.000907506	0.0182537	0.0155643	51	IFIH1/GBP1/DDX58/PARL/RSAD2/PPIA/TCF7L2/ARRB1/CD34/PANX1/LYN/IL27RA/HLA-E/ITPR1/SRC/F2RL1/PTP4A3/TLR1/F2R/CD274/CENPJ/SP100/CLEC9A/TNFRSF1B/SRGN/CCT6A/STOM/NDFIP2/ANGPT1/ARG2/UHMK1/SREBF2/BTN2A2/CD40/PARK7/LILRB1/PPM1F/FZD5/TWIST1/DNAJC27/PHPT1/TLR6/PTGER4/ITPR3/CCT2/IFI27/SIRT3/DERL2/MAPK1/MICALL2/CRTAM	BP
response to unfolded protein	17/802	161/17910	0.000908083	0.0182537	0.0155643	17	EIF2AK2/CTDSP2/ASNS/CALR/SRPRB/ATF4/EP300/DNAJB11/MANF/EXTL2/HSPA5/TBL2/HSP90B1/ADD1/TLN1/DERL2/PDIA6	BP
alpha-beta T cell activation	15/802	133/17910	0.000909474	0.0182537	0.0155643	15	RSAD2/CD300A/HLA-E/ITPKB/CD274/RC3H2/HFE/ARG2/RORC/PTPRC/LILRB1/IL15/STAT3/PTGER4/IL12RB1	BP
guanyl-nucleotide exchange factor activity	20/795	196/16967	0.00090982	0.039955	0.0359369	20	FGD6/RPGR/RANGRF/AKAP13/RGP1/CYTH4/PTGIR/DOCK11/PLEKHG2/SBF2/RIN3/DNMBP/MADD/VAV1/FGD5/ARF4/TBXA2R/SPATA13/EGF/HERC1	MF
intracellular transport	95/802	1546/17910	0.000910339	0.0182537	0.0155643	95	IFIT1/DTX3L/TAP2/RTP4/PARL/TCF7L2/IFT52/SEC61G/TAP1/RPGR/REEP6/CPSF4/CD300A/LYN/KIF13B/CALR/HNRNPA2B1/RANGRF/SRC/AKAP13/CBL/PABPN1/BIN1/RGP1/HNRNPA1/NPC1/CHRNA6/SP100/ADRB2/OTOF/MX2/SNRPF/HTT/NCBP2/TIMM17A/SIX3/CLSTN1/COPG2/SARNP/TRAPPC2L/CLTCL1/SSX2IP/INPP5F/HSD17B4/TOR1A/RPL6/STOM/SNRPD1/ANGPT1/CD74/RPS24/STXBP1/UHMK1/EIF5A/SNRPD2/HSPA5/RPS7/SREBF2/RPL15/RINT1/AP3S1/PARK7/NUDT7/FZD5/LDLR/DNAJC2…	BP
regulation of peptide transport	50/802	706/17910	0.000931587	0.0183152	0.0156168	50	IFIH1/GBP1/DDX58/PARL/RSAD2/PPIA/TCF7L2/ARRB1/CD34/PANX1/LYN/IL27RA/HLA-E/ITPR1/SRC/F2RL1/TLR1/F2R/CD274/SP100/CLEC9A/TNFRSF1B/SRGN/HFE/STOM/NDFIP2/ANGPT1/ARG2/CD74/UHMK1/SREBF2/BTN2A2/CD40/CHD7/PARK7/LILRB1/PPM1F/FZD5/TWIST1/DNAJC27/PHPT1/TLR6/PTGER4/ITPR3/IFI27/SIRT3/DERL2/MAPK1/MICALL2/CRTAM	BP
mitochondrial electron transport, cytochrome c to oxygen	5/802	18/17910	0.000935616	0.0183152	0.0156168	5	COX7C/COX7A2L/COX6C/COX7B/NDUFA4	BP
positive regulation of transcription of Notch receptor target	5/802	18/17910	0.000935616	0.0183152	0.0156168	5	STAT1/NOTCH1/CREBBP/MAML2/EP300	BP
aerobic electron transport chain	5/802	18/17910	0.000935616	0.0183152	0.0156168	5	COX7C/COX7A2L/COX6C/COX7B/NDUFA4	BP
regulation of protein localization	65/802	979/17910	0.000937902	0.0183152	0.0156168	65	IFIH1/PARP9/DTX3L/GBP1/DDX58/PARL/RSAD2/PPIA/TCF7L2/ARRB1/ANKRD13A/CD34/PANX1/PRKCH/LYN/IL27RA/EPHB2/HLA-E/RANGRF/ITPR1/SRC/F2RL1/PTP4A3/TLR1/F2R/CD274/CENPJ/PPFIA1/SP100/MFHAS1/CLEC9A/TNFRSF1B/SRGN/CCT6A/HFE/TOR1A/STOM/NDFIP2/ANGPT1/ARG2/UHMK1/SREBF2/BTN2A2/CD40/PARK7/LILRB1/GAS8/PPM1F/FZD5/TWIST1/DNAJC27/PHPT1/TLR6/PTGER4/FBXO4/ITPR3/CCT2/IFI27/EGF/SIRT3/DERL2/MAPK1/MICALL2/CNPY4/CRTAM	BP
innate immune response-activating signal transduction	26/802	298/17910	0.000939599	0.0183152	0.0156168	26	IFIH1/DDX60/SEC14L1/DDX58/DHX58/RSAD2/PSMA2/CREBBP/CD300A/LYN/CLEC7A/PSMB9/TAB2/SRC/F2RL1/TLR1/IRF7/MFHAS1/GFI1/EP300/ESR1/CD300LF/PSMC1/MYD88/HSP90B1/TLR6	BP
positive regulation of cell-cell adhesion	23/802	251/17910	0.000940878	0.0183152	0.0156168	23	ZMIZ1/LYN/HLA-DPA1/HLA-E/HLA-DPB1/IL6ST/SRC/ITPKB/CD274/ICOSLG/HLA-DMB/PDPN/CD74/BTN2A2/PTPRC/LILRB1/ICAM1/VAV1/IL15/LILRB2/PTPRU/VNN1/IL12RB1	BP
regulation of cell proliferation	101/802	1664/17910	0.000940981	0.0183152	0.0156168	101	IFIT3/EIF2AK2/STAT1/MEF2C/TCF7L2/ARRB1/IFT52/ZMIZ1/CXCL10/NOTCH1/KSR1/PRKCH/CD300A/LYN/HLA-DPA1/CALR/HLA-E/IFITM1/HLA-DPB1/IL6ST/SOD2/HPN/F3/NPR3/TET1/TCFL5/TBX1/CDKN2A/HMGN1/F2R/NOTCH2/NDUFS4/CD274/FOXO1/RNASEH2B/CEACAM1/PTGIR/PIAS1/ELN/NOP2/ICOSLG/NDRG1/SIX3/ACE/CD109/TNFRSF1B/HPGDS/CXCL11/HPSE/SP1/HLA-DMB/PDPN/DDR1/ANGPT1/PTBP2/ARG2/RPA3/CD74/AZGP1/RARG/STRN/NME2/PTGS1/EIF5A/INHBA/TSPAN31/BTN2…	BP
MyD88-dependent toll-like receptor signaling pathway	7/802	36/17910	0.000941085	0.0183152	0.0156168	7	CD300A/TAB2/TLR1/IRF7/CD300LF/MYD88/TLR6	BP
positive regulation of protein complex disassembly	7/802	36/17910	0.000941085	0.0183152	0.0156168	7	F2RL1/ADRB2/BNIP3/EIF5A/SETX/EIF5AL1/INSR	BP
cellular response to lipopolysaccharide	18/802	176/17910	0.000945897	0.0183321	0.0156312	18	CMPK2/STAR/MEF2C/SGMS1/CXCL10/LYN/SRC/PABPN1/CTSG/GFI1/TNFRSF1B/CD40/LILRB1/ICAM1/LILRB2/CCR5/TBXA2R/MAPK1	BP
establishment of localization in cell	114/802	1919/17910	0.000947494	0.0183321	0.0156312	114	IFIT1/DTX3L/TAP2/RTP4/PARL/MEF2C/TCF7L2/ARRB1/IFT52/SEC61G/TAP1/CXCL10/RPGR/REEP6/CPSF4/JPH4/CD300A/LYN/KIF13B/CALR/HNRNPA2B1/RANGRF/ITPR1/SRC/AKAP13/CBL/F2R/PABPN1/BIN1/RGP1/HNRNPA1/PPFIA1/NPC1/CHRNA6/SP100/ADRB2/OTOF/MX2/SNRPF/HTT/NCBP2/SLC8A3/TIMM17A/SIX3/CLSTN1/COPG2/SARNP/TRAPPC2L/CLTCL1/SSX2IP/INPP5F/PLD1/HSD17B4/TOR1A/RPL6/CXCL11/STOM/SNRPD1/ANGPT1/CD74/RPS24/STXBP1/UHMK1/EIF5A/SNRPD2/HSPA…	BP
monovalent cation:proton antiporter activity	3/795	5/16967	0.000954554	0.039955	0.0359369	3	SLC9A7/SLC9A1/SLC9A9	MF
sodium:proton antiporter activity	3/795	5/16967	0.000954554	0.039955	0.0359369	3	SLC9A7/SLC9A1/SLC9A9	MF
protein secretion	41/802	549/17910	0.000972115	0.0187536	0.0159906	41	IFIH1/GBP1/DDX58/RSAD2/PPIA/TCF7L2/ARRB1/CD34/PANX1/LYN/IL27RA/HLA-E/ITGB6/GBP5/ITPR1/SRC/F2RL1/TLR1/F2R/CD274/CLEC9A/TNFRSF1B/SRGN/ISG15/ANGPT1/ARG2/PDIA4/BTN2A2/CD40/CANX/PARK7/LILRB1/FZD5/TWIST1/PHPT1/TLR6/PTGER4/ITPR3/BTN3A1/SIRT3/CRTAM	BP
cell adhesion	84/802	1338/17910	0.000976509	0.0187836	0.0160162	84	GBP1/PXN/SIGLEC1/LAG3/ZMIZ1/CD34/NOTCH1/TESK2/LIMS1/LMLN/DSCAML1/CD300A/LYN/HLA-DPA1/CALR/HLA-E/HLA-DPB1/IL6ST/AZU1/PCDH12/ENG/ITGA9/ITGB6/VCL/SRC/ITPKB/UBASH3B/ITGAE/CDKN2A/CASS4/CD274/PPFIA1/CERCAM/CEACAM1/SLC9A1/ASTN1/ICOSLG/WNK1/CLSTN1/RC3H2/SSX2IP/CYTIP/PECAM1/HFE/TOR1A/HPSE/HLA-DMB/PDPN/DDR1/ANGPT1/CD99L2/STK10/ARG2/PEAR1/CD74/AZGP1/CDH24/NME2/STXBP1/FAT2/SDK2/CDSN/BTN2A2/SIPA1/PTPRC/LILRB1…	BP
U4 snRNP	4/828	11/18675	0.000985845	0.00835344	0.00660911	4	SNRPF/SNRPD1/SNRPD2/SNRPE	CC
respiratory chain complex	10/828	70/18675	0.000988508	0.00835344	0.00660911	10	NDUFS5/NDUFV2/NDUFS4/UQCRFS1/NDUFB2/NDUFA4/NDUFC2/PARK7/NDUFA5/NDUFA2	CC
T cell proliferation	18/802	177/17910	0.0010101	0.0193735	0.0165191	18	HLA-DPA1/HLA-E/HLA-DPB1/IL6ST/CD274/ICOSLG/RC3H2/TNFRSF1B/HLA-DMB/ARG2/BTN2A2/TNFSF8/PTPRC/LILRB1/IL15/LILRB2/BTN3A1/IL12RB1	BP
platelet aggregation	9/802	58/17910	0.00102636	0.0196284	0.0167365	9	LYN/VCL/UBASH3B/CEACAM1/PDPN/PEAR1/STXBP1/TLN1/FERMT3	BP
NADH dehydrogenase activity	8/795	45/16967	0.00103455	0.039955	0.0359369	8	NDUFS5/NDUFV2/NDUFS4/NDUFB2/NDUFA4/NDUFC2/NDUFA5/NDUFA2	MF
NADH dehydrogenase (ubiquinone) activity	8/795	45/16967	0.00103455	0.039955	0.0359369	8	NDUFS5/NDUFV2/NDUFS4/NDUFB2/NDUFA4/NDUFC2/NDUFA5/NDUFA2	MF
NADH dehydrogenase (quinone) activity	8/795	45/16967	0.00103455	0.039955	0.0359369	8	NDUFS5/NDUFV2/NDUFS4/NDUFB2/NDUFA4/NDUFC2/NDUFA5/NDUFA2	MF
ion transport	94/802	1533/17910	0.00103708	0.0196771	0.016778	94	SEC14L1/PARL/MEF2C/SLC9A7/APOC2/ATP10A/CXCL10/CHRNB1/APOL1/SLC12A7/PANX1/JPH4/SLC38A1/IL16/LYN/EPHB2/COX7C/COX7A2L/DAPK1/HPN/KCNMB1/TRIAP1/RANGRF/ITPR1/NCOA2/COX6C/F2R/BIN1/SLC25A3/PPFIA1/TTYH2/VDAC3/CHRNA6/CEACAM1/SLC9A1/PMPCB/ADRB2/SLC9A9/CLCN3/SFXN4/TMC4/HTT/SLC8A3/WNK1/RGS9/ACE/LRRC8B/ATF4/KCNJ15/SLC25A10/ATP8B2/HFE/TOR1A/SLC37A1/CXCL11/G6PC/STOM/PDPN/COX7B/OSBPL5/ARL6IP1/STXBP1/NDUFA4/FHL1/J…	BP
multi-organism cellular process	8/802	47/17910	0.00104018	0.0196771	0.016778	8	IFIH1/DDX60/SEC14L1/DDX58/DHX58/PPIA/IRF7/CCR5	BP
regulation of leukocyte apoptotic process	11/802	82/17910	0.00104108	0.0196771	0.016778	11	MEF2C/LYN/GIMAP8/ITPKB/CDKN2A/IRF7/CD274/ARG2/CD74/LILRB1/CCR5	BP
response to interferon-beta	6/802	27/17910	0.00104378	0.0196771	0.016778	6	STAT1/IFI16/IFITM3/PLSCR1/IFITM1/XAF1	BP
negative regulation of antigen receptor-mediated signaling pathway	6/802	27/17910	0.00104378	0.0196771	0.016778	6	GBP1/PLCL2/CD300A/CEACAM1/BTN2A2/PHPT1	BP
regulation of T cell proliferation	16/802	149/17910	0.00106112	0.0199472	0.0170083	16	HLA-DPA1/HLA-E/HLA-DPB1/IL6ST/CD274/ICOSLG/TNFRSF1B/HLA-DMB/ARG2/BTN2A2/TNFSF8/PTPRC/LILRB1/IL15/LILRB2/IL12RB1	BP
regulation of peptide secretion	37/802	483/17910	0.00107502	0.0201293	0.0171636	37	IFIH1/GBP1/DDX58/RSAD2/PPIA/TCF7L2/ARRB1/CD34/PANX1/LYN/IL27RA/HLA-E/ITPR1/SRC/F2RL1/TLR1/F2R/CD274/CLEC9A/TNFRSF1B/SRGN/HFE/ANGPT1/ARG2/CD74/BTN2A2/CD40/CHD7/LILRB1/FZD5/TWIST1/PHPT1/TLR6/PTGER4/ITPR3/SIRT3/CRTAM	BP
antigen processing and presentation of peptide antigen via MHC class I	12/802	95/17910	0.00107689	0.0201293	0.0171636	12	TAP2/PSMA2/TAP1/PDIA3/CALR/PSMB9/HLA-E/HLA-F/ACE/HFE/CANX/PSMC1	BP
regulation of cell motility	64/802	966/17910	0.00108106	0.0201504	0.0171816	64	DDX58/HDAC7/MEF2C/CAMK1D/CXCL10/NOTCH1/CD300A/ROBO4/LYN/RHOC/IL27RA/CALR/STK24/MMP28/IFITM1/SOD2/ENG/F3/VCL/SRC/F2RL1/F2R/ABI3/CASS4/CD274/CEACAM1/SP100/WNK1/ACE/CMKLR1/SSX2IP/INPP5F/PECAM1/SP1/PDPN/ANGPT1/CD99L2/STK10/CD74/AMOT/HSPA5/CD40/PTPRC/MYLK/PPM1F/ICAM1/TWIST1/PHPT1/PTPRU/SLK/STAT3/CORO1C/PTGER4/TBXA2R/PLXNB2/FERMT3/SPATA13/MEMO1/SYNJ2BP/INSR/EGF/PLXNA1/MAPK1/PTPRG	BP
regulation of cell adhesion	47/802	659/17910	0.001136	0.0210934	0.0179857	47	GBP1/LAG3/ZMIZ1/NOTCH1/LIMS1/CD300A/LYN/HLA-DPA1/CALR/HLA-E/HLA-DPB1/IL6ST/AZU1/SRC/ITPKB/UBASH3B/CDKN2A/CASS4/CD274/CEACAM1/SLC9A1/ICOSLG/WNK1/RC3H2/CYTIP/HFE/HLA-DMB/PDPN/ANGPT1/ARG2/CD74/CDSN/BTN2A2/SIPA1/PTPRC/LILRB1/PPM1F/ICAM1/VAV1/IL15/LILRB2/PTPRU/SLK/CORO1C/VNN1/FERMT3/IL12RB1	BP
biological adhesion	84/802	1345/17910	0.00113803	0.0210934	0.0179857	84	GBP1/PXN/SIGLEC1/LAG3/ZMIZ1/CD34/NOTCH1/TESK2/LIMS1/LMLN/DSCAML1/CD300A/LYN/HLA-DPA1/CALR/HLA-E/HLA-DPB1/IL6ST/AZU1/PCDH12/ENG/ITGA9/ITGB6/VCL/SRC/ITPKB/UBASH3B/ITGAE/CDKN2A/CASS4/CD274/PPFIA1/CERCAM/CEACAM1/SLC9A1/ASTN1/ICOSLG/WNK1/CLSTN1/RC3H2/SSX2IP/CYTIP/PECAM1/HFE/TOR1A/HPSE/HLA-DMB/PDPN/DDR1/ANGPT1/CD99L2/STK10/ARG2/PEAR1/CD74/AZGP1/CDH24/NME2/STXBP1/FAT2/SDK2/CDSN/BTN2A2/SIPA1/PTPRC/LILRB1…	BP
endocytic vesicle	25/828	289/18675	0.0011517	0.00962672	0.00761651	25	TAP2/TAP1/PDIA3/HLA-DPA1/CALR/HLA-E/HLA-DPB1/HLA-DRA/TLR1/CLCN3/HLA-F/HLA-DRB1/HLA-DRB5/CLTCL1/INPP5F/HLA-DQA2/PLD1/CD74/AMOT/STXBP1/FZD5/LDLR/HSP90B1/TLR6/HLA-DQB2	CC
neutrophil degranulation	37/802	485/17910	0.00115748	0.0213939	0.0182419	37	PPIA/PSMA2/CD300A/AZU1/VCL/NIT2/ARHGAP9/CANT1/MS4A3/SERPINB6/CEACAM1/RNASE3/CTSG/SURF4/TNFRSF1B/PECAM1/PLD1/STOM/HPSE/STK10/NME2/VAT1/NDUFC2/QSOX1/PTPRC/PRDX4/LILRB2/GALNS/TMEM63A/CFD/VNN1/CCT2/MGST1/RNASE2/CAT/DYNC1H1/MAPK1	BP
natural killer cell mediated cytotoxicity	9/802	59/17910	0.00116386	0.0214521	0.0182915	9	LAG3/SERPINB9/HLA-E/KIR2DL4/CEACAM1/HLA-F/LILRB1/VAV1/CRTAM	BP
activation of innate immune response	27/802	319/17910	0.00119051	0.0218353	0.0186183	27	IFIH1/DDX60/SEC14L1/DDX58/IFI16/DHX58/RSAD2/PSMA2/CREBBP/CD300A/LYN/CLEC7A/PSMB9/TAB2/SRC/F2RL1/TLR1/IRF7/MFHAS1/GFI1/EP300/ESR1/CD300LF/PSMC1/MYD88/HSP90B1/TLR6	BP
RNA catabolic process	30/802	368/17910	0.00119126	0.0218353	0.0186183	30	OAS2/MOV10/PATL1/NANOS1/PSMA2/LSM5/PSMB9/WDR61/RNASEH2B/ISG20/NCBP2/RNASE3/EXOSC1/TNFRSF1B/RPL6/ETF1/HNRNPD/RPS24/RPS7/RPL15/PSMC1/MYD88/RPL24/IGF2BP3/RNASE2/RPL31/HNRNPA0/RPL35A/TRIM71/RPL34	BP
negative regulation of myeloid leukocyte differentiation	8/802	48/17910	0.00120003	0.0219354	0.0187036	8	LYN/UBASH3B/CEACAM1/ZBTB46/NME2/INHBA/LRRC17/LILRB1	BP
negative regulation of T cell mediated immunity	5/802	19/17910	0.00122334	0.0222999	0.0190144	5	CEACAM1/HLA-F/HFE/PTPRC/LILRB1	BP
clathrin-coated vesicle	18/828	182/18675	0.00124755	0.0103157	0.00816165	18	REEP6/HLA-DPA1/HLA-DPB1/HLA-DRA/NCALD/ADRB2/ASTN1/HLA-DRB1/HLA-DRB5/CLTCL1/INPP5F/HLA-DQA2/CD74/CLINT1/FZD5/LDLR/EGF/HLA-DQB2	CC
cellular protein localization	94/802	1543/17910	0.00127037	0.0230327	0.0196393	94	IFIT1/PARP9/DTX3L/GBP1/RTP4/PARL/TCF7L2/SEC61G/PACS1/ANKRD13A/RPGR/CPSF4/PRKCH/KIF13B/CALR/EPHB2/HNRNPA2B1/VCL/GBP5/RANGRF/TCTN1/SRC/SYNE1/PABPN1/IL10RA/PPFIA1/NPC1/SP100/MFHAS1/NCBP2/TIMM17A/SIX3/CLSTN1/COPG2/SARNP/GBP2/CLTCL1/SRGN/CCT6A/HFE/HSD17B4/LATS1/TOR1A/RPL6/STOM/ANGPT1/CD74/AMOT/RPS24/STXBP1/UHMK1/EIF5A/HSPA5/RPS7/SREBF2/RPL15/ESR1/SPATA7/AP3S1/PARK7/GAS8/NUDT7/PPM1F/FZD5/DNAJC27/HSP90B…	BP
positive regulation of catalytic activity	81/802	1293/17910	0.00127862	0.0230327	0.0196393	81	EIF2AK2/DTX3L/IFI16/MEF2C/SSBP1/ARRB1/APOC2/LIMS1/MAP3K14/CD300A/LYN/RHOC/PLSCR1/AZU1/DAPK1/F3/HNRNPA2B1/ARAP2/ARAP1/NPR3/TAB2/SRC/ARHGAP9/AKAP13/F2RL1/DBF4/ARHGAP27/HMGN1/F2R/PABPN1/CASS4/RGP1/CCNY/FAM13A/ADRB2/DOCK11/WNK1/RGS9/ACE/TNFSF15/RPS27L/DNAJB11/ANGPT1/SIPA1L1/ALK/CD74/HNRNPD/RIN3/MADD/DUSP7/ESR1/DNAJA2/CD40/SIPA1/RASAL2/DLG3/PTPRC/PARK7/AGAP4/RASA3/PLCB2/BLID/PPM1F/ICAM1/FZD5/VAV1/PRKR…	BP
positive regulation of natural killer cell mediated immunity	6/802	28/17910	0.00127871	0.0230327	0.0196393	6	LAG3/HLA-E/KIR2DL4/HLA-F/VAV1/CRTAM	BP
response to gonadotropin	6/802	28/17910	0.00127871	0.0230327	0.0196393	6	STAR/NOTCH1/ASNS/SRD5A1/INHBA/ICAM1	BP
positive regulation of metabolic process	182/802	3313/17910	0.00128095	0.0230327	0.0196393	182	PARP9/ADAR/PARP14/EIF2AK2/DTX3L/MOV10/STAT1/DDX58/NANOS1/FAM168A/STAR/CIITA/TAF9/IFI16/NRIP1/MEF2C/IRF2/CAMK1D/TCF7L2/ARRB1/ELK3/APOC2/HIVEP3/ZMIZ1/SGMS1/SERPINB9/MORF4L2/ERLIN1/CD34/CXCL10/NOTCH1/KSR1/LIMS1/MAP3K14/CREBBP/RBPMS/CD300A/LYN/PLSCR1/CALR/EPHB2/MAML2/IL6ST/AZU1/DAPK1/HPN/ENG/BUD31/F3/HNRNPA2B1/ARAP1/NPR3/TAB2/TET1/RERE/TRIAP1/SCD/SRC/TBX1/AKAP13/F2RL1/DBF4/REL/TLR1/HMGN1/F2R/NOTCH2/I…	BP
cell-cell adhesion	53/802	771/17910	0.00129151	0.0230979	0.0196948	53	SIGLEC1/LAG3/ZMIZ1/CD34/DSCAML1/CD300A/LYN/HLA-DPA1/HLA-E/HLA-DPB1/IL6ST/PCDH12/VCL/SRC/ITPKB/UBASH3B/CD274/CERCAM/CEACAM1/ASTN1/ICOSLG/WNK1/CLSTN1/RC3H2/PECAM1/HFE/HLA-DMB/PDPN/STK10/ARG2/PEAR1/CD74/CDH24/STXBP1/FAT2/SDK2/CDSN/BTN2A2/PTPRC/LILRB1/PPM1F/ICAM1/VAV1/IL15/LILRB2/LRP6/PTPRU/TLN1/PLXNB2/VNN1/FERMT3/ALCAM/IL12RB1	BP
neutrophil activation involved in immune response	37/802	488/17910	0.00129156	0.0230979	0.0196948	37	PPIA/PSMA2/CD300A/AZU1/VCL/NIT2/ARHGAP9/CANT1/MS4A3/SERPINB6/CEACAM1/RNASE3/CTSG/SURF4/TNFRSF1B/PECAM1/PLD1/STOM/HPSE/STK10/NME2/VAT1/NDUFC2/QSOX1/PTPRC/PRDX4/LILRB2/GALNS/TMEM63A/CFD/VNN1/CCT2/MGST1/RNASE2/CAT/DYNC1H1/MAPK1	BP
interaction with host	20/802	211/17910	0.00131017	0.0233677	0.0199249	20	IFIT1/EIF2AK2/TRIM25/IFITM3/PPIA/SERPINB9/CPSF4/P4HB/IFITM1/ITGB6/SRC/CBL/PABPN1/NPC1/CD74/ICAM1/LDLR/CCR5/INSR/THOC1	BP
protein homodimerization activity	57/795	809/16967	0.00136748	0.0510526	0.0459185	57	GBP1/GBP4/STAT1/APOBEC3G/SLC9A7/ST6GAL1/TAP1/APOC2/DSCAML1/RBPMS/GIMAP7/IL6ST/ENG/AADAT/NPR3/GBP5/TBX1/CANT1/SYNE1/CD79B/NR2C1/GBP3/CEACAM1/ADRB2/IKZF2/CLCN3/PCYT1A/GGCT/GBP2/INPP5F/PECAM1/HPGDS/HSD17B4/STOM/SP1/STK10/BNIP3/CDSN/PTPRC/PARK7/LILRB1/PRDX4/TWIST1/PRKRA/LILRB2/LRP6/ADD1/FXR1/SLK/STAT3/CEBPA/MITD1/ABCB10/FBXO4/MGST1/CAT/PRKG2	MF
positive regulation of biosynthetic process	109/802	1842/17910	0.00140971	0.0250753	0.021381	109	PARP9/DTX3L/STAT1/DDX58/STAR/CIITA/TAF9/IFI16/NRIP1/MEF2C/IRF2/TCF7L2/ARRB1/ELK3/APOC2/HIVEP3/ZMIZ1/MORF4L2/ERLIN1/CXCL10/NOTCH1/CREBBP/RBPMS/PLSCR1/MAML2/AZU1/ENG/BUD31/HNRNPA2B1/TET1/RERE/TRIAP1/SRC/TBX1/F2RL1/REL/TLR1/HMGN1/F2R/IRF7/WDR61/CHCHD2/HNRNPA1/PCBD2/FOXO1/CDK7/DNAJC2/SAMD4A/SLC9A1/PIAS1/SP100/ADRB2/SIX3/NR1I2/RPS27L/ATF4/EP300/TRIM44/CCT6A/MLLT3/SP1/CD74/NCOA3/RARG/HNRNPD/MAF/NME2/UH…	BP
methylosome	4/828	12/18675	0.00142711	0.011675	0.00923708	4	SNRPF/SNRPD1/SNRPD2/SNRPE	CC
cellular macromolecule localization	94/802	1550/17910	0.00146052	0.0259096	0.0220923	94	IFIT1/PARP9/DTX3L/GBP1/RTP4/PARL/TCF7L2/SEC61G/PACS1/ANKRD13A/RPGR/CPSF4/PRKCH/KIF13B/CALR/EPHB2/HNRNPA2B1/VCL/GBP5/RANGRF/TCTN1/SRC/SYNE1/PABPN1/IL10RA/PPFIA1/NPC1/SP100/MFHAS1/NCBP2/TIMM17A/SIX3/CLSTN1/COPG2/SARNP/GBP2/CLTCL1/SRGN/CCT6A/HFE/HSD17B4/LATS1/TOR1A/RPL6/STOM/ANGPT1/CD74/AMOT/RPS24/STXBP1/UHMK1/EIF5A/HSPA5/RPS7/SREBF2/RPL15/ESR1/SPATA7/AP3S1/PARK7/GAS8/NUDT7/PPM1F/FZD5/DNAJC27/HSP90B…	BP
macrophage apoptotic process	4/802	12/17910	0.00148034	0.026191	0.0223322	4	MEF2C/CDKN2A/IRF7/CCR5	BP
regulation of locomotion	67/802	1035/17910	0.00149937	0.0264465	0.0225501	67	DDX58/TRIM25/HDAC7/MEF2C/CAMK1D/CXCL10/NOTCH1/CD300A/ROBO4/IL16/LYN/RHOC/IL27RA/CALR/STK24/MMP28/IFITM1/AZU1/SOD2/ENG/F3/VCL/SRC/F2RL1/F2R/ABI3/CASS4/CD274/CEACAM1/SP100/WNK1/ACE/CMKLR1/SSX2IP/INPP5F/PECAM1/SP1/PDPN/ANGPT1/CD99L2/STK10/CD74/AMOT/HSPA5/CD40/PTPRC/MYLK/PPM1F/ICAM1/TWIST1/PHPT1/PTPRU/SLK/STAT3/CORO1C/PTGER4/TBXA2R/PLXNB2/FERMT3/SPATA13/MEMO1/SYNJ2BP/INSR/EGF/PLXNA1/MAPK1/PTPRG	BP
positive regulation of RNA metabolic process	93/802	1532/17910	0.00150278	0.0264465	0.0225501	93	PARP9/DTX3L/MOV10/STAT1/DDX58/NANOS1/CIITA/TAF9/IFI16/NRIP1/MEF2C/IRF2/TCF7L2/ARRB1/ELK3/HIVEP3/ZMIZ1/MORF4L2/ERLIN1/CXCL10/NOTCH1/CREBBP/RBPMS/PLSCR1/MAML2/ENG/BUD31/TET1/RERE/TRIAP1/SRC/TBX1/F2RL1/REL/HMGN1/F2R/IRF7/WDR61/CHCHD2/PCBD2/FOXO1/CDK7/DNAJC2/SLC9A1/PIAS1/SP100/ADRB2/NCBP2/SIX3/NR1I2/ATF4/EP300/TNFRSF1B/TRA2B/TRIM44/MLLT3/SP1/CD74/NCOA3/RARG/HNRNPD/MAF/NME2/INHBA/HSPA5/SREBF2/ESR1/CD4…	BP
regulation of Notch signaling pathway	12/802	99/17910	0.00154805	0.0270991	0.0231065	12	BEND6/ARRB1/ZMIZ1/NOTCH1/CREBBP/MAML2/IL6ST/EP300/GALNT11/STAT3/SYNJ2BP/EGF	BP
negative regulation of leukocyte differentiation	12/802	99/17910	0.00154805	0.0270991	0.0231065	12	LAG3/HMGB3/LYN/UBASH3B/CEACAM1/RC3H2/ZBTB46/CD74/NME2/INHBA/LRRC17/LILRB1	BP
positive regulation of peptidyl-tyrosine phosphorylation	18/802	184/17910	0.00157242	0.0274095	0.0233712	18	PARP9/PARP14/LYN/IL6ST/SRC/CASS4/ACE/PECAM1/ANGPT1/CD74/CD40/DLG3/PTPRC/ICAM1/IL15/STAP2/STAT3/EGF	BP
positive regulation of cell killing	8/802	50/17910	0.00157821	0.0274095	0.0233712	8	LAG3/HLA-E/F2RL1/HLA-F/PTPRC/VAV1/IL12RB1/CRTAM	BP
response to interleukin-6	8/802	50/17910	0.00157821	0.0274095	0.0233712	8	STAT1/IL6ST/JAK1/CBL/GFI1/ICAM1/STAT3/CEBPA	BP
male germ cell proliferation	3/802	6/17910	0.0016161	0.0275612	0.0235006	3	HPGDS/PRDX4/EIF2S2	BP
positive regulation of natural killer cell cytokine production	3/802	6/17910	0.0016161	0.0275612	0.0235006	3	HLA-E/KIR2DL4/HLA-F	BP
immune response-inhibiting cell surface receptor signaling pathway	3/802	6/17910	0.0016161	0.0275612	0.0235006	3	LYN/LILRB1/LILRB2	BP
positive regulation of toll-like receptor 2 signaling pathway	3/802	6/17910	0.0016161	0.0275612	0.0235006	3	F2RL1/TLR1/MFHAS1	BP
germ cell proliferation	3/802	6/17910	0.0016161	0.0275612	0.0235006	3	HPGDS/PRDX4/EIF2S2	BP
vesicle fusion with endoplasmic reticulum-Golgi intermediate compartment (ERGIC) membrane	3/802	6/17910	0.0016161	0.0275612	0.0235006	3	TAP2/TAP1/CALR	BP
negative regulation of CD8-positive, alpha-beta T cell activation	3/802	6/17910	0.0016161	0.0275612	0.0235006	3	CD274/HFE/LILRB1	BP
modification of morphology or physiology of other organism involved in symbiotic interaction	13/802	113/17910	0.00162839	0.0276994	0.0236184	13	EIF2AK2/SERPINB9/CPSF4/AZU1/HPN/F2RL1/PABPN1/CTSG/EP300/STOM/SP1/IFI27/INSR	BP
regulation of blood coagulation	10/802	74/17910	0.00164211	0.027719	0.0236351	10	CD34/LYN/F3/UBASH3B/F2RL1/F2R/CEACAM1/HPSE/PDPN/TBXA2R	BP
positive regulation of type I interferon production	10/802	74/17910	0.00164211	0.027719	0.0236351	10	IFIH1/STAT1/DDX58/IFI16/DHX58/CREBBP/IRF7/EP300/NFKB2/MYD88	BP
negative regulation of ERK1 and ERK2 cascade	10/802	74/17910	0.00164211	0.027719	0.0236351	10	GBP1/ARRB1/LYN/EPHB2/C3orf33/BTN2A2/PTPRC/EIF3A/SYNJ2BP/SIRT3	BP
unfolded protein binding	11/795	83/16967	0.00165312	0.0573247	0.0515599	11	CCT6B/PPIA/CALR/CCT6A/DNAJB11/TOR1A/HSPA5/DNAJA2/CANX/PFDN1/CCT2	MF
regulation of cytokine-mediated signaling pathway	17/802	170/17910	0.00165422	0.0278523	0.0237488	17	PARP9/ADAR/PARP14/STAT1/USP18/JAK1/F2RL1/IRF7/PIAS1/GFI1/TRIM44/ANGPT1/TAX1BP1/CD74/MADD/CD300LF/PTPRC	BP
translational termination	12/802	100/17910	0.00168918	0.0283688	0.0241891	12	MRPL32/MRPS33/MRPL47/MRPS17/MRPL22/MRPL51/ETF1/EIF5A/EIF5AL1/MRPL27/MRPL24/DAP3	BP
negative regulation of protein modification process	43/802	601/17910	0.00170794	0.0286112	0.0243959	43	ADAR/PARP14/DTX3L/GBP1/CTDSP2/N4BP1/ARRB1/ELFN2/CD300A/LYN/EPHB2/ENG/F2RL1/CDKN2A/C3orf33/FOXO1/PRKRIP1/CEACAM1/MFHAS1/WNK1/CD109/INPP5F/TRIM44/LATS1/ISG15/ANGPT1/RPS7/BTN2A2/DUSP7/PTPRC/PARK7/PPM1F/TWIST1/LRP6/CORO1C/CEBPA/EIF3A/CDKN2C/SYNJ2BP/HEG1/PPP1R2P1/SIRT3/PARP10	BP
positive regulation of nucleobase-containing compound metabolic process	102/802	1715/17910	0.00172105	0.0287045	0.0244754	102	PARP9/DTX3L/MOV10/STAT1/DDX58/NANOS1/FAM168A/CIITA/TAF9/IFI16/NRIP1/MEF2C/IRF2/TCF7L2/ARRB1/ELK3/HIVEP3/ZMIZ1/MORF4L2/ERLIN1/CXCL10/NOTCH1/CREBBP/RBPMS/PLSCR1/MAML2/ENG/BUD31/HNRNPA2B1/TET1/RERE/TRIAP1/SRC/TBX1/F2RL1/REL/HMGN1/F2R/IRF7/WDR61/CHCHD2/HNRNPA1/PCBD2/FOXO1/CDK7/DNAJC2/SLC9A1/PIAS1/SP100/ADRB2/UIMC1/NCBP2/SIX3/NR1I2/ATF4/EP300/TNFRSF1B/TRA2B/TRIM44/CCT6A/MLLT3/SP1/CD74/NCOA3/RARG/HNRNP…	BP
cell killing	16/802	156/17910	0.00172218	0.0287045	0.0244754	16	LAG3/SERPINB9/APOL1/HLA-E/AZU1/F2RL1/KIR2DL4/CEACAM1/HLA-F/CTSG/PTPRC/LILRB1/ICAM1/VAV1/IL12RB1/CRTAM	BP
regulation of protein serine/threonine kinase activity	36/802	479/17910	0.00173487	0.0288433	0.0245938	36	EIF2AK2/ARRB1/KSR1/MAP3K14/CD300A/LYN/EPHB2/TAB2/MST1/SRC/AKAP13/DBF4/CDKN2A/F2R/CDK7/CCNY/ADRB2/HTT/WNK1/LATS1/ALK/HERC5/CD74/MADD/DUSP7/CD40/PTPRC/FZD5/LRP6/TLR6/CEBPA/CDKN2C/HEG1/INSR/EGF/MAPK1	BP
protein disulfide isomerase activity	4/795	12/16967	0.0017506	0.0573247	0.0515599	4	P4HB/PDIA4/QSOX1/PDIA6	MF
peptide disulfide oxidoreductase activity	4/795	12/16967	0.0017506	0.0573247	0.0515599	4	PDIA3/P4HB/PDIA4/PDIA6	MF
intramolecular oxidoreductase activity, transposing S-S bonds	4/795	12/16967	0.0017506	0.0573247	0.0515599	4	P4HB/PDIA4/QSOX1/PDIA6	MF
platelet degranulation	14/802	128/17910	0.00178708	0.0295628	0.0252072	14	LYN/VCL/CD109/SRGN/PECAM1/MANF/STXBP1/ENDOD1/QSOX1/TLN1/MMRN1/CFD/FERMT3/EGF	BP
cell-cell junction organization	14/802	128/17910	0.00178708	0.0295628	0.0252072	14	HDAC7/PRKCH/RHOC/XIRP2/VCL/F2RL1/F2R/ACE/STRN/SDK2/FZD5/TLN1/HEG1/MICALL2	BP
transport vesicle membrane	18/828	188/18675	0.00179858	0.0142947	0.0113098	18	HLA-DPA1/HLA-E/HLA-DPB1/HLA-DRA/ITPR1/NCALD/CEACAM1/CLCN3/OTOF/HLA-F/HLA-DRB1/HLA-DRB5/CLTCL1/HLA-DQA2/CD74/SREBF2/CNIH3/HLA-DQB2	CC
ribonucleoprotein granule	18/828	188/18675	0.00179858	0.0142947	0.0113098	18	MOV10/PATL1/APOBEC3D/PIWIL4/APOBEC3G/PSMA2/APOBEC3F/RBPMS/SYNE1/ICOSLG/CTSG/RC3H2/SARNP/PMS2/RPL6/UHMK1/HNRNPL/TRIM71	CC
ribosomal subunit	17/828	173/18675	0.00180311	0.0142947	0.0113098	17	MRPL32/MRPS33/MRPL47/MRPS17/MRPL22/MRPL51/RPL6/RPS24/RPS7/RPL15/MRPL27/RPL24/MRPL24/DAP3/RPL31/RPL35A/RPL34	CC
intrinsic apoptotic signaling pathway by p53 class mediator	10/802	75/17910	0.00182036	0.0299635	0.025549	10	TAF9/IFI16/TRIAP1/RPS27L/EP300/HINT1/CD74/RPS7/ELL3/SHISA5	BP
regulation of hemostasis	10/802	75/17910	0.00182036	0.0299635	0.025549	10	CD34/LYN/F3/UBASH3B/F2RL1/F2R/CEACAM1/HPSE/PDPN/TBXA2R	BP
cytokine production involved in immune response	12/802	101/17910	0.00184071	0.0301607	0.0257171	12	DDX58/RSAD2/HLA-E/F2RL1/KIR2DL4/HLA-F/TNFRSF1B/HFE/ANGPT1/CD74/LILRB1/FZD5	BP
response to extracellular stimulus	37/802	498/17910	0.00184146	0.0301607	0.0257171	37	EIF2AK2/STAT1/TRIM25/STAR/IFI16/NUCB2/CXCL10/PANX1/LYN/ASNS/STK24/SRD5A1/SRC/CBL/HNRNPA1/FOXO1/ADRB2/TNFRSF11B/ATF4/HFE/G6PC/HSPA5/SREBF2/CD40/SIPA1/PTPRC/TBL2/ICAM1/LDLR/IL15/HSP90B1/TBXA2R/MTHFR/FOLR2/CAT/P2RX6/MAPK1	BP
beta-2-microglobulin binding	3/795	6/16967	0.00184258	0.0573247	0.0515599	3	HLA-E/HLA-F/HFE	MF
pre-mRNA intronic binding	3/795	6/16967	0.00184258	0.0573247	0.0515599	3	HNRNPA2B1/EP300/HNRNPL	MF
protein ADP-ribosylation	6/802	30/17910	0.0018675	0.0303284	0.02586	6	PARP9/PARP14/PARP12/ARF4/PARP11/PARP10	BP
negative regulation of secretion by cell	19/802	202/17910	0.00186892	0.0303284	0.02586	19	GBP1/RSAD2/CD34/NOTCH1/CD300A/IL27RA/F2RL1/F2R/CEACAM1/HLA-F/TNFRSF1B/SRGN/ANGPT1/ARG2/INHBA/BTN2A2/LILRB1/TLR6/PTGER4	BP
natural killer cell mediated immunity	9/802	63/17910	0.00187003	0.0303284	0.02586	9	LAG3/SERPINB9/HLA-E/KIR2DL4/CEACAM1/HLA-F/LILRB1/VAV1/CRTAM	BP
regulation of antigen receptor-mediated signaling pathway	9/802	63/17910	0.00187003	0.0303284	0.02586	9	GBP1/PLCL2/PRKCH/CD300A/LYN/CEACAM1/BTN2A2/PTPRC/PHPT1	BP
regulation of body fluid levels	37/802	499/17910	0.00190627	0.0308405	0.0262967	37	OAS2/IRF2/ARRB1/CD34/PRKCH/LYN/PLSCR1/EPHB2/F3/NPR3/VCL/ITPR1/SRC/UBASH3B/F2RL1/F2R/AQP4/NCOR2/CEACAM1/DOCK11/WNK1/HPSE/PDPN/DDR1/PEAR1/STXBP1/CD40/PAPSS2/VAV1/TLN1/MMRN1/TBXA2R/ITPR3/FERMT3/HEG1/P2RX6/MAPK1	BP
cellular component biogenesis	163/802	2951/17910	0.00194269	0.0313499	0.026731	163	ADAR/EIF2AK2/RNF213/GBP1/PATL1/PXN/HDAC7/TRPS1/TAF9/MEF2C/CETN2/TCF7L2/NDUFS5/ARRB1/IFT52/APOC2/FGD6/CRTC3/ORMDL1/CD34/NOTCH1/TESK2/WASF2/LIMS1/RPGR/PANX1/HLA-DMA/CREBBP/CNTROB/PRKCH/RHOC/CALR/P4HB/EPHB2/TMEM138/SOD2/BAZ2A/NDUFV2/ARAP1/WIPF1/VCL/HLA-DRA/GBP5/RANGRF/TCTN1/SRC/AKAP13/F2RL1/CDKN2A/TBCA/CD79B/BIN1/NEK6/NDUFS4/CENPJ/PPFIA1/PCBD2/AQP4/CDK7/VDAC3/SLC9A1/PIAS1/ELN/NOP2/ADRB2/ISG20/SNRPF/…	BP
regulation of cellular component movement	67/802	1046/17910	0.00194723	0.0313499	0.026731	67	DDX58/HDAC7/MEF2C/CAMK1D/CXCL10/NOTCH1/CD300A/ROBO4/LYN/RHOC/IL27RA/CALR/STK24/MMP28/IFITM1/SOD2/ENG/F3/ARAP1/VCL/RANGRF/SRC/F2RL1/F2R/BIN1/ABI3/CASS4/CD274/CEACAM1/SP100/WNK1/ACE/CMKLR1/SSX2IP/INPP5F/PECAM1/SP1/PDPN/ANGPT1/CD99L2/STK10/CD74/AMOT/HSPA5/CD40/PTPRC/MYLK/PPM1F/ICAM1/TWIST1/PHPT1/PTPRU/SLK/STAT3/CORO1C/PTGER4/TBXA2R/PLXNB2/FERMT3/SPATA13/MEMO1/SYNJ2BP/INSR/EGF/PLXNA1/MAPK1/PTPRG	BP
regulation of protein transport	47/802	677/17910	0.00195886	0.0314606	0.0268255	47	IFIH1/GBP1/DDX58/PARL/RSAD2/PPIA/TCF7L2/ARRB1/CD34/PANX1/LYN/IL27RA/HLA-E/ITPR1/SRC/F2RL1/TLR1/F2R/CD274/SP100/CLEC9A/TNFRSF1B/SRGN/STOM/NDFIP2/ANGPT1/ARG2/UHMK1/SREBF2/BTN2A2/CD40/PARK7/LILRB1/PPM1F/FZD5/TWIST1/DNAJC27/PHPT1/TLR6/PTGER4/ITPR3/IFI27/SIRT3/DERL2/MAPK1/MICALL2/CRTAM	BP
regulated exocytosis	52/802	768/17910	0.00197427	0.0316313	0.026971	52	PPIA/PSMA2/CD300A/LYN/AZU1/VCL/NIT2/ARHGAP9/F2RL1/CANT1/CBL/MS4A3/SERPINB6/CHRNA6/CEACAM1/OTOF/HLA-F/RNASE3/CTSG/CD109/SURF4/TNFRSF1B/SRGN/PECAM1/MANF/PLD1/STOM/HPSE/STK10/NME2/STXBP1/VAT1/NDUFC2/ENDOD1/QSOX1/PTPRC/PRDX4/LILRB2/TLN1/MMRN1/GALNS/TMEM63A/CFD/VNN1/CCT2/FERMT3/MGST1/RNASE2/CAT/EGF/DYNC1H1/MAPK1	BP
ion transmembrane transport	66/802	1028/17910	0.0019854	0.0316889	0.0270201	66	PARL/MEF2C/SLC9A7/ATP10A/CXCL10/APOL1/PANX1/JPH4/SLC38A1/LYN/EPHB2/COX7C/COX7A2L/DAPK1/HPN/KCNMB1/RANGRF/ITPR1/COX6C/F2R/BIN1/SLC25A3/TTYH2/VDAC3/SLC9A1/PMPCB/ADRB2/SLC9A9/CLCN3/SFXN4/TMC4/HTT/SLC8A3/RGS9/LRRC8B/KCNJ15/SLC25A10/ATP8B2/HFE/SLC37A1/CXCL11/STOM/PDPN/COX7B/ARL6IP1/NDUFA4/FHL1/JPH1/CHD7/FXYD6/DLG3/PTPRC/PARK7/RASA3/TWIST1/KCNH3/SLC35B4/CNIH3/TMEM63A/CLCN6/CCR5/ATP11C/NETO2/SLC6A6/FOLR…	BP
inflammatory cell apoptotic process	5/802	21/17910	0.00198744	0.0316889	0.0270201	5	MEF2C/ITPKB/CDKN2A/IRF7/CCR5	BP
regulation of myeloid cell differentiation	22/802	250/17910	0.00201373	0.0320309	0.0273117	22	MOV10/STAT1/MEF2C/HMGB3/CREBBP/LYN/ITPKB/UBASH3B/NOTCH2/IRF7/WDR61/CEACAM1/EP300/ZBTB46/ISG15/CD74/RARG/NME2/INHBA/LRRC17/LILRB1/STAT3	BP
cellular component maintenance	8/802	52/17910	0.00204504	0.0324509	0.0276699	8	F2RL1/F2R/ZNF804A/DLG3/ITPKA/MTHFR/SYNGAP1/INSR	BP
interleukin-15-mediated signaling pathway	4/802	13/17910	0.00206297	0.0325792	0.0277793	4	JAK1/IL15/STAT3/IL15RA	BP
cellular response to interleukin-15	4/802	13/17910	0.00206297	0.0325792	0.0277793	4	JAK1/IL15/STAT3/IL15RA	BP
NADH dehydrogenase complex assembly	9/802	64/17910	0.00209138	0.032871	0.028028	9	NDUFS5/NDUFV2/NDUFS4/NDUFB2/NDUFC2/NDUFAF4/NDUFA5/NUBPL/NDUFA2	BP
mitochondrial respiratory chain complex I assembly	9/802	64/17910	0.00209138	0.032871	0.028028	9	NDUFS5/NDUFV2/NDUFS4/NDUFB2/NDUFC2/NDUFAF4/NDUFA5/NUBPL/NDUFA2	BP
ubiquitin-like protein ligase binding	25/795	286/16967	0.00209675	0.0634693	0.0570866	25	PARP9/DTX3L/STAT1/DDX58/PXN/ARRB1/ERLIN1/LYN/STAT2/CALR/CASP10/VCL/SRC/JAK1/UBASH3B/NEK6/FOXO1/PIAS1/MFHAS1/TNFRSF1B/HSPA5/CD40/DLG3/FZD5/CCT2	MF
negative regulation of protein transport	18/802	189/17910	0.00211969	0.033237	0.0283401	18	GBP1/RSAD2/CD34/IL27RA/F2RL1/F2R/SP100/SRGN/NDFIP2/ANGPT1/ARG2/BTN2A2/PARK7/LILRB1/PPM1F/TLR6/PTGER4/DERL2	BP
organelle outer membrane	18/828	191/18675	0.00214336	0.0168188	0.0133068	18	RSAD2/NUCB2/GIMAP5/ACSL5/SYNE1/MTX2/HADHB/SPATA18/SLC8A3/BPHL/BNIP3/VAT1/LTC4S/TOMM5/ITPR3/MGST1/IFI27/SYNJ2BP	CC
cellular response to decreased oxygen levels	20/802	220/17910	0.0021589	0.0337718	0.0287961	20	PSMA2/CD34/NOTCH1/CREBBP/PSMB9/P4HB/KCNMB1/SRC/CBL/CHCHD2/SLC9A1/NDRG1/SLC8A3/ATF4/EP300/BNIP3/TBL2/ICAM1/PSMC1/TWIST1	BP
Ras guanyl-nucleotide exchange factor activity	14/795	125/16967	0.00216388	0.0637776	0.0573639	14	FGD6/RANGRF/AKAP13/RGP1/DOCK11/PLEKHG2/SBF2/RIN3/DNMBP/MADD/VAV1/FGD5/SPATA13/EGF	MF
cytoplasmic ribonucleoprotein granule	17/828	176/18675	0.00216671	0.0168303	0.0133159	17	MOV10/PATL1/APOBEC3D/PIWIL4/APOBEC3G/PSMA2/APOBEC3F/RBPMS/SYNE1/ICOSLG/CTSG/RC3H2/SARNP/PMS2/RPL6/UHMK1/TRIM71	CC
homotypic cell-cell adhesion	10/802	77/17910	0.00222374	0.034704	0.029591	10	LYN/VCL/UBASH3B/CEACAM1/PDPN/PEAR1/STXBP1/PTPRU/TLN1/FERMT3	BP
termination of RNA polymerase II transcription	6/802	31/17910	0.00222926	0.0347083	0.0295946	6	CPSF4/PABPN1/SNRPF/NCBP2/SETX/SNRPE	BP
positive regulation of T cell proliferation	11/802	90/17910	0.00223984	0.0347912	0.0296653	11	HLA-DPA1/HLA-E/HLA-DPB1/IL6ST/CD274/ICOSLG/HLA-DMB/PTPRC/IL15/LILRB2/IL12RB1	BP
cellular response to oxygen levels	21/802	237/17910	0.00231726	0.0359094	0.0306188	21	PSMA2/CD34/NOTCH1/CREBBP/PSMB9/P4HB/KCNMB1/SRC/CBL/CHCHD2/FOXO1/SLC9A1/NDRG1/SLC8A3/ATF4/EP300/BNIP3/TBL2/ICAM1/PSMC1/TWIST1	BP
membrane region	26/828	321/18675	0.00235245	0.0180904	0.0143128	26	LYN/PLSCR1/RANGRF/SRC/CBL/TLR1/F2R/NPC1/SLC9A1/BAALC/TNFRSF1B/PECAM1/STOM/HPSE/PDPN/ANGPT1/CD48/EIF5A/PTPRC/PARK7/ICAM1/LRP6/CORO1C/TLR6/INSR/MAPK1	CC
cytoplasmic vesicle lumen	27/828	338/18675	0.00238372	0.0181149	0.0143322	27	PPIA/PSMA2/CALR/AZU1/VCL/NIT2/ARHGAP9/CANT1/RNASE3/CTSG/SRGN/HPSE/NME2/VAT1/QSOX1/PRDX4/HSP90B1/MMRN1/GALNS/CFD/CCT2/FERMT3/RNASE2/CAT/EGF/DYNC1H1/MAPK1	CC
positive regulation of cytokine secretion	14/802	132/17910	0.00238887	0.0369271	0.0314865	14	IFIH1/DDX58/CD34/PANX1/SRC/F2RL1/TLR1/F2R/CD274/CLEC9A/FZD5/TWIST1/PTGER4/CRTAM	BP
positive regulation of hydrolase activity	47/802	684/17910	0.002398	0.0369271	0.0314865	47	IFI16/MEF2C/SSBP1/ARRB1/APOC2/LIMS1/CD300A/LYN/RHOC/PLSCR1/DAPK1/F3/ARAP2/ARAP1/ARHGAP9/F2RL1/ARHGAP27/F2R/RGP1/FAM13A/DOCK11/RGS9/TNFSF15/RPS27L/DNAJB11/SIPA1L1/RIN3/ESR1/DNAJA2/CD40/SIPA1/RASAL2/PTPRC/AGAP4/RASA3/PLCB2/BLID/PPM1F/ICAM1/VAV1/RGS10/CYCS/ARF4/STAT3/CORO1C/MYO9B/SYNGAP1	BP
nucleocytoplasmic transport	25/802	302/17910	0.00239967	0.0369271	0.0314865	25	TCF7L2/CPSF4/CALR/HNRNPA2B1/AKAP13/PABPN1/HNRNPA1/SP100/MX2/SNRPF/NCBP2/SIX3/SARNP/SNRPD1/ANGPT1/UHMK1/EIF5A/SNRPD2/PARK7/DNAJC27/STAT3/SNRPE/IFI27/MAPK1/THOC1	BP
outer membrane	18/828	193/18675	0.00240276	0.0181149	0.0143322	18	RSAD2/NUCB2/GIMAP5/ACSL5/SYNE1/MTX2/HADHB/SPATA18/SLC8A3/BPHL/BNIP3/VAT1/LTC4S/TOMM5/ITPR3/MGST1/IFI27/SYNJ2BP	CC
protein-containing complex subunit organization	117/802	2032/17910	0.00241821	0.0371259	0.0316561	117	ADAR/EIF2AK2/RNF213/GBP1/PATL1/PXN/TRPS1/MRPL32/TAF9/CETN2/TCF7L2/NDUFS5/APOC2/CRTC3/MRPS33/LIMS1/PANX1/HLA-DMA/CREBBP/RHOC/CALR/P4HB/SOD2/BAZ2A/NDUFV2/WIPF1/HLA-DRA/GBP5/MRPL47/RANGRF/SRC/F2RL1/MRPS17/TBCA/CD79B/BIN1/NDUFS4/CENPJ/PCBD2/AQP4/CDK7/MRPL22/MAP6D1/SLC9A1/PIAS1/ELN/NOP2/ADRB2/SNRPF/HLA-DRB1/MRPL51/TRAPPC2L/CLTCL1/EP300/TRA2B/HFE/LATS1/TOR1A/STOM/FNIP2/HLA-DMB/ETF1/EIF3B/SNRPD1/TLE1/AN…	BP
maintenance of location	24/802	286/17910	0.00243152	0.0372439	0.0317567	24	NRIP1/CXCL10/JPH4/LYN/CALR/ITPR1/SYNE1/F2R/TTC39B/SP100/HTT/SRGN/LATS1/CXCL11/HSPA5/SREBF2/JPH1/CHD7/PTPRC/PARK7/RASA3/HSP90B1/TLN1/CCR5	BP
positive regulation of lymphocyte mediated immunity	11/802	91/17910	0.00244725	0.0373982	0.0318883	11	RSAD2/LAG3/HLA-E/KIR2DL4/HLA-F/CD40/PTPRC/FZD5/VAV1/IL12RB1/CRTAM	BP
regulation of cell migration	59/802	906/17910	0.00247502	0.0376119	0.0320705	59	DDX58/HDAC7/MEF2C/CAMK1D/CXCL10/NOTCH1/CD300A/ROBO4/LYN/RHOC/IL27RA/CALR/STK24/MMP28/IFITM1/SOD2/ENG/F3/VCL/SRC/F2RL1/F2R/ABI3/CASS4/CD274/CEACAM1/SP100/WNK1/ACE/CMKLR1/PECAM1/SP1/PDPN/ANGPT1/CD99L2/STK10/CD74/AMOT/HSPA5/CD40/PTPRC/MYLK/PPM1F/ICAM1/PTPRU/SLK/STAT3/CORO1C/PTGER4/TBXA2R/PLXNB2/FERMT3/SPATA13/SYNJ2BP/INSR/EGF/PLXNA1/MAPK1/PTPRG	BP
regulation of transposition	5/802	22/17910	0.00247828	0.0376119	0.0320705	5	MOV10/APOBEC3D/PIWIL4/APOBEC3G/APOBEC3F	BP
negative regulation of transposition	5/802	22/17910	0.00247828	0.0376119	0.0320705	5	MOV10/APOBEC3D/PIWIL4/APOBEC3G/APOBEC3F	BP
vesicle lumen	27/828	339/18675	0.00248426	0.0185475	0.0146745	27	PPIA/PSMA2/CALR/AZU1/VCL/NIT2/ARHGAP9/CANT1/RNASE3/CTSG/SRGN/HPSE/NME2/VAT1/QSOX1/PRDX4/HSP90B1/MMRN1/GALNS/CFD/CCT2/FERMT3/RNASE2/CAT/EGF/DYNC1H1/MAPK1	CC
translation	46/802	668/17910	0.00254667	0.0385613	0.03288	46	EIF2AK2/MOV10/NANOS1/MRPL32/PIWIL4/MRPS33/CALR/DAPK1/MRPL47/RPL36AL/MRPS17/EIF4A1/MRPL22/SAMD4A/NCBP2/MRPL51/PPA2/RPS27L/SARNP/ATF4/RPL6/ETF1/EIF3B/HNRNPD/RPS24/UHMK1/EIF5A/RPL22L1/RPS7/RPL15/EIF5AL1/MRPL27/STAT3/RPL24/EIF3A/MRPL24/DAP3/IGF2BP3/RPL31/EEF1E1/MAPK1/EIF2S2/RPL35A/EEF1B2/TRIM71/RPL34	BP
cellular component assembly	153/802	2765/17910	0.00255473	0.0385892	0.0329038	153	ADAR/EIF2AK2/RNF213/GBP1/PATL1/PXN/HDAC7/TRPS1/TAF9/MEF2C/CETN2/TCF7L2/NDUFS5/ARRB1/IFT52/APOC2/FGD6/CRTC3/CD34/NOTCH1/TESK2/WASF2/LIMS1/RPGR/PANX1/HLA-DMA/CREBBP/CNTROB/PRKCH/RHOC/CALR/P4HB/EPHB2/TMEM138/SOD2/BAZ2A/NDUFV2/ARAP1/WIPF1/VCL/HLA-DRA/GBP5/RANGRF/TCTN1/SRC/AKAP13/F2RL1/CDKN2A/TBCA/CD79B/BIN1/NEK6/NDUFS4/CENPJ/PPFIA1/PCBD2/AQP4/CDK7/VDAC3/SLC9A1/PIAS1/ELN/NOP2/ADRB2/SNRPF/HLA-DRB1/HTT/…	BP
intracellular protein transport	55/802	833/17910	0.00256017	0.0385892	0.0329038	55	IFIT1/RTP4/PARL/TCF7L2/SEC61G/RPGR/CPSF4/KIF13B/CALR/HNRNPA2B1/RANGRF/PABPN1/SP100/NCBP2/TIMM17A/SIX3/CLSTN1/COPG2/SARNP/CLTCL1/HSD17B4/RPL6/STOM/ANGPT1/CD74/RPS24/UHMK1/EIF5A/HSPA5/RPS7/SREBF2/RPL15/AP3S1/PARK7/NUDT7/FZD5/DNAJC27/HSP90B1/STAT3/RPL24/BCAP29/SSR2/SRP19/TOMM5/IFI27/CAT/SYNJ2BP/SYTL3/RPL31/DERL2/MAPK1/RPL35A/MICALL2/THOC1/RPL34	BP
negative regulation of cell adhesion	23/802	271/17910	0.00256773	0.0386152	0.0329259	23	GBP1/LAG3/NOTCH1/CD300A/SRC/UBASH3B/CDKN2A/CD274/CEACAM1/WNK1/RC3H2/HFE/ANGPT1/ARG2/CD74/CDSN/BTN2A2/SIPA1/PTPRC/LILRB1/PPM1F/LILRB2/CORO1C	BP
regulation of protein secretion	34/802	456/17910	0.00261074	0.0391729	0.0334015	34	IFIH1/GBP1/DDX58/RSAD2/PPIA/TCF7L2/ARRB1/CD34/PANX1/LYN/IL27RA/HLA-E/ITPR1/SRC/F2RL1/TLR1/F2R/CD274/CLEC9A/TNFRSF1B/SRGN/ANGPT1/ARG2/BTN2A2/CD40/LILRB1/FZD5/TWIST1/PHPT1/TLR6/PTGER4/ITPR3/SIRT3/CRTAM	BP
negative regulation of establishment of protein localization	18/802	193/17910	0.00266538	0.0398799	0.0340043	18	GBP1/RSAD2/CD34/IL27RA/F2RL1/F2R/SP100/SRGN/NDFIP2/ANGPT1/ARG2/BTN2A2/PARK7/LILRB1/PPM1F/TLR6/PTGER4/DERL2	BP
negative regulation of myeloid cell differentiation	11/802	92/17910	0.00266991	0.0398799	0.0340043	11	HMGB3/LYN/ITPKB/UBASH3B/WDR61/CEACAM1/ZBTB46/NME2/INHBA/LRRC17/LILRB1	BP
regulation of tyrosine phosphorylation of STAT protein	10/802	79/17910	0.00269602	0.0400889	0.0341825	10	PARP9/PARP14/LYN/IL6ST/INPP5F/PECAM1/CD40/IL15/STAP2/STAT3	BP
regulation of coagulation	10/802	79/17910	0.00269602	0.0400889	0.0341825	10	CD34/LYN/F3/UBASH3B/F2RL1/F2R/CEACAM1/HPSE/PDPN/TBXA2R	BP
negative regulation of T cell mediated cytotoxicity	3/802	7/17910	0.00273418	0.0401565	0.0342401	3	CEACAM1/PTPRC/LILRB1	BP
natural killer cell cytokine production	3/802	7/17910	0.00273418	0.0401565	0.0342401	3	HLA-E/KIR2DL4/HLA-F	BP
regulation of natural killer cell cytokine production	3/802	7/17910	0.00273418	0.0401565	0.0342401	3	HLA-E/KIR2DL4/HLA-F	BP
DNA cytosine deamination	3/802	7/17910	0.00273418	0.0401565	0.0342401	3	APOBEC3D/APOBEC3G/APOBEC3F	BP
neutrophil mediated killing of bacterium	3/802	7/17910	0.00273418	0.0401565	0.0342401	3	AZU1/F2RL1/CTSG	BP
nuclear transport	25/802	305/17910	0.00273697	0.0401565	0.0342401	25	TCF7L2/CPSF4/CALR/HNRNPA2B1/AKAP13/PABPN1/HNRNPA1/SP100/MX2/SNRPF/NCBP2/SIX3/SARNP/SNRPD1/ANGPT1/UHMK1/EIF5A/SNRPD2/PARK7/DNAJC27/STAT3/SNRPE/IFI27/MAPK1/THOC1	BP
ERK1 and ERK2 cascade	24/802	289/17910	0.00278377	0.0407044	0.0347074	24	GBP1/ARRB1/NOTCH1/LYN/EPHB2/SRC/F2RL1/C3orf33/F2R/NOTCH2/CEACAM1/MFHAS1/ANGPT1/CD74/BTN2A2/PTPRC/ICAM1/DNAJC27/EIF3A/PTGER4/SYNJ2BP/EGF/SIRT3/MAPK1	BP
response to interleukin-15	4/802	14/17910	0.00278662	0.0407044	0.0347074	4	JAK1/IL15/STAT3/IL15RA	BP
Notch signaling pathway	17/802	179/17910	0.00286095	0.041698	0.0355546	17	DTX3L/STAT1/BEND6/ARRB1/ZMIZ1/NOTCH1/CREBBP/MAML2/IL6ST/PTP4A3/NOTCH2/EP300/GALNT11/STAT3/CEBPA/SYNJ2BP/EGF	BP
membrane raft	25/828	309/18675	0.00286607	0.0211924	0.0167671	25	LYN/PLSCR1/RANGRF/SRC/CBL/TLR1/F2R/NPC1/SLC9A1/BAALC/TNFRSF1B/PECAM1/STOM/HPSE/PDPN/ANGPT1/CD48/PTPRC/PARK7/ICAM1/LRP6/CORO1C/TLR6/INSR/MAPK1	CC
regulation of lymphocyte differentiation	16/802	164/17910	0.00286955	0.0417315	0.0355831	16	LAG3/HMGB3/ZMIZ1/ITPKB/RC3H2/HLA-DOA/CD74/INHBA/BTN2A2/PTPRC/IL15/LILRB2/ATP11C/VNN1/NFATC2/IL12RB1	BP
positive regulation of tyrosine phosphorylation of STAT protein	9/802	67/17910	0.00288295	0.0417429	0.0355929	9	PARP9/PARP14/LYN/IL6ST/PECAM1/CD40/IL15/STAP2/STAT3	BP
regulation of neurotransmitter receptor activity	9/802	67/17910	0.00288295	0.0417429	0.0355929	9	MEF2C/EPHB2/DAPK1/SRC/ADRB2/RGS9/DLG3/CNIH3/NETO2	BP
structural constituent of ribosome	16/795	157/16967	0.00288434	0.0810676	0.0729151	16	MRPL32/MRPS33/RPL36AL/MRPS17/MRPL51/RPL6/RPS24/RPL22L1/RPS7/RPL15/MRPL27/RPL24/MRPL24/RPL31/RPL35A/RPL34	MF
protein autophosphorylation	19/802	210/17910	0.00290157	0.0418401	0.0356757	19	EIF2AK2/LYN/STK24/DAPK1/ENG/SRC/NEK6/WNK1/ACE/DDR1/SIK2/STK10/ALK/NME2/UHMK1/PTPRC/SLK/INSR/PRKG2	BP
positive regulation of production of molecular mediator of immune response	11/802	93/17910	0.00290864	0.0418401	0.0356757	11	DDX58/RSAD2/HLA-E/F2RL1/KIR2DL4/HLA-F/CD74/CD40/PTPRC/LILRB1/FZD5	BP
positive regulation of protein binding	11/802	93/17910	0.00290864	0.0418401	0.0356757	11	DTX3L/MEF2C/TCF7L2/ARRB1/PLCL2/ACE/EP300/HFE/PARK7/ADD1/SPON1	BP
cellular response to virus	8/802	55/17910	0.00294156	0.042222	0.0360013	8	IFIH1/ADAR/DDX60/SEC14L1/DDX58/IFI6/DHX58/IRF7	BP
membrane microdomain	25/828	310/18675	0.00299059	0.0217404	0.0172007	25	LYN/PLSCR1/RANGRF/SRC/CBL/TLR1/F2R/NPC1/SLC9A1/BAALC/TNFRSF1B/PECAM1/STOM/HPSE/PDPN/ANGPT1/CD48/PTPRC/PARK7/ICAM1/LRP6/CORO1C/TLR6/INSR/MAPK1	CC
large ribosomal subunit	12/828	108/18675	0.00299673	0.0217404	0.0172007	12	MRPL32/MRPL47/MRPL22/MRPL51/RPL6/RPL15/MRPL27/RPL24/MRPL24/RPL31/RPL35A/RPL34	CC
peptide transmembrane transporter activity	5/795	22/16967	0.00301715	0.0810676	0.0729151	5	TAP2/SEC61G/TAP1/TIMM17A/AZGP1	MF
steroid hormone mediated signaling pathway	17/802	180/17910	0.00303152	0.043419	0.037022	17	NRIP1/CALR/BUD31/SRC/AKAP13/NR2C1/CDK7/NCOR2/PIAS1/NR1I2/EP300/LATS1/NCOA3/RARG/ESR1/RORC/PARK7	BP
identical protein binding	102/795	1670/16967	0.00303705	0.0810676	0.0729151	102	IFIH1/MX1/IFIT3/EIF2AK2/GBP1/GBP4/STAT1/DDX58/APOBEC3G/SLC9A7/ST6GAL1/TAP1/APOC2/APOBEC3F/DSCAML1/RBPMS/GIMAP7/PDIA3/STAT2/EPHB2/IL6ST/SOD2/DAPK1/ENG/AADAT/NPR3/GBP5/TBX1/UBASH3B/CANT1/TLR1/GIMAP2/SYNE1/CD79B/BIN1/ABI3/CBX3/CENPJ/CLEC2B/NR2C1/GBP3/CEACAM1/ADRB2/IKZF2/CLCN3/ICOSLG/HTT/SUB1/PCYT1A/GGCT/GBP2/RASSF3/INPP5F/TRA2B/PECAM1/HPGDS/HSD17B4/STOM/SP1/TLE1/STK10/ALK/CD74/BNIP3/ARL6IP1/STXBP1/I…	MF
cell volume homeostasis	5/802	23/17910	0.00305148	0.0435164	0.0371051	5	AQP4/CLCN3/LRRC8B/ADD1/CLCN6	BP
negative regulation of interleukin-2 production	5/802	23/17910	0.00305148	0.0435164	0.0371051	5	GBP1/HDAC7/LAG3/CD34/PTPRC	BP
peptide biosynthetic process	47/802	693/17910	0.00308663	0.043923	0.0374518	47	EIF2AK2/MOV10/NANOS1/MRPL32/PIWIL4/MRPS33/CALR/DAPK1/MRPL47/RPL36AL/MRPS17/EIF4A1/MRPL22/SAMD4A/NCBP2/MRPL51/GGCT/PPA2/RPS27L/SARNP/ATF4/RPL6/ETF1/EIF3B/HNRNPD/RPS24/UHMK1/EIF5A/RPL22L1/RPS7/RPL15/EIF5AL1/MRPL27/STAT3/RPL24/EIF3A/MRPL24/DAP3/IGF2BP3/RPL31/EEF1E1/MAPK1/EIF2S2/RPL35A/EEF1B2/TRIM71/RPL34	BP
T cell mediated cytotoxicity	6/802	33/17910	0.00310808	0.0441334	0.0376312	6	HLA-E/CEACAM1/HLA-F/PTPRC/LILRB1/IL12RB1	BP
CCR5 chemokine receptor binding	3/795	7/16967	0.00311242	0.0810676	0.0729151	3	STAT1/JAK1/STAT3	MF
STAT family protein binding	3/795	7/16967	0.00311242	0.0810676	0.0729151	3	PARP9/DTX3L/EP300	MF
regulation of cell differentiation	105/802	1808/17910	0.00313226	0.0443247	0.0377943	105	EIF2AK2/GBP1/MOV10/STAT1/HDAC7/TRPS1/STAR/BEND6/MEF2C/CAMK1D/LAG3/PSMA2/TCF7L2/HMGB3/ZMIZ1/MORF4L2/CD34/CXCL10/NOTCH1/IRX3/LIMS1/CREBBP/PRKCH/LYN/KIF13B/CALR/STK24/PSMB9/EPHB2/IFITM1/IL6ST/SOD2/HPN/ENG/PROM1/TCFL5/ITPKB/TBX1/AKAP13/UBASH3B/NOTCH2/IRF7/WDR61/BIN1/CASS4/FOXO1/CEACAM1/PIAS1/SIX3/CMKLR1/RC3H2/CD109/GFI1/HLA-DOA/EP300/INPP5F/TNFRSF1B/UST/ZBTB46/UNCX/ISG15/PDPN/SIPA1L1/ALK/CD74/NCOA3/R…	BP
positive regulation of nucleic acid-templated transcription	87/802	1453/17910	0.00313495	0.0443247	0.0377943	87	PARP9/DTX3L/STAT1/DDX58/CIITA/TAF9/IFI16/NRIP1/MEF2C/IRF2/TCF7L2/ARRB1/ELK3/HIVEP3/ZMIZ1/MORF4L2/ERLIN1/CXCL10/NOTCH1/CREBBP/RBPMS/PLSCR1/MAML2/ENG/BUD31/TET1/RERE/TRIAP1/SRC/TBX1/F2RL1/REL/HMGN1/F2R/IRF7/WDR61/CHCHD2/PCBD2/FOXO1/CDK7/DNAJC2/SLC9A1/PIAS1/SP100/ADRB2/SIX3/NR1I2/ATF4/EP300/TRIM44/MLLT3/SP1/CD74/NCOA3/RARG/HNRNPD/MAF/NME2/INHBA/HSPA5/SREBF2/ESR1/CD40/CHD7/RORC/ELL3/TNFSF8/PARK7/LILR…	BP
positive regulation of cellular metabolic process	164/802	3007/17910	0.00317907	0.0448526	0.0382444	164	PARP9/PARP14/EIF2AK2/DTX3L/MOV10/STAT1/DDX58/NANOS1/FAM168A/STAR/CIITA/TAF9/IFI16/NRIP1/MEF2C/IRF2/TCF7L2/ARRB1/ELK3/APOC2/HIVEP3/ZMIZ1/MORF4L2/ERLIN1/CXCL10/NOTCH1/KSR1/MAP3K14/CREBBP/RBPMS/CD300A/LYN/PLSCR1/MAML2/IL6ST/AZU1/DAPK1/HPN/ENG/BUD31/F3/HNRNPA2B1/ARAP1/TAB2/TET1/RERE/TRIAP1/SRC/TBX1/AKAP13/F2RL1/DBF4/REL/TLR1/HMGN1/F2R/NOTCH2/IRF7/WDR61/CASS4/CHCHD2/HNRNPA1/PCBD2/FOXO1/CDK7/DNAJC2/CCN…	BP
positive regulation of RNA biosynthetic process	87/802	1454/17910	0.00319478	0.0449784	0.0383517	87	PARP9/DTX3L/STAT1/DDX58/CIITA/TAF9/IFI16/NRIP1/MEF2C/IRF2/TCF7L2/ARRB1/ELK3/HIVEP3/ZMIZ1/MORF4L2/ERLIN1/CXCL10/NOTCH1/CREBBP/RBPMS/PLSCR1/MAML2/ENG/BUD31/TET1/RERE/TRIAP1/SRC/TBX1/F2RL1/REL/HMGN1/F2R/IRF7/WDR61/CHCHD2/PCBD2/FOXO1/CDK7/DNAJC2/SLC9A1/PIAS1/SP100/ADRB2/SIX3/NR1I2/ATF4/EP300/TRIM44/MLLT3/SP1/CD74/NCOA3/RARG/HNRNPD/MAF/NME2/INHBA/HSPA5/SREBF2/ESR1/CD40/CHD7/RORC/ELL3/TNFSF8/PARK7/LILR…	BP
regulation of GTPase activity	31/802	410/17910	0.00320608	0.0450417	0.0384057	31	ARRB1/FGD6/LIMS1/ARAP2/ARAP1/ARHGAP9/F2RL1/ARHGAP27/F2R/RGP1/FAM13A/DOCK11/WNK1/RGS9/SIPA1L1/SBF2/RIN3/AMOT/CD40/SIPA1/RASAL2/AGAP4/RASA3/ICAM1/VAV1/FGD5/RGS10/CORO1C/MYO9B/PLXNB2/SYNGAP1	BP
positive regulation of interleukin-6 production	10/802	81/17910	0.00324527	0.0454957	0.0387927	10	IFIH1/DDX58/F2RL1/TLR1/F2R/TWIST1/MYD88/LILRB2/STAT3/TLR6	BP
protein binding involved in protein folding	4/795	14/16967	0.00328439	0.0836028	0.0751953	4	CALR/CD74/PFDN1/CCT2	MF
regulation of protein kinase activity	49/802	732/17910	0.00329335	0.0460683	0.0392809	49	ADAR/EIF2AK2/ARRB1/CXCL10/KSR1/MAP3K14/CD300A/LYN/EPHB2/AZU1/TAB2/MST1/SRC/AKAP13/DBF4/CDKN2A/F2R/CASS4/PRKRIP1/CDK7/CCNY/CEACAM1/ADRB2/HTT/WNK1/ACE/TNFSF15/LATS1/ANGPT1/ALK/HERC5/CD74/MADD/DUSP7/CD40/DLG3/PTPRC/PARK7/PPM1F/FZD5/LRP6/CORO1C/TLR6/CEBPA/CDKN2C/HEG1/INSR/EGF/MAPK1	BP
regulation of glutamate receptor signaling pathway	8/802	56/17910	0.00330004	0.0460683	0.0392809	8	MEF2C/EPHB2/DAPK1/ADRB2/RGS9/DLG3/CNIH3/NETO2	BP
positive regulation of developmental process	83/802	1378/17910	0.00332279	0.0462882	0.0394685	83	STAT1/HDAC7/STAR/BEND6/MEF2C/CAMK1D/TCF7L2/ZMIZ1/MORF4L2/CD34/NOTCH1/IRX3/LIMS1/PRKCH/LYN/CALR/EPHB2/IFITM1/IL6ST/SOD2/HPN/ENG/F3/PROM1/SRC/ITPKB/TBX1/JAK1/CDKN2A/BIN1/CASS4/CD274/KIR2DL4/CEACAM1/PIAS1/ADRB2/CMKLR1/ATF4/EP300/TNFRSF1B/ZBTB46/HPSE/ISG15/SP1/PDPN/ARG2/ALK/CD74/NCOA3/AMOT/BNIP3/NME2/ZNF804A/INHBA/HSPA5/BTN2A2/CD40/CHD7/ELL3/PTPRC/SETX/TWIST1/RHEB/IL15/LILRB2/ADD1/ITPKA/STAT3/CORO1C/…	BP
plasma membrane receptor complex	15/828	153/18675	0.0033356	0.0239727	0.0189668	15	CHRNB1/LYN/IL6ST/ITGA9/ITGB6/ITGAE/TLR1/CEACAM1/HFE/CD40/DLG3/CNIH3/INSR/ALCAM/IL12RB1	CC
cell junction organization	23/802	277/17910	0.00337734	0.0469493	0.0400322	23	HDAC7/TESK2/LIMS1/PRKCH/RHOC/XIRP2/VCL/SRC/F2RL1/F2R/SLC9A1/ACE/CDH24/STRN/SDK2/PPM1F/FZD5/ADD1/SLK/TLN1/CORO1C/HEG1/MICALL2	BP
regulation of DNA-binding transcription factor activity	32/802	429/17910	0.00341301	0.0473457	0.0403702	32	EIF2AK2/DDX58/TRIM25/CAMK1D/TCF7L2/ARRB1/PRKCH/BUD31/TAB2/CDKN2A/C3orf33/SP100/CMKLR1/GFI1/EP300/TAX1BP1/ALK/ESR1/CD40/PARK7/ICAM1/FANK1/NFKB2/TWIST1/MYD88/LRP6/STAT3/TLR6/ARID5B/CAT/MAPK1/PARP10	BP
negative regulation of hemopoiesis	15/802	152/17910	0.00343137	0.0475007	0.0405024	15	LAG3/HMGB3/NOTCH1/LYN/ITPKB/UBASH3B/WDR61/CEACAM1/RC3H2/ZBTB46/CD74/NME2/INHBA/LRRC17/LILRB1	BP
plasma membrane protein complex	33/828	451/18675	0.00345586	0.0245259	0.0194045	33	CHRNB1/HLA-DMA/LYN/HLA-DPA1/CASP10/HLA-E/HLA-DPB1/IL6ST/ITGA9/ITGB6/HLA-DRA/ITGAE/CBL/TLR1/GNGT2/CEACAM1/HLA-F/HLA-DRB1/HLA-DRB5/HLA-DOA/HLA-DQA2/HFE/HLA-DMB/CD74/CD40/DLG3/LRP6/CORO1C/CNIH3/INSR/ALCAM/HLA-DQB2/IL12RB1	CC
Golgi apparatus part	57/828	891/18675	0.00347636	0.0245259	0.0194045	57	GBP1/GBP4/CHST7/SLC9A7/CALN1/ARRB1/ST6GAL1/LAP3/SGMS1/NOTCH1/HLA-DPA1/HLA-E/HLA-DPB1/ARAP1/QPCTL/HLA-DRA/GBP5/CANT1/NCALD/NOTCH2/RGP1/AGPAT3/CYTH4/GBP3/ST3GAL3/CLCN3/HLA-F/HLA-DRB1/HLA-DRB5/CLSTN1/COPG2/TRAPPC2L/GBP2/CLTCL1/SURF4/HLA-DQA2/PLD1/UST/FUT4/NDFIP2/GIMAP1/CD74/DNMBP/SREBF2/QSOX1/GALNT11/FZD5/ZDHHC20/RHEB/SLC35B4/ST3GAL1/CNIH3/GOLGA2/TMEM87A/ST3GAL4/IL15RA/HLA-DQB2	CC
positive regulation of nitrogen compound metabolic process	157/802	2870/17910	0.00351491	0.0485557	0.0414019	157	PARP9/PARP14/EIF2AK2/DTX3L/MOV10/STAT1/DDX58/NANOS1/FAM168A/CIITA/TAF9/IFI16/NRIP1/MEF2C/IRF2/TCF7L2/ARRB1/ELK3/HIVEP3/ZMIZ1/MORF4L2/ERLIN1/CXCL10/NOTCH1/KSR1/MAP3K14/CREBBP/RBPMS/CD300A/LYN/PLSCR1/MAML2/IL6ST/AZU1/DAPK1/HPN/ENG/BUD31/F3/HNRNPA2B1/TAB2/TET1/RERE/TRIAP1/SRC/TBX1/AKAP13/F2RL1/DBF4/REL/TLR1/HMGN1/F2R/NOTCH2/IRF7/WDR61/CASS4/CHCHD2/HNRNPA1/PCBD2/FOXO1/CDK7/DNAJC2/CCNY/SAMD4A/PRDM12/S…	BP
regulation of transferase activity	58/802	902/17910	0.00353114	0.0486782	0.0415064	58	ADAR/EIF2AK2/DTX3L/ARRB1/CXCL10/KSR1/MAP3K14/CD300A/LYN/EPHB2/AZU1/HNRNPA2B1/TAB2/MST1/SRC/AKAP13/DBF4/CDKN2A/HMGN1/F2R/PABPN1/CASS4/PRKRIP1/CDK7/CCNY/CEACAM1/ADRB2/HTT/WNK1/ACE/TNFSF15/LATS1/ANGPT1/ALK/HERC5/CD74/HNRNPD/MADD/RPS7/DUSP7/CD40/DLG3/PTPRC/PARK7/PPM1F/FZD5/PHPT1/LRP6/CORO1C/TLR6/CEBPA/GOLGA2/CDKN2C/CCT2/HEG1/INSR/EGF/MAPK1	BP
tyrosine phosphorylation of STAT protein	10/802	82/17910	0.00355141	0.0488559	0.0416579	10	PARP9/PARP14/LYN/IL6ST/INPP5F/PECAM1/CD40/IL15/STAP2/STAT3	BP
regulation of endocytosis	22/802	262/17910	0.00357855	0.0491271	0.0418891	22	CAMK1D/ARRB1/ANKRD13A/APOC2/CD300A/CALR/AZU1/SRC/F2RL1/CBL/BIN1/HFE/TOR1A/ANGPT1/CD300LF/PTPRC/LILRB1/IL15/PACSIN1/SYNJ2BP/EGF/IL15RA	BP
protein phosphatase binding	14/795	132/16967	0.00358438	0.0892112	0.0802398	14	STAT1/PXN/JAK1/FOXO1/CEACAM1/SLC9A1/MFHAS1/STRN/DLG3/LILRB1/HSP90B1/LILRB2/STAT3/ANAPC7	MF
regulation of multicellular organismal development	118/802	2077/17910	0.00361601	0.0494761	0.0421867	118	OAS2/EIF2AK2/MOV10/STAT1/HDAC7/TRPS1/STAR/BEND6/MEF2C/CAMK1D/LAG3/PSMA2/TCF7L2/HMGB3/ZMIZ1/CD34/CXCL10/NOTCH1/IRX3/CREBBP/PRKCH/LYN/KIF13B/IL27RA/CALR/STK24/PSMB9/EPHB2/IL6ST/SOD2/HPN/ENG/F3/PROM1/SRC/ITPKB/TBX1/JAK1/UBASH3B/NOTCH2/IRF7/WDR61/BIN1/CD274/CEACAM1/SP100/ADRB2/WNK1/SIX3/ACE/CLSTN1/RC3H2/TNFRSF11B/CD109/GFI1/HLA-DOA/ATF4/EP300/INPP5F/TNFRSF1B/SRGN/MLLT3/UST/ZBTB46/HPSE/ISG15/SP1/PDPN/…	BP
adaptive immune response based on somatic recombination of immune receptors built from immunoglobulin superfamily domains	24/802	295/17910	0.00361893	0.0494761	0.0421867	24	MEF2C/RSAD2/KLHL6/IL27RA/HLA-E/BTN3A3/IRF7/CD274/CEACAM1/HLA-F/RC3H2/TNFRSF1B/HFE/CD74/CD40/RORC/PTPRC/LILRB1/ICAM1/NFKB2/FZD5/STAT3/IL12RB1/THOC1	BP
negative regulation of phosphate metabolic process	40/802	572/17910	0.00362851	0.0495049	0.0422113	40	ADAR/PARP14/GBP1/CTDSP2/ARRB1/ELFN2/CD300A/LYN/EPHB2/ENG/F2RL1/CDKN2A/C3orf33/FOXO1/PRKRIP1/CEACAM1/MFHAS1/WNK1/CD109/INPP5F/LATS1/ANGPT1/INHBA/BTN2A2/DUSP7/DLG3/PTPRC/PARK7/PPM1F/TWIST1/LRP6/STAT3/CORO1C/CEBPA/EIF3A/CDKN2C/SYNJ2BP/HEG1/PPP1R2P1/SIRT3	BP
positive regulation of cellular component organization	73/802	1189/17910	0.00365063	0.0497042	0.0423812	73	PXN/CAMK1D/ARRB1/APOC2/WASF2/LIMS1/LYN/RHOC/CALR/EPHB2/AZU1/HNRNPA2B1/ARAP1/TET1/GBP5/SRC/F2RL1/CBL/WDR61/BIN1/CASS4/CENPJ/HNRNPA1/PRDM12/ADRB2/HTT/DOCK11/SURF4/EP300/CCT6A/HFE/TOR1A/FNIP2/PDPN/ANGPT1/ALK/RPA3/HNRNPD/BNIP3/NME2/ZNF804A/EIF5A/HSPA5/SREBF2/ESR1/CD300LF/PTPRC/PARK7/SETX/PPM1F/ICAM1/FZD5/TWIST1/EIF5AL1/IL15/ADD1/ITPKA/CORO1C/TLR6/PACSIN1/PLXNB2/FBXO4/CCT2/DDX56/NFATC2/INSR/EGF/DYNC1H…	BP
regulation of CD8-positive, alpha-beta T cell activation	4/802	15/17910	0.00366657	0.0498186	0.0424787	4	HLA-E/CD274/HFE/LILRB1	BP
response to nutrient levels	34/802	466/17910	0.00367544	0.0498369	0.0424943	34	EIF2AK2/STAT1/TRIM25/STAR/IFI16/NUCB2/CXCL10/PANX1/ASNS/STK24/SRD5A1/SRC/CBL/HNRNPA1/FOXO1/ADRB2/TNFRSF11B/ATF4/HFE/G6PC/HSPA5/SREBF2/CD40/TBL2/ICAM1/LDLR/IL15/HSP90B1/TBXA2R/MTHFR/FOLR2/CAT/P2RX6/MAPK1	BP
positive regulation of natural killer cell mediated cytotoxicity	5/802	24/17910	0.00371443	0.0502625	0.0428572	5	LAG3/HLA-E/HLA-F/VAV1/CRTAM	BP
negative regulation of phosphorus metabolic process	40/802	573/17910	0.00373865	0.050487	0.0430487	40	ADAR/PARP14/GBP1/CTDSP2/ARRB1/ELFN2/CD300A/LYN/EPHB2/ENG/F2RL1/CDKN2A/C3orf33/FOXO1/PRKRIP1/CEACAM1/MFHAS1/WNK1/CD109/INPP5F/LATS1/ANGPT1/INHBA/BTN2A2/DUSP7/DLG3/PTPRC/PARK7/PPM1F/TWIST1/LRP6/STAT3/CORO1C/CEBPA/EIF3A/CDKN2C/SYNJ2BP/HEG1/PPP1R2P1/SIRT3	BP
peptidyl-tyrosine phosphorylation	27/802	346/17910	0.00375128	0.0505544	0.0431062	27	PARP9/PARP14/EIF2AK2/TESK2/CD300A/LYN/EPHB2/IL6ST/SRC/JAK1/CASS4/ACE/INPP5F/PECAM1/DDR1/ANGPT1/ALK/CD74/CD40/DLG3/PTPRC/ICAM1/IL15/STAP2/STAT3/INSR/EGF	BP
generation of precursor metabolites and energy	36/802	502/17910	0.00377143	0.0507227	0.0432496	36	NDUFS5/OGDHL/COX7C/IL6ST/COX7A2L/UQCRQ/PCDH12/NDUFV2/ADPGK/SRD5A1/COX6C/BDH1/NDUFS4/UQCRFS1/G6PC/COX7B/MTFR1/NDUFB2/PHKG2/BNIP3/NDUFA4/NDUFC2/PARK7/NDUFA5/DLD/CYCS/STAT3/CEBPA/NDUFA2/CYB561/ACSM1/CAT/UGP2/INSR/PPP1R2P1/SIRT3	BP
late endosome membrane	13/828	126/18675	0.00393156	0.0274852	0.0217459	13	IFITM3/HLA-DMA/HLA-DRA/NPC1/SLC9A9/CLCN3/HLA-DRB1/HLA-DRB5/PLD1/HLA-DMB/NDFIP2/MREG/MITD1	CC
positive regulation of transcription, DNA-templated	82/802	1368/17910	0.00398562	0.0534946	0.0456131	82	PARP9/DTX3L/STAT1/DDX58/CIITA/TAF9/IFI16/NRIP1/MEF2C/IRF2/TCF7L2/ARRB1/ELK3/HIVEP3/ZMIZ1/MORF4L2/ERLIN1/CXCL10/NOTCH1/CREBBP/PLSCR1/MAML2/ENG/TET1/TRIAP1/SRC/TBX1/F2RL1/REL/HMGN1/F2R/IRF7/WDR61/CHCHD2/PCBD2/FOXO1/CDK7/DNAJC2/SLC9A1/PIAS1/SP100/ADRB2/SIX3/NR1I2/ATF4/EP300/TRIM44/MLLT3/SP1/CD74/NCOA3/RARG/HNRNPD/MAF/NME2/INHBA/HSPA5/SREBF2/ESR1/CD40/CHD7/RORC/ELL3/TNFSF8/PARK7/LILRB1/SETX/FANK1/NFK…	BP
contractile actin filament bundle assembly	11/802	97/17910	0.00404095	0.0540182	0.0460596	11	PXN/ARRB1/WASF2/RHOC/ARAP1/SRC/PPFIA1/SLC9A1/ELN/PPM1F/PTGER4	BP
stress fiber assembly	11/802	97/17910	0.00404095	0.0540182	0.0460596	11	PXN/ARRB1/WASF2/RHOC/ARAP1/SRC/PPFIA1/SLC9A1/ELN/PPM1F/PTGER4	BP
androgen receptor binding	7/795	44/16967	0.00406678	0.0957399	0.0861119	7	NRIP1/CALR/CDK7/PIAS1/EP300/NCOA3/PARK7	MF
regulation of phosphorylation	87/802	1467/17910	0.0040686	0.0542781	0.0462812	87	PARP9/ADAR/PARP14/EIF2AK2/GBP1/CTDSP2/ARRB1/CXCL10/NOTCH1/KSR1/PLCL2/MAP3K14/RBPMS/CD300A/LYN/STAT2/EPHB2/IL6ST/AZU1/ENG/TAB2/MST1/SRC/ITPKB/TBX1/AKAP13/F2RL1/DBF4/CDKN2A/C3orf33/ROPN1L/F2R/NOTCH2/CASS4/NDUFS4/FOXO1/PRKRIP1/CDK7/CCNY/CEACAM1/MFHAS1/ADRB2/HTT/WNK1/ACE/TNFSF15/CD109/INPP5F/PECAM1/HFE/LATS1/FNIP2/ANGPT1/ALK/HERC5/CD74/MADD/INHBA/BTN2A2/DUSP7/CD40/DLG3/PTPRC/PARK7/PPM1F/ICAM1/CCDC88C…	BP
protein kinase binding	41/795	568/16967	0.00407858	0.0957399	0.0861119	41	PXN/HDAC7/TCF7L2/ARRB1/KSR1/LIMS1/SLC12A7/BCL2L14/KIF13B/MST1/SRC/CDKN2A/NEK6/CASS4/CENPJ/PRKRIP1/CCNY/CEACAM1/WNK1/ACE/ATF7/ATF4/LATS1/HINT1/ANGPT1/STXBP1/RPS7/ESR1/PEBP1/PTPRC/AKAP7/TBL2/FZD5/RHEB/STAT3/EIF3A/GOLGA2/CDKN2C/IL15RA/MAPK1/HNRNPA0	MF
ER-nucleus signaling pathway	7/802	46/17910	0.00409699	0.0545468	0.0465104	7	ERLIN1/ASNS/CALR/ATF4/HSPA5/ATG10/HSP90B1	BP
transcription coactivator activity	24/795	285/16967	0.00410314	0.0957399	0.0861119	24	CIITA/TAF9/NRIP1/CREBBP/RBPMS/MAML2/BUD31/RERE/TCF20/NCOA2/CDK7/PIAS1/SUB1/SIX3/NR1I2/EP300/NCOA3/NME2/PARK7/NFKB2/CITED4/CEBPA/ARID5B/TCERG1	MF
myeloid leukocyte differentiation	18/802	201/17910	0.00411179	0.0545565	0.0465186	18	IFI16/MEF2C/LYN/UBASH3B/F2RL1/NOTCH2/IRF7/CEACAM1/CD109/ZBTB46/CD74/NME2/INHBA/LRRC17/LILRB1/BATF2/IL15/CEBPA	BP
sarcoplasmic reticulum lumen	3/828	8/18675	0.00411293	0.0284941	0.0225441	3	CALR/MANF/CALU	CC
androgen receptor signaling pathway	8/802	58/17910	0.00411793	0.0545565	0.0465186	8	NRIP1/BUD31/CDK7/NCOR2/PIAS1/EP300/NCOA3/PARK7	BP
regulation of tumor necrosis factor superfamily cytokine production	15/802	155/17910	0.00412664	0.0545565	0.0465186	15	IFIH1/DDX58/CD34/IL27RA/HLA-E/AZU1/TLR1/CD274/ANGPT1/ARG2/PTPRC/LILRB1/FZD5/TWIST1/TNFRSF8	BP
peptidyl-tyrosine modification	27/802	349/17910	0.00421357	0.0545565	0.0465186	27	PARP9/PARP14/EIF2AK2/TESK2/CD300A/LYN/EPHB2/IL6ST/SRC/JAK1/CASS4/ACE/INPP5F/PECAM1/DDR1/ANGPT1/ALK/CD74/CD40/DLG3/PTPRC/ICAM1/IL15/STAP2/STAT3/INSR/EGF	BP
response to growth hormone	6/802	35/17910	0.00422234	0.0545565	0.0465186	6	PXN/STAR/LYN/SRD5A1/NME2/STAT3	BP
antigen processing and presentation via MHC class Ib	3/802	8/17910	0.00422963	0.0545565	0.0465186	3	TAP2/HLA-E/HLA-F	BP
immune response-inhibiting signal transduction	3/802	8/17910	0.00422963	0.0545565	0.0465186	3	LYN/LILRB1/LILRB2	BP
regulation of translational termination	3/802	8/17910	0.00422963	0.0545565	0.0465186	3	ETF1/EIF5A/EIF5AL1	BP
antigen processing and presentation of endogenous peptide antigen via MHC class I	3/802	8/17910	0.00422963	0.0545565	0.0465186	3	TAP2/TAP1/HFE	BP
interleukin-21-mediated signaling pathway	3/802	8/17910	0.00422963	0.0545565	0.0465186	3	STAT1/JAK1/STAT3	BP
negative regulation of protein kinase activity by regulation of protein phosphorylation	3/802	8/17910	0.00422963	0.0545565	0.0465186	3	ADAR/PPM1F/CORO1C	BP
positive regulation of cardiac epithelial to mesenchymal transition	3/802	8/17910	0.00422963	0.0545565	0.0465186	3	NOTCH1/ENG/TWIST1	BP
neutrophil mediated killing of symbiont cell	3/802	8/17910	0.00422963	0.0545565	0.0465186	3	AZU1/F2RL1/CTSG	BP
type I interferon secretion	3/802	8/17910	0.00422963	0.0545565	0.0465186	3	IFIH1/DDX58/LILRB1	BP
response to interleukin-21	3/802	8/17910	0.00422963	0.0545565	0.0465186	3	STAT1/JAK1/STAT3	BP
cellular response to interleukin-21	3/802	8/17910	0.00422963	0.0545565	0.0465186	3	STAT1/JAK1/STAT3	BP
calcium ion transmembrane import into cytosol	13/802	126/17910	0.0042662	0.0549211	0.0468295	13	CXCL10/JPH4/LYN/ITPR1/F2R/HTT/SLC8A3/CXCL11/JPH1/CHD7/PTPRC/RASA3/CCR5	BP
cellular response to tumor necrosis factor	22/802	266/17910	0.00428638	0.0550737	0.0469596	22	GBP1/STAT1/PSMA2/SGMS1/LIMS1/MAP3K14/PSMB9/F2RL1/GBP3/TNFSF15/TNFRSF11B/GBP2/TNFRSF1B/TAX1BP1/MADD/CD40/TNFSF8/ICAM1/PSMC1/TNFRSF8/CEBPA/MAPK1	BP
trans-Golgi network membrane	10/828	85/18675	0.00430441	0.0295544	0.023383	10	CALN1/HLA-DPA1/HLA-DPB1/HLA-DRA/RGP1/HLA-DRB1/HLA-DRB5/HLA-DQA2/CD74/HLA-DQB2	CC
protein ADP-ribosylase activity	4/795	15/16967	0.00431436	0.098614	0.088697	4	PARP14/PARP12/PARP11/PARP10	MF
secretory granule	52/828	806/18675	0.00434971	0.0296011	0.0234199	52	PPIA/PSMA2/CD300A/CALR/AZU1/MORN2/VCL/ITPR1/NIT2/ARHGAP9/CANT1/MS4A3/SERPINB6/CEACAM1/CLCN3/RNASE3/CTSG/CD109/SURF4/TNFRSF1B/SRGN/PCSK4/PECAM1/PLD1/TOR1A/STOM/HPSE/STK10/NME2/STXBP1/VAT1/NDUFC2/QSOX1/PTPRC/PRDX4/LILRB2/DLD/MMRN1/GALNS/TMEM63A/CFD/TBXA2R/VNN1/CCT2/FERMT3/MGST1/RNASE2/CAT/EGF/ATP8B3/DYNC1H1/MAPK1	CC
positive regulation of endocytosis	14/802	141/17910	0.00436556	0.0556759	0.047473	14	CAMK1D/ARRB1/CALR/AZU1/F2RL1/CBL/HFE/TOR1A/ANGPT1/CD300LF/PTPRC/IL15/EGF/IL15RA	BP
release of sequestered calcium ion into cytosol	12/802	112/17910	0.00436959	0.0556759	0.047473	12	CXCL10/JPH4/LYN/ITPR1/F2R/HTT/CXCL11/JPH1/CHD7/PTPRC/RASA3/CCR5	BP
negative regulation of sequestering of calcium ion	12/802	112/17910	0.00436959	0.0556759	0.047473	12	CXCL10/JPH4/LYN/ITPR1/F2R/HTT/CXCL11/JPH1/CHD7/PTPRC/RASA3/CCR5	BP
regulation of protein complex disassembly	11/802	98/17910	0.00437274	0.0556759	0.047473	11	F2RL1/MAP6D1/ADRB2/ETF1/BNIP3/EIF5A/SETX/EIF5AL1/ADD1/INSR/SPTBN5	BP
T cell differentiation	20/802	234/17910	0.00437531	0.0556759	0.047473	20	RSAD2/LAG3/ZMIZ1/ITPKB/RC3H2/HLA-DOA/CD74/BTN2A2/CHD7/RORC/PTPRC/FZD5/VAV1/IL15/LILRB2/STAT3/PTGER4/VNN1/NFATC2/IL12RB1	BP
Golgi cisterna membrane	9/828	72/18675	0.00441902	0.029809	0.0235844	9	ST6GAL1/ARAP1/CANT1/ST3GAL3/FUT4/ST3GAL1/GOLGA2/TMEM87A/ST3GAL4	CC
positive regulation of blood coagulation	5/802	25/17910	0.00447452	0.0565036	0.0481788	5	F3/F2R/HPSE/PDPN/TBXA2R	BP
regulation of response to interferon-gamma	5/802	25/17910	0.00447452	0.0565036	0.0481788	5	PARP9/PARP14/STAT1/JAK1/PIAS1	BP
regulation of interferon-gamma-mediated signaling pathway	5/802	25/17910	0.00447452	0.0565036	0.0481788	5	PARP9/PARP14/STAT1/JAK1/PIAS1	BP
positive regulation of hemostasis	5/802	25/17910	0.00447452	0.0565036	0.0481788	5	F3/F2R/HPSE/PDPN/TBXA2R	BP
cellular response to extracellular stimulus	21/802	251/17910	0.00454771	0.0573185	0.0488736	21	EIF2AK2/IFI16/LYN/ASNS/STK24/SRD5A1/CBL/HNRNPA1/FOXO1/ATF4/HFE/HSPA5/SREBF2/SIPA1/PTPRC/TBL2/ICAM1/IL15/HSP90B1/FOLR2/MAPK1	BP
positive regulation of cytokine-mediated signaling pathway	7/802	47/17910	0.00463193	0.0581291	0.0495648	7	PARP9/PARP14/IRF7/GFI1/TRIM44/CD74/CD300LF	BP
interleukin-12-mediated signaling pathway	7/802	47/17910	0.00463193	0.0581291	0.0495648	7	PPIA/P4HB/SOD2/HNRNPA2B1/JAK1/BOLA2/IL12RB1	BP
macromolecule biosynthetic process	248/802	4806/17910	0.0046391	0.0581291	0.0495648	248	PARP9/EIF2AK2/DTX3L/SP110/UBE2L6/MOV10/IRF9/STAT1/CHST7/DDX58/ETV7/TRIM25/CTDSP2/HDAC7/NANOS1/TRPS1/MRPL32/BEND6/CIITA/TAF9/IFI16/NRIP1/CCNA1/ZNF710/MEF2C/PIWIL4/IRF2/CAMK1D/LAG3/PPIA/PSMA2/TCF7L2/ARRB1/ST6GAL1/MN1/ELK3/ZNF18/HIVEP3/ZMIZ1/MORF4L2/ERLIN1/ORMDL1/CXCL10/MRPS33/IRX5/SETBP1/NOTCH1/IRX3/LIMS1/CPSF4/CREBBP/ZNF467/RBPMS/PRKCH/PLSCR1/ALG5/STAT2/CALR/PSMB9/MAML2/AZU1/SOD2/BAZ2A/DAPK1/HPN/E…	BP
negative regulation of peptide secretion	14/802	142/17910	0.00464952	0.0581291	0.0495648	14	GBP1/RSAD2/CD34/IL27RA/F2RL1/F2R/SRGN/ANGPT1/ARG2/CD74/BTN2A2/LILRB1/TLR6/PTGER4	BP
secretory granule lumen	25/828	321/18675	0.0046901	0.0313625	0.0248135	25	PPIA/PSMA2/AZU1/VCL/NIT2/ARHGAP9/CANT1/RNASE3/CTSG/SRGN/HPSE/NME2/VAT1/QSOX1/PRDX4/MMRN1/GALNS/CFD/CCT2/FERMT3/RNASE2/CAT/EGF/DYNC1H1/MAPK1	CC
regulation of interleukin-8 production	9/802	72/17910	0.00470933	0.0581291	0.0495648	9	DDX58/ARRB1/F2RL1/TLR1/F2R/PTPRC/PARK7/MYD88/TLR6	BP
response to estrogen	9/802	72/17910	0.00470933	0.0581291	0.0495648	9	TRIM25/STAR/SERPINB9/SRD5A1/TNFRSF11B/EP300/ESR1/CITED4/MAPK1	BP
positive regulation of T cell mediated cytotoxicity	4/802	16/17910	0.00471744	0.0581291	0.0495648	4	HLA-E/HLA-F/PTPRC/IL12RB1	BP
regulation of cytokine secretion involved in immune response	4/802	16/17910	0.00471744	0.0581291	0.0495648	4	F2RL1/TNFRSF1B/ANGPT1/LILRB1	BP
ventricular trabecula myocardium morphogenesis	4/802	16/17910	0.00471744	0.0581291	0.0495648	4	NOTCH1/ENG/CHD7/HEG1	BP
positive regulation of Rho protein signal transduction	4/802	16/17910	0.00471744	0.0581291	0.0495648	4	ARRB1/AKAP13/F2RL1/F2R	BP
negative regulation of intrinsic apoptotic signaling pathway in response to DNA damage by p53 class mediator	4/802	16/17910	0.00471744	0.0581291	0.0495648	4	TAF9/TRIAP1/CD74/ELL3	BP
regulation of DNA damage checkpoint	4/802	16/17910	0.00471744	0.0581291	0.0495648	4	RNASEH2B/RINT1/FBXO4/THOC1	BP
3-hydroxyacyl-CoA dehydrogenase activity	3/795	8/16967	0.00480717	0.104342	0.0938487	3	HADHB/HSD17B4/HADHA	MF
CD4 receptor binding	3/795	8/16967	0.00480717	0.104342	0.0938487	3	IL16/PLSCR1/CD74	MF
oxidoreductase activity, acting on NAD(P)H, quinone or similar compound as acceptor	8/795	57/16967	0.00484443	0.104342	0.0938487	8	NDUFS5/NDUFV2/NDUFS4/NDUFB2/NDUFA4/NDUFC2/NDUFA5/NDUFA2	MF
mitochondrial intermembrane space	9/828	73/18675	0.00484718	0.0321335	0.0254235	9	STAR/NDUFS5/LYN/TRIAP1/CHCHD2/PARK7/AK2/CYCS/CAT	CC
negative regulation of alpha-beta T cell activation	6/802	36/17910	0.00487859	0.0598917	0.0510678	6	CD300A/CD274/RC3H2/HFE/ARG2/LILRB1	BP
regulation of protein export from nucleus	6/802	36/17910	0.00487859	0.0598917	0.0510678	6	TCF7L2/SP100/UHMK1/PARK7/DNAJC27/IFI27	BP
inner mitochondrial membrane protein complex	12/828	115/18675	0.00500775	0.0329142	0.0260412	12	NDUFS5/NDUFV2/NDUFS4/UQCRFS1/TIMM17A/CHCHD3/NDUFB2/NDUFA4/NDUFC2/PARK7/NDUFA5/NDUFA2	CC
positive regulation of cell adhesion	29/802	388/17910	0.00501731	0.0614806	0.0524226	29	ZMIZ1/LIMS1/LYN/HLA-DPA1/CALR/HLA-E/HLA-DPB1/IL6ST/AZU1/SRC/ITPKB/CASS4/CD274/ICOSLG/HLA-DMB/PDPN/ANGPT1/CD74/BTN2A2/PTPRC/LILRB1/PPM1F/ICAM1/VAV1/IL15/LILRB2/PTPRU/VNN1/IL12RB1	BP
regulation of sequestering of calcium ion	12/802	114/17910	0.00504007	0.0616453	0.052563	12	CXCL10/JPH4/LYN/ITPR1/F2R/HTT/CXCL11/JPH1/CHD7/PTPRC/RASA3/CCR5	BP
spliceosomal complex	15/828	160/18675	0.00507222	0.0330554	0.0261529	15	ADAR/LSM5/HNRNPH1/BUD31/HNRNPA2B1/CWC25/HNRNPA1/SNRPF/TRA2B/SNRPD1/PTBP2/SNRPD2/ZMAT2/RHEB/SNRPE	CC
positive regulation of phagocytosis	8/802	60/17910	0.00508368	0.0620641	0.0529201	8	CAMK1D/CALR/AZU1/F2RL1/CD300LF/PTPRC/IL15/IL15RA	BP
extracellular space	163/828	3051/18675	0.00514982	0.0332791	0.0263299	163	OAS3/MOV10/SSBP1/NUCB2/PPIA/PSMA2/LAP3/APOC2/ELFN2/SERPINB9/WASF2/APOL1/DSCAML1/PRKCH/CD300A/ROBO4/SLC38A1/IL16/LYN/RHOC/PLSCR1/PDIA3/CALR/STK24/PSMB9/P4HB/HLA-E/IL6ST/SECTM1/AZU1/SOD2/HPN/PCDH12/ENG/PGA3/F3/HNRNPA2B1/PROM1/NPR3/VCL/MST1/HLA-DRA/TCTN1/NIT2/SRC/CANT1/C3orf33/SERPINB6/CD79B/SLC25A3/CD274/HNRNPA1/NPC1/PRKRIP1/EIF4A1/VDAC3/CEACAM1/SLC9A1/ICOSLG/HLA-DRB1/TMC4/HLA-DRB5/NDRG1/SUB1/RNASE…	CC
Rho protein signal transduction	15/802	159/17910	0.00522823	0.0637112	0.0543245	15	ARRB1/FGD6/AKAP13/F2RL1/F2R/PECAM1/PDPN/PLEKHG2/DNMBP/VAV1/FGD5/MYO9B/SPATA13/SYNJ2BP/HEG1	BP
negative regulation of transferase activity	22/802	271/17910	0.00533152	0.0647043	0.0551713	22	ADAR/DTX3L/CD300A/LYN/EPHB2/SRC/CDKN2A/PRKRIP1/CEACAM1/WNK1/LATS1/RPS7/DUSP7/PTPRC/PARK7/PPM1F/PHPT1/LRP6/CORO1C/CEBPA/CDKN2C/HEG1	BP
transposition	5/802	26/17910	0.00533906	0.0647043	0.0551713	5	MOV10/APOBEC3D/PIWIL4/APOBEC3G/APOBEC3F	BP
positive regulation of coagulation	5/802	26/17910	0.00533906	0.0647043	0.0551713	5	F3/F2R/HPSE/PDPN/TBXA2R	BP
mitochondrial respiratory chain complex assembly	10/802	87/17910	0.00544191	0.0657101	0.0560289	10	NDUFS5/NDUFV2/NDUFS4/NDUFB2/NDUFC2/NDUFAF4/NDUFA5/NUBPL/NDUFA2/TTC19	BP
dicarboxylic acid metabolic process	10/802	87/17910	0.00544191	0.0657101	0.0560289	10	GPT2/STAR/AADAT/NIT2/HAL/NAGS/DLD/MTHFR/FOLR2/AMDHD1	BP
protein-containing complex assembly	100/802	1742/17910	0.00549209	0.0661903	0.0564383	100	ADAR/EIF2AK2/RNF213/GBP1/PATL1/PXN/TRPS1/TAF9/CETN2/TCF7L2/NDUFS5/APOC2/CRTC3/LIMS1/PANX1/HLA-DMA/CREBBP/RHOC/CALR/P4HB/SOD2/BAZ2A/NDUFV2/WIPF1/HLA-DRA/GBP5/RANGRF/SRC/TBCA/CD79B/BIN1/NDUFS4/CENPJ/PCBD2/AQP4/CDK7/SLC9A1/PIAS1/ELN/NOP2/ADRB2/SNRPF/HLA-DRB1/TRAPPC2L/CLTCL1/EP300/TRA2B/HFE/LATS1/TOR1A/STOM/FNIP2/HLA-DMB/EIF3B/SNRPD1/TLE1/ANGPT1/NDUFB2/PTBP2/PLEKHG2/SBF2/RPA3/CD74/NME2/STXBP1/NDUFC2/…	BP
cell-substrate adhesion	25/802	322/17910	0.00550169	0.0661903	0.0564383	25	GBP1/PXN/SIGLEC1/CD34/NOTCH1/TESK2/LIMS1/CALR/VCL/SRC/CDKN2A/CASS4/PPFIA1/SLC9A1/PECAM1/HPSE/PDPN/DDR1/ANGPT1/FAT2/PPM1F/SLK/CORO1C/FERMT3/MICALL2	BP
calcium ion transport into cytosol	14/802	145/17910	0.00559209	0.0671558	0.0572616	14	CXCL10/JPH4/LYN/ITPR1/F2R/HTT/SLC8A3/CXCL11/JPH1/CHD7/PTPRC/RASA3/CCR5/ITPR3	BP
positive regulation of telomere maintenance via telomere lengthening	6/802	37/17910	0.00560675	0.0672099	0.0573078	6	HNRNPA2B1/HNRNPA1/CCT6A/FBXO4/CCT2/MAPK1	BP
apolipoprotein B mRNA editing enzyme complex	2/828	3/18675	0.00571688	0.0365376	0.028908	2	APOBEC3G/APOBEC3F	CC
nuclear export	16/802	176/17910	0.00571962	0.0672963	0.0573814	16	TCF7L2/CPSF4/CALR/HNRNPA2B1/AKAP13/PABPN1/HNRNPA1/SP100/NCBP2/SARNP/UHMK1/EIF5A/PARK7/DNAJC27/IFI27/THOC1	BP
amyloid-beta binding	9/795	71/16967	0.00573972	0.120988	0.108821	9	EPHB2/ADRB2/CLSTN1/CD74/FZD5/LDLR/LILRB2/TLR6/INSR	MF
SMN-Sm protein complex	4/828	17/18675	0.00574909	0.0365376	0.028908	4	SNRPF/SNRPD1/SNRPD2/SNRPE	CC
DNA biosynthetic process	17/802	192/17910	0.00582228	0.0672963	0.0573814	17	UBE2L6/TRIM25/PPIA/HNRNPA2B1/SRC/HNRNPA1/DNAJC2/POLE3/CCT6A/TEP1/ISG15/RPA3/HNRNPD/FBXO4/CCT2/MAPK1/PARP10	BP
antigen processing and presentation of exogenous peptide antigen via MHC class Ib	2/802	3/17910	0.00582949	0.0672963	0.0573814	2	HLA-E/HLA-F	BP
translational frameshifting	2/802	3/17910	0.00582949	0.0672963	0.0573814	2	EIF5A/EIF5AL1	BP
type III interferon production	2/802	3/17910	0.00582949	0.0672963	0.0573814	2	IFIH1/DDX58	BP
regulation of type III interferon production	2/802	3/17910	0.00582949	0.0672963	0.0573814	2	IFIH1/DDX58	BP
modulation by virus of host gene expression	2/802	3/17910	0.00582949	0.0672963	0.0573814	2	CPSF4/PABPN1	BP
negative regulation of growth rate	2/802	3/17910	0.00582949	0.0672963	0.0573814	2	NOTCH1/NOTCH2	BP
detection of bacterial lipopeptide	2/802	3/17910	0.00582949	0.0672963	0.0573814	2	TLR1/TLR6	BP
glomerular endothelium development	2/802	3/17910	0.00582949	0.0672963	0.0573814	2	CD34/PECAM1	BP
regulation of NAD+ ADP-ribosyltransferase activity	2/802	3/17910	0.00582949	0.0672963	0.0573814	2	DTX3L/HMGN1	BP
positive regulation of NAD+ ADP-ribosyltransferase activity	2/802	3/17910	0.00582949	0.0672963	0.0573814	2	DTX3L/HMGN1	BP
regulation of interleukin-4-mediated signaling pathway	2/802	3/17910	0.00582949	0.0672963	0.0573814	2	PARP14/CD300LF	BP
regulation of protein O-linked glycosylation	2/802	3/17910	0.00582949	0.0672963	0.0573814	2	POMT2/IL15	BP
positive regulation of protein O-linked glycosylation	2/802	3/17910	0.00582949	0.0672963	0.0573814	2	POMT2/IL15	BP
negative regulation of interleukin-17 secretion	2/802	3/17910	0.00582949	0.0672963	0.0573814	2	IL27RA/ARG2	BP
regulation of telomerase RNA reverse transcriptase activity	2/802	3/17910	0.00582949	0.0672963	0.0573814	2	HNRNPA2B1/HNRNPD	BP
negative regulation of germ cell proliferation	2/802	3/17910	0.00582949	0.0672963	0.0573814	2	HPGDS/PRDX4	BP
positive regulation of macrophage apoptotic process	2/802	3/17910	0.00582949	0.0672963	0.0573814	2	MEF2C/CDKN2A	BP
negative regulation of male germ cell proliferation	2/802	3/17910	0.00582949	0.0672963	0.0573814	2	HPGDS/PRDX4	BP
positive regulation of cell differentiation	60/802	962/17910	0.00583409	0.0672963	0.0573814	60	STAT1/STAR/BEND6/MEF2C/CAMK1D/TCF7L2/ZMIZ1/MORF4L2/CD34/NOTCH1/IRX3/LIMS1/PRKCH/LYN/CALR/EPHB2/IFITM1/IL6ST/SOD2/ENG/PROM1/ITPKB/TBX1/BIN1/CASS4/CEACAM1/PIAS1/CMKLR1/EP300/TNFRSF1B/ZBTB46/ISG15/PDPN/ALK/CD74/NCOA3/NME2/ZNF804A/INHBA/HSPA5/BTN2A2/ELL3/PTPRC/SETX/TWIST1/RHEB/IL15/LILRB2/ADD1/ITPKA/STAT3/PACSIN1/CEBPA/ATP11C/PLXNB2/VNN1/DDX56/NFATC2/IL12RB1/COBL	BP
signal transduction by protein phosphorylation	56/802	886/17910	0.0058377	0.0672963	0.0573814	56	EIF2AK2/GBP1/MEF2C/PSMA2/ARRB1/NOTCH1/KSR1/MAP3K14/CD300A/LYN/PSMB9/EPHB2/TAB2/SRC/ITPKB/TBX1/JAK1/AKAP13/F2RL1/C3orf33/F2R/PABPN1/NOTCH2/FOXO1/CEACAM1/MFHAS1/ADRB2/WNK1/ANGPT1/ALK/CD74/MADD/BTN2A2/DUSP7/CD40/PEBP1/RASAL2/DLG3/PTPRC/RASA3/SETX/ICAM1/PSMC1/FZD5/DNAJC27/TLR6/EIF3A/CCR5/PTGER4/SYNGAP1/SYNJ2BP/INSR/EGF/SPTBN5/SIRT3/MAPK1	BP
cellular response to interleukin-12	7/802	49/17910	0.0058577	0.0673433	0.0574215	7	PPIA/P4HB/SOD2/HNRNPA2B1/JAK1/BOLA2/IL12RB1	BP
tumor necrosis factor superfamily cytokine production	15/802	161/17910	0.00586213	0.0673433	0.0574215	15	IFIH1/DDX58/CD34/IL27RA/HLA-E/AZU1/TLR1/CD274/ANGPT1/ARG2/PTPRC/LILRB1/FZD5/TWIST1/TNFRSF8	BP
peptide metabolic process	52/802	811/17910	0.00589928	0.0675454	0.0575938	52	EIF2AK2/MOV10/NANOS1/MRPL32/PIWIL4/MRPS33/CALR/DAPK1/MRPL47/RPL36AL/MRPS17/BIN1/EIF4A1/MRPL22/SAMD4A/NCBP2/MRPL51/ACE/GGCT/PPA2/CTSG/RPS27L/SARNP/ATF4/RPL6/ETF1/EIF3B/HNRNPD/RPS24/UHMK1/EIF5A/RPL22L1/RPS7/RPL15/PARK7/EIF5AL1/MRPL27/STAT3/RPL24/EIF3A/MRPL24/SPON1/DAP3/IGF2BP3/RPL31/EEF1E1/MAPK1/EIF2S2/RPL35A/EEF1B2/TRIM71/RPL34	BP
T cell activation involved in immune response	10/802	88/17910	0.00590014	0.0675454	0.0575938	10	F2RL1/CEACAM1/RC3H2/HLA-DMB/RORC/LILRB1/ICAM1/STAT3/PTGER4/IL12RB1	BP
positive regulation of DNA-binding transcription factor activity	21/802	257/17910	0.00594058	0.0678909	0.0578884	21	EIF2AK2/DDX58/TRIM25/CAMK1D/PRKCH/BUD31/TAB2/EP300/ALK/ESR1/CD40/PARK7/ICAM1/FANK1/NFKB2/MYD88/LRP6/STAT3/TLR6/ARID5B/CAT	BP
oxidation-reduction process	59/802	944/17910	0.0059706	0.0681163	0.0580806	59	NDUFS5/DHRS11/PDIA3/P4HB/COX7C/IL6ST/COX7A2L/UQCRQ/SOD2/PCDH12/NDUFV2/ADPGK/SRD5A1/SCD/KDM1B/COX6C/BDH1/NDUFS4/PCBD2/HADHB/UQCRFS1/TMX4/SLC25A10/TYW1/DHRS7/TYW1B/HSD17B4/G6PC/COX7B/MTFR1/NDUFB2/PHKG2/BNIP3/ADI1/HADHA/NDUFA4/VAT1/PTGS1/NDUFC2/PDIA4/QSOX1/PARK7/NDUFA5/PRDX4/TWIST1/DLD/CYCS/NDUFA2/CYB561/MTHFR/ACSM1/MGST1/CAT/UGP2/INSR/PPP1R2P1/SIRT3/TTC19/PDIA6	BP
negative regulation of antigen processing and presentation	3/802	9/17910	0.00613458	0.0690349	0.0588638	3	HLA-DOA/HFE/LILRB2	BP
interleukin-9-mediated signaling pathway	3/802	9/17910	0.00613458	0.0690349	0.0588638	3	STAT1/JAK1/STAT3	BP
interleukin-23-mediated signaling pathway	3/802	9/17910	0.00613458	0.0690349	0.0588638	3	P4HB/STAT3/IL12RB1	BP
venous blood vessel morphogenesis	3/802	9/17910	0.00613458	0.0690349	0.0588638	3	NOTCH1/ENG/HEG1	BP
positive regulation of protein glycosylation	3/802	9/17910	0.00613458	0.0690349	0.0588638	3	POMT2/IL15/GOLGA2	BP
regulation of cardiac epithelial to mesenchymal transition	3/802	9/17910	0.00613458	0.0690349	0.0588638	3	NOTCH1/ENG/TWIST1	BP
cellular response to interleukin-9	3/802	9/17910	0.00613458	0.0690349	0.0588638	3	STAT1/JAK1/STAT3	BP
T cell extravasation	3/802	9/17910	0.00613458	0.0690349	0.0588638	3	IL27RA/CD99L2/ICAM1	BP
antigen processing and presentation of exogenous peptide antigen via MHC class I, TAP-dependent	9/802	75/17910	0.00617371	0.0692397	0.0590385	9	TAP2/PSMA2/TAP1/PDIA3/CALR/PSMB9/HLA-E/HLA-F/PSMC1	BP
positive regulation of NIK/NF-kappaB signaling	9/802	75/17910	0.00617371	0.0692397	0.0590385	9	EIF2AK2/LIMS1/CALR/PTP4A3/TNFSF15/RC3H2/EP300/TRIM44/TLR6	BP
cellular macromolecule catabolic process	62/802	1003/17910	0.00618798	0.0692824	0.0590749	62	OAS2/RNF213/DTX3L/MOV10/TRIM25/PATL1/USP18/NANOS1/N4BP1/TAF9/PSMA2/ARRB1/ERLIN1/LSM5/PSMB9/CBL/WDR61/RGP1/RNASEH2B/RNF144B/PIAS1/ISG20/SPATA18/NCBP2/RNASE3/EXOSC1/TNFRSF1B/HFE/LATS1/TOR1A/RPL6/HPSE/ISG15/ETF1/HNRNPD/BNIP3/RPS24/HSPA5/RPS7/RPL15/PARK7/PSMC1/MYD88/LDLR/HSP90B1/RPL24/CEBPA/UBXN8/ANAPC7/FBXO4/IGF2BP3/RNASE2/IFI27/USP48/EGF/RNF146/RPL31/DERL2/HNRNPA0/RPL35A/TRIM71/RPL34	BP
toll-like receptor signaling pathway	14/802	147/17910	0.00630162	0.0704144	0.0600401	14	RSAD2/CD300A/LYN/TAB2/F2RL1/TLR1/IRF7/MFHAS1/GFI1/ESR1/CD300LF/MYD88/HSP90B1/TLR6	BP
B cell homeostasis	5/802	27/17910	0.00631526	0.0704144	0.0600401	5	MEF2C/LYN/DOCK11/RC3H2/CD74	BP
cell motility	93/802	1611/17910	0.00633166	0.0704144	0.0600401	93	PARP9/DDX58/PXN/HDAC7/NANOS1/MEF2C/CAMK1D/PPIA/CD34/CXCL10/NOTCH1/WASF2/CD300A/ROBO4/IL16/LYN/RHOC/IL27RA/CALR/STK24/MMP28/IFITM1/AZU1/SOD2/ENG/F3/ITGA9/RERE/VCL/SRC/TBX1/F2RL1/PTP4A3/ROPN1L/F2R/ABI3/CASS4/CD274/CEACAM1/SLC9A1/SP100/ASTN1/WNK1/SIX3/ACE/CMKLR1/SSX2IP/INPP5F/PECAM1/TOR1A/CXCL11/SP1/PDPN/DDR1/ANGPT1/CD99L2/PLEKHO1/STK10/CD74/AMOT/CD48/FAT2/HSPA5/CD40/PTPRC/MYLK/GAS8/PPM1F/ICAM1/TWIS…	BP
localization of cell	93/802	1611/17910	0.00633166	0.0704144	0.0600401	93	PARP9/DDX58/PXN/HDAC7/NANOS1/MEF2C/CAMK1D/PPIA/CD34/CXCL10/NOTCH1/WASF2/CD300A/ROBO4/IL16/LYN/RHOC/IL27RA/CALR/STK24/MMP28/IFITM1/AZU1/SOD2/ENG/F3/ITGA9/RERE/VCL/SRC/TBX1/F2RL1/PTP4A3/ROPN1L/F2R/ABI3/CASS4/CD274/CEACAM1/SLC9A1/SP100/ASTN1/WNK1/SIX3/ACE/CMKLR1/SSX2IP/INPP5F/PECAM1/TOR1A/CXCL11/SP1/PDPN/DDR1/ANGPT1/CD99L2/PLEKHO1/STK10/CD74/AMOT/CD48/FAT2/HSPA5/CD40/PTPRC/MYLK/GAS8/PPM1F/ICAM1/TWIS…	BP
leukocyte apoptotic process	11/802	103/17910	0.00637006	0.0707226	0.0603029	11	MEF2C/LYN/GIMAP8/ITPKB/CDKN2A/IRF7/CD274/ARG2/CD74/LILRB1/CCR5	BP
beta-galactoside (CMP) alpha-2,3-sialyltransferase activity	2/795	3/16967	0.00637346	0.120988	0.108821	2	ST3GAL1/ST3GAL4	MF
inositol 1,4,5-trisphosphate-sensitive calcium-release channel activity	2/795	3/16967	0.00637346	0.120988	0.108821	2	ITPR1/ITPR3	MF
peptide antigen-transporting ATPase activity	2/795	3/16967	0.00637346	0.120988	0.108821	2	TAP2/TAP1	MF
long-chain-enoyl-CoA hydratase activity	2/795	3/16967	0.00637346	0.120988	0.108821	2	HSD17B4/HADHA	MF
Toll-like receptor 2 binding	2/795	3/16967	0.00637346	0.120988	0.108821	2	TLR1/TLR6	MF
TAP2 binding	2/795	3/16967	0.00637346	0.120988	0.108821	2	TAP1/HLA-F	MF
positive regulation of T cell mediated immunity	6/802	38/17910	0.00641119	0.0709412	0.0604893	6	RSAD2/HLA-E/HLA-F/PTPRC/FZD5/IL12RB1	BP
cellular response to glucose starvation	6/802	38/17910	0.00641119	0.0709412	0.0604893	6	IFI16/ASNS/HNRNPA1/ATF4/HSPA5/TBL2	BP
cellular response to hypoxia	18/802	210/17910	0.00645695	0.0713283	0.0608194	18	PSMA2/CD34/NOTCH1/CREBBP/PSMB9/P4HB/KCNMB1/SRC/CHCHD2/SLC9A1/NDRG1/SLC8A3/EP300/BNIP3/TBL2/ICAM1/PSMC1/TWIST1	BP
cell migration	86/802	1474/17910	0.00654587	0.0720679	0.06145	86	PARP9/DDX58/PXN/HDAC7/NANOS1/MEF2C/CAMK1D/PPIA/CD34/CXCL10/NOTCH1/WASF2/CD300A/ROBO4/IL16/LYN/RHOC/IL27RA/CALR/STK24/MMP28/IFITM1/AZU1/SOD2/ENG/F3/ITGA9/RERE/VCL/SRC/TBX1/F2RL1/PTP4A3/F2R/ABI3/CASS4/CD274/CEACAM1/SLC9A1/SP100/ASTN1/WNK1/SIX3/ACE/CMKLR1/PECAM1/TOR1A/CXCL11/SP1/PDPN/DDR1/ANGPT1/CD99L2/PLEKHO1/STK10/CD74/AMOT/CD48/FAT2/HSPA5/CD40/PTPRC/MYLK/PPM1F/ICAM1/TWIST1/VAV1/PTPRU/SLK/ARF4/STA…	BP
response to interleukin-12	7/802	50/17910	0.00655436	0.0720679	0.06145	7	PPIA/P4HB/SOD2/HNRNPA2B1/JAK1/BOLA2/IL12RB1	BP
inositol lipid-mediated signaling	15/802	163/17910	0.00655658	0.0720679	0.06145	15	LYN/NPR3/SRC/F2RL1/CBL/F2R/CEACAM1/INPP5F/PLD1/ANGPT1/PEAR1/BTN2A2/TWIST1/CAT/MAPK1	BP
regulation of response to external stimulus	55/802	873/17910	0.00667363	0.0732329	0.0624434	55	IFIT1/PARP9/DDX60/DTX3L/SEC14L1/STAT1/DDX58/USP18/DHX58/NUCB2/CAMK1D/APOBEC3G/CD34/CXCL10/NOTCH1/APOBEC3F/IL16/LYN/CALR/STK24/MMP28/HLA-E/IL6ST/AZU1/F3/GBP5/UBASH3B/F2RL1/F2R/CEACAM1/MFHAS1/WNK1/CMKLR1/CD109/INPP5F/TNFRSF1B/TRIM44/HPSE/PDPN/ARG2/HERC5/CD74/ESR1/PTPRC/PARK7/LILRB1/PPM1F/MYD88/LDLR/IL15/TLR6/CEBPA/PTGER4/TBXA2R/IL12RB1	BP
NIK/NF-kappaB signaling	16/802	179/17910	0.00670875	0.0734963	0.062668	16	EIF2AK2/HDAC7/PSMA2/LIMS1/MAP3K14/CALR/PSMB9/PTP4A3/TNFSF15/RC3H2/EP300/TRIM44/ALK/NFKB2/PSMC1/TLR6	BP
negative regulation of T cell activation	11/802	104/17910	0.00684395	0.0747468	0.0637342	11	LAG3/CD300A/CD274/CEACAM1/RC3H2/HFE/ARG2/CD74/BTN2A2/LILRB1/LILRB2	BP
IRE1-mediated unfolded protein response	8/802	63/17910	0.00684548	0.0747468	0.0637342	8	CTDSP2/SRPRB/DNAJB11/EXTL2/HSPA5/ADD1/TLN1/PDIA6	BP
nuclear part	244/828	4801/18675	0.00688506	0.0433984	0.0343362	244	OAS3/MX1/PARP9/OAS2/ADAR/RNF213/DTX3L/UBE2L6/IRF9/SEC14L1/STAT1/TAP2/OASL/ETV7/TRIM25/CTDSP2/PATL1/LUC7L2/GIMAP6/HDAC7/TRPS1/N4BP1/CIITA/TAF9/IFI16/NRIP1/CCNA1/MEF2C/RSAD2/IRF2/NUCB2/APOBEC3G/CETN2/PSMA2/TCF7L2/ARRB1/LTV1/TRA2A/LAP3/ELK3/ZMIZ1/SERPINB9/MORF4L2/CRTC3/PHF7/SETBP1/NOTCH1/TESK2/APOBEC3F/CPSF4/MAP3K14/CREBBP/RBPMS/LSM5/IL16/PLSCR1/RBM25/CLEC7A/STAT2/CALR/STK24/PSMB9/MAML2/COX7A2L/BAZ2…	CC
regulation of alpha-beta T cell activation	10/802	90/17910	0.0069064	0.0752877	0.0641954	10	CD300A/HLA-E/ITPKB/CD274/RC3H2/HFE/ARG2/PTPRC/LILRB1/IL12RB1	BP
cell leading edge	28/828	384/18675	0.00704071	0.0440188	0.034827	28	IFIT5/DDX58/PXN/FGD6/WASF2/KSR1/WIPF1/SRC/ABI3/SLC9A1/ATF4/SSX2IP/PARVB/PDPN/PLEKHO1/AMOT/NME2/MYLK/ABLIM1/FGD5/SLK/TLN1/ARF4/CORO1C/PACSIN1/SPATA13/INSR/COBL	CC
actin cytoskeleton organization	38/802	559/17910	0.00709165	0.0770705	0.0657155	38	PXN/MEF2C/ARRB1/FGD6/TESK2/WASF2/RHOC/CALR/XIRP2/ARAP1/WIPF1/SRC/AKAP13/F2RL1/NOTCH2/BIN1/PPFIA1/SLC9A1/ELN/PARVB/LATS1/SIPA1L1/PLEKHG2/AMOT/PPM1F/ICAM1/PHPT1/HSP90B1/FGD5/ADD1/TLN1/ITPKA/CORO1C/PACSIN1/PTGER4/SPTBN5/MICALL2/COBL	BP
cellular protein-containing complex assembly	59/802	952/17910	0.00709323	0.0770705	0.0657155	59	ADAR/EIF2AK2/PATL1/PXN/TAF9/CETN2/NDUFS5/HLA-DMA/CALR/BAZ2A/NDUFV2/HLA-DRA/GBP5/RANGRF/SRC/TBCA/BIN1/NDUFS4/CENPJ/CDK7/PIAS1/ELN/NOP2/ADRB2/SNRPF/HLA-DRB1/CLTCL1/LATS1/HLA-DMB/EIF3B/SNRPD1/ANGPT1/NDUFB2/PTBP2/PLEKHG2/RPA3/STXBP1/NDUFC2/SNRPD2/NDUFAF4/CLINT1/ESR1/NDUFA5/SETX/ICAM1/ADD1/TLR6/EIF3A/NUBPL/SNRPE/GOLGA2/NDUFA2/CCT2/EGF/SPTBN5/DYNC1H1/TTC19/MICALL2/COBL	BP
entry into host cell	13/802	134/17910	0.00714297	0.0771045	0.0657445	13	TRIM25/IFITM3/PPIA/P4HB/IFITM1/ITGB6/SRC/CBL/NPC1/CD74/ICAM1/LDLR/CCR5	BP
entry into host	13/802	134/17910	0.00714297	0.0771045	0.0657445	13	TRIM25/IFITM3/PPIA/P4HB/IFITM1/ITGB6/SRC/CBL/NPC1/CD74/ICAM1/LDLR/CCR5	BP
entry into cell of other organism involved in symbiotic interaction	13/802	134/17910	0.00714297	0.0771045	0.0657445	13	TRIM25/IFITM3/PPIA/P4HB/IFITM1/ITGB6/SRC/CBL/NPC1/CD74/ICAM1/LDLR/CCR5	BP
entry into other organism involved in symbiotic interaction	13/802	134/17910	0.00714297	0.0771045	0.0657445	13	TRIM25/IFITM3/PPIA/P4HB/IFITM1/ITGB6/SRC/CBL/NPC1/CD74/ICAM1/LDLR/CCR5	BP
regulation of cation transmembrane transport	24/802	312/17910	0.0071979	0.0775709	0.0661422	24	MEF2C/CXCL10/JPH4/LYN/EPHB2/DAPK1/KCNMB1/RANGRF/F2R/BIN1/SLC9A1/ADRB2/HTT/RGS9/CXCL11/STOM/FHL1/JPH1/CHD7/DLG3/PARK7/TWIST1/CNIH3/NETO2	BP
regulation of peptidyl-tyrosine phosphorylation	20/802	245/17910	0.00722031	0.0776859	0.0662403	20	PARP9/PARP14/CD300A/LYN/IL6ST/SRC/CASS4/ACE/INPP5F/PECAM1/ANGPT1/CD74/CD40/DLG3/PTPRC/ICAM1/IL15/STAP2/STAT3/EGF	BP
regulation of keratinocyte differentiation	6/802	39/17910	0.00729625	0.0783755	0.0668283	6	PRKCH/CD109/NCOA3/NME2/CDSN/SGPP1	BP
positive regulation of telomere maintenance	7/802	51/17910	0.00731078	0.0784043	0.0668529	7	HNRNPA2B1/HNRNPA1/CCT6A/HNRNPD/FBXO4/CCT2/MAPK1	BP
cellular response to mechanical stimulus	9/802	77/17910	0.00732923	0.078475	0.0669131	9	MAP3K14/ENG/SLC9A1/BNIP3/CD40/CASP5/MYD88/TNFRSF8/PTGER4	BP
interferon-gamma production	11/802	105/17910	0.00734496	0.0785163	0.0669483	11	HLA-DPA1/IL27RA/HLA-DPB1/F2RL1/CD274/ISG15/INHBA/LILRB1/FZD5/BTN3A1/IL12RB1	BP
regulation of platelet aggregation	4/802	18/17910	0.00738673	0.0787085	0.0671122	4	LYN/UBASH3B/CEACAM1/PDPN	BP
regulation of intrinsic apoptotic signaling pathway in response to DNA damage by p53 class mediator	4/802	18/17910	0.00738673	0.0787085	0.0671122	4	TAF9/TRIAP1/CD74/ELL3	BP
regulation of myeloid cell apoptotic process	5/802	28/17910	0.00741016	0.0788313	0.0672169	5	MEF2C/ITPKB/CDKN2A/IRF7/CCR5	BP
transmembrane transport	85/802	1462/17910	0.00748541	0.0795039	0.0677905	85	PARL/MEF2C/PSMA2/SLC9A7/SEC61G/ERLIN1/ATP10A/CXCL10/APOL1/PANX1/JPH4/SLC38A1/LYN/PSMB9/EPHB2/COX7C/COX7A2L/DAPK1/HPN/KCNMB1/RANGRF/ITPR1/SLC25A35/COX6C/F2R/BIN1/SLC25A3/TTYH2/AQP4/VDAC3/SLC9A1/PMPCB/ADRB2/SLC9A9/CLCN3/SFXN4/TMC4/HTT/ADD3/SLC8A3/RGS9/LRRC8B/KCNJ15/CLTCL1/SLC25A10/ATP8B2/HFE/SLC37A1/CXCL11/STOM/PDPN/COX7B/AZGP1/ARL6IP1/NDUFA4/FHL1/HSPA5/JPH1/CHD7/FXYD6/DLG3/PTPRC/PARK7/RASA3/PSMC1/…	BP
regulation of tumor necrosis factor production	14/802	151/17910	0.00793618	0.0841083	0.0717165	14	IFIH1/DDX58/CD34/IL27RA/HLA-E/AZU1/TLR1/ANGPT1/ARG2/PTPRC/LILRB1/FZD5/TWIST1/TNFRSF8	BP
positive regulation of tumor necrosis factor production	9/802	78/17910	0.00796555	0.0841083	0.0717165	9	IFIH1/DDX58/HLA-E/AZU1/TLR1/PTPRC/FZD5/TWIST1/TNFRSF8	BP
antigen processing and presentation of exogenous peptide antigen via MHC class I	9/802	78/17910	0.00796555	0.0841083	0.0717165	9	TAP2/PSMA2/TAP1/PDIA3/CALR/PSMB9/HLA-E/HLA-F/PSMC1	BP
exocytosis	54/802	862/17910	0.00796976	0.0841083	0.0717165	54	PPIA/PSMA2/CD300A/LYN/AZU1/VCL/NIT2/ARHGAP9/F2RL1/CANT1/CBL/MS4A3/SERPINB6/CHRNA6/CEACAM1/OTOF/HLA-F/RNASE3/CTSG/CD109/SURF4/TNFRSF1B/SRGN/PECAM1/MANF/PLD1/PRSS12/STOM/HPSE/STK10/NME2/STXBP1/VAT1/NDUFC2/ENDOD1/QSOX1/PTPRC/PRDX4/LILRB2/TLN1/MMRN1/GALNS/TMEM63A/CFD/VNN1/CCT2/FERMT3/MGST1/RNASE2/CAT/EGF/SYTL3/DYNC1H1/MAPK1	BP
intrinsic apoptotic signaling pathway in response to DNA damage	10/802	92/17910	0.00804069	0.0843882	0.0719551	10	TAF9/IFI16/TRIAP1/RPS27L/EP300/TNFRSF1B/FNIP2/CD74/ELL3/SHISA5	BP
cytokine metabolic process	12/802	121/17910	0.00805522	0.0843882	0.0719551	12	LAG3/AZU1/TLR1/IRF7/TNFSF15/INHBA/PTPRC/LILRB1/TNFRSF8/STAT3/TLR6/IGF2BP3	BP
negative regulation of leukocyte cell-cell adhesion	12/802	121/17910	0.00805522	0.0843882	0.0719551	12	LAG3/CD300A/CD274/CEACAM1/WNK1/RC3H2/HFE/ARG2/CD74/BTN2A2/LILRB1/LILRB2	BP
cellular response to starvation	13/802	136/17910	0.00806005	0.0843882	0.0719551	13	EIF2AK2/IFI16/ASNS/STK24/SRD5A1/HNRNPA1/FOXO1/ATF4/HFE/HSPA5/SREBF2/TBL2/MAPK1	BP
actin filament bundle assembly	13/802	136/17910	0.00806005	0.0843882	0.0719551	13	PXN/ARRB1/WASF2/RHOC/ARAP1/SRC/PPFIA1/SLC9A1/ELN/PPM1F/HSP90B1/ADD1/PTGER4	BP
Golgi cisterna	10/828	93/18675	0.00811071	0.0502995	0.0397962	10	ST6GAL1/SGMS1/ARAP1/CANT1/ST3GAL3/FUT4/ST3GAL1/GOLGA2/TMEM87A/ST3GAL4	CC
MAPK cascade	55/802	882/17910	0.00813866	0.0848954	0.0723876	55	EIF2AK2/GBP1/MEF2C/PSMA2/ARRB1/NOTCH1/KSR1/MAP3K14/CD300A/LYN/PSMB9/EPHB2/TAB2/SRC/ITPKB/TBX1/JAK1/AKAP13/F2RL1/C3orf33/F2R/PABPN1/NOTCH2/FOXO1/CEACAM1/MFHAS1/ADRB2/ANGPT1/ALK/CD74/MADD/BTN2A2/DUSP7/CD40/PEBP1/RASAL2/DLG3/PTPRC/RASA3/SETX/ICAM1/PSMC1/FZD5/DNAJC27/TLR6/EIF3A/CCR5/PTGER4/SYNGAP1/SYNJ2BP/INSR/EGF/SPTBN5/SIRT3/MAPK1	BP
tumor necrosis factor-mediated signaling pathway	15/802	167/17910	0.00814324	0.0848954	0.0723876	15	STAT1/PSMA2/LIMS1/MAP3K14/PSMB9/F2RL1/TNFSF15/TNFRSF11B/TNFRSF1B/TAX1BP1/MADD/CD40/TNFSF8/PSMC1/TNFRSF8	BP
regulation of cellular localization	54/802	863/17910	0.00814698	0.0848954	0.0723876	54	PARP9/DTX3L/GBP1/PARL/MEF2C/TCF7L2/ARRB1/ANKRD13A/CXCL10/REEP6/JPH4/PRKCH/CD300A/LYN/EPHB2/RANGRF/SRC/F2R/PPFIA1/CHRNA6/SP100/MFHAS1/MX2/HTT/NCBP2/INPP5F/CCT6A/HFE/PLD1/TOR1A/CXCL11/STOM/ANGPT1/STXBP1/UHMK1/SREBF2/RINT1/JPH1/CHD7/PARK7/GAS8/PPM1F/FZD5/DNAJC27/PHPT1/FBXO4/CCT2/IFI27/EGF/DYNC1H1/DERL2/MAPK1/MICALL2/CNPY4	BP
leading edge membrane	14/828	153/18675	0.00818063	0.0503273	0.0398182	14	IFIT5/DDX58/KSR1/SRC/ATF4/PDPN/PLEKHO1/FGD5/TLN1/ARF4/CORO1C/PACSIN1/SPATA13/INSR	CC
translational initiation	16/802	183/17910	0.00823716	0.0857001	0.0730738	16	EIF2AK2/EIF4A1/NCBP2/ATF4/RPL6/EIF3B/RPS24/UHMK1/RPS7/RPL15/RPL24/EIF3A/RPL31/EIF2S2/RPL35A/RPL34	BP
regulation of binding	27/802	368/17910	0.00838932	0.0870739	0.0742452	27	IFIT1/PARP9/IFIT2/DTX3L/IFI16/MEF2C/TCF7L2/ARRB1/PLCL2/ZNF462/SRC/UBASH3B/SP100/ADRB2/ACE/EP300/HFE/ANGPT1/HSPA5/PARK7/GAS8/TWIST1/ADD1/GOLGA2/MITD1/SPON1/EGF	BP
protein deneddylation	3/802	10/17910	0.00847447	0.0870739	0.0742452	3	COPS6/TOR1A/COPS3	BP
T cell activation via T cell receptor contact with antigen bound to MHC molecule on antigen presenting cell	3/802	10/17910	0.00847447	0.0870739	0.0742452	3	HLA-DMB/LILRB1/ICAM1	BP
base conversion or substitution editing	3/802	10/17910	0.00847447	0.0870739	0.0742452	3	ADAR/APOBEC3G/APOBEC3F	BP
ATF6-mediated unfolded protein response	3/802	10/17910	0.00847447	0.0870739	0.0742452	3	CALR/HSPA5/HSP90B1	BP
regulation of Fc receptor mediated stimulatory signaling pathway	3/802	10/17910	0.00847447	0.0870739	0.0742452	3	LYN/PLSCR1/PTPRC	BP
neutrophil mediated cytotoxicity	3/802	10/17910	0.00847447	0.0870739	0.0742452	3	AZU1/F2RL1/CTSG	BP
response to interleukin-9	3/802	10/17910	0.00847447	0.0870739	0.0742452	3	STAT1/JAK1/STAT3	BP
male gonad development	13/802	137/17910	0.00855209	0.0874639	0.0745777	13	STAR/SRD5A1/CBL/HSD17B4/REC8/INHBA/ESR1/PRDX4/ICAM1/ARID5B/MGST1/INSR/EIF2S2	BP
negative regulation of protein secretion	13/802	137/17910	0.00855209	0.0874639	0.0745777	13	GBP1/RSAD2/CD34/IL27RA/F2RL1/F2R/SRGN/ANGPT1/ARG2/BTN2A2/LILRB1/TLR6/PTGER4	BP
actin filament bundle organization	13/802	137/17910	0.00855209	0.0874639	0.0745777	13	PXN/ARRB1/WASF2/RHOC/ARAP1/SRC/PPFIA1/SLC9A1/ELN/PPM1F/HSP90B1/ADD1/PTGER4	BP
cellular response to dexamethasone stimulus	5/802	29/17910	0.00863061	0.0877165	0.0747931	5	STAR/SRD5A1/CBX3/FOXO1/ICAM1	BP
T-helper 17 type immune response	5/802	29/17910	0.00863061	0.0877165	0.0747931	5	IL27RA/RC3H2/RORC/STAT3/IL12RB1	BP
regulation of tumor necrosis factor secretion	5/802	29/17910	0.00863061	0.0877165	0.0747931	5	IFIH1/DDX58/IL27RA/ARG2/FZD5	BP
positive regulation of interleukin-6 secretion	5/802	29/17910	0.00863061	0.0877165	0.0747931	5	IFIH1/DDX58/F2RL1/F2R/TWIST1	BP
lamellipodium organization	9/802	79/17910	0.00864307	0.0877165	0.0747931	9	WASF2/VCL/SRC/PARVB/PDPN/PLEKHO1/ABLIM1/CORO1C/SPATA13	BP
positive regulation of lymphocyte differentiation	10/802	93/17910	0.00865901	0.0877437	0.0748163	10	ZMIZ1/ITPKB/CD74/BTN2A2/PTPRC/IL15/LILRB2/ATP11C/VNN1/IL12RB1	BP
heterocycle catabolic process	42/802	641/17910	0.00888337	0.0898796	0.0766375	42	OAS2/MOV10/PATL1/NANOS1/APOBEC3D/APOBEC3G/PSMA2/APOBEC3F/LSM5/OGDHL/PSMB9/AADAT/ADPGK/WDR61/RNASEH2B/ISG20/NCBP2/RNASE3/HAL/EXOSC1/TNFRSF1B/RPL6/HINT1/ETF1/HNRNPD/RPS24/RPS7/RPL15/NUDT7/PSMC1/MYD88/STAT3/RPL24/IGF2BP3/RNASE2/INSR/RPL31/HNRNPA0/RPL35A/TRIM71/AMDHD1/RPL34	BP
gonad development	18/802	217/17910	0.00895025	0.0902243	0.0769314	18	STAR/NRIP1/ARRB1/IRX5/SRD5A1/SRC/CBL/HSD17B4/REC8/INHBA/HSPA5/ESR1/PRDX4/ICAM1/ARID5B/MGST1/INSR/EIF2S2	BP
aging	24/802	318/17910	0.00900797	0.0902243	0.0769314	24	ZMIZ1/LIMS1/CALR/SOD2/ENG/KCNMB1/CDKN2A/NEK6/KIR2DL4/TNFRSF1B/ARG2/DNMBP/CANX/ICAM1/NFKB2/TWIST1/IL15/DLD/STAT3/FBXO4/CAT/SIRT3/EEF1E1/MAPK1	BP
protein targeting to ER	11/802	108/17910	0.00902092	0.0902243	0.0769314	11	SEC61G/RPL6/RPS24/HSPA5/RPS7/RPL15/RPL24/SRP19/RPL31/RPL35A/RPL34	BP
regulation of systemic arterial blood pressure by circulatory renin-angiotensin	4/802	19/17910	0.0090303	0.0902243	0.0769314	4	F2RL1/F2R/ACE/CTSG	BP
regulation of antigen processing and presentation	4/802	19/17910	0.0090303	0.0902243	0.0769314	4	HLA-DOA/HFE/CD74/LILRB2	BP
negative regulation of T cell receptor signaling pathway	4/802	19/17910	0.0090303	0.0902243	0.0769314	4	GBP1/CEACAM1/BTN2A2/PHPT1	BP
positive regulation of cellular senescence	4/802	19/17910	0.0090303	0.0902243	0.0769314	4	CDKN2A/KIR2DL4/ARG2/EEF1E1	BP
positive regulation of DNA biosynthetic process	8/802	66/17910	0.00903351	0.0902243	0.0769314	8	HNRNPA2B1/SRC/HNRNPA1/CCT6A/HNRNPD/FBXO4/CCT2/MAPK1	BP
negative regulation of cell-cell adhesion	15/802	169/17910	0.00904375	0.0902243	0.0769314	15	LAG3/CD300A/UBASH3B/CD274/CEACAM1/WNK1/RC3H2/HFE/ARG2/CD74/CDSN/BTN2A2/LILRB1/PPM1F/LILRB2	BP
response to tumor necrosis factor	22/802	284/17910	0.00906655	0.0902243	0.0769314	22	GBP1/STAT1/PSMA2/SGMS1/LIMS1/MAP3K14/PSMB9/F2RL1/GBP3/TNFSF15/TNFRSF11B/GBP2/TNFRSF1B/TAX1BP1/MADD/CD40/TNFSF8/ICAM1/PSMC1/TNFRSF8/CEBPA/MAPK1	BP
development of primary male sexual characteristics	13/802	138/17910	0.00906743	0.0902243	0.0769314	13	STAR/SRD5A1/CBL/HSD17B4/REC8/INHBA/ESR1/PRDX4/ICAM1/ARID5B/MGST1/INSR/EIF2S2	BP
cellular nitrogen compound catabolic process	42/802	642/17910	0.00911046	0.0905164	0.0771804	42	OAS2/MOV10/PATL1/NANOS1/APOBEC3D/APOBEC3G/PSMA2/APOBEC3F/LSM5/OGDHL/PSMB9/AADAT/ADPGK/WDR61/RNASEH2B/ISG20/NCBP2/RNASE3/HAL/EXOSC1/TNFRSF1B/RPL6/HINT1/ETF1/HNRNPD/RPS24/RPS7/RPL15/NUDT7/PSMC1/MYD88/STAT3/RPL24/IGF2BP3/RNASE2/INSR/RPL31/HNRNPA0/RPL35A/TRIM71/AMDHD1/RPL34	BP
primary lysosome	14/828	155/18675	0.00912753	0.0552682	0.0437274	14	AZU1/RNASE3/CTSG/SURF4/STOM/VAT1/NDUFC2/GALNS/VNN1/CCT2/MGST1/RNASE2/DYNC1H1/MAPK1	CC
azurophil granule	14/828	155/18675	0.00912753	0.0552682	0.0437274	14	AZU1/RNASE3/CTSG/SURF4/STOM/VAT1/NDUFC2/GALNS/VNN1/CCT2/MGST1/RNASE2/DYNC1H1/MAPK1	CC
regulation of cell shape	12/802	123/17910	0.00913474	0.0906215	0.0772701	12	FGD6/ATP10A/HPN/ARAP1/PARVB/PDPN/PLEKHO1/DNMBP/ICAM1/FGD5/COCH/PLXNB2	BP
wound healing	37/802	550/17910	0.00915651	0.0907015	0.0773383	37	IRF2/ARRB1/ELK3/CD34/PRKCH/LYN/RHOC/PLSCR1/F3/ITGA9/VCL/ITPR1/SRC/UBASH3B/F2RL1/F2R/CEACAM1/DOCK11/CD109/PECAM1/TOR1A/HPSE/PDPN/DDR1/PEAR1/STXBP1/CD40/MYLK/PAPSS2/VAV1/TLN1/MMRN1/TBXA2R/ITPR3/FERMT3/P2RX6/MAPK1	BP
positive regulation of adaptive immune response	10/802	94/17910	0.00931314	0.091962	0.078413	10	RSAD2/IL27RA/HLA-E/IL6ST/CD274/HLA-F/CD40/PTPRC/FZD5/IL12RB1	BP
regulation of actomyosin structure organization	10/802	94/17910	0.00931314	0.091962	0.078413	10	PXN/MEF2C/WASF2/RHOC/ARAP1/AKAP13/PPFIA1/SLC9A1/PPM1F/PTGER4	BP
negative regulation of toll-like receptor signaling pathway	6/802	41/17910	0.00932545	0.091962	0.078413	6	CD300A/LYN/F2RL1/MFHAS1/CD300LF/TLR6	BP
ribonucleoside triphosphate metabolic process	24/802	319/17910	0.0093429	0.0919969	0.0784429	24	NDUFS5/GIMAP7/OGDHL/COX7C/COX7A2L/UQCRQ/NDUFV2/ADPGK/UCK2/COX6C/NDUFS4/UQCRFS1/COX7B/NDUFB2/NME2/NDUFA4/NDUFC2/PARK7/NDUFA5/DLD/AK2/STAT3/NDUFA2/INSR	BP
interleukin-8 production	9/802	80/17910	0.00936339	0.0920618	0.0784981	9	DDX58/ARRB1/F2RL1/TLR1/F2R/PTPRC/PARK7/MYD88/TLR6	BP
nucleoside triphosphate metabolic process	25/802	337/17910	0.00958061	0.0940577	0.0802	25	CMPK2/NDUFS5/GIMAP7/OGDHL/COX7C/COX7A2L/UQCRQ/NDUFV2/ADPGK/UCK2/COX6C/NDUFS4/UQCRFS1/COX7B/NDUFB2/NME2/NDUFA4/NDUFC2/PARK7/NDUFA5/DLD/AK2/STAT3/NDUFA2/INSR	BP
smooth endoplasmic reticulum	5/828	30/18675	0.00959024	0.0571697	0.0452318	5	JPH4/CALR/HSPA5/CANX/PRDX4	CC
U2-type catalytic step 2 spliceosome	5/828	30/18675	0.00959024	0.0571697	0.0452318	5	BUD31/SNRPF/SNRPD1/SNRPD2/SNRPE	CC
regulation of T cell differentiation	13/802	139/17910	0.00960679	0.094175	0.0803	13	LAG3/ZMIZ1/ITPKB/RC3H2/HLA-DOA/CD74/BTN2A2/PTPRC/IL15/LILRB2/VNN1/NFATC2/IL12RB1	BP
regulation of secretion	48/802	757/17910	0.00969543	0.0948151	0.0808458	48	IFIH1/OAS2/GBP1/DDX58/MEF2C/RSAD2/PPIA/TCF7L2/ARRB1/CD34/NOTCH1/PANX1/CD300A/LYN/IL27RA/HLA-E/ITPR1/SRC/F2RL1/TLR1/F2R/CD274/CHRNA6/CEACAM1/CLEC9A/HLA-F/WNK1/TNFRSF1B/SRGN/HFE/ANGPT1/ARG2/CD74/STXBP1/INHBA/BTN2A2/CD40/CHD7/LILRB1/FZD5/TWIST1/PHPT1/TLR6/PTGER4/ITPR3/EGF/SIRT3/CRTAM	BP
translational elongation	12/802	124/17910	0.00971508	0.0948151	0.0808458	12	MRPL32/MRPS33/MRPL47/MRPS17/MRPL22/MRPL51/EIF5A/EIF5AL1/MRPL27/MRPL24/DAP3/EEF1B2	BP
regulation of Rho protein signal transduction	12/802	124/17910	0.00971508	0.0948151	0.0808458	12	ARRB1/FGD6/AKAP13/F2RL1/F2R/PLEKHG2/DNMBP/VAV1/FGD5/MYO9B/SPATA13/HEG1	BP
tumor necrosis factor production	14/802	155/17910	0.0098901	0.0963811	0.0821811	14	IFIH1/DDX58/CD34/IL27RA/HLA-E/AZU1/TLR1/ANGPT1/ARG2/PTPRC/LILRB1/FZD5/TWIST1/TNFRSF8	BP
mRNA metabolic process	51/802	815/17910	0.00994582	0.0967816	0.0825226	51	ADAR/MOV10/PATL1/NANOS1/PSMA2/TRA2A/CPSF4/LSM5/RBM25/PSMB9/HNRNPH1/BUD31/HNRNPA2B1/CWC25/PABPN1/WDR61/HNRNPA1/CDK7/SNRPF/NCBP2/SARNP/EXOSC1/ATF4/TRA2B/RPL6/ETF1/SNRPD1/PTBP2/HNRNPD/RPS24/SNRPD2/RPS7/RPL15/HNRNPL/ZMAT2/SETX/PSMC1/MYD88/DDX47/STAT3/RPL24/SNRPE/MBNL3/IGF2BP3/ELAVL4/RPL31/HNRNPA0/RPL35A/THOC1/TRIM71/RPL34	BP
regulation of viral entry into host cell	5/802	30/17910	0.00998324	0.0968608	0.0825901	5	TRIM25/IFITM3/P4HB/IFITM1/CD74	BP
alpha-beta T cell proliferation	5/802	30/17910	0.00998324	0.0968608	0.0825901	5	HLA-E/CD274/ARG2/PTPRC/IL15	BP
positive regulation of tumor necrosis factor superfamily cytokine production	9/802	81/17910	0.0101282	0.098123	0.0836664	9	IFIH1/DDX58/HLA-E/AZU1/TLR1/PTPRC/FZD5/TWIST1/TNFRSF8	BP
cellular response to nutrient levels	18/802	220/17910	0.0102315	0.0989796	0.0843968	18	EIF2AK2/IFI16/ASNS/STK24/SRD5A1/CBL/HNRNPA1/FOXO1/ATF4/HFE/HSPA5/SREBF2/TBL2/ICAM1/IL15/HSP90B1/FOLR2/MAPK1	BP
positive regulation of GTPase activity	25/802	339/17910	0.0102746	0.099251	0.0846281	25	ARRB1/LIMS1/ARAP2/ARAP1/ARHGAP9/F2RL1/ARHGAP27/F2R/RGP1/FAM13A/DOCK11/RGS9/SIPA1L1/RIN3/CD40/SIPA1/RASAL2/AGAP4/RASA3/ICAM1/VAV1/RGS10/CORO1C/MYO9B/SYNGAP1	BP
regulation of B cell activation	11/802	110/17910	0.0102927	0.0992808	0.0846536	11	MEF2C/HMGB3/CD300A/IL27RA/CD74/INHBA/CD40/PTPRC/ATP11C/NFATC2/THOC1	BP
organelle envelope lumen	9/828	82/18675	0.0103027	0.0609446	0.0482184	9	STAR/NDUFS5/LYN/TRIAP1/CHCHD2/PARK7/AK2/CYCS/CAT	CC
cell-cell junction	29/828	414/18675	0.0104642	0.0614273	0.0486003	29	DDX58/WASF2/LIMS1/PANX1/LYN/HPN/PCDH12/VCL/RANGRF/CEACAM1/SLC9A1/NDRG1/ADD3/SSX2IP/PECAM1/CD99L2/CDH24/STRN/DNMBP/FAT2/CDSN/DLG3/PARK7/FZD5/VAV1/PTPRU/ADD1/HEG1/MICALL2	CC
regulation of ERK1 and ERK2 cascade	21/802	271/17910	0.0105816	0.101919	0.0869034	21	GBP1/ARRB1/NOTCH1/LYN/EPHB2/SRC/F2RL1/C3orf33/F2R/NOTCH2/CEACAM1/MFHAS1/ANGPT1/CD74/BTN2A2/PTPRC/ICAM1/DNAJC27/EIF3A/SYNJ2BP/SIRT3	BP
negative regulation of protein kinase activity	18/802	221/17910	0.0106897	0.102546	0.0874377	18	ADAR/CD300A/LYN/EPHB2/CDKN2A/PRKRIP1/CEACAM1/WNK1/LATS1/DUSP7/PTPRC/PARK7/PPM1F/LRP6/CORO1C/CEBPA/CDKN2C/HEG1	BP
cytokine secretion involved in immune response	4/802	20/17910	0.010895	0.102546	0.0874377	4	F2RL1/TNFRSF1B/ANGPT1/LILRB1	BP
positive regulation of glycoprotein biosynthetic process	4/802	20/17910	0.010895	0.102546	0.0874377	4	TCF7L2/POMT2/IL15/GOLGA2	BP
positive regulation of interferon-alpha production	4/802	20/17910	0.010895	0.102546	0.0874377	4	IFIH1/STAT1/DDX58/IRF7	BP
positive regulation of smooth muscle cell apoptotic process	4/802	20/17910	0.010895	0.102546	0.0874377	4	ARRB1/SOD2/CDKN2A/ATF4	BP
RIG-I signaling pathway	4/802	20/17910	0.010895	0.102546	0.0874377	4	DDX60/SEC14L1/DDX58/DHX58	BP
sialylation	4/802	20/17910	0.010895	0.102546	0.0874377	4	ST6GAL1/ST3GAL3/ST3GAL1/ST3GAL4	BP
platelet dense tubular network	3/828	11/18675	0.0109687	0.0639007	0.0505573	3	ITPR1/F2R/ITPR3	CC
cytosolic calcium ion transport	14/802	157/17910	0.0109992	0.102546	0.0874377	14	CXCL10/JPH4/LYN/ITPR1/F2R/HTT/SLC8A3/CXCL11/JPH1/CHD7/PTPRC/RASA3/CCR5/ITPR3	BP
bone development	16/802	189/17910	0.0110385	0.102546	0.0874377	16	MEF2C/TTC9/WASF2/ENG/SRD5A1/AKAP13/NOTCH2/EP300/RARG/LRRC17/PTPRC/LILRB1/PAPSS2/TWIST1/PTGER4/CHAD	BP
senescence-associated heterochromatin focus	2/828	4/18675	0.0110978	0.0641673	0.0507682	2	CDKN2A/CBX3	CC
urea cycle	3/802	11/17910	0.0112688	0.102546	0.0874377	3	ARG2/NAGS/CEBPA	BP
cellular response to interferon-alpha	3/802	11/17910	0.0112688	0.102546	0.0874377	3	IFIT3/IFIT2/STAR	BP
DNA deamination	3/802	11/17910	0.0112688	0.102546	0.0874377	3	APOBEC3D/APOBEC3G/APOBEC3F	BP
positive thymic T cell selection	3/802	11/17910	0.0112688	0.102546	0.0874377	3	ITPKB/CD74/PTPRC	BP
Notch signaling involved in heart development	3/802	11/17910	0.0112688	0.102546	0.0874377	3	NOTCH1/NOTCH2/GALNT11	BP
protein auto-ADP-ribosylation	3/802	11/17910	0.0112688	0.102546	0.0874377	3	PARP12/PARP11/PARP10	BP
extracellular matrix constituent secretion	3/802	11/17910	0.0112688	0.102546	0.0874377	3	NOTCH1/ENG/TNFRSF1B	BP
cellular response to follicle-stimulating hormone stimulus	3/802	11/17910	0.0112688	0.102546	0.0874377	3	STAR/NOTCH1/INHBA	BP
regulation of lamellipodium morphogenesis	3/802	11/17910	0.0112688	0.102546	0.0874377	3	SRC/PDPN/CORO1C	BP
negative regulation of antigen processing and presentation of peptide antigen	2/802	4/17910	0.0113131	0.102546	0.0874377	2	HLA-DOA/HFE	BP
cell migration involved in endocardial cushion formation	2/802	4/17910	0.0113131	0.102546	0.0874377	2	NOTCH1/ENG	BP
negative regulation of extracellular matrix constituent secretion	2/802	4/17910	0.0113131	0.102546	0.0874377	2	NOTCH1/TNFRSF1B	BP
asparagine metabolic process	2/802	4/17910	0.0113131	0.102546	0.0874377	2	ASNS/NIT2	BP
granzyme-mediated apoptotic signaling pathway	2/802	4/17910	0.0113131	0.102546	0.0874377	2	SRGN/BNIP3	BP
N-terminal peptidyl-lysine acetylation	2/802	4/17910	0.0113131	0.102546	0.0874377	2	CREBBP/EP300	BP
histidine catabolic process to glutamate and formamide	2/802	4/17910	0.0113131	0.102546	0.0874377	2	HAL/AMDHD1	BP
histidine catabolic process to glutamate and formate	2/802	4/17910	0.0113131	0.102546	0.0874377	2	HAL/AMDHD1	BP
positive regulation of interferon-beta secretion	2/802	4/17910	0.0113131	0.102546	0.0874377	2	IFIH1/DDX58	BP
protection from natural killer cell mediated cytotoxicity	2/802	4/17910	0.0113131	0.102546	0.0874377	2	SERPINB9/HLA-E	BP
detection of bacterial lipoprotein	2/802	4/17910	0.0113131	0.102546	0.0874377	2	TLR1/TLR6	BP
formamide metabolic process	2/802	4/17910	0.0113131	0.102546	0.0874377	2	HAL/AMDHD1	BP
negative regulation of interferon-gamma biosynthetic process	2/802	4/17910	0.0113131	0.102546	0.0874377	2	INHBA/LILRB1	BP
positive regulation of translational termination	2/802	4/17910	0.0113131	0.102546	0.0874377	2	EIF5A/EIF5AL1	BP
stress response to metal ion	2/802	4/17910	0.0113131	0.102546	0.0874377	2	HSPA5/PARK7	BP
negative regulation of interleukin-2 secretion	2/802	4/17910	0.0113131	0.102546	0.0874377	2	GBP1/CD34	BP
regulation of renin secretion into blood stream	2/802	4/17910	0.0113131	0.102546	0.0874377	2	F2RL1/F2R	BP
positive regulation of MDA-5 signaling pathway	2/802	4/17910	0.0113131	0.102546	0.0874377	2	DDX60/DHX58	BP
regulation of eosinophil activation	2/802	4/17910	0.0113131	0.102546	0.0874377	2	CD300A/F2RL1	BP
regulation of germ cell proliferation	2/802	4/17910	0.0113131	0.102546	0.0874377	2	HPGDS/PRDX4	BP
regulation of male germ cell proliferation	2/802	4/17910	0.0113131	0.102546	0.0874377	2	HPGDS/PRDX4	BP
regulation of oxidative phosphorylation uncoupler activity	2/802	4/17910	0.0113131	0.102546	0.0874377	2	PARK7/TWIST1	BP
cell proliferation involved in heart valve development	2/802	4/17910	0.0113131	0.102546	0.0874377	2	NOTCH1/TWIST1	BP
regulation of androgen receptor activity	2/802	4/17910	0.0113131	0.102546	0.0874377	2	BUD31/PARK7	BP
positive regulation of androgen receptor activity	2/802	4/17910	0.0113131	0.102546	0.0874377	2	BUD31/PARK7	BP
positive regulation of protein secretion	20/802	256/17910	0.0114176	0.103301	0.0880812	20	IFIH1/DDX58/PPIA/TCF7L2/ARRB1/CD34/PANX1/HLA-E/SRC/F2RL1/TLR1/F2R/CD274/CLEC9A/FZD5/TWIST1/PHPT1/PTGER4/SIRT3/CRTAM	BP
regulation of T cell cytokine production	5/802	31/17910	0.0114744	0.103301	0.0880812	5	RSAD2/HLA-F/TNFRSF1B/HFE/FZD5	BP
wound healing, spreading of cells	5/802	31/17910	0.0114744	0.103301	0.0880812	5	RHOC/CEACAM1/TOR1A/PDPN/DDR1	BP
epiboly involved in wound healing	5/802	31/17910	0.0114744	0.103301	0.0880812	5	RHOC/CEACAM1/TOR1A/PDPN/DDR1	BP
regulation of intrinsic apoptotic signaling pathway by p53 class mediator	5/802	31/17910	0.0114744	0.103301	0.0880812	5	TAF9/TRIAP1/CD74/RPS7/ELL3	BP
sulfur compound biosynthetic process	16/802	190/17910	0.0115708	0.104027	0.0887009	16	CHST7/SCD/ACSL5/ST3GAL3/GGCT/HPGDS/UST/SP1/ANGPT1/ADI1/PAPSS2/DLD/ST3GAL1/ELOVL7/ST3GAL4/MGST1	BP
development of primary sexual characteristics	18/802	223/17910	0.011655	0.104642	0.0892252	18	STAR/NRIP1/ARRB1/IRX5/SRD5A1/SRC/CBL/HSD17B4/REC8/INHBA/HSPA5/ESR1/PRDX4/ICAM1/ARID5B/MGST1/INSR/EIF2S2	BP
establishment of protein localization to endoplasmic reticulum	11/802	112/17910	0.0116977	0.104871	0.0894201	11	SEC61G/RPL6/RPS24/HSPA5/RPS7/RPL15/RPL24/SRP19/RPL31/RPL35A/RPL34	BP
regulation of leukocyte degranulation	6/802	43/17910	0.011728	0.104871	0.0894201	6	CD300A/LYN/F2RL1/CEACAM1/HLA-F/STXBP1	BP
dendritic cell differentiation	6/802	43/17910	0.011728	0.104871	0.0894201	6	LYN/F2RL1/ZBTB46/LILRB1/BATF2/LILRB2	BP
regulation of phosphate metabolic process	94/802	1671/17910	0.0119232	0.106346	0.0906777	94	PARP9/ADAR/PARP14/EIF2AK2/GBP1/CTDSP2/MEF2C/ARRB1/APOC2/ELFN2/CXCL10/NOTCH1/KSR1/PLCL2/MAP3K14/RBPMS/CD300A/LYN/STAT2/EPHB2/IL6ST/AZU1/ENG/TAB2/MST1/SRC/ITPKB/TBX1/AKAP13/F2RL1/DBF4/CDKN2A/C3orf33/ROPN1L/F2R/NOTCH2/CASS4/NDUFS4/FOXO1/PRKRIP1/CDK7/CCNY/CEACAM1/MFHAS1/ADRB2/HTT/WNK1/ACE/TNFSF15/CD109/INPP5F/PECAM1/HFE/LATS1/FNIP2/ANGPT1/ALK/HERC5/CD74/MADD/INHBA/BTN2A2/DUSP7/CD40/DLG3/PTPRC/PARK7/P…	BP
negative regulation of neuron death	17/802	207/17910	0.0119251	0.106346	0.0906777	17	STAR/MEF2C/ARRB1/CD34/SOD2/CBL/REL/F2R/HLA-F/ATF4/TNFRSF1B/ANGPT1/STXBP1/PARK7/PSMC1/STAT3/SYNGAP1	BP
organellar ribosome	9/828	84/18675	0.0119751	0.0682139	0.0539698	9	MRPL32/MRPS33/MRPL47/MRPS17/MRPL22/MRPL51/MRPL27/MRPL24/DAP3	CC
mitochondrial ribosome	9/828	84/18675	0.0119751	0.0682139	0.0539698	9	MRPL32/MRPS33/MRPL47/MRPS17/MRPL22/MRPL51/MRPL27/MRPL24/DAP3	CC
cholesterol metabolic process	13/802	143/17910	0.0120192	0.10704	0.0912696	13	STAR/ERLIN1/APOL1/SCD/NPC1/TTC39B/APOL2/SP1/OSBPL5/SREBF2/LDLR/CEBPA/CAT	BP
production of molecular mediator of immune response	16/802	191/17910	0.0121232	0.107821	0.0919357	16	DDX58/RSAD2/IL27RA/HLA-E/F2RL1/KIR2DL4/HLA-F/TNFRSF1B/HFE/ANGPT1/CD74/CD40/PTPRC/LILRB1/FZD5/THOC1	BP
nucleobase-containing compound catabolic process	39/802	598/17910	0.0122419	0.108731	0.0927119	39	OAS2/MOV10/PATL1/NANOS1/APOBEC3D/APOBEC3G/PSMA2/APOBEC3F/LSM5/OGDHL/PSMB9/ADPGK/WDR61/RNASEH2B/ISG20/NCBP2/RNASE3/EXOSC1/TNFRSF1B/RPL6/HINT1/ETF1/HNRNPD/RPS24/RPS7/RPL15/NUDT7/PSMC1/MYD88/STAT3/RPL24/IGF2BP3/RNASE2/INSR/RPL31/HNRNPA0/RPL35A/TRIM71/RPL34	BP
regulation of phosphorus metabolic process	94/802	1673/17910	0.0122869	0.10874	0.0927191	94	PARP9/ADAR/PARP14/EIF2AK2/GBP1/CTDSP2/MEF2C/ARRB1/APOC2/ELFN2/CXCL10/NOTCH1/KSR1/PLCL2/MAP3K14/RBPMS/CD300A/LYN/STAT2/EPHB2/IL6ST/AZU1/ENG/TAB2/MST1/SRC/ITPKB/TBX1/AKAP13/F2RL1/DBF4/CDKN2A/C3orf33/ROPN1L/F2R/NOTCH2/CASS4/NDUFS4/FOXO1/PRKRIP1/CDK7/CCNY/CEACAM1/MFHAS1/ADRB2/HTT/WNK1/ACE/TNFSF15/CD109/INPP5F/PECAM1/HFE/LATS1/FNIP2/ANGPT1/ALK/HERC5/CD74/MADD/INHBA/BTN2A2/DUSP7/CD40/DLG3/PTPRC/PARK7/P…	BP
negative regulation of molecular function	65/802	1096/17910	0.0123014	0.10874	0.0927191	65	IFIT1/PARP9/ADAR/IFIT2/DTX3L/IFI6/IFI16/TCF7L2/ARRB1/APOC2/ELFN2/SERPINB9/NOTCH1/LY6E/ZNF462/CD300A/LYN/EPHB2/NPR3/TRIAP1/SRC/CDKN2A/SERPINB6/BIN1/PRKRIP1/CEACAM1/SP100/ADRB2/WNK1/ACE/CMKLR1/CD109/GFI1/HFE/LATS1/FNIP2/NDFIP2/TAX1BP1/AMOT/ARL6IP1/HSPA5/RPS7/DUSP7/ESR1/CPAMD8/PEBP1/DLG3/PTPRC/PARK7/PPM1F/TWIST1/PHPT1/LRP6/CORO1C/CEBPA/GOLGA2/MITD1/A2ML1/CDKN2C/SSPO/CAT/HEG1/PPP1R2P1/PARP10/P2RY13	BP
locomotion	102/802	1835/17910	0.0123075	0.10874	0.0927191	102	PARP9/DDX58/TRIM25/PXN/HDAC7/NANOS1/MEF2C/CAMK1D/PPIA/CD34/CXCL10/NOTCH1/WASF2/CD300A/ROBO4/IL16/LYN/RHOC/IL27RA/CALR/STK24/MMP28/EPHB2/IFITM1/AZU1/SOD2/ENG/F3/ITGA9/RERE/VCL/SRC/TBX1/F2RL1/PTP4A3/ROPN1L/F2R/ABI3/CASS4/CD274/CEACAM1/SLC9A1/SP100/ASTN1/WNK1/SIX3/ACE/CMKLR1/SSX2IP/EP300/INPP5F/PECAM1/PLD1/TOR1A/CXCL11/SP1/PDPN/DDR1/ANGPT1/CD99L2/PLEKHO1/STK10/CD74/AMOT/CD48/FAT2/HSPA5/CD40/PTPRC/MY…	BP
cell-cell junction assembly	10/802	98/17910	0.0123136	0.10874	0.0927191	10	HDAC7/PRKCH/RHOC/VCL/ACE/STRN/FZD5/TLN1/HEG1/MICALL2	BP
intracellular steroid hormone receptor signaling pathway	12/802	128/17910	0.0123272	0.10874	0.0927191	12	NRIP1/CALR/BUD31/SRC/CDK7/NCOR2/PIAS1/EP300/LATS1/NCOA3/ESR1/PARK7	BP
positive regulation of peptide secretion	21/802	275/17910	0.0123415	0.10874	0.0927191	21	IFIH1/DDX58/PPIA/TCF7L2/ARRB1/CD34/PANX1/HLA-E/SRC/F2RL1/TLR1/F2R/CD274/CLEC9A/HFE/FZD5/TWIST1/PHPT1/PTGER4/SIRT3/CRTAM	BP
aromatic compound catabolic process	42/802	655/17910	0.0125292	0.110247	0.0940039	42	OAS2/MOV10/PATL1/NANOS1/APOBEC3D/APOBEC3G/PSMA2/APOBEC3F/LSM5/OGDHL/PSMB9/AADAT/ADPGK/WDR61/RNASEH2B/ISG20/NCBP2/RNASE3/HAL/EXOSC1/TNFRSF1B/RPL6/HINT1/ETF1/HNRNPD/RPS24/RPS7/RPL15/NUDT7/PSMC1/MYD88/STAT3/RPL24/IGF2BP3/RNASE2/INSR/RPL31/HNRNPA0/RPL35A/TRIM71/AMDHD1/RPL34	BP
anatomical structure morphogenesis	136/802	2535/17910	0.0126935	0.111526	0.0950946	136	RNF213/GBP1/MOV10/STAT1/ETV7/HDAC7/MEF2C/SSBP1/PSMA2/IFT52/ELK3/FGD6/ZMIZ1/ATP10A/CD34/CXCL10/IRX5/NOTCH1/WASF2/IRX3/LIMS1/CREBBP/DSCAML1/ROBO4/KLHL6/RHOC/KIF13B/STAT2/CALR/PSMB9/EPHB2/XIRP2/HPN/ENG/F3/ARAP1/PROM1/TET1/RERE/VCL/TCTN1/SRC/TBX1/JAK1/AKAP13/HMGN1/F2R/NOTCH2/CASS4/FOXO1/CEACAM1/ELN/SP100/WNK1/SIX3/TNFRSF11B/CD109/CLTCL1/PARVB/EP300/TNFRSF1B/MLLT3/PECAM1/LATS1/TOR1A/UST/UNCX/HPSE/SP1/…	BP
lymphocyte mediated immunity	22/802	293/17910	0.0127242	0.111526	0.0950946	22	RSAD2/LAG3/SERPINB9/IL27RA/HLA-E/BTN3A3/IRF7/KIR2DL4/CEACAM1/HLA-F/TNFRSF1B/HFE/CD74/CD40/PTPRC/LILRB1/ICAM1/FZD5/VAV1/IL12RB1/CRTAM/THOC1	BP
positive regulation of transport	57/802	942/17910	0.0127251	0.111526	0.0950946	57	IFIH1/DDX58/CAMK1D/PPIA/TCF7L2/ARRB1/CD34/CXCL10/PANX1/CALR/EPHB2/HLA-E/AZU1/KCNMB1/TRIAP1/SRC/F2RL1/CBL/TLR1/F2R/CD274/SLC9A1/ADRB2/CLEC9A/HLA-F/HTT/NCBP2/RGS9/ATF4/CLTCL1/HFE/TOR1A/CXCL11/STOM/ANGPT1/ARL6IP1/STXBP1/FHL1/INHBA/SREBF2/CD300LF/PTPRC/MYLK/PARK7/FZD5/TWIST1/IL15/PHPT1/PTGER4/INSR/EGF/DYNC1H1/SIRT3/IL15RA/MAPK1/MICALL2/CRTAM	BP
modification of morphology or physiology of other organism	14/802	160/17910	0.0128423	0.112255	0.0957164	14	EIF2AK2/SERPINB9/APOL1/CPSF4/AZU1/HPN/F2RL1/PABPN1/CTSG/EP300/STOM/SP1/IFI27/INSR	BP
phosphatidylinositol-mediated signaling	14/802	160/17910	0.0128423	0.112255	0.0957164	14	LYN/NPR3/SRC/F2RL1/CBL/F2R/CEACAM1/INPP5F/ANGPT1/PEAR1/BTN2A2/TWIST1/CAT/MAPK1	BP
adaptive immune response	37/802	563/17910	0.0129184	0.112772	0.096157	37	TAP2/MEF2C/RSAD2/LAG3/TAP1/LYN/KLHL6/IL27RA/HLA-E/IL6ST/BTN3A3/CD79B/IRF7/CD274/CEACAM1/HLA-F/ICOSLG/RC3H2/TNFRSF1B/HFE/ARG2/CD74/CD48/CD40/RORC/PTPRC/LILRB1/ICAM1/NFKB2/FZD5/LILRA1/LILRB2/STAT3/BTN3A1/ALCAM/IL12RB1/THOC1	BP
sulfur compound metabolic process	25/802	346/17910	0.0130313	0.113547	0.0968177	25	CHST7/AADAT/SCD/ACSL5/ST3GAL3/GGCT/SLC25A10/HPGDS/HSD17B4/UST/SP1/ANGPT1/BOLA2/ADI1/PARK7/PAPSS2/NUDT7/DLD/NFU1/ST3GAL1/GALNS/ELOVL7/MTHFR/ST3GAL4/MGST1	BP
production of miRNAs involved in gene silencing by miRNA	6/802	44/17910	0.0130795	0.113547	0.0968177	6	ADAR/HNRNPA2B1/NCOR2/ESR1/PRKRA/TRIM71	BP
myeloid cell apoptotic process	5/802	32/17910	0.0131101	0.113547	0.0968177	5	MEF2C/ITPKB/CDKN2A/IRF7/CCR5	BP
positive T cell selection	5/802	32/17910	0.0131101	0.113547	0.0968177	5	ITPKB/CD74/PTPRC/STAT3/IL12RB1	BP
epiboly	5/802	32/17910	0.0131101	0.113547	0.0968177	5	RHOC/CEACAM1/TOR1A/PDPN/DDR1	BP
tumor necrosis factor secretion	5/802	32/17910	0.0131101	0.113547	0.0968177	5	IFIH1/DDX58/IL27RA/ARG2/FZD5	BP
endoplasmic reticulum-Golgi intermediate compartment	11/828	115/18675	0.0131647	0.0744387	0.0588948	11	TAP2/NUCB2/TAP1/CALR/P4HB/PROM1/SURF4/HSPA5/CNIH3/GOLGA2/PDIA6	CC
female sex differentiation	11/802	114/17910	0.0132446	0.114561	0.0976828	11	NRIP1/ARRB1/SRD5A1/SRC/INHBA/HSPA5/ESR1/CHD7/ICAM1/ARID5B/INSR	BP
mast cell activation	7/802	57/17910	0.0132675	0.11461	0.0977241	7	CD300A/LYN/PLSCR1/CBL/NDRG1/STXBP1/CD300LF	BP
regulation of ion transport	41/802	639/17910	0.0133837	0.115462	0.0984511	41	MEF2C/CXCL10/JPH4/IL16/LYN/EPHB2/DAPK1/KCNMB1/TRIAP1/RANGRF/F2R/BIN1/CHRNA6/SLC9A1/ADRB2/HTT/WNK1/RGS9/ATF4/KCNJ15/HFE/TOR1A/CXCL11/STOM/ARL6IP1/STXBP1/FHL1/JPH1/CHD7/DLG3/MYLK/PARK7/LILRB1/ICAM1/TWIST1/KCNH3/LILRB2/CNIH3/NETO2/EGF/PRKG2	BP
intrinsic component of plasma membrane	71/828	1231/18675	0.013513	0.0758503	0.0600116	71	CD34/CHRNB1/SLC12A7/LYN/PLSCR1/HLA-DPA1/IL27RA/EPHB2/IL6ST/HPN/F3/NPR3/ITGA9/ITGB6/HLA-DRA/F2RL1/ITGAE/CD79B/NOTCH2/SLC25A3/KIR2DL4/NPC1/CLEC2B/AQP4/CHRNA6/CEACAM1/PTGIR/SLC9A1/ADRB2/TMC4/SLC8A3/CD52/CLSTN1/TNFSF15/CMKLR1/LRRC8B/KCNJ15/HLA-DQA2/HFE/STOM/VSIG2/PDPN/GOLM1/ALK/CD48/GPR20/CD40/FXYD6/CANX/DLG3/TNFSF8/PTPRC/RASA3/FZD5/LDLR/LILRB2/PTPRU/CNIH3/BTN1A1/CCR5/TBXA2R/PLXNB2/SLC6A6/ITPR3/FOLR2…	CC
cellular response to DNA damage stimulus	49/802	791/17910	0.0135181	0.11647	0.0993105	49	PARP9/DTX3L/UBE2L6/TRIM25/FAM168A/TAF9/IFI16/CETN2/MORF4L2/LYN/TRIAP1/COPS6/CBL/HMGN1/IRF7/CBX3/FOXO1/RNASEH2B/CDK7/SP100/SPATA18/NDRG1/UIMC1/RPS27L/ZFYVE26/EP300/TNFRSF1B/PMS2/ZSWIM7/ISG15/FNIP2/REC8/RPA3/CD74/CEP63/RINT1/EYA3/ELL3/PARK7/SETX/TWIST1/COPS3/SHISA5/FBXO4/NFATC2/EEF1E1/MAPK1/PARP10/THOC1	BP
regulation of metal ion transport	26/802	365/17910	0.0136053	0.117069	0.0998211	26	CXCL10/JPH4/IL16/LYN/KCNMB1/RANGRF/F2R/BIN1/SLC9A1/ADRB2/HTT/WNK1/RGS9/ATF4/HFE/CXCL11/STOM/FHL1/JPH1/CHD7/MYLK/LILRB1/ICAM1/LILRB2/NETO2/EGF	BP
cellular macromolecule biosynthetic process	235/802	4634/17910	0.0137418	0.118011	0.100625	235	PARP9/EIF2AK2/DTX3L/SP110/UBE2L6/MOV10/IRF9/STAT1/CHST7/DDX58/ETV7/TRIM25/CTDSP2/HDAC7/NANOS1/TRPS1/MRPL32/CIITA/TAF9/IFI16/NRIP1/CCNA1/ZNF710/MEF2C/PIWIL4/IRF2/CAMK1D/PPIA/PSMA2/TCF7L2/ARRB1/ST6GAL1/MN1/ELK3/ZNF18/HIVEP3/ZMIZ1/MORF4L2/ERLIN1/CXCL10/MRPS33/IRX5/SETBP1/NOTCH1/IRX3/LIMS1/CPSF4/CREBBP/ZNF467/PRKCH/PLSCR1/ALG5/STAT2/CALR/PSMB9/MAML2/SOD2/BAZ2A/DAPK1/ENG/BUD31/HNRNPA2B1/TAB2/TET1/RERE…	BP
negative regulation of response to stimulus	91/802	1620/17910	0.0137505	0.118011	0.100625	91	ADAR/PARP14/RNF213/GBP1/SEC14L1/STAT1/IFI6/HDAC7/BEND6/TAF9/IFI16/DHX58/NUCB2/PSMA2/TCF7L2/ARRB1/SERPINB9/CRTC3/CD34/NOTCH1/PLCL2/CD300A/LYN/IL27RA/CALR/MMP28/PSMB9/EPHB2/HLA-E/SOD2/TRIAP1/ITPR1/SRC/UBASH3B/F2RL1/CBL/C3orf33/KIR2DL4/FOXO1/NCOR2/CEACAM1/PTGIR/MFHAS1/ADRB2/HLA-F/HTT/RGS9/SIX3/RC3H2/CD109/ATF4/INPP5F/TNFRSF1B/MLLT3/HFE/LATS1/TLE1/TRAFD1/ANGPT1/ARG2/CD74/HSPA5/BTN2A2/DUSP7/ESR1/ELL3/…	BP
cellular component disassembly	33/802	492/17910	0.0138719	0.118899	0.101382	33	MRPL32/MRPS33/HPN/MRPL47/F2RL1/MRPS17/NEK6/MRPL22/MAP6D1/ADRB2/SPATA18/HTT/MRPL51/CTSG/PDPN/DDR1/ETF1/BNIP3/EIF5A/SREBF2/PRSS1/PARK7/SETX/FZD5/EIF5AL1/LRP6/ADD1/MRPL27/GOLGA2/MRPL24/DAP3/INSR/SPTBN5	BP
regulation of nucleocytoplasmic transport	10/802	100/17910	0.0140623	0.120376	0.10264	10	TCF7L2/SP100/MX2/NCBP2/ANGPT1/UHMK1/PARK7/DNAJC27/IFI27/MAPK1	BP
purine ribonucleoside triphosphate metabolic process	23/802	314/17910	0.0144686	0.121805	0.103859	23	NDUFS5/GIMAP7/OGDHL/COX7C/COX7A2L/UQCRQ/NDUFV2/ADPGK/COX6C/NDUFS4/UQCRFS1/COX7B/NDUFB2/NME2/NDUFA4/NDUFC2/PARK7/NDUFA5/DLD/AK2/STAT3/NDUFA2/INSR	BP
negative regulation of catalytic activity	47/802	756/17910	0.0144804	0.121805	0.103859	47	IFIT1/PARP9/ADAR/DTX3L/IFI6/IFI16/ARRB1/APOC2/ELFN2/SERPINB9/NOTCH1/CD300A/LYN/EPHB2/NPR3/TRIAP1/SRC/CDKN2A/SERPINB6/BIN1/PRKRIP1/CEACAM1/WNK1/CD109/GFI1/LATS1/FNIP2/AMOT/ARL6IP1/RPS7/DUSP7/CPAMD8/PEBP1/DLG3/PTPRC/PARK7/PPM1F/PHPT1/LRP6/CORO1C/CEBPA/A2ML1/CDKN2C/SSPO/HEG1/PPP1R2P1/P2RY13	BP
cytidine catabolic process	3/802	12/17910	0.0145316	0.121805	0.103859	3	APOBEC3D/APOBEC3G/APOBEC3F	BP
activation of transmembrane receptor protein tyrosine kinase activity	3/802	12/17910	0.0145316	0.121805	0.103859	3	ADRB2/ANGPT1/EGF	BP
cytidine deamination	3/802	12/17910	0.0145316	0.121805	0.103859	3	APOBEC3D/APOBEC3G/APOBEC3F	BP
negative regulation of leukocyte degranulation	3/802	12/17910	0.0145316	0.121805	0.103859	3	CD300A/CEACAM1/HLA-F	BP
positive regulation of interleukin-6 biosynthetic process	3/802	12/17910	0.0145316	0.121805	0.103859	3	TLR1/STAT3/TLR6	BP
negative regulation of single stranded viral RNA replication via double stranded DNA intermediate	3/802	12/17910	0.0145316	0.121805	0.103859	3	APOBEC3D/APOBEC3G/APOBEC3F	BP
nuclear body	47/828	764/18675	0.0147043	0.0819392	0.064829	47	TAP2/TRIM25/PATL1/LUC7L2/N4BP1/CIITA/IFI16/NRIP1/MEF2C/TCF7L2/ARRB1/ZMIZ1/PHF7/SETBP1/TESK2/CREBBP/IL16/RBM25/MAML2/BAZ2A/HNRNPA2B1/LPAR4/DBF4/TCF20/NCOA2/CWC25/PABPN1/NEK6/NR2C1/NCOR2/PIAS1/SP100/ISG20/UIMC1/NR1I2/SARNP/GFI1/SLC2A4RG/SLTM/RORC/PARK7/SETX/IL15/ADD1/TBXA2R/BMP2K/THOC1	CC
extracellular region part	171/828	3312/18675	0.015036	0.0831848	0.0658146	171	OAS3/MOV10/SSBP1/NUCB2/PPIA/PSMA2/LAP3/APOC2/ELFN2/SERPINB9/CD34/WASF2/APOL1/DSCAML1/PRKCH/CD300A/ROBO4/SLC38A1/IL16/LYN/RHOC/PLSCR1/PDIA3/CALR/STK24/MMP28/PSMB9/P4HB/HLA-E/IL6ST/SECTM1/AZU1/SOD2/HPN/PCDH12/ENG/PGA3/F3/HNRNPA2B1/PROM1/NPR3/VCL/MST1/HLA-DRA/TCTN1/NIT2/SRC/CANT1/C3orf33/SERPINB6/CD79B/SLC25A3/CD274/HNRNPA1/NPC1/PRKRIP1/EIF4A1/VDAC3/CEACAM1/SLC9A1/ELN/ICOSLG/HLA-DRB1/TMC4/HLA-DRB5/N…	CC
ribosome	19/828	252/18675	0.0172342	0.0946649	0.0748975	19	EIF2AK2/MRPL32/MRPS33/MRPL47/MRPS17/MRPL22/MRPL51/RPL6/RPS24/RPS7/RPL15/CANX/MRPL27/RPL24/MRPL24/DAP3/RPL31/RPL35A/RPL34	CC
mitochondrial outer membrane	14/828	168/18675	0.017558	0.0957594	0.0757633	14	RSAD2/GIMAP5/ACSL5/MTX2/HADHB/SPATA18/SLC8A3/BPHL/BNIP3/VAT1/TOMM5/MGST1/IFI27/SYNJ2BP	CC
melanosome	10/828	105/18675	0.0181022	0.097347	0.0770195	10	PDIA3/P4HB/STOM/CALU/HSPA5/PDIA4/CANX/HSP90B1/MREG/PDIA6	CC
pigment granule	10/828	105/18675	0.0181022	0.097347	0.0770195	10	PDIA3/P4HB/STOM/CALU/HSPA5/PDIA4/CANX/HSP90B1/MREG/PDIA6	CC
U2-type precatalytic spliceosome	6/828	48/18675	0.0187425	0.0993996	0.0786435	6	LSM5/SNRPF/SNRPD1/SNRPD2/ZMAT2/SNRPE	CC
precatalytic spliceosome	6/828	48/18675	0.0187425	0.0993996	0.0786435	6	LSM5/SNRPF/SNRPD1/SNRPD2/ZMAT2/SNRPE	CC
U2-type spliceosomal complex	8/828	76/18675	0.0191045	0.0999413	0.079072	8	LSM5/BUD31/CWC25/SNRPF/SNRPD1/SNRPD2/ZMAT2/SNRPE	CC
sarcoplasm	8/828	76/18675	0.0191045	0.0999413	0.079072	8	MEF2C/JPH4/CALR/MTMR12/SLC8A3/MANF/CALU/JPH1	CC
platelet alpha granule	9/828	91/18675	0.0194417	0.10034	0.0793875	9	CD109/SRGN/PECAM1/STXBP1/QSOX1/MMRN1/CFD/FERMT3/EGF	CC
azurophil granule lumen	9/828	91/18675	0.0194417	0.10034	0.0793875	9	AZU1/RNASE3/CTSG/VAT1/GALNS/CCT2/RNASE2/DYNC1H1/MAPK1	CC
U12-type spliceosomal complex	4/828	24/18675	0.0200873	0.102981	0.0814769	4	SNRPF/SNRPD1/SNRPD2/SNRPE	CC
dendritic shaft	5/828	36/18675	0.0204165	0.103975	0.0822636	5	JPH4/ZNF804A/DLG3/CNIH3/SYNGAP1	CC
integral component of plasma membrane	66/828	1158/18675	0.0212356	0.106086	0.0839333	66	CD34/CHRNB1/SLC12A7/LYN/PLSCR1/HLA-DPA1/IL27RA/EPHB2/IL6ST/HPN/NPR3/ITGA9/ITGB6/HLA-DRA/F2RL1/ITGAE/CD79B/NOTCH2/SLC25A3/KIR2DL4/NPC1/CLEC2B/AQP4/CHRNA6/CEACAM1/PTGIR/SLC9A1/ADRB2/TMC4/SLC8A3/CLSTN1/TNFSF15/CMKLR1/LRRC8B/KCNJ15/HLA-DQA2/HFE/STOM/VSIG2/PDPN/GOLM1/ALK/GPR20/CD40/FXYD6/CANX/DLG3/TNFSF8/PTPRC/FZD5/LDLR/LILRB2/PTPRU/CNIH3/BTN1A1/CCR5/TBXA2R/PLXNB2/SLC6A6/ITPR3/P2RX6/INSR/SLC12A6/ALCAM…	CC
secretory granule membrane	21/828	293/18675	0.0212405	0.106086	0.0839333	21	CD300A/AZU1/ITPR1/MS4A3/SERPINB6/CEACAM1/CD109/SURF4/TNFRSF1B/PCSK4/PECAM1/PLD1/STOM/STK10/NDUFC2/PTPRC/LILRB2/TMEM63A/VNN1/MGST1/ATP8B3	CC
nuclear envelope	28/828	420/18675	0.0212447	0.106086	0.0839333	28	MX1/NUCB2/CETN2/CALR/HPN/ITPR1/SYNE1/BIN1/CBX3/AGPAT3/NPC1/DNAJC2/MX2/PCYT1A/TRA2B/TOR1A/BNIP3/EIF5A/EIF5AL1/PHF11/SHISA5/LTC4S/ITPR3/PARP11/IFI27/INSR/PRKG2/IL15RA	CC
Golgi stack	11/828	124/18675	0.0219595	0.108947	0.0861976	11	ST6GAL1/SGMS1/ARAP1/CANT1/ST3GAL3/FUT4/DNMBP/ST3GAL1/GOLGA2/TMEM87A/ST3GAL4	CC
U4/U6 x U5 tri-snRNP complex	5/828	37/18675	0.022771	0.111535	0.0882445	5	LSM5/SNRPF/SNRPD1/SNRPD2/SNRPE	CC
spliceosomal tri-snRNP complex	5/828	37/18675	0.022771	0.111535	0.0882445	5	LSM5/SNRPF/SNRPD1/SNRPD2/SNRPE	CC
nuclear outer membrane	4/828	25/18675	0.0230962	0.112411	0.0889379	4	NUCB2/SYNE1/LTC4S/ITPR3	CC
caveola	8/828	79/18675	0.0235735	0.1133	0.0896414	8	RANGRF/SRC/CBL/F2R/LRP6/CORO1C/INSR/MAPK1	CC
cell-cell adherens junction	8/828	79/18675	0.0235735	0.1133	0.0896414	8	LYN/VCL/NDRG1/SSX2IP/CD99L2/FAT2/PARK7/ADD1	CC
