# Supplementary material for: Pan-cancer multi-omics profiling of OAS3 reveals its immunological and prognostic associations across human cancers
Source: PeerJ. 2026 Feb 12;14:e20805. doi: 10.7717/peerj.20805 (PMC12906706; doi:10.7717/peerj.20805)
Supplement: Supplemental Information 1 [file peerj-14-20805-s001.zip › Figure 7/KEGG.xlsx]

## Sheet: Sheet1
Description	gene ratio	BgRatio	pvalue	p.adjust	qvalue	Count	gene ID	other
Epstein-Barr virus infection	39/413	201/7914	4.58358e-13	1.38883e-10	1.17243e-10	39	OAS3/OAS2/EIF2AK2/OAS1/IRF9/STAT1/TAP2/DDX58/CCNA1/TAP1/CXCL10/MAP3K14/HLA-DMA/LYN/PDIA3/HLA-DPA1/STAT2/CALR/HLA-E/HLA-DPB1/TAB2/HLA-DRA/JAK1/IRF7/NCOR2/HLA-F/HLA-DRB1/HLA-DRB5/HLA-DOA/HLA-DQA2/ISG15/HLA-DMB/CD40/ICAM1/NFKB2/PSMC1/MYD88/CYCS/STAT3	Human Diseases
Influenza A	35/413	170/7914	1.2704e-12	1.92466e-10	1.62478e-10	35	OAS3/IFIH1/MX1/OAS2/ADAR/EIF2AK2/OAS1/IRF9/STAT1/DDX58/TRIM25/CIITA/RSAD2/CXCL10/CPSF4/HLA-DMA/CREBBP/HLA-DPA1/STAT2/HLA-DPB1/HLA-DRA/JAK1/PABPN1/IRF7/HLA-DRB1/HLA-DRB5/HLA-DOA/EP300/HLA-DQA2/HLA-DMB/PRSS1/ICAM1/MYD88/CYCS/MAPK1	Human Diseases
Antigen processing and presentation	20/413	78/7914	1.70516e-09	1.72221e-07	1.45387e-07	20	TAP2/CIITA/TAP1/HLA-DMA/PDIA3/HLA-DPA1/CALR/HLA-E/HLA-DPB1/HLA-DRA/KIR2DL4/HLA-F/HLA-DRB1/HLA-DRB5/HLA-DOA/HLA-DQA2/HLA-DMB/CD74/HSPA5/CANX	Organismal Systems
Human T-cell leukemia virus 1 infection	32/413	219/7914	9.31575e-08	6.81515e-06	5.75328e-06	32	CCNA1/CRTC3/MAP3K14/HLA-DMA/CREBBP/HLA-DPA1/CALR/HLA-E/HLA-DPB1/HLA-DRA/JAK1/CDKN2A/VDAC3/HLA-F/HLA-DRB1/HLA-DRB5/HLA-DOA/ATF4/EP300/HLA-DQA2/HLA-DMB/CD40/CANX/ICAM1/NFKB2/IL15/TLN1/ANAPC7/CDKN2C/NFATC2/IL15RA/MAPK1	Human Diseases
Intestinal immune network for IgA production	14/413	49/7914	1.12461e-07	6.81515e-06	5.75328e-06	14	MAP3K14/HLA-DMA/HLA-DPA1/HLA-DPB1/HLA-DRA/ICOSLG/HLA-DRB1/HLA-DRB5/HLA-DOA/HLA-DQA2/HLA-DMB/CD40/IL15/IL15RA	Organismal Systems
Asthma	11/413	31/7914	2.24772e-07	1.03451e-05	8.73326e-06	11	HLA-DMA/HLA-DPA1/HLA-DPB1/HLA-DRA/HLA-DRB1/HLA-DRB5/RNASE3/HLA-DOA/HLA-DQA2/HLA-DMB/CD40	Human Diseases
Toxoplasmosis	21/413	112/7914	2.46658e-07	1.03451e-05	8.73326e-06	21	STAT1/CIITA/HLA-DMA/HLA-DPA1/HLA-DPB1/TAB2/HLA-DRA/JAK1/IL10RA/HLA-DRB1/HLA-DRB5/HLA-DOA/HLA-DQA2/HLA-DMB/CD40/MYD88/LDLR/CYCS/STAT3/CCR5/MAPK1	Human Diseases
Allograft rejection	12/413	38/7914	2.73139e-07	1.03451e-05	8.73326e-06	12	HLA-DMA/HLA-DPA1/HLA-E/HLA-DPB1/HLA-DRA/HLA-F/HLA-DRB1/HLA-DRB5/HLA-DOA/HLA-DQA2/HLA-DMB/CD40	Human Diseases
Th1 and Th2 cell differentiation	18/413	92/7914	9.37184e-07	3.15518e-05	2.66357e-05	18	STAT1/NOTCH1/HLA-DMA/HLA-DPA1/MAML2/HLA-DPB1/HLA-DRA/JAK1/NOTCH2/HLA-DRB1/HLA-DRB5/HLA-DOA/HLA-DQA2/HLA-DMB/MAF/NFATC2/MAPK1/IL12RB1	Organismal Systems
Viral myocarditis	14/413	60/7914	1.70333e-06	5.16108e-05	4.35693e-05	14	HLA-DMA/HLA-DPA1/HLA-E/HLA-DPB1/HLA-DRA/HLA-F/HLA-DRB1/HLA-DRB5/HLA-DOA/HLA-DQA2/HLA-DMB/CD40/ICAM1/CYCS	Human Diseases
Inflammatory bowel disease (IBD)	14/413	65/7914	4.71231e-06	0.000129803	0.000109578	14	STAT1/HLA-DMA/HLA-DPA1/HLA-DPB1/HLA-DRA/HLA-DRB1/HLA-DRB5/HLA-DOA/HLA-DQA2/HLA-DMB/MAF/RORC/STAT3/IL12RB1	Human Diseases
Graft-versus-host disease	11/413	41/7914	5.21878e-06	0.000131774	0.000111242	11	HLA-DMA/HLA-DPA1/HLA-E/HLA-DPB1/HLA-DRA/HLA-F/HLA-DRB1/HLA-DRB5/HLA-DOA/HLA-DQA2/HLA-DMB	Human Diseases
Tuberculosis	25/413	179/7914	5.65765e-06	0.000131867	0.00011132	25	STAT1/CIITA/KSR1/HLA-DMA/CREBBP/CLEC7A/HLA-DPA1/CASP10/HLA-DPB1/HLA-DRA/SRC/JAK1/TLR1/IL10RA/HLA-DRB1/HLA-DRB5/HLA-DOA/EP300/HLA-DQA2/HLA-DMB/CD74/MYD88/CYCS/TLR6/MAPK1	Human Diseases
Type I diabetes mellitus	11/413	43/7914	8.64254e-06	0.000181135	0.000152912	11	HLA-DMA/HLA-DPA1/HLA-E/HLA-DPB1/HLA-DRA/HLA-F/HLA-DRB1/HLA-DRB5/HLA-DOA/HLA-DQA2/HLA-DMB	Human Diseases
Th17 cell differentiation	18/413	107/7914	8.96706e-06	0.000181135	0.000152912	18	STAT1/HLA-DMA/HLA-DPA1/IL27RA/HLA-DPB1/IL6ST/HLA-DRA/JAK1/HLA-DRB1/HLA-DRB5/HLA-DOA/HLA-DQA2/HLA-DMB/RORC/STAT3/NFATC2/MAPK1/IL12RB1	Organismal Systems
Autoimmune thyroid disease	12/413	53/7914	1.31722e-05	0.000249448	0.000210582	12	HLA-DMA/HLA-DPA1/HLA-E/HLA-DPB1/HLA-DRA/HLA-F/HLA-DRB1/HLA-DRB5/HLA-DOA/HLA-DQA2/HLA-DMB/CD40	Human Diseases
Cell adhesion molecules (CAMs)	21/413	147/7914	2.25241e-05	0.000401458	0.000338907	21	SIGLEC1/CD34/HLA-DMA/HLA-DPA1/HLA-E/HLA-DPB1/ITGA9/HLA-DRA/CD274/HLA-F/ICOSLG/HLA-DRB1/HLA-DRB5/HLA-DOA/HLA-DQA2/PECAM1/HLA-DMB/CD40/PTPRC/ICAM1/ALCAM	Environmental Information Processing
Leishmaniasis	14/413	76/7914	3.13553e-05	0.000527815	0.000445576	14	STAT1/HLA-DMA/HLA-DPA1/HLA-DPB1/TAB2/HLA-DRA/JAK1/HLA-DRB1/HLA-DRB5/HLA-DOA/HLA-DQA2/HLA-DMB/MYD88/MAPK1	Human Diseases
Viral carcinogenesis	25/413	201/7914	4.30841e-05	0.000687077	0.000580024	25	EIF2AK2/IRF9/PXN/HDAC7/CCNA1/CREBBP/LYN/HLA-E/IL6ST/HPN/SRC/JAK1/CDKN2A/REL/IRF7/VDAC3/SP100/HLA-F/ATF4/EP300/NFKB2/PSMC1/STAT3/CCR5/MAPK1	Human Diseases
Huntington disease	24/413	193/7914	6.14472e-05	0.000898267	0.000758308	24	NDUFS5/CREBBP/COX7C/COX7A2L/UQCRQ/SOD2/NDUFV2/ITPR1/COX6C/NDUFS4/VDAC3/UQCRFS1/HTT/CLTCL1/EP300/SP1/COX7B/NDUFB2/NDUFA4/NDUFC2/PLCB2/NDUFA5/CYCS/NDUFA2	Human Diseases
NOD-like receptor signaling pathway	23/413	181/7914	6.22561e-05	0.000898267	0.000758308	23	OAS3/OAS2/OAS1/GBP1/GBP4/IRF9/STAT1/IFI16/PANX1/STAT2/TAB2/GBP5/ITPR1/JAK1/IRF7/VDAC3/GBP3/GBP2/PLCB2/CASP5/MYD88/ITPR3/MAPK1	Organismal Systems
Kaposi sarcoma-associated herpesvirus infection	23/413	186/7914	9.52509e-05	0.00131186	0.00110746	23	EIF2AK2/IRF9/STAT1/CREBBP/LYN/STAT2/HLA-E/IL6ST/ITPR1/SRC/JAK1/GNGT2/IRF7/CLEC2B/HLA-F/EP300/ICAM1/CYCS/STAT3/CCR5/ITPR3/NFATC2/MAPK1	Human Diseases
Hepatitis C	20/413	155/7914	0.000151011	0.00198941	0.00167944	20	OAS3/IFIT1/MX1/OAS2/EIF2AK2/OAS1/IRF9/STAT1/DDX58/RSAD2/CXCL10/STAT2/JAK1/IRF7/PIAS1/LDLR/CYCS/STAT3/EGF/MAPK1	Human Diseases
Human cytomegalovirus infection	25/413	225/7914	0.000267915	0.00338242	0.00285541	25	TAP2/PXN/TAP1/PDIA3/CALR/HLA-E/ITPR1/SRC/JAK1/AKAP13/CDKN2A/GNGT2/IL10RA/HLA-F/ATF4/SP1/PLCB2/RHEB/CYCS/STAT3/CCR5/PTGER4/ITPR3/NFATC2/MAPK1	Human Diseases
Phagosome	19/413	152/7914	0.000332744	0.00403286	0.0034045	19	TAP2/SEC61G/TAP1/HLA-DMA/CLEC7A/HLA-DPA1/CALR/HLA-E/HLA-DPB1/HLA-DRA/HLA-F/HLA-DRB1/HLA-DRB5/HLA-DOA/HLA-DQA2/HLA-DMB/CANX/TLR6/DYNC1H1	Cellular Processes
Parkinson disease	18/413	142/7914	0.0003996	0.00465687	0.00393128	18	UBE2L6/NDUFS5/COX7C/COX7A2L/UQCRQ/NDUFV2/COX6C/NDUFS4/VDAC3/UQCRFS1/COX7B/NDUFB2/NDUFA4/NDUFC2/PARK7/NDUFA5/CYCS/NDUFA2	Human Diseases
Non-alcoholic fatty liver disease (NAFLD)	18/413	149/7914	0.000717106	0.00804752	0.00679364	18	NDUFS5/COX7C/COX7A2L/UQCRQ/NDUFV2/COX6C/NDUFS4/UQCRFS1/ATF4/COX7B/NDUFB2/NDUFA4/NDUFC2/NDUFA5/CYCS/CEBPA/NDUFA2/INSR	Human Diseases
Hepatitis B	19/413	162/7914	0.000743849	0.0080495	0.00679531	19	IFIH1/STAT1/DDX58/CCNA1/CREBBP/STAT2/CASP10/TAB2/SRC/JAK1/IRF7/VDAC3/ATF4/EP300/MYD88/CYCS/STAT3/NFATC2/MAPK1	Human Diseases
Measles	17/413	138/7914	0.000800925	0.00836829	0.00706442	17	OAS3/IFIH1/MX1/OAS2/ADAR/EIF2AK2/OAS1/IRF9/STAT1/DDX58/STAT2/TAB2/JAK1/IRF7/MYD88/CYCS/STAT3	Human Diseases
Alzheimer disease	19/413	171/7914	0.00143133	0.0144564	0.012204	19	NDUFS5/COX7C/COX7A2L/UQCRQ/NDUFV2/ITPR1/COX6C/NDUFS4/UQCRFS1/COX7B/NDUFB2/NDUFA4/NDUFC2/PLCB2/NDUFA5/CYCS/NDUFA2/ITPR3/MAPK1	Human Diseases
Human papillomavirus infection	30/413	330/7914	0.00201576	0.0197024	0.0166326	30	MX1/EIF2AK2/IRF9/STAT1/OASL/PXN/CCNA1/TCF7L2/NOTCH1/CREBBP/STAT2/MAML2/HLA-E/ITGA9/ITGB6/JAK1/NOTCH2/FOXO1/HLA-F/EP300/ISG15/DLG3/PSMC1/FZD5/RHEB/PTGER4/HES6/EGF/MAPK1/CHAD	Human Diseases
Rheumatoid arthritis	12/413	93/7914	0.00310798	0.0294287	0.0248434	12	HLA-DMA/HLA-DPA1/HLA-DPB1/HLA-DRA/HLA-DRB1/HLA-DRB5/HLA-DOA/HLA-DQA2/HLA-DMB/ANGPT1/ICAM1/IL15	Human Diseases
Thyroid hormone signaling pathway	14/413	119/7914	0.00348682	0.0320154	0.027027	14	STAT1/NOTCH1/CREBBP/SRC/NCOA2/NOTCH2/FOXO1/SLC9A1/EP300/NCOA3/ESR1/PLCB2/RHEB/MAPK1	Organismal Systems
Oxidative phosphorylation	15/413	133/7914	0.00381918	0.0340356	0.0287325	15	NDUFS5/COX7C/COX7A2L/UQCRQ/NDUFV2/COX6C/NDUFS4/UQCRFS1/PPA2/COX7B/NDUFB2/NDUFA4/NDUFC2/NDUFA5/NDUFA2	Metabolism
Spliceosome	15/413	135/7914	0.00440033	0.0380943	0.0321588	15	TRA2A/LSM5/RBM25/BUD31/HNRNPA1/RP9/SNRPF/NCBP2/TRA2B/SNRPD1/SNRPD2/ZMAT2/SNRPE/TCERG1/THOC1	Genetic Information Processing
Platelet activation	14/413	124/7914	0.00506451	0.0426263	0.0359847	14	LYN/ITPR1/SRC/F2R/PTGIR/PTGS1/MYLK/PLCB2/TLN1/TBXA2R/ITPR3/FERMT3/PRKG2/MAPK1	Organismal Systems
Protein export	5/413	23/7914	0.00582035	0.0476639	0.0402374	5	SEC61G/SPCS1/SRPRB/HSPA5/SRP19	Genetic Information Processing
Ribosome	16/413	153/7914	0.0060173	0.04798	0.0405042	16	MRPL32/RPL36AL/MRPS17/MRPL22/RPS27L/RPL6/RPS24/RPL22L1/RPS7/RPL15/MRPL27/RPL24/MRPL24/RPL31/RPL35A/RPL34	Genetic Information Processing
Human immunodeficiency virus 1 infection	20/413	212/7914	0.00727959	0.0565568	0.0477447	20	TAP2/PXN/APOBEC3D/APOBEC3G/TAP1/APOBEC3F/PDIA3/CALR/HLA-E/TAB2/ITPR1/GNGT2/HLA-F/TNFRSF1B/MYD88/CYCS/CCR5/ITPR3/NFATC2/MAPK1	Human Diseases
C-type lectin receptor signaling pathway	12/413	104/7914	0.00770749	0.0583842	0.0492874	12	IRF9/STAT1/KSR1/MAP3K14/CLEC7A/STAT2/ITPR1/SRC/NFKB2/ITPR3/NFATC2/MAPK1	Organismal Systems
Parathyroid hormone synthesis, secretion and action	12/413	106/7914	0.00893852	0.0660579	0.0557654	12	MEF2C/ARRB1/NACA/ITPR1/AKAP13/ATF4/PLD1/SP1/PLCB2/LRP6/ITPR3/MAPK1	Organismal Systems
Systemic lupus erythematosus	14/413	133/7914	0.00932196	0.0672513	0.0567729	14	H2AFV/HLA-DMA/HLA-DPA1/HLA-DPB1/HLA-DRA/HLA-DRB1/HLA-DRB5/CTSG/HLA-DOA/HLA-DQA2/HLA-DMB/SNRPD1/CD40/HIST1H3E	Human Diseases
B cell receptor signaling pathway	10/413	82/7914	0.00991936	0.0698969	0.0590062	10	LYN/IFITM1/CD79B/DAPP1/LILRB1/VAV1/LILRA1/LILRB2/NFATC2/MAPK1	Organismal Systems
Jak-STAT signaling pathway	16/413	162/7914	0.0102669	0.0707013	0.0596853	16	IRF9/STAT1/CREBBP/STAT2/IL27RA/IL6ST/JAK1/IL10RA/PIAS1/EP300/FHL1/IL15/STAT3/EGF/IL15RA/IL12RB1	Environmental Information Processing
Staphylococcus aureus infection	11/413	96/7914	0.0110541	0.0729065	0.0615469	11	HLA-DMA/HLA-DPA1/HLA-DPB1/HLA-DRA/HLA-DRB1/HLA-DRB5/HLA-DOA/HLA-DQA2/HLA-DMB/ICAM1/CFD	Human Diseases
Adherens junction	9/413	71/7914	0.0110683	0.0729065	0.0615469	9	TCF7L2/WASF2/CREBBP/VCL/SRC/SSX2IP/EP300/INSR/MAPK1	Cellular Processes
Cholesterol metabolism	7/413	50/7914	0.0143332	0.0924036	0.0780062	7	STAR/APOC2/NPC1/VDAC3/OSBPL5/LIPA/LDLR	Organismal Systems
Osteoclast differentiation	13/413	128/7914	0.01585	0.100053	0.0844636	13	IRF9/STAT1/MAP3K14/STAT2/TAB2/JAK1/TNFRSF11B/LILRB1/NFKB2/LILRA1/LILRB2/NFATC2/MAPK1	Organismal Systems
PD-L1 expression and PD-1 checkpoint pathway in cancer	10/413	89/7914	0.0170975	0.105725	0.0892521	10	STAT1/JAK1/CD274/ALK/BATF2/MYD88/STAT3/NFATC2/EGF/MAPK1	Human Diseases
Notch signaling pathway	7/413	53/7914	0.0193646	0.11735	0.0990653	7	DTX3L/NOTCH1/CREBBP/MAML2/NOTCH2/NCOR2/EP300	Environmental Information Processing
Protein processing in endoplasmic reticulum	15/413	166/7914	0.0264551	0.157174	0.132685	15	EIF2AK2/SEC61G/PDIA3/CALR/P4HB/ATF4/DNAJB11/HSPA5/PDIA4/DNAJA2/CANX/HSP90B1/SSR2/DERL2/PDIA6	Genetic Information Processing
RIG-I-like receptor signaling pathway	8/413	70/7914	0.0285562	0.166395	0.140469	8	IFIH1/DDX58/TRIM25/DHX58/CXCL10/CASP10/IRF7/ISG15	Organismal Systems
Hematopoietic cell lineage	10/413	98/7914	0.0312189	0.178478	0.150669	10	CD34/HLA-DMA/HLA-DPA1/HLA-DPB1/HLA-DRA/HLA-DRB1/HLA-DRB5/HLA-DOA/HLA-DQA2/HLA-DMB	Organismal Systems
Thyroid hormone synthesis	8/413	74/7914	0.038142	0.214019	0.180673	8	ITPR1/ATF4/HSPA5/PDIA4/CANX/PLCB2/HSP90B1/ITPR3	Organismal Systems
Pathways in cancer	37/413	530/7914	0.0410488	0.225088	0.190017	37	STAT1/CCNA1/TCF7L2/NOTCH1/CREBBP/STAT2/IL6ST/DAPK1/LPAR4/JAK1/CBL/CDKN2A/GNGT2/F2R/NOTCH2/FOXO1/EP300/PLD1/SP1/ALK/NCOA3/ESR1/PLCB2/NFKB2/FZD5/IL15/HSP90B1/LRP6/CYCS/STAT3/CEBPA/PTGER4/MGST1/EGF/IL15RA/MAPK1/IL12RB1	Human Diseases
African trypanosomiasis	5/413	37/7914	0.0416004	0.225088	0.190017	5	APOL1/F2RL1/PLCB2/ICAM1/MYD88	Human Diseases
Toll-like receptor signaling pathway	10/413	104/7914	0.0442975	0.235476	0.198787	10	STAT1/CXCL10/TAB2/TLR1/IRF7/CXCL11/CD40/MYD88/TLR6/MAPK1	Organismal Systems
Retrograde endocannabinoid signaling	13/413	148/7914	0.0450936	0.235575	0.19887	13	NDUFS5/NDUFV2/ITPR1/GNGT2/NDUFS4/NDUFB2/NDUFA4/NDUFC2/PLCB2/NDUFA5/NDUFA2/ITPR3/MAPK1	Organismal Systems
Primary immunodeficiency	5/413	38/7914	0.0459349	0.235903	0.199147	5	TAP2/CIITA/TAP1/CD40/PTPRC	Human Diseases
Glucagon signaling pathway	10/413	106/7914	0.0493778	0.249358	0.210505	10	CREBBP/ITPR1/FOXO1/ATF4/EP300/G6PC/SIK2/PHKG2/PLCB2/ITPR3	Organismal Systems
Cortisol synthesis and secretion	7/413	65/7914	0.0515967	0.256292	0.216359	7	STAR/ITPR1/ATF4/SP1/PLCB2/LDLR/ITPR3	Organismal Systems
cGMP-PKG signaling pathway	14/413	167/7914	0.0534471	0.261201	0.220503	14	MEF2C/KCNMB1/ITPR1/VDAC3/ADRB2/SLC8A3/ATF4/MYLK/PLCB2/ITPR3/NFATC2/INSR/PRKG2/MAPK1	Environmental Information Processing
Thermogenesis	18/413	231/7914	0.0571866	0.27504	0.232186	18	NDUFS5/COX7C/COX7A2L/UQCRQ/NDUFV2/ACSL5/COX6C/NDUFS4/UQCRFS1/COX7B/NDUFB2/NDUFA4/NDUFC2/NDUFAF4/NDUFA5/RHEB/NDUFA2/PRKG2	Organismal Systems
Long-term potentiation	7/413	67/7914	0.0590666	0.279644	0.236072	7	CREBBP/ITPR1/ATF4/EP300/PLCB2/ITPR3/MAPK1	Organismal Systems
Bladder cancer	5/413	41/7914	0.060495	0.280259	0.236591	5	DAPK1/SRC/CDKN2A/EGF/MAPK1	Human Diseases
Cushing syndrome	13/413	155/7914	0.0610464	0.280259	0.236591	13	STAR/TCF7L2/ITPR1/CDKN2A/ATF4/SP1/ARMC5/PLCB2/FZD5/LDLR/CDKN2C/ITPR3/MAPK1	Human Diseases
2-Oxocarboxylic acid metabolism	3/413	18/7914	0.0642797	0.290698	0.245404	3	GPT2/AADAT/NAGS	Metabolism
Renin secretion	7/413	69/7914	0.0671699	0.299301	0.252667	7	ITPR1/ADRB2/ACE/PLCB2/PTGER4/ITPR3/PRKG2	Organismal Systems
Endocrine resistance	9/413	98/7914	0.0691869	0.303821	0.256482	9	NOTCH1/SRC/CDKN2A/NOTCH2/SP1/NCOA3/ESR1/CDKN2C/MAPK1	Human Diseases
Fatty acid metabolism	6/413	57/7914	0.0752516	0.325732	0.274979	6	SCD/ACSL5/HADHB/HSD17B4/HADHA/ELOVL7	Metabolism
Herpes simplex virus 1 infection	33/413	491/7914	0.0784201	0.332049	0.280312	33	OAS3/IFIH1/OAS2/EIF2AK2/OAS1/IRF9/STAT1/TAP2/DDX58/TAP1/HLA-DMA/PDIA3/HLA-DPA1/STAT2/CALR/HLA-E/HLA-DPB1/TAB2/HLA-DRA/SRC/JAK1/IRF7/SP100/HLA-F/HLA-DRB1/HLA-DRB5/HLA-DOA/HLA-DQA2/HLA-DMB/CD74/MYD88/RHEB/CYCS	Human Diseases
Cardiac muscle contraction	8/413	86/7914	0.0789675	0.332049	0.280312	8	COX7C/COX7A2L/UQCRQ/COX6C/SLC9A1/UQCRFS1/SLC8A3/COX7B	Organismal Systems
FoxO signaling pathway	11/413	131/7914	0.0799986	0.332049	0.280312	11	CREBBP/SOD2/FOXO1/EP300/G6PC/BNIP3/STAT3/CAT/INSR/EGF/MAPK1	Environmental Information Processing
NF-kappa B signaling pathway	9/413	102/7914	0.0842741	0.345068	0.291303	9	DDX58/TRIM25/MAP3K14/LYN/TAB2/CD40/ICAM1/NFKB2/MYD88	Environmental Information Processing
Long-term depression	6/413	60/7914	0.0913991	0.369252	0.311719	6	LYN/ITPR1/PLCB2/ITPR3/PRKG2/MAPK1	Organismal Systems
Arginine biosynthesis	3/413	21/7914	0.0935248	0.372869	0.314772	3	GPT2/ARG2/NAGS	Metabolism
Pancreatic cancer	7/413	75/7914	0.0952947	0.374991	0.316563	7	STAT1/JAK1/CDKN2A/PLD1/STAT3/EGF/MAPK1	Human Diseases
Other types of O-glycan biosynthesis	3/413	22/7914	0.104295	0.403791	0.340876	3	ST6GAL1/ST3GAL3/POMT2	Metabolism
Estrogen signaling pathway	11/413	138/7914	0.105738	0.403791	0.340876	11	ITPR1/SRC/NCOA2/ATF4/SP1/NCOA3/ESR1/PLCB2/HSP90B1/ITPR3/MAPK1	Organismal Systems
Transcriptional misregulation in cancer	14/413	186/7914	0.106611	0.403791	0.340876	14	ETV7/CCNA1/MEF2C/PROM1/REL/FOXO1/MLLT3/SP1/MAF/CD40/CEBPA/CDKN2C/BMP2K/HIST1H3E	Human Diseases
Mannose type O-glycan biosynthesis	3/413	23/7914	0.115528	0.422717	0.356853	3	ST3GAL3/FUT4/POMT2	Metabolism
Mismatch repair	3/413	23/7914	0.115528	0.422717	0.356853	3	SSBP1/PMS2/RPA3	Genetic Information Processing
DNA replication	4/413	36/7914	0.116055	0.422717	0.356853	4	SSBP1/RNASEH2B/POLE3/RPA3	Genetic Information Processing
Chemokine signaling pathway	14/413	189/7914	0.117189	0.422717	0.356853	14	STAT1/PXN/ARRB1/CXCL10/LYN/STAT2/SRC/GNGT2/CXCL11/PLCB2/VAV1/STAT3/CCR5/MAPK1	Organismal Systems
TNF signaling pathway	9/413	112/7914	0.129925	0.457946	0.386593	9	CXCL10/MAP3K14/CASP10/TAB2/ATF4/TNFRSF1B/ICAM1/IL15/MAPK1	Environmental Information Processing
Cellular senescence	12/413	160/7914	0.130736	0.457946	0.386593	12	CCNA1/HLA-E/ITPR1/CDKN2A/KIR2DL4/FOXO1/VDAC3/HLA-F/RHEB/ITPR3/NFATC2/MAPK1	Cellular Processes
Calcium signaling pathway	14/413	193/7914	0.132216	0.457946	0.386593	14	CAMK1D/ITPR1/ITPKB/F2R/VDAC3/ADRB2/SLC8A3/PHKG2/MYLK/PLCB2/ITPKA/TBXA2R/ITPR3/P2RX6	Environmental Information Processing
Prostate cancer	8/413	97/7914	0.133001	0.457946	0.386593	8	TCF7L2/CREBBP/FOXO1/ATF4/EP300/HSP90B1/EGF/MAPK1	Human Diseases
Phosphatidylinositol signaling system	8/413	99/7914	0.144465	0.484933	0.409375	8	CDS2/INPP4B/ITPR1/ITPKB/INPP5F/PLCB2/ITPKA/ITPR3	Environmental Information Processing
Breast cancer	11/413	147/7914	0.145143	0.484933	0.409375	11	TCF7L2/NOTCH1/NOTCH2/SP1/NCOA3/ESR1/NFKB2/FZD5/LRP6/EGF/MAPK1	Human Diseases
Regulation of actin cytoskeleton	15/413	213/7914	0.14564	0.484933	0.409375	15	PXN/WASF2/ITGA9/ITGB6/LPAR4/VCL/SRC/ITGAE/F2R/SLC9A1/MYLK/VAV1/SPATA13/EGF/MAPK1	Cellular Processes
Glycosaminoglycan biosynthesis - keratan sulfate	2/413	14/7914	0.163717	0.524497	0.442775	2	ST3GAL3/ST3GAL1	Metabolism
Fatty acid elongation	3/413	27/7914	0.164446	0.524497	0.442775	3	HADHB/HADHA/ELOVL7	Metabolism
Glycosphingolipid biosynthesis - lacto and neolacto series	3/413	27/7914	0.164446	0.524497	0.442775	3	ST3GAL3/FUT4/ST3GAL4	Metabolism
Biosynthesis of unsaturated fatty acids	3/413	27/7914	0.164446	0.524497	0.442775	3	SCD/HSD17B4/ELOVL7	Metabolism
Yersinia infection	9/413	120/7914	0.174167	0.540489	0.456275	9	PXN/WASF2/TAB2/WIPF1/SRC/VAV1/MYD88/NFATC2/MAPK1	Human Diseases
Tryptophan metabolism	4/413	42/7914	0.174229	0.540489	0.456275	4	AADAT/HADHA/DLD/CAT	Metabolism
Gap junction	7/413	88/7914	0.174812	0.540489	0.456275	7	ITPR1/SRC/PLCB2/ITPR3/EGF/PRKG2/MAPK1	Cellular Processes
Butanoate metabolism	3/413	28/7914	0.177516	0.543307	0.458654	3	BDH1/HADHA/ACSM1	Metabolism
Bacterial invasion of epithelial cells	6/413	73/7914	0.180179	0.545943	0.460879	6	PXN/WASF2/VCL/SRC/CBL/CLTCL1	Human Diseases
Gastric acid secretion	6/413	75/7914	0.196189	0.588567	0.496862	6	ITPR1/SLC9A1/KCNJ15/MYLK/PLCB2/ITPR3	Organismal Systems
Fc gamma R-mediated phagocytosis	7/413	93/7914	0.211234	0.621396	0.524576	7	WASF2/LYN/BIN1/PLD1/PTPRC/VAV1/MAPK1	Organismal Systems
GnRH signaling pathway	7/413	93/7914	0.211234	0.621396	0.524576	7	ITPR1/SRC/ATF4/PLD1/PLCB2/ITPR3/MAPK1	Organismal Systems
Nucleotide excision repair	4/413	47/7914	0.22878	0.666541	0.562687	4	CETN2/CDK7/POLE3/RPA3	Genetic Information Processing
GnRH secretion New!	5/413	64/7914	0.240825	0.69332	0.585294	5	ARRB1/ITPR1/PLCB2/ITPR3/MAPK1	Organismal Systems
Phospholipase D signaling pathway	10/413	148/7914	0.244032	0.69332	0.585294	10	LPAR4/F2R/AGPAT3/CYTH4/PLD1/PLCB2/RHEB/INSR/EGF/MAPK1	Environmental Information Processing
Aldosterone synthesis and secretion	7/413	98/7914	0.250179	0.69332	0.585294	7	STAR/CAMK1D/ITPR1/ATF4/PLCB2/LDLR/ITPR3	Organismal Systems
Choline metabolism in cancer	7/413	98/7914	0.250179	0.69332	0.585294	7	WASF2/PCYT1A/PLD1/SP1/RHEB/EGF/MAPK1	Human Diseases
Mitophagy - animal	5/413	65/7914	0.250718	0.69332	0.585294	5	SRC/ATF4/SP1/TAX1BP1/BNIP3	Cellular Processes
Malaria	4/413	49/7914	0.2517	0.69332	0.585294	4	PECAM1/CD40/ICAM1/MYD88	Human Diseases
Non-small cell lung cancer	5/413	66/7914	0.260712	0.704475	0.594711	5	CDKN2A/ALK/STAT3/EGF/MAPK1	Human Diseases
Glycosaminoglycan degradation	2/413	19/7914	0.260926	0.704475	0.594711	2	HPSE/GALNS	Metabolism
Inflammatory mediator regulation of TRP channels	7/413	100/7914	0.26634	0.704475	0.594711	7	PRKCH/ITPR1/SRC/F2RL1/PLCB2/PTGER4/ITPR3	Organismal Systems
AGE-RAGE signaling pathway in diabetic complications	7/413	100/7914	0.26634	0.704475	0.594711	7	STAT1/F3/FOXO1/PLCB2/ICAM1/STAT3/MAPK1	Human Diseases
Proteoglycans in cancer	13/413	204/7914	0.267375	0.704475	0.594711	13	PXN/ITPR1/SRC/CBL/SLC9A1/HPSE/ESR1/FZD5/TWIST1/VAV1/STAT3/ITPR3/MAPK1	Human Diseases
Acute myeloid leukemia	5/413	67/7914	0.270798	0.706335	0.596281	5	CCNA1/TCF7L2/STAT3/CEBPA/MAPK1	Human Diseases
Prion diseases	3/413	35/7914	0.275014	0.706335	0.596281	3	NOTCH1/HSPA5/MAPK1	Human Diseases
Phosphonate and phosphinate metabolism	1/413	6/7914	0.275075	0.706335	0.596281	1	PCYT1A	Metabolism
Glycosaminoglycan biosynthesis - chondroitin sulfate / dermatan sulfate	2/413	20/7914	0.280668	0.714641	0.603293	2	CHST7/UST	Metabolism
Apelin signaling pathway	9/413	137/7914	0.286414	0.718695	0.606715	9	MEF2C/ITPR1/GNGT2/SLC9A1/SLC8A3/MYLK/PLCB2/ITPR3/MAPK1	Environmental Information Processing
Endocytosis	15/413	243/7914	0.287004	0.718695	0.606715	15	ARRB1/HLA-E/ARAP2/ARAP1/WIPF1/SRC/CBL/BIN1/CYTH4/HLA-F/CLTCL1/PLD1/LDLR/CCR5/FOLR2	Cellular Processes
Alanine, aspartate and glutamate metabolism	3/413	36/7914	0.289464	0.718916	0.606901	3	GPT2/ASNS/NIT2	Metabolism
Endocrine and other factor-regulated calcium reabsorption	4/413	53/7914	0.298788	0.736038	0.621355	4	SLC8A3/CLTCL1/ESR1/PLCB2	Organismal Systems
Prolactin signaling pathway	5/413	70/7914	0.301515	0.736767	0.621971	5	STAT1/SRC/ESR1/STAT3/MAPK1	Organismal Systems
Longevity regulating pathway	6/413	89/7914	0.319813	0.769983	0.650011	6	SOD2/FOXO1/ATF4/RHEB/CAT/INSR	Organismal Systems
Cell cycle	8/413	124/7914	0.320191	0.769983	0.650011	8	CCNA1/CREBBP/DBF4/CDKN2A/CDK7/EP300/ANAPC7/CDKN2C	Cellular Processes
Regulation of lipolysis in adipocytes	4/413	55/7914	0.322732	0.769983	0.650011	4	ADRB2/PTGS1/INSR/PRKG2	Organismal Systems
Salivary secretion	6/413	90/7914	0.329154	0.772659	0.652271	6	ITPR1/SLC9A1/ADRB2/PLCB2/ITPR3/PRKG2	Organismal Systems
Glutathione metabolism	4/413	56/7914	0.334758	0.772659	0.652271	4	LAP3/GGCT/HPGDS/MGST1	Metabolism
Legionellosis	4/413	56/7914	0.334758	0.772659	0.652271	4	BNIP3/NFKB2/MYD88/CYCS	Human Diseases
Histidine metabolism	2/413	23/7914	0.339445	0.772659	0.652271	2	HAL/AMDHD1	Metabolism
Renin-angiotensin system	2/413	23/7914	0.339445	0.772659	0.652271	2	ACE/CTSG	Organismal Systems
HIF-1 signaling pathway	7/413	109/7914	0.34196	0.772659	0.652271	7	CREBBP/EP300/ANGPT1/STAT3/INSR/EGF/MAPK1	Environmental Information Processing
Inositol phosphate metabolism	5/413	74/7914	0.343217	0.772659	0.652271	5	INPP4B/ITPKB/INPP5F/PLCB2/ITPKA	Metabolism
Focal adhesion	12/413	199/7914	0.344727	0.772659	0.652271	12	PXN/ITGA9/ITGB6/VCL/SRC/PARVB/MYLK/VAV1/TLN1/EGF/MAPK1/CHAD	Cellular Processes
Pyrimidine metabolism	4/413	57/7914	0.346804	0.772659	0.652271	4	CMPK2/UCK2/CANT1/NME2	Metabolism
Homologous recombination	3/413	41/7914	0.362081	0.796087	0.672048	3	SSBP1/UIMC1/RPA3	Genetic Information Processing
Cytokine-cytokine receptor interaction	17/413	294/7914	0.365977	0.796087	0.672048	17	CXCL10/IL16/IL27RA/IL6ST/IL10RA/TNFSF15/TNFRSF11B/TNFRSF1B/CXCL11/INHBA/CD40/TNFSF8/IL15/TNFRSF8/CCR5/IL15RA/IL12RB1	Environmental Information Processing
TGF-beta signaling pathway	6/413	94/7914	0.366807	0.796087	0.672048	6	CREBBP/TGIF1/EP300/SP1/INHBA/MAPK1	Environmental Information Processing
Cholinergic synapse	7/413	112/7914	0.367829	0.796087	0.672048	7	ITPR1/GNGT2/CHRNA6/ATF4/PLCB2/ITPR3/MAPK1	Organismal Systems
VEGF signaling pathway	4/413	59/7914	0.370906	0.797052	0.672863	4	PXN/SRC/NFATC2/MAPK1	Environmental Information Processing
Vascular smooth muscle contraction	8/413	132/7914	0.383984	0.814624	0.687697	8	PRKCH/KCNMB1/ITPR1/PTGIR/MYLK/PLCB2/ITPR3/MAPK1	Organismal Systems
Glutamatergic synapse	7/413	114/7914	0.385152	0.814624	0.687697	7	SLC38A1/ITPR1/GNGT2/PLD1/PLCB2/ITPR3/MAPK1	Organismal Systems
Circadian entrainment	6/413	97/7914	0.395187	0.814624	0.687697	6	ITPR1/GNGT2/PLCB2/ITPR3/PRKG2/MAPK1	Organismal Systems
EGFR tyrosine kinase inhibitor resistance	5/413	79/7914	0.395793	0.814624	0.687697	5	SRC/JAK1/STAT3/EGF/MAPK1	Human Diseases
Oxytocin signaling pathway	9/413	153/7914	0.405091	0.814624	0.687697	9	MEF2C/CAMK1D/ITPR1/SRC/MYLK/PLCB2/ITPR3/NFATC2/MAPK1	Organismal Systems
Fatty acid degradation	3/413	44/7914	0.405211	0.814624	0.687697	3	ACSL5/HADHB/HADHA	Metabolism
Longevity regulating pathway - multiple species	4/413	62/7914	0.406916	0.814624	0.687697	4	SOD2/FOXO1/CAT/INSR	Organismal Systems
Carbon metabolism	7/413	117/7914	0.411166	0.814624	0.687697	7	GPT2/OGDHL/ADPGK/HADHA/DLD/MTHFR/CAT	Metabolism
Synthesis and degradation of ketone bodies	1/413	10/7914	0.415082	0.814624	0.687697	1	BDH1	Metabolism
Sulfur metabolism	1/413	10/7914	0.415082	0.814624	0.687697	1	PAPSS2	Metabolism
Rap1 signaling pathway	12/413	210/7914	0.415523	0.814624	0.687697	12	LPAR4/SRC/F2R/ANGPT1/SIPA1L1/SIPA1/PLCB2/VAV1/TLN1/INSR/EGF/MAPK1	Environmental Information Processing
Ubiquitin mediated proteolysis	8/413	136/7914	0.416195	0.814624	0.687697	8	UBE2L6/UBE2Q2/CBL/PIAS1/HERC3/ANAPC7/FBXO4/HERC1	Genetic Information Processing
Cytosolic DNA-sensing pathway	4/413	63/7914	0.418839	0.814624	0.687697	4	ADAR/DDX58/CXCL10/IRF7	Organismal Systems
ABC transporters	3/413	45/7914	0.41941	0.814624	0.687697	3	TAP2/TAP1/ABCB10	Environmental Information Processing
Proteasome	3/413	45/7914	0.41941	0.814624	0.687697	3	PSMA2/PSMB9/PSMC1	Genetic Information Processing
Viral protein interaction with cytokine and cytokine receptor	6/413	100/7914	0.423522	0.81737	0.690016	6	CXCL10/IL6ST/IL10RA/TNFRSF1B/CXCL11/CCR5	Environmental Information Processing
Melanogenesis	6/413	101/7914	0.432932	0.830243	0.700883	6	TCF7L2/CREBBP/EP300/PLCB2/FZD5/MAPK1	Organismal Systems
Peroxisome	5/413	83/7914	0.437615	0.832435	0.702733	5	SOD2/ACSL5/HSD17B4/NUDT7/CAT	Cellular Processes
Chagas disease (American trypanosomiasis)	6/413	102/7914	0.442317	0.832435	0.702733	6	CALR/ACE/PLCB2/MYD88/TLR6/MAPK1	Human Diseases
Amoebiasis	6/413	102/7914	0.442317	0.832435	0.702733	6	SERPINB9/VCL/SERPINB6/CTSG/ARG2/PLCB2	Human Diseases
Valine, leucine and isoleucine degradation	3/413	48/7914	0.461271	0.861552	0.727313	3	HADHB/HADHA/DLD	Metabolism
Shigellosis	4/413	67/7914	0.465885	0.861552	0.727313	4	WASF2/VCL/SRC/MAPK1	Human Diseases
Citrate cycle (TCA cycle)	2/413	30/7914	0.469162	0.861552	0.727313	2	OGDHL/DLD	Metabolism
Glyoxylate and dicarboxylate metabolism	2/413	30/7914	0.469162	0.861552	0.727313	2	DLD/CAT	Metabolism
Necroptosis	9/413	162/7914	0.472835	0.861716	0.727452	9	EIF2AK2/IRF9/STAT1/H2AFV/PPIA/STAT2/JAK1/VDAC3/STAT3	Cellular Processes
Ovarian steroidogenesis	3/413	49/7914	0.474939	0.861716	0.727452	3	STAR/LDLR/INSR	Organismal Systems
Galactose metabolism	2/413	31/7914	0.486467	0.866303	0.731324	2	G6PC/UGP2	Metabolism
Mucin type O-glycan biosynthesis	2/413	31/7914	0.486467	0.866303	0.731324	2	GALNT11/ST3GAL1	Metabolism
Antifolate resistance	2/413	31/7914	0.486467	0.866303	0.731324	2	MTHFR/FOLR2	Human Diseases
Adipocytokine signaling pathway	4/413	69/7914	0.488903	0.866303	0.731324	4	ACSL5/TNFRSF1B/G6PC/STAT3	Organismal Systems
RNA transport	9/413	165/7914	0.49512	0.872218	0.736317	9	EIF4A1/NCBP2/EIF3B/POP5/POP7/FXR1/EIF3A/EIF2S2/THOC1	Genetic Information Processing
Amyotrophic lateral sclerosis (ALS)	3/413	51/7914	0.501781	0.878842	0.74191	3	TNFRSF1B/CYCS/CAT	Human Diseases
Natural killer cell mediated cytotoxicity	7/413	131/7914	0.530079	0.917917	0.774896	7	HLA-E/KIR2DL4/CD48/ICAM1/VAV1/NFATC2/MAPK1	Organismal Systems
Platinum drug resistance	4/413	73/7914	0.533646	0.917917	0.774896	4	CDKN2A/CYCS/MGST1/MAPK1	Human Diseases
Leukocyte transendothelial migration	6/413	112/7914	0.533776	0.917917	0.774896	6	PXN/VCL/PECAM1/SIPA1/ICAM1/VAV1	Organismal Systems
Propanoate metabolism	2/413	34/7914	0.536209	0.917917	0.774896	2	HADHA/DLD	Metabolism
Glycosphingolipid biosynthesis - globo and isoglobo series	1/413	15/7914	0.552772	0.919325	0.776085	1	ST3GAL1	Metabolism
Glycosphingolipid biosynthesis - ganglio series	1/413	15/7914	0.552772	0.919325	0.776085	1	ST3GAL1	Metabolism
Biosynthesis of amino acids	4/413	75/7914	0.555278	0.919325	0.776085	4	GPT2/ASNS/ARG2/NAGS	Metabolism
Glioma	4/413	75/7914	0.555278	0.919325	0.776085	4	CAMK1D/CDKN2A/EGF/MAPK1	Human Diseases
Protein digestion and absorption	5/413	95/7914	0.557595	0.919325	0.776085	5	PGA3/ELN/SLC8A3/PGA4/PRSS1	Organismal Systems
Serotonergic synapse	6/413	115/7914	0.560013	0.919325	0.776085	6	ITPR1/GNGT2/PTGS1/PLCB2/ITPR3/MAPK1	Organismal Systems
Starch and sucrose metabolism	2/413	36/7914	0.567485	0.919325	0.776085	2	G6PC/UGP2	Metabolism
Apoptosis	7/413	136/7914	0.570385	0.919325	0.776085	7	MAP3K14/CASP10/ITPR1/ATF4/CYCS/ITPR3/MAPK1	Cellular Processes
Thiamine metabolism	1/413	16/7914	0.576155	0.919325	0.776085	1	AK2	Metabolism
Arrhythmogenic right ventricular cardiomyopathy (ARVC)	4/413	77/7914	0.576364	0.919325	0.776085	4	TCF7L2/ITGA9/ITGB6/SLC8A3	Human Diseases
Glycerophospholipid metabolism	5/413	97/7914	0.576378	0.919325	0.776085	5	CDS2/AGPAT3/PCYT1A/PLD1/CRLS1	Metabolism
Autophagy - animal	7/413	137/7914	0.578254	0.919325	0.776085	7	DAPK1/RAB39B/ITPR1/BNIP3/ATG10/RHEB/MAPK1	Cellular Processes
Insulin signaling pathway	7/413	137/7914	0.578254	0.919325	0.776085	7	CBL/FOXO1/G6PC/PHKG2/RHEB/INSR/MAPK1	Organismal Systems
Aldosterone-regulated sodium reabsorption	2/413	37/7914	0.582543	0.919325	0.776085	2	INSR/MAPK1	Organismal Systems
Thyroid cancer	2/413	37/7914	0.582543	0.919325	0.776085	2	TCF7L2/MAPK1	Human Diseases
Endometrial cancer	3/413	58/7914	0.589721	0.924952	0.780835	3	TCF7L2/EGF/MAPK1	Human Diseases
RNA degradation	4/413	79/7914	0.596874	0.924952	0.780835	4	PATL1/LSM5/WDR61/EXOSC1	Genetic Information Processing
Primary bile acid biosynthesis	1/413	17/7914	0.598319	0.924952	0.780835	1	HSD17B4	Metabolism
Selenocompound metabolism	1/413	17/7914	0.598319	0.924952	0.780835	1	PAPSS2	Metabolism
AMPK signaling pathway	6/413	120/7914	0.602132	0.926121	0.781822	6	CCNA1/SCD/FOXO1/G6PC/RHEB/INSR	Environmental Information Processing
Salmonella infection	4/413	80/7914	0.606905	0.92664	0.78226	4	WASF2/MYD88/DYNC1H1/MAPK1	Human Diseases
Pathogenic Escherichia coli infection	10/413	201/7914	0.608585	0.92664	0.78226	10	WASF2/LYN/TAB2/WIPF1/LPAR4/F2R/CYTH4/MYD88/CYCS/MAPK1	Human Diseases
Fatty acid biosynthesis	1/413	18/7914	0.619326	0.92958	0.784742	1	ACSL5	Metabolism
Pancreatic secretion	5/413	102/7914	0.621422	0.92958	0.784742	5	ITPR1/SLC9A1/PRSS1/PLCB2/ITPR3	Organismal Systems
Lysine degradation	3/413	61/7914	0.624219	0.92958	0.784742	3	AADAT/HADHA/DLD	Metabolism
Ferroptosis	2/413	40/7914	0.625381	0.92958	0.784742	2	ACSL5/VDAC3	Cellular Processes
Lysosome	6/413	123/7914	0.626331	0.92958	0.784742	6	NPC1/CTSG/CLTCL1/AP3S1/LIPA/GALNS	Cellular Processes
Metabolic pathways	73/413	1439/7914	0.628924	0.92958	0.784742	73	CMPK2/GPT2/CDS2/NDUFS5/ST6GAL1/LAP3/SGMS1/ASNS/ALG5/OGDHL/INPP4B/COX7C/COX7A2L/UQCRQ/NDUFV2/AADAT/ADPGK/SCD/ACSL5/NIT2/ITPKB/UCK2/CANT1/COX6C/BDH1/NDUFS4/AGPAT3/PCBD2/HADHB/ST3GAL3/UQCRFS1/PCYT1A/GGCT/HAL/INPP5F/PLD1/HPGDS/HSD17B4/G6PC/FUT4/HPSE/EXTL2/COX7B/NDUFB2/ARG2/NME2/ADI1/HADHA/NDUFA4/PTGS1/NDUFC2/POMT2/PLCB2/NDUFA5/PAPSS2/GALNT11/NAGS/DLD/AK2/ST3GAL1/ITPKA/GALNS/ELOVL7/LTC4S/NDUFA2/MTHFR/…	Metabolism
T cell receptor signaling pathway	5/413	104/7914	0.638623	0.931196	0.786106	5	MAP3K14/PTPRC/VAV1/NFATC2/MAPK1	Organismal Systems
Steroid biosynthesis	1/413	19/7914	0.639237	0.931196	0.786106	1	LIPA	Metabolism
Pantothenate and CoA biosynthesis	1/413	19/7914	0.639237	0.931196	0.786106	1	VNN1	Metabolism
Arachidonic acid metabolism	3/413	63/7914	0.64609	0.934286	0.788714	3	HPGDS/PTGS1/LTC4S	Metabolism
ErbB signaling pathway	4/413	85/7914	0.654716	0.934286	0.788714	4	SRC/CBL/EGF/MAPK1	Environmental Information Processing
Oocyte meiosis	6/413	127/7914	0.657243	0.934286	0.788714	6	ITPR1/REC8/SLK/ANAPC7/ITPR3/MAPK1	Cellular Processes
One carbon pool by folate	1/413	20/7914	0.658109	0.934286	0.788714	1	MTHFR	Metabolism
Insulin secretion	4/413	86/7914	0.663797	0.934286	0.788714	4	KCNMB1/ATF4/PLCB2/ITPR3	Organismal Systems
Colorectal cancer	4/413	86/7914	0.663797	0.934286	0.788714	4	TCF7L2/CYCS/EGF/MAPK1	Human Diseases
Relaxin signaling pathway	6/413	129/7914	0.672094	0.934286	0.788714	6	ARRB1/SRC/GNGT2/ATF4/PLCB2/MAPK1	Organismal Systems
Ras signaling pathway	11/413	232/7914	0.672963	0.934286	0.788714	11	KSR1/REL/GNGT2/PLD1/ANGPT1/RASAL2/RASA3/SYNGAP1/INSR/EGF/MAPK1	Environmental Information Processing
Vasopressin-regulated water reabsorption	2/413	44/7914	0.677095	0.934286	0.788714	2	AQP4/DYNC1H1	Organismal Systems
Basal transcription factors	2/413	45/7914	0.689081	0.934286	0.788714	2	TAF9/CDK7	Genetic Information Processing
Glycolysis / Gluconeogenesis	3/413	68/7914	0.696759	0.934286	0.788714	3	ADPGK/G6PC/DLD	Metabolism
Fc epsilon RI signaling pathway	3/413	68/7914	0.696759	0.934286	0.788714	3	LYN/VAV1/MAPK1	Organismal Systems
Hypertrophic cardiomyopathy (HCM)	4/413	90/7914	0.698481	0.934286	0.788714	4	ITGA9/ITGB6/SLC8A3/ACE	Human Diseases
Type II diabetes mellitus	2/413	46/7914	0.700698	0.934286	0.788714	2	INSR/MAPK1	Human Diseases
Renal cell carcinoma	3/413	69/7914	0.706207	0.934286	0.788714	3	CREBBP/EP300/MAPK1	Human Diseases
mRNA surveillance pathway	4/413	91/7914	0.706739	0.934286	0.788714	4	CPSF4/PABPN1/NCBP2/ETF1	Genetic Information Processing
Proximal tubule bicarbonate reclamation	1/413	23/7914	0.709018	0.934286	0.788714	1	SLC25A10	Organismal Systems
Ether lipid metabolism	2/413	47/7914	0.711954	0.934286	0.788714	2	GDPD1/PLD1	Metabolism
Sphingolipid metabolism	2/413	47/7914	0.711954	0.934286	0.788714	2	SGMS1/SGPP1	Metabolism
Carbohydrate digestion and absorption	2/413	47/7914	0.711954	0.934286	0.788714	2	G6PC/PLCB2	Organismal Systems
Epithelial cell signaling in Helicobacter pylori infection	3/413	70/7914	0.715429	0.934286	0.788714	3	MAP3K14/LYN/SRC	Human Diseases
IL-17 signaling pathway	4/413	93/7914	0.722762	0.934286	0.788714	4	CXCL10/TAB2/HSP90B1/MAPK1	Organismal Systems
Glycosaminoglycan biosynthesis - heparan sulfate / heparin	1/413	24/7914	0.724248	0.934286	0.788714	1	EXTL2	Metabolism
p53 signaling pathway	3/413	72/7914	0.733199	0.934286	0.788714	3	CDKN2A/CYCS/SHISA5	Cellular Processes
Bile secretion	3/413	72/7914	0.733199	0.934286	0.788714	3	AQP4/SLC9A1/LDLR	Organismal Systems
Melanoma	3/413	72/7914	0.733199	0.934286	0.788714	3	CDKN2A/EGF/MAPK1	Human Diseases
N-Glycan biosynthesis	2/413	49/7914	0.733402	0.934286	0.788714	2	ST6GAL1/ALG5	Metabolism
Cocaine addiction	2/413	49/7914	0.733402	0.934286	0.788714	2	RGS9/ATF4	Human Diseases
Axon guidance	8/413	181/7914	0.735525	0.934286	0.788714	8	EPHB2/SRC/ABLIM1/ROBO3/PLXNB2/NFATC2/PLXNA1/MAPK1	Organismal Systems
Wnt signaling pathway	7/413	160/7914	0.737122	0.934286	0.788714	7	TCF7L2/CREBBP/EP300/PLCB2/FZD5/LRP6/NFATC2	Environmental Information Processing
Fluid shear stress and atherosclerosis	6/413	139/7914	0.740029	0.934286	0.788714	6	MEF2C/SRC/PECAM1/ICAM1/HSP90B1/MGST1	Human Diseases
Arginine and proline metabolism	2/413	50/7914	0.743609	0.934286	0.788714	2	LAP3/ARG2	Metabolism
Vibrio cholerae infection	2/413	50/7914	0.743609	0.934286	0.788714	2	SEC61G/PDIA4	Human Diseases
Signaling pathways regulating pluripotency of stem cells	6/413	140/7914	0.746235	0.934286	0.788714	6	IL6ST/JAK1/INHBA/FZD5/STAT3/MAPK1	Cellular Processes
Sphingolipid signaling pathway	5/413	119/7914	0.751515	0.934286	0.788714	5	SGMS1/PLD1/PLCB2/SGPP1/MAPK1	Environmental Information Processing
Folate biosynthesis	1/413	26/7914	0.752362	0.934286	0.788714	1	PCBD2	Metabolism
Progesterone-mediated oocyte maturation	4/413	98/7914	0.75996	0.939796	0.793366	4	CCNA1/STK10/ANAPC7/MAPK1	Organismal Systems
Collecting duct acid secretion	1/413	27/7914	0.765328	0.939796	0.793366	1	SLC12A7	Organismal Systems
Chronic myeloid leukemia	3/413	76/7914	0.766105	0.939796	0.793366	3	CBL/CDKN2A/MAPK1	Human Diseases
Phototransduction	1/413	28/7914	0.777617	0.948995	0.801132	1	RGS9	Organismal Systems
Fanconi anemia pathway	2/413	54/7914	0.781147	0.948995	0.801132	2	PMS2/RPA3	Genetic Information Processing
Drug metabolism - other enzymes	3/413	79/7914	0.78856	0.948995	0.801132	3	UCK2/NME2/MGST1	Metabolism
Complement and coagulation cascades	3/413	79/7914	0.78856	0.948995	0.801132	3	F3/F2R/CFD	Organismal Systems
Hippo signaling pathway - multiple species	1/413	29/7914	0.789263	0.948995	0.801132	1	LATS1	Environmental Information Processing
Adrenergic signaling in cardiomyocytes	6/413	149/7914	0.797309	0.95488	0.8061	6	SLC9A1/ADRB2/SLC8A3/ATF4/PLCB2/MAPK1	Organismal Systems
Circadian rhythm	1/413	31/7914	0.810762	0.95632	0.807315	1	RORC	Organismal Systems
Mineral absorption	2/413	58/7914	0.813784	0.95632	0.807315	2	SLC8A3/MT1F	Organismal Systems
mTOR signaling pathway	6/413	153/7914	0.817316	0.95632	0.807315	6	FNIP2/FZD5/RHEB/LRP6/INSR/MAPK1	Environmental Information Processing
Autophagy - other	1/413	32/7914	0.820677	0.95632	0.807315	1	ATG10	Cellular Processes
Apoptosis - multiple species	1/413	32/7914	0.820677	0.95632	0.807315	1	CYCS	Cellular Processes
Dopaminergic synapse	5/413	131/7914	0.821214	0.95632	0.807315	5	ITPR1/GNGT2/ATF4/PLCB2/ITPR3	Organismal Systems
Insulin resistance	4/413	108/7914	0.822612	0.95632	0.807315	4	FOXO1/G6PC/STAT3/INSR	Human Diseases
Steroid hormone biosynthesis	2/413	60/7914	0.828417	0.95632	0.807315	2	DHRS11/SRD5A1	Metabolism
beta-Alanine metabolism	1/413	33/7914	0.830073	0.95632	0.807315	1	HADHA	Metabolism
Base excision repair	1/413	33/7914	0.830073	0.95632	0.807315	1	POLE3	Genetic Information Processing
PI3K-Akt signaling pathway	15/413	354/7914	0.834266	0.95751	0.80832	15	ITGA9/ITGB6/LPAR4/JAK1/GNGT2/F2R/ATF4/G6PC/ANGPT1/RHEB/HSP90B1/INSR/EGF/MAPK1/CHAD	Environmental Information Processing
Pentose and glucuronate interconversions	1/413	34/7914	0.838978	0.959284	0.809818	1	UGP2	Metabolism
ECM-receptor interaction	3/413	88/7914	0.845408	0.959574	0.810062	3	ITGA9/ITGB6/CHAD	Environmental Information Processing
Basal cell carcinoma	2/413	63/7914	0.848432	0.959574	0.810062	2	TCF7L2/FZD5	Human Diseases
GABAergic synapse	3/413	89/7914	0.850827	0.959574	0.810062	3	SLC38A1/SRC/GNGT2	Organismal Systems
MAPK signaling pathway	12/413	295/7914	0.851899	0.959574	0.810062	12	MEF2C/ARRB1/MAP3K14/TAB2/ATF4/ANGPT1/DUSP7/NFKB2/MYD88/INSR/EGF/MAPK1	Environmental Information Processing
Neuroactive ligand-receptor interaction	14/413	340/7914	0.856344	0.960397	0.810757	14	CHRNB1/LPAR4/F2RL1/F2R/CHRNA6/PTGIR/ADRB2/CTSG/NMB/PRSS1/PTGER4/TBXA2R/P2RX6/P2RY13	Environmental Information Processing
Nicotinate and nicotinamide metabolism	1/413	37/7914	0.862995	0.960397	0.810757	1	SIRT3	Metabolism
Various types of N-glycan biosynthesis	1/413	38/7914	0.870178	0.960397	0.810757	1	ST3GAL3	Metabolism
Pyruvate metabolism	1/413	39/7914	0.876986	0.960397	0.810757	1	DLD	Metabolism
Hepatocellular carcinoma	6/413	168/7914	0.878786	0.960397	0.810757	6	TCF7L2/CDKN2A/FZD5/LRP6/MGST1/MAPK1	Human Diseases
Central carbon metabolism in cancer	2/413	69/7914	0.882224	0.960397	0.810757	2	SIRT3/MAPK1	Human Diseases
Glycine, serine and threonine metabolism	1/413	40/7914	0.883437	0.960397	0.810757	1	DLD	Metabolism
Nicotine addiction	1/413	40/7914	0.883437	0.960397	0.810757	1	CHRNA6	Human Diseases
cAMP signaling pathway	8/413	216/7914	0.8835	0.960397	0.810757	8	CREBBP/F2R/SLC9A1/ADRB2/EP300/PLD1/VAV1/MAPK1	Environmental Information Processing
Dilated cardiomyopathy (DCM)	3/413	96/7914	0.884326	0.960397	0.810757	3	ITGA9/ITGB6/SLC8A3	Human Diseases
Gastric cancer	5/413	149/7914	0.895389	0.966557	0.815958	5	TCF7L2/FZD5/LRP6/EGF/MAPK1	Human Diseases
Drug metabolism - cytochrome P450	2/413	72/7914	0.896378	0.966557	0.815958	2	HPGDS/MGST1	Metabolism
Hippo signaling pathway	5/413	154/7914	0.910576	0.967754	0.816968	5	TCF7L2/LATS1/AMOT/DLG3/FZD5	Environmental Information Processing
Metabolism of xenobiotics by cytochrome P450	2/413	76/7914	0.912799	0.967754	0.816968	2	HPGDS/MGST1	Metabolism
PPAR signaling pathway	2/413	76/7914	0.912799	0.967754	0.816968	2	SCD/ACSL5	Organismal Systems
Pertussis	2/413	76/7914	0.912799	0.967754	0.816968	2	MYD88/MAPK1	Human Diseases
Purine metabolism	4/413	130/7914	0.913909	0.967754	0.816968	4	CANT1/NME2/PAPSS2/AK2	Metabolism
Synaptic vesicle cycle	2/413	78/7914	0.920064	0.967754	0.816968	2	CLTCL1/STXBP1	Organismal Systems
Alcoholism	6/413	184/7914	0.924236	0.967754	0.816968	6	H2AFV/HDAC7/GNGT2/ATF4/HIST1H3E/MAPK1	Human Diseases
Amino sugar and nucleotide sugar metabolism	1/413	48/7914	0.924267	0.967754	0.816968	1	UGP2	Metabolism
Cysteine and methionine metabolism	1/413	49/7914	0.928243	0.967754	0.816968	1	ADI1	Metabolism
Hedgehog signaling pathway	1/413	50/7914	0.932011	0.967754	0.816968	1	ARRB1	Environmental Information Processing
Chemical carcinogenesis	2/413	82/7914	0.932921	0.967754	0.816968	2	HPGDS/MGST1	Human Diseases
Taste transduction	2/413	83/7914	0.935815	0.967754	0.816968	2	PLCB2/ITPR3	Organismal Systems
Morphine addiction	2/413	91/7914	0.955062	0.984299	0.830935	2	ARRB1/GNGT2	Human Diseases
Glycerolipid metabolism	1/413	61/7914	0.962455	0.988555	0.834528	1	AGPAT3	Metabolism
Aminoacyl-tRNA biosynthesis	1/413	66/7914	0.971345	0.992501	0.837859	1	HARS	Genetic Information Processing
Amphetamine addiction	1/413	68/7914	0.974281	0.992501	0.837859	1	ATF4	Human Diseases
Ribosome biogenesis in eukaryotes	2/413	105/7914	0.976245	0.992501	0.837859	2	POP5/POP7	Genetic Information Processing
Tight junction	4/413	169/7914	0.979399	0.992501	0.837859	4	SRC/AMOT/DLG3/MICALL2	Cellular Processes
Neurotrophin signaling pathway	2/413	119/7914	0.987622	0.996412	0.841161	2	ATF4/MAPK1	Organismal Systems
Small cell lung cancer	1/413	92/7914	0.992989	0.996412	0.841161	1	CYCS	Human Diseases
MicroRNAs in cancer	8/413	310/7914	0.993124	0.996412	0.841161	8	NOTCH1/CREBBP/CDKN2A/NOTCH2/EP300/STAT3/MAPK1/TRIM71	Human Diseases
Olfactory transduction	4/413	448/7914	1	1	0.84419	4	ARRB1/NCALD/SLC8A3/PRKG2	Organismal Systems
