# Supplementary material for: Pan-cancer multi-omics profiling of OAS3 reveals its immunological and prognostic associations across human cancers
Source: PeerJ. 2026 Feb 12;14:e20805. doi: 10.7717/peerj.20805 (PMC12906706; doi:10.7717/peerj.20805)
Supplement: Supplemental Information 1 [file peerj-14-20805-s001.zip › Figure 8/GO.xlsx]

## Sheet: Sheet1
Description	gene ratio	BgRatio	pvalue	p.adjust	qvalue	Count	gene ID	other
mitotic cell cycle process	153/960	816/17910	2.01219e-44	1.34837e-40	1.13064e-40	153	ANLN/BLM/BRCA1/BUB1B/BUB1/CDC27/CDC6/CDCA5/CENPE/CEP55/CLSPN/DTL/E2F7/E2F8/ESPL1/FOXM1/INCENP/IQGAP3/KIF11/KIF20B/KIF23/KIF4A/KPNB1/MCM4/MKI67/NCAPD2/NCAPH/NEDD1/PLK4/PML/PRC1/PSMB9/RAB35/RACGAP1/RFWD3/RRM2/SMC2/SPAG5/STIL/TACC3/TPX2/BRCA2/CENPF/KIF14/NCAPG/CCNE1/GTSE1/ECT2/DLGAP5/MELK/HMMR/CDCA8/PLK1/MCM10/KIF2C/TTK/MCM6/OPTN/ATAD5/ID4/MASTL/MCM2/KNTC1/PSMD12/ZWINT/NUSAP1/CDK2/CCNA2/NDC80/KIF18A…	BP
mitotic cell cycle	164/960	934/17910	8.12578e-44	2.42005e-40	2.02927e-40	164	ANLN/BLM/BRCA1/BUB1B/BUB1/CDC27/CDC6/CDCA5/CENPE/CEP55/CLIP1/CLSPN/DTL/E2F7/E2F8/ESPL1/FOXM1/INCENP/IQGAP3/KIF11/KIF15/KIF18B/KIF20B/KIF23/KIF4A/KPNB1/MCM4/MKI67/NCAPD2/NCAPH/NEDD1/PLK4/PML/PRC1/PSMB9/RAB35/RACGAP1/RFWD3/RRM2/SMC2/SPAG5/STIL/TACC3/TPX2/BRCA2/CENPF/KIF14/NCAPG/CCNE1/GTSE1/ECT2/DLGAP5/MELK/HMMR/CDCA8/PLK1/MCM10/KIF2C/TTK/MCM6/OPTN/ATAD5/ID4/MASTL/MCM2/KNTC1/PSMD12/ZWINT/NUSAP1/CDK2…	BP
cell cycle	234/960	1716/17910	1.08344e-43	2.42005e-40	2.02927e-40	234	ANLN/BLM/BRCA1/BRIP1/BUB1B/BUB1/CDC27/CDC6/CDCA2/CDCA5/CDK12/CENPE/CEP55/CLIP1/CLSPN/DTL/E2F7/E2F8/ESPL1/FANCI/FOXM1/HELLS/HERC5/INCENP/IQGAP3/KIF11/KIF15/KIF18B/KIF20B/KIF23/KIF4A/KPNB1/MCM4/MKI67/MX2/NCAPD2/NCAPH/NEDD1/PLK4/PML/PRC1/PSMB9/RAB35/RACGAP1/RBL1/RFWD3/RNF167/RRM2/SMC2/SPAG5/STIL/TACC3/TOP2A/TPX2/BRCA2/PRR11/UHRF1/CENPF/KIF14/ASPM/RAD54L/NCAPG/CCNE1/GTSE1/ECT2/DLGAP5/MELK/NCAPG2/HMMR…	BP
cell cycle process	184/960	1280/17910	8.58249e-37	1.43778e-33	1.20561e-33	184	ANLN/BLM/BRCA1/BRIP1/BUB1B/BUB1/CDC27/CDC6/CDCA5/CENPE/CEP55/CLSPN/DTL/E2F7/E2F8/ESPL1/FOXM1/INCENP/IQGAP3/KIF11/KIF20B/KIF23/KIF4A/KPNB1/MCM4/MKI67/NCAPD2/NCAPH/NEDD1/PLK4/PML/PRC1/PSMB9/RAB35/RACGAP1/RFWD3/RRM2/SMC2/SPAG5/STIL/TACC3/TOP2A/TPX2/BRCA2/CENPF/KIF14/ASPM/NCAPG/CCNE1/GTSE1/ECT2/DLGAP5/MELK/HMMR/CDCA8/PLK1/MCM10/ACTR2/KIF2C/TTK/MCM6/OPTN/ATAD5/ID4/MASTL/MCM2/KNTC1/PSMD12/ZWINT/NUSAP1/…	BP
cell division	109/960	575/17910	6.3211e-32	8.47153e-29	7.10358e-29	109	ANLN/BLM/BRIP1/BUB1B/BUB1/CDC6/CDCA2/CDCA5/CENPE/CEP55/E2F7/E2F8/ESPL1/HELLS/INCENP/KIF11/KIF18B/KIF20B/KIF23/KIF4A/NCAPD2/NCAPH/NEDD1/PRC1/RAB35/RACGAP1/RBL1/SMC2/SPAG5/TACC3/TOP2A/TPX2/BRCA2/CENPF/KIF14/ASPM/NCAPG/CCNE1/ECT2/NCAPG2/CDCA8/PLK1/ACTR2/KIF2C/MASTL/KNTC1/ZWINT/NUSAP1/CDK2/CCNA2/TIMELESS/NDC80/KIFC1/CDC25A/ERCC6L/CDC7/KIF4B/CKAP5/PRPF40A/KIF20A/SKA1/SMC1A/CCNB2/SKA3/PMF1/SPC24/TUBA1B…	BP
cytosol	428/1000	4909/18675	2.16547e-31	1.78218e-28	1.44744e-28	428	ARHGAP11A/ASCC3/BLM/BUB1B/BUB1/CDC27/CDC6/CDCA2/CDCA5/CENPE/CENPI/CKAP2L/CLIP1/DDX58/DDX60/DIAPH1/DIAPH3/DTL/DTX3L/E2F8/EFTUD2/EIF2AK2/ESPL1/FANCI/GABARAP/GBP1/HERC5/HERC6/IFI16/IFI35/IFIH1/IFIT1/IFIT2/IFIT3/INCENP/IQGAP3/IRF9/ISG15/KIF11/KIF15/KIF18B/KIF23/KIF4A/KPNA2/KPNB1/LAP3/MOV10/MX1/MX2/NCAPD2/NCAPH/NEDD1/NLRC5/NMI/OAS1/OAS2/OAS3/OASL/PARP14/PARP9/PATL1/PLK4/PLSCR1/PML/PRC1/PSMB9/RAB35/RAB…	CC
mitotic cell cycle phase transition	103/960	565/17910	1.01994e-28	1.1391e-25	9.55166e-26	103	ANLN/BLM/BRCA1/BUB1B/CDC27/CDC6/CDCA5/CENPE/CLSPN/DTL/E2F7/E2F8/ESPL1/FOXM1/IQGAP3/MCM4/NEDD1/PLK4/PML/PSMB9/RFWD3/RRM2/TACC3/TPX2/CENPF/KIF14/CCNE1/GTSE1/DLGAP5/MELK/HMMR/PLK1/MCM10/TTK/MCM6/OPTN/ATAD5/ID4/MASTL/MCM2/KNTC1/PSMD12/CDK2/CCNA2/NDC80/CDC25A/CDC7/CKAP5/PSMD11/CCNB2/CDC20/CDT1/MCM5/TYMS/SLFN11/POLE/PSME3/CDC25C/PSMD2/CDK1/PKMYT1/MCM8/ANAPC16/PPP1R12A/PRIM1/NBN/PSMB8/FBXO5/YWHAG/CEP152…	BP
cell cycle phase transition	106/960	609/17910	8.46498e-28	8.1034e-25	6.79489e-25	106	ANLN/BLM/BRCA1/BUB1B/CDC27/CDC6/CDCA5/CENPE/CLSPN/DTL/E2F7/E2F8/ESPL1/FOXM1/IQGAP3/MCM4/NEDD1/PLK4/PML/PSMB9/RFWD3/RRM2/TACC3/TPX2/CENPF/KIF14/CCNE1/GTSE1/DLGAP5/MELK/HMMR/PLK1/MCM10/TTK/MCM6/OPTN/ATAD5/ID4/MASTL/MCM2/KNTC1/PSMD12/CDK2/CCNA2/TIMELESS/NDC80/CDC25A/CDC7/CKAP5/CHEK1/PSMD11/CCNB2/CDC20/CDT1/MCM5/TYMS/SLFN11/POLE/PSME3/CDC25C/PSMD2/CDK1/PKMYT1/MCM8/ANAPC16/PPP1R12A/PRIM1/NBN/PSMB8/FBX…	BP
response to virus	74/960	323/17910	3.32992e-27	2.74442e-24	2.30126e-24	74	ADAR/DDX58/DDX60/DTX3L/EIF2AK2/GBP1/HERC5/IFI16/IFI27/IFI44/IFI6/IFIH1/IFIT1/IFIT2/IFIT3/IRF9/ISG15/MX1/MX2/NLRC5/OAS1/OAS2/OAS3/OASL/PARP9/PLSCR1/PML/RSAD2/RTP4/SAMHD1/STAT1/STAT2/ZC3HAV1/IFI44L/CXCL10/IFIT5/IL27/MICB/DHX58/CCL8/IRF1/TPT1/APOBEC3A/BIRC3/SLFN11/TRIM56/IL2RA/FOXP3/TBK1/BST2/TRAF3/PENK/TNFAIP3/TRIM25/FOSL1/TRIM34/BAD/APOBEC3D/TICAM1/TRIM15/UNC13D/IRF7/HMGA1/CCL4/CXCL9/AIM2/TRIM6/LI…	BP
chromosome segregation	68/960	275/17910	3.68598e-27	2.74442e-24	2.30126e-24	68	BRCA1/BRIP1/BUB1B/BUB1/CDC27/CDC6/CDCA2/CDCA5/CENPE/ESPL1/INCENP/KIF23/KIF4A/KPNB1/MKI67/NCAPD2/NCAPH/PRC1/RACGAP1/SMC2/SPAG5/TACC3/TOP2A/CENPF/KIF14/NCAPG/ECT2/DLGAP5/CDCA8/PLK1/ACTR2/KIF2C/TTK/ZWINT/NUSAP1/NDC80/KIF18A/KIFC1/KIF4B/SKA1/SMC1A/SKA3/PMF1/CDC20/CDT1/FANCD2/HJURP/NCAPD3/FEN1/FBXO5/NUP62/MAD2L1/NAA50/SPC25/NEK2/BIRC5/GEN1/CCNB1/SMC6/TTL/CENPN/TRIP13/ACTR3/CENPW/TLK2/FAM83D/SMC3/LATS1	BP
defense response to virus	62/960	231/17910	5.82456e-27	3.90304e-24	3.27279e-24	62	ADAR/DDX58/DDX60/DTX3L/EIF2AK2/GBP1/HERC5/IFI16/IFI27/IFI6/IFIH1/IFIT1/IRF9/ISG15/MX1/MX2/NLRC5/OAS1/OAS2/OAS3/OASL/PARP9/PLSCR1/PML/RSAD2/RTP4/SAMHD1/STAT1/STAT2/ZC3HAV1/IFI44L/CXCL10/IFIT5/IL27/MICB/DHX58/IRF1/APOBEC3A/BIRC3/SLFN11/TRIM56/IL2RA/TBK1/BST2/TRAF3/TNFAIP3/TRIM25/TRIM34/APOBEC3D/TICAM1/TRIM15/UNC13D/IRF7/CXCL9/AIM2/TRIM6/LILRB1/IL12RB1/IFNG/GBP3/DDX21/POLR3H	BP
regulation of cell cycle	148/960	1149/17910	2.73155e-24	1.66401e-21	1.39531e-21	148	ANLN/BLM/BRCA1/BRIP1/BUB1B/BUB1/CDC27/CDC6/CDCA5/CDK12/CENPE/CLSPN/DTL/E2F7/E2F8/ESPL1/FOXM1/HERC5/INCENP/KIF11/KIF20B/KIF23/MKI67/MX2/NEDD1/PLK4/PML/PRC1/PSMB9/RACGAP1/RFWD3/RNF167/RRM2/SPAG5/STIL/TACC3/TPX2/BRCA2/PRR11/CENPF/KIF14/ASPM/CCNE1/GTSE1/ECT2/DLGAP5/HMMR/PLK1/TTK/ATAD5/MASTL/KNTC1/PSMD12/ZWINT/NUSAP1/CDK2/NDC80/CDC25A/CDC7/TRIM21/CKAP5/IRF1/CHEK1/PSMD11/PRPF40A/KIF20A/SMC1A/CCNB2/BARD…	BP
innate immune response	126/960	893/17910	3.51279e-24	1.9616e-21	1.64485e-21	126	ADAR/APOL1/DDX58/DDX60/DTX3L/EIF2AK2/GBP1/HERC5/IFI16/IFI27/IFI35/IFI6/IFIH1/IFIT1/IFIT2/IFIT3/IRF9/ISG15/MX1/MX2/NLRC5/NMI/OAS1/OAS2/OAS3/OASL/PARP14/PARP9/PLSCR1/PML/PSMB9/RSAD2/SAMHD1/SP100/STAT1/STAT2/TRIM14/USP18/XAF1/ZC3HAV1/IFIT5/IL27/ACTR2/DHX58/OPTN/PSMD12/PAK2/RIPK2/MUC16/GBP4/KIR2DL4/PTAFR/MYD88/WDFY1/GBP5/GBP2/TRIM21/IRF1/ELF4/CASP8/PSMD11/APOBEC3A/MEFV/BIRC3/PSME3/RAET1E/PSMD2/TRIM56…	BP
condensed chromosome	54/1000	199/18675	7.06565e-24	2.90751e-21	2.36141e-21	54	BLM/BRCA1/BUB1B/BUB1/CDCA5/CENPE/INCENP/MKI67/NCAPD2/NCAPH/SMC2/SPAG5/TOP2A/BRCA2/CENPF/NCAPG/NCAPG2/PLK1/KIF2C/KNTC1/ZWINT/CDK2/RIF1/NDC80/TOPBP1/ERCC6L/CKAP5/CHEK1/SKA1/SMC1A/SKA3/PMF1/SPC24/CDT1/NUP107/HJURP/NCAPD3/ANAPC16/RAD51/CENPK/MAD2L1/CENPA/SPC25/NEK2/BIRC5/CCNB1/SMC6/SETMAR/CENPN/ZWILCH/SUV39H1/BAZ1B/CENPW/SMC3	CC
mitotic nuclear division	59/960	237/17910	7.25687e-24	3.74064e-21	3.13661e-21	59	ANLN/BUB1B/CDC27/CDC6/CDCA5/CENPE/ESPL1/INCENP/KIF11/KIF20B/KIF23/KIF4A/KPNB1/MKI67/NCAPD2/NCAPH/PRC1/RACGAP1/SMC2/SPAG5/TACC3/TPX2/CENPF/KIF14/NCAPG/DLGAP5/CDCA8/PLK1/KIF2C/TTK/KNTC1/ZWINT/NUSAP1/NDC80/KIF18A/KIFC1/KIF4B/CHEK1/SMC1A/CDC20/CDT1/CDC25C/NCAPD3/PKMYT1/FBXO5/KIF2A/NUP62/MAD2L1/NAA50/MYBL2/NEK2/GEN1/CCNB1/AURKA/TRIP13/UBE2C/MTBP/SMC3/SPHK1	BP
viral process	119/960	822/17910	8.18329e-24	3.91687e-21	3.28439e-21	119	ADAR/BUB1/DDX58/EIF2AK2/IFI16/IFI27/IFIH1/IFIT1/ISG15/KPNA2/KPNB1/MX1/OAS1/OAS3/OASL/PLSCR1/PML/PSMB9/RBL1/RSAD2/SP100/SP110/STAT1/STAT2/TAP1/TAP2/TOP2A/TRIM14/VRK2/ZC3HAV1/IFIT5/GRB2/MICB/DHX58/CCL8/PAK2/CCNA2/SLC25A4/TRIM21/CASP8/APOBEC3A/NUP205/LARP1/BICD1/INPP5K/RPS9/NUP107/TYMS/CDC25C/DENR/CDK1/ATF7IP/RPL34/RPL10A/RPL15/RPL13/CCR5/PSMB8/RPL13A/ITGA5/TBK1/SP1/RPS11/EIF4G1/NUP62/IL2RB/CENPA/BS…	BP
chromosomal region	70/1000	337/18675	4.02677e-23	1.10468e-20	8.97192e-21	70	BLM/BUB1B/BUB1/CDCA5/CENPE/CENPI/CLIP1/HELLS/INCENP/MCM4/PML/SP100/SPAG5/ZNFX1/BRCA2/CENPF/NCAPG/CDCA8/PLK1/KIF2C/TTK/MCM6/MCM2/KNTC1/ZWINT/CDK2/RIF1/NDC80/KIF18A/DNMT1/ERCC6L/CKAP5/CHEK1/SKA1/SMC1A/SKA3/ESCO2/PMF1/SPC24/CDT1/NUP107/MCM5/HJURP/NCAPD3/CDK1/FEN1/ANAPC16/PPP1R12A/DCLRE1B/NBN/RAD51/CENPK/MAD2L1/CENPA/SPC25/NEK2/BIRC5/CCNB1/SMC6/SMCHD1/PRKDC/CENPN/ZWILCH/SUV39H1/EZH2/BAZ1B/CENPW/MTBP/…	CC
sister chromatid segregation	47/960	157/17910	6.29815e-23	2.81359e-20	2.35926e-20	47	BUB1B/BUB1/CDC27/CDC6/CDCA5/CENPE/ESPL1/INCENP/KIF23/KIF4A/KPNB1/NCAPD2/NCAPH/PRC1/RACGAP1/SMC2/SPAG5/TACC3/CENPF/KIF14/NCAPG/DLGAP5/CDCA8/PLK1/KIF2C/TTK/ZWINT/NUSAP1/NDC80/KIF18A/KIFC1/KIF4B/SMC1A/CDC20/CDT1/NCAPD3/FEN1/FBXO5/NUP62/MAD2L1/NAA50/NEK2/GEN1/CCNB1/TRIP13/SMC3/LATS1	BP
response to stress	333/960	3822/17910	7.12197e-23	2.98277e-20	2.50112e-20	333	ADAR/APOL1/APOL2/ASCC3/BATF2/BLM/BRCA1/BRIP1/CD109/CDCA5/CLSPN/DDX58/DDX60/DTL/DTX3L/E2F7/E2F8/EIF2AK2/FANCI/FOXM1/GBP1/HERC5/IFI16/IFI27/IFI35/IFI6/IFIH1/IFIT1/IFIT2/IFIT3/IRF9/ISG15/MX1/MX2/NLRC5/NMI/OAS1/OAS2/OAS3/OASL/PARP14/PARP9/PLSCR1/PML/POLQ/PSMB9/RBL1/RFWD3/RPAIN/RSAD2/RTP4/SAMHD1/SIGLEC1/SP100/STAT1/STAT2/TAP1/TOP2A/TRIM14/TRIP12/UBE2L6/USP18/VRK2/XAF1/ZC3HAV1/ZSWIM7/IFI44L/BRCA2/UHRF1…	BP
mitotic sister chromatid segregation	43/960	132/17910	1.04766e-22	4.12961e-20	3.46278e-20	43	BUB1B/CDC27/CDC6/CDCA5/CENPE/ESPL1/INCENP/KIF23/KIF4A/KPNB1/NCAPD2/NCAPH/PRC1/RACGAP1/SMC2/SPAG5/TACC3/CENPF/KIF14/NCAPG/DLGAP5/CDCA8/PLK1/KIF2C/TTK/ZWINT/NUSAP1/NDC80/KIF18A/KIFC1/KIF4B/SMC1A/CDC20/CDT1/NCAPD3/FBXO5/NUP62/MAD2L1/NAA50/NEK2/GEN1/CCNB1/TRIP13	BP
DNA replication	60/960	259/17910	1.63792e-22	6.0976e-20	5.11298e-20	60	BLM/BRCA1/BRIP1/CDC6/CLSPN/DTL/E2F7/E2F8/MCM4/RFWD3/RPAIN/RRM2/SAMHD1/BRCA2/CCNE1/EXO1/CHAF1A/MCM10/MCM6/ATAD5/MCM2/CDK2/CCNA2/TIMELESS/CHAF1B/TOPBP1/CDC7/CHEK1/SMC1A/ESCO2/BARD1/HELB/CDT1/MCM5/SLFN11/POLE/CDK1/FEN1/MCM8/GINS3/RRM1/PRIM1/NBN/RAD51/FBXO5/GEN1/CDC45/POLA1/RFC5/SETMAR/DONSON/DBF4B/HMGA1/CCDC88A/CST3/POLA2/MCM3/SUPT16H/SMC3/GINS4	BP
nucleoplasm	307/1000	3427/18675	1.66465e-22	3.42502e-20	2.78172e-20	307	ADAR/ANLN/ASCC3/BLM/BRCA1/BRIP1/BUB1/CDC27/CDC6/CDCA2/CDCA5/CDK12/CENPE/CENPI/CLSPN/DTL/DTX3L/E2F7/E2F8/EFTUD2/ETV7/FANCI/FOXM1/IFI16/INCENP/IRF9/ISG15/KIF18B/KIF20B/KIF23/KIF4A/KPNA2/KPNB1/LAP3/LMNB1/MCM4/MED11/MKI67/NCAPD2/NMI/OAS2/OAS3/OASL/PARP9/PATL1/PML/POLQ/PSMB9/RACGAP1/RANGRF/RBL1/RFFL/RFWD3/RPAIN/SAMHD1/SART3/SMC2/SMYD3/SP100/STAT1/STAT2/TAP2/TOP2A/TPX2/TRIP12/UBE2L6/UBE2Z/WDHD1/ZNF367/…	CC
regulation of cell cycle process	111/960	764/17910	2.33097e-22	8.22098e-20	6.89348e-20	111	ANLN/BLM/BRCA1/BUB1B/BUB1/CDC27/CDC6/CDCA5/CENPE/CLSPN/DTL/E2F7/E2F8/ESPL1/FOXM1/INCENP/KIF11/KIF20B/KIF23/MKI67/NEDD1/PLK4/PML/PRC1/PSMB9/RACGAP1/RFWD3/RRM2/SPAG5/STIL/TACC3/TPX2/BRCA2/CENPF/KIF14/CCNE1/GTSE1/ECT2/DLGAP5/HMMR/PLK1/TTK/ATAD5/KNTC1/PSMD12/NUSAP1/CDK2/NDC80/CDC7/CKAP5/CHEK1/PSMD11/PRPF40A/KIF20A/SMC1A/CDC20/CDT1/SLFN11/PSME3/RNF4/CDC25C/PSMD2/CDK1/SUZ12/FEN1/PKMYT1/ANAPC16/CCNF/MED…	BP
DNA metabolic process	127/960	963/17910	1.001e-21	3.35385e-19	2.81229e-19	127	ASCC3/BLM/BRCA1/BRIP1/CDC6/CDCA5/CLSPN/DTL/DTX3L/E2F7/E2F8/FANCI/FOXM1/HELLS/ISG15/KPNA2/KPNB1/MCM4/PARP9/PML/POLQ/RFWD3/RPAIN/RRM2/SAMHD1/SP100/TK1/TOP2A/TRIP12/UBE2L6/ZSWIM7/BRCA2/UHRF1/CENPF/RAD54L/CCNE1/EXO1/CHAF1A/MCM10/ACTR2/MCM6/NUDT16L1/ATAD5/RECQL/MCM2/BAZ2A/CDK2/RIF1/CCNA2/TIMELESS/XRCC2/CHAF1B/TOPBP1/DNMT1/CDC7/CHEK1/FANCA/APOBEC3A/SMC1A/RAD51AP1/ESCO2/BARD1/HELB/CDT1/MCM5/TYMS/SLFN11/…	BP
nuclear chromosome segregation	54/960	220/17910	1.24828e-21	3.94969e-19	3.31191e-19	54	BRIP1/BUB1B/BUB1/CDC27/CDC6/CDCA5/CENPE/ESPL1/INCENP/KIF23/KIF4A/KPNB1/NCAPD2/NCAPH/PRC1/RACGAP1/SMC2/SPAG5/TACC3/CENPF/KIF14/NCAPG/ECT2/DLGAP5/CDCA8/PLK1/ACTR2/KIF2C/TTK/ZWINT/NUSAP1/NDC80/KIF18A/KIFC1/KIF4B/SMC1A/CDC20/CDT1/FANCD2/NCAPD3/FEN1/FBXO5/NUP62/MAD2L1/NAA50/NEK2/GEN1/CCNB1/TTL/TRIP13/ACTR3/FAM83D/SMC3/LATS1	BP
nuclear division	70/960	357/17910	1.29781e-21	3.94969e-19	3.31191e-19	70	ANLN/BRIP1/BUB1B/CDC27/CDC6/CDCA5/CENPE/ESPL1/INCENP/KIF11/KIF20B/KIF23/KIF4A/KPNB1/MKI67/NCAPD2/NCAPH/PRC1/RACGAP1/SMC2/SPAG5/TACC3/TOP2A/TPX2/BRCA2/CENPF/KIF14/ASPM/NCAPG/DLGAP5/CDCA8/PLK1/ACTR2/KIF2C/TTK/MASTL/KNTC1/ZWINT/NUSAP1/NDC80/KIF18A/KIFC1/KIF4B/CHEK1/FANCA/SMC1A/CDC20/CDT1/FANCD2/CDC25C/NCAPD3/PKMYT1/FBXO5/KIF2A/WNT4/NUP62/MAD2L1/NAA50/MYBL2/NEK2/GEN1/CCNB1/AURKA/UBB/TRIP13/ACTR3/UBE2…	BP
symbiont process	120/960	884/17910	1.35566e-21	3.94969e-19	3.31191e-19	120	ADAR/BUB1/DDX58/EIF2AK2/IFI16/IFI27/IFIH1/IFIT1/ISG15/KPNA2/KPNB1/MX1/OAS1/OAS3/OASL/PLSCR1/PML/PSMB9/RBL1/RSAD2/SP100/SP110/STAT1/STAT2/TAP1/TAP2/TOP2A/TRIM14/VRK2/ZC3HAV1/IFIT5/GRB2/MICB/DHX58/CCL8/PAK2/CCNA2/SLC25A4/TRIM21/CASP8/APOBEC3A/NUP205/LARP1/BICD1/INPP5K/RPS9/NUP107/TYMS/CDC25C/DENR/CDK1/ATF7IP/RPL34/RPL10A/RPL15/RPL13/CCR5/PSMB8/RPL13A/ITGA5/TBK1/SP1/RPS11/EIF4G1/NUP62/IL2RB/CENPA/BS…	BP
organelle fission	74/960	395/17910	1.47305e-21	4.11289e-19	3.44876e-19	74	ANLN/BRIP1/BUB1B/CDC27/CDC6/CDCA5/CENPE/ESPL1/INCENP/KIF11/KIF20B/KIF23/KIF4A/KPNB1/MKI67/NCAPD2/NCAPH/PRC1/RACGAP1/SMC2/SPAG5/STAT2/TACC3/TOP2A/TPX2/BRCA2/CENPF/KIF14/ASPM/NCAPG/DLGAP5/CDCA8/PLK1/ACTR2/KIF2C/TTK/MASTL/KNTC1/ZWINT/NUSAP1/NDC80/KIF18A/KIFC1/KIF4B/CHEK1/FANCA/SMC1A/CDC20/CDT1/FANCD2/CDC25C/NCAPD3/PKMYT1/FBXO5/KIF2A/MYO19/WNT4/NUP62/MAD2L1/NAA50/MYBL2/NEK2/GEN1/CCNB1/AURKA/OPA1/UBB/…	BP
chromosome, centromeric region	49/1000	185/18675	2.79304e-21	4.59734e-19	3.73385e-19	49	BUB1B/BUB1/CDCA5/CENPE/CENPI/CLIP1/HELLS/INCENP/SPAG5/ZNFX1/CENPF/NCAPG/CDCA8/PLK1/KIF2C/TTK/KNTC1/ZWINT/NDC80/KIF18A/DNMT1/ERCC6L/CKAP5/SKA1/SMC1A/SKA3/ESCO2/PMF1/SPC24/CDT1/NUP107/HJURP/NCAPD3/ANAPC16/PPP1R12A/CENPK/MAD2L1/CENPA/SPC25/NEK2/BIRC5/CCNB1/CENPN/ZWILCH/SUV39H1/BAZ1B/CENPW/MTBP/SMC3	CC
interspecies interaction between organisms	123/960	928/17910	3.10936e-21	8.33433e-19	6.98853e-19	123	ADAR/APOL1/BUB1/DDX58/EIF2AK2/IFI16/IFI27/IFIH1/IFIT1/ISG15/KPNA2/KPNB1/MX1/OAS1/OAS3/OASL/PLSCR1/PML/PSMB9/RBL1/RSAD2/SP100/SP110/STAT1/STAT2/TAP1/TAP2/TOP2A/TRIM14/VRK2/ZC3HAV1/IFIT5/GRB2/MICB/DHX58/CCL8/PAK2/CCNA2/SLC25A4/TRIM21/CASP8/APOBEC3A/NUP205/LARP1/BICD1/INPP5K/RPS9/NUP107/TYMS/CDC25C/DENR/CDK1/ATF7IP/RPL34/RPL10A/RPL15/RPL13/CCR5/PSMB8/RPL13A/ITGA5/TBK1/SP1/RPS11/EIF4G1/NUP62/IL2RB/CE…	BP
regulation of mitotic cell cycle	95/960	622/17910	9.4925e-21	2.44651e-18	2.05146e-18	95	ANLN/BLM/BRCA1/BUB1B/BUB1/CDC27/CDC6/CDCA5/CENPE/CLSPN/DTL/E2F7/E2F8/ESPL1/INCENP/KIF11/KIF20B/MKI67/NEDD1/PLK4/PML/PSMB9/RFWD3/TACC3/TPX2/BRCA2/CENPF/KIF14/CCNE1/GTSE1/DLGAP5/HMMR/PLK1/TTK/ATAD5/KNTC1/PSMD12/ZWINT/NUSAP1/CDK2/NDC80/CDC7/CKAP5/CHEK1/PSMD11/SMC1A/CDC20/CDT1/SLFN11/PSME3/CDC25C/PSMD2/CDK1/PKMYT1/ANAPC16/DCLRE1B/NBN/PSMB8/FBXO5/PTPN11/YWHAG/CEP152/CEP135/EIF4G1/NUP62/MAD2L1/TAOK1/AN…	BP
response to type I interferon	35/960	95/17910	9.93716e-21	2.46626e-18	2.06801e-18	35	ADAR/IFI27/IFI35/IFI6/IFIT1/IFIT2/IFIT3/IRF9/ISG15/MX1/MX2/NLRC5/OAS1/OAS2/OAS3/OASL/RSAD2/SAMHD1/SP100/STAT1/STAT2/USP18/XAF1/MYD88/GBP2/IRF1/TRIM56/PSMB8/PTPN11/TBK1/HLA-B/BST2/IRF7/TRIM6/HLA-F	BP
chromosome	126/1000	982/18675	1.68715e-20	2.31421e-18	1.87954e-18	126	BLM/BRCA1/BUB1B/BUB1/CDCA2/CDCA5/CENPE/CENPI/CLIP1/DTL/HELLS/INCENP/KIF4A/MCM4/MKI67/NCAPD2/NCAPH/PARP9/PLK4/PML/POLQ/RFWD3/SAMHD1/SMC2/SP100/SPAG5/STAT1/TOP2A/ZNFX1/BRCA2/UHRF1/CENPF/NCAPG/WDR76/NCAPG2/CDCA8/PLK1/CHAF1A/ACTR2/KIF2C/TTK/MCM6/ATAD5/MCM2/KNTC1/ZWINT/NUSAP1/BAZ2A/CDK2/RIF1/TIMELESS/NDC80/KIF18A/XRCC2/CHAF1B/TOPBP1/DNMT1/TMPO/ERCC6L/ASF1B/CKAP5/IRF1/CHEK1/SKA1/SMC1A/SKA3/RAD51AP1/ESC…	CC
cellular response to type I interferon	34/960	91/17910	2.1058e-20	4.86585e-18	4.08013e-18	34	ADAR/IFI27/IFI35/IFI6/IFIT1/IFIT2/IFIT3/IRF9/ISG15/MX1/MX2/NLRC5/OAS1/OAS2/OAS3/OASL/RSAD2/SAMHD1/SP100/STAT1/STAT2/USP18/XAF1/MYD88/GBP2/IRF1/PSMB8/PTPN11/TBK1/HLA-B/BST2/IRF7/TRIM6/HLA-F	BP
type I interferon signaling pathway	34/960	91/17910	2.1058e-20	4.86585e-18	4.08013e-18	34	ADAR/IFI27/IFI35/IFI6/IFIT1/IFIT2/IFIT3/IRF9/ISG15/MX1/MX2/NLRC5/OAS1/OAS2/OAS3/OASL/RSAD2/SAMHD1/SP100/STAT1/STAT2/USP18/XAF1/MYD88/GBP2/IRF1/PSMB8/PTPN11/TBK1/HLA-B/BST2/IRF7/TRIM6/HLA-F	BP
cellular response to DNA damage stimulus	109/960	791/17910	3.73997e-20	8.35384e-18	7.00489e-18	109	ASCC3/BLM/BRCA1/BRIP1/CDCA5/CLSPN/DTL/DTX3L/E2F7/E2F8/FANCI/FOXM1/IFI16/ISG15/PARP9/PML/POLQ/RFWD3/RPAIN/SAMHD1/SP100/TOP2A/TRIP12/UBE2L6/ZSWIM7/BRCA2/UHRF1/RAD54L/WDR76/GTSE1/MOAP1/GRB2/PLK1/EXO1/FBXO45/CHAF1A/MCM10/ACTR2/NUDT16L1/ATAD5/MASTL/CDK2/RIF1/TIMELESS/XRCC2/CHAF1B/TOPBP1/CHEK1/FANCA/TPT1/SMC1A/RAD51AP1/ESCO2/SHISA5/BARD1/HELB/SLFN11/FANCD2/POLE/CDC25C/CDK1/FEN1/NTHL1/MCM8/ALKBH7/DCLRE1…	BP
chromosomal part	113/1000	855/18675	2.01762e-19	2.37215e-17	1.9266e-17	113	BLM/BRCA1/BUB1B/BUB1/CDCA5/CENPE/CENPI/CLIP1/HELLS/INCENP/MCM4/NCAPD2/NCAPH/PARP9/PML/RFWD3/SAMHD1/SMC2/SP100/SPAG5/STAT1/ZNFX1/BRCA2/UHRF1/CENPF/NCAPG/WDR76/NCAPG2/CDCA8/PLK1/CHAF1A/ACTR2/KIF2C/TTK/MCM6/ATAD5/MCM2/KNTC1/ZWINT/BAZ2A/CDK2/RIF1/TIMELESS/NDC80/KIF18A/XRCC2/CHAF1B/DNMT1/TMPO/ERCC6L/ASF1B/CKAP5/IRF1/CHEK1/SKA1/SMC1A/SKA3/RAD51AP1/ESCO2/PMF1/SPC24/HELB/CDT1/NUP107/MCM5/SLFN11/HJURP/POL…	CC
immune system process	272/960	3063/17910	3.74736e-19	8.10034e-17	6.79232e-17	272	ADAR/ANLN/APOL1/BATF2/CD109/CENPE/DDX58/DDX60/DIAPH1/DTX3L/EIF2AK2/GBP1/HELLS/HERC5/HERC6/IFI16/IFI27/IFI35/IFI6/IFIH1/IFIT1/IFIT2/IFIT3/IRF9/ISG15/KIF11/KIF15/KIF23/KIF4A/KPNB1/MOV10/MX1/MX2/MYO1E/NLRC5/NMI/OAS1/OAS2/OAS3/OASL/PARP14/PARP9/PLSCR1/PML/POLQ/PSMB9/RAB35/RAB4A/RACGAP1/RHOF/RSAD2/RTP4/SAMHD1/SECTM1/SP100/STAT1/STAT2/TAP1/TAP2/TOP2A/TRAPPC1/TRIM14/USP18/XAF1/ZC3HAV1/IFI44L/BRCA2/CD274…	BP
chromosome organization	132/960	1097/17910	4.86107e-19	1.01794e-16	8.53566e-17	132	ASCC3/BLM/BRCA1/BRIP1/BUB1B/BUB1/CDC27/CDC6/CDCA5/CENPE/CENPI/DTX3L/ESPL1/HELLS/INCENP/KIF23/KIF4A/KPNB1/MCM4/MKI67/NCAPD2/NCAPH/PML/PRC1/RACGAP1/RBL1/RFWD3/SART3/SMC2/SMYD3/SP100/SPAG5/TACC3/TOP2A/TRIP12/BRCA2/UHRF1/CENPF/KIF14/RAD54L/NCAPG/CCNE1/DLGAP5/NCAPG2/CDCA8/PLK1/EXO1/CHAF1A/KIF2C/TTK/MCM6/PRDM4/RECQL/MCM2/ZWINT/NUSAP1/BAZ2A/CDK2/RIF1/CCNA2/CENPO/NDC80/KIF18A/KIFC1/CHAF1B/DNMT1/ASF1B/KIF…	BP
DNA-dependent DNA replication	38/960	130/17910	2.18102e-18	4.4288e-16	3.71365e-16	38	BLM/CDC6/E2F7/E2F8/MCM4/RFWD3/RPAIN/SAMHD1/BRCA2/CCNE1/MCM6/ATAD5/MCM2/CDK2/CDC7/SMC1A/HELB/CDT1/MCM5/SLFN11/POLE/FEN1/GINS3/PRIM1/NBN/RAD51/FBXO5/GEN1/POLA1/RFC5/SETMAR/DONSON/DBF4B/HMGA1/POLA2/MCM3/SMC3/GINS4	BP
regulation of mitotic cell cycle phase transition	72/960	428/17910	2.85734e-18	5.63149e-16	4.72214e-16	72	ANLN/BLM/BRCA1/BUB1B/CDC27/CDC6/CDCA5/CENPE/CLSPN/DTL/E2F7/E2F8/ESPL1/NEDD1/PLK4/PML/PSMB9/RFWD3/TPX2/CENPF/KIF14/CCNE1/GTSE1/DLGAP5/HMMR/PLK1/TTK/ATAD5/KNTC1/PSMD12/CDK2/NDC80/CDC7/CKAP5/PSMD11/CDC20/CDT1/SLFN11/PSME3/CDC25C/PSMD2/CDK1/ANAPC16/NBN/PSMB8/FBXO5/YWHAG/CEP152/CEP135/EIF4G1/MAD2L1/TAOK1/ANAPC1/NEK2/GEN1/CCNB1/PSME2/AURKA/PRKDC/DONSON/DBF4B/TRIP13/UBD/CDK2AP2/EZH2/UBE2C/RPL26/PSMD1/MT…	BP
kinetochore	38/1000	131/18675	2.88291e-18	2.96579e-16	2.40875e-16	38	BUB1B/BUB1/CENPE/CENPI/CLIP1/INCENP/SPAG5/CENPF/PLK1/KIF2C/TTK/KNTC1/ZWINT/NDC80/KIF18A/ERCC6L/CKAP5/SKA1/SMC1A/SKA3/PMF1/SPC24/CDT1/NUP107/HJURP/ANAPC16/PPP1R12A/CENPK/MAD2L1/CENPA/SPC25/NEK2/BIRC5/CCNB1/CENPN/ZWILCH/CENPW/MTBP	CC
immune effector process	137/960	1197/17910	7.48041e-18	1.43218e-15	1.20092e-15	137	ADAR/DDX58/DDX60/DIAPH1/DTX3L/EIF2AK2/GBP1/HERC5/IFI16/IFI27/IFI6/IFIH1/IFIT1/IRF9/ISG15/KPNB1/MX1/MX2/NLRC5/OAS1/OAS2/OAS3/OASL/PARP9/PLSCR1/PML/RHOF/RSAD2/RTP4/SAMHD1/STAT1/STAT2/TRAPPC1/ZC3HAV1/IFI44L/CXCL10/IFIT5/IL27/GRB2/EXO1/MICB/ACTR2/DHX58/ATAD5/PSMD12/DNAJC13/RIPK2/RIF1/KIR2DL4/PTAFR/LILRB2/IRF1/PSMD11/APOBEC3A/BIRC3/FCGR3A/SLFN11/RAET1E/PSMD2/IL18R1/VAMP2/TRIM56/GZMB/NBN/SLC15A4/SLAMF8…	BP
response to cytokine	134/960	1167/17910	1.38735e-17	2.5824e-15	2.1654e-15	134	ADAR/BRCA1/DDX58/EIF2AK2/GBP1/IFI16/IFI27/IFI35/IFI6/IFIH1/IFIT1/IFIT2/IFIT3/IRF9/ISG15/LMNB1/MX1/MX2/NLRC5/NMI/OAS1/OAS2/OAS3/OASL/PARP14/PARP9/PLSCR1/PML/PSMB9/RFFL/RSAD2/SAMHD1/SP100/STAT1/STAT2/USP18/VRK2/XAF1/CD274/CXCL10/CXCL11/IL27/IL22RA1/GRB2/IL15RA/ACTR2/MCM2/PSMD12/PAK2/RIPK2/GBP4/RIF1/PTAFR/MYD88/BCAT2/GBP5/GBP2/TRIM21/IRF1/PMM1/CASP8/PSMD11/MEFV/IL12RB2/BIRC3/INPP5K/IL1R2/TUBA1B/TYMS…	BP
multi-organism process	229/960	2496/17910	1.69242e-17	3.06511e-15	2.57017e-15	229	ADAR/APOL1/APOL2/BATF2/BRIP1/BUB1/CMPK2/DDX58/DDX60/DTX3L/EIF2AK2/GBP1/HERC5/HERC6/IFI16/IFI27/IFI44/IFI6/IFIH1/IFIT1/IFIT2/IFIT3/IRF9/ISG15/KPNA2/KPNB1/MX1/MX2/NCAPH/NLRC5/OAS1/OAS2/OAS3/OASL/PARP9/PLSCR1/PML/PSMB9/RACGAP1/RBL1/RSAD2/RTP4/SAMHD1/SP100/SP110/STAT1/STAT2/TAP1/TAP2/TOP2A/TRIM14/VRK2/ZC3HAV1/IFI44L/BRCA2/ASPM/CXCL10/IFIT5/TDRD7/IL27/LHFPL2/IL22RA1/GRB2/PLK1/MICB/TTK/DHX58/OPTN/CCL8/…	BP
regulation of cell cycle phase transition	74/960	464/17910	2.05325e-17	3.62074e-15	3.03608e-15	74	ANLN/BLM/BRCA1/BUB1B/CDC27/CDC6/CDCA5/CENPE/CLSPN/DTL/E2F7/E2F8/ESPL1/NEDD1/PLK4/PML/PSMB9/RFWD3/TPX2/CENPF/KIF14/CCNE1/GTSE1/DLGAP5/HMMR/PLK1/TTK/ATAD5/KNTC1/PSMD12/CDK2/NDC80/CDC7/CKAP5/CHEK1/PSMD11/CDC20/CDT1/SLFN11/PSME3/CDC25C/PSMD2/CDK1/ANAPC16/NBN/PSMB8/FBXO5/YWHAG/CEP152/CEP135/EIF4G1/MAD2L1/TAOK1/ANAPC1/NEK2/GEN1/CCNB1/PSME2/AURKA/PRKDC/DONSON/DBF4B/TRIP13/UBD/CDK2AP2/EZH2/UBE2C/RPL26/PS…	BP
condensed chromosome kinetochore	32/1000	100/18675	5.53635e-17	5.06269e-15	4.1118e-15	32	BUB1B/BUB1/CENPE/INCENP/SPAG5/CENPF/PLK1/KIF2C/KNTC1/ZWINT/NDC80/ERCC6L/CKAP5/SKA1/SMC1A/SKA3/PMF1/SPC24/CDT1/NUP107/HJURP/ANAPC16/CENPK/MAD2L1/CENPA/SPC25/NEK2/BIRC5/CCNB1/CENPN/ZWILCH/CENPW	CC
cell cycle G2/M phase transition	52/960	257/17910	5.87337e-17	1.00917e-14	8.46209e-15	52	BLM/BRCA1/CLSPN/DTL/FOXM1/NEDD1/PLK4/PSMB9/TPX2/CENPF/KIF14/GTSE1/MELK/HMMR/PLK1/OPTN/ATAD5/MASTL/PSMD12/CDK2/CCNA2/CDC25A/CDC7/CKAP5/CHEK1/PSMD11/CCNB2/PSME3/CDC25C/PSMD2/CDK1/PKMYT1/PPP1R12A/NBN/PSMB8/FBXO5/YWHAG/CEP152/CEP135/TAOK1/NEK2/CCNB1/PSME2/FBXL15/AURKA/DONSON/DBF4B/BACH1/PSMD1/TUBB/CEP78/LATS1	BP
organelle organization	284/960	3372/17910	7.6823e-17	1.28698e-14	1.07916e-14	284	ANLN/ASCC3/BLM/BRCA1/BRIP1/BUB1B/BUB1/CDC27/CDC6/CDCA5/CENPE/CENPI/CLIP1/CORO1C/DIAPH1/DIAPH3/DTX3L/ESPL1/GABARAP/GALNT11/HELLS/IFI6/IFIT2/INCENP/KIF11/KIF18B/KIF20B/KIF23/KIF4A/KPNB1/MCM4/MKI67/NCAPD2/NCAPH/NEDD1/PATL1/PLK4/PML/PRC1/RACGAP1/RANGRF/RBL1/RFWD3/RHOF/SAMD9/SART3/SMC2/SMYD3/SP100/SPAG5/STAT2/STIL/TACC3/TAP1/TAP2/TOP2A/TPX2/TRAPPC1/TRIP12/BRCA2/UHRF1/CENPF/KIF14/ASPM/RAD54L/NCAPG/CCNE…	BP
ATP binding	159/963	1451/16967	1.39121e-16	1.08892e-13	9.66432e-14	159	ASCC3/BLM/BRIP1/BUB1B/BUB1/CDC6/CDK12/CENPE/CMPK2/DDX58/DDX60L/DDX60/EIF2AK2/HELLS/IFIH1/KIF11/KIF15/KIF18B/KIF20B/KIF23/KIF4A/MCM4/MKI67/MOV10/MYO1E/NLRC5/OAS1/OAS2/OAS3/OASL/PLK4/POLQ/SMC2/TAP1/TAP2/TK1/TOP2A/UBA6/UBE2Z/VRK2/KIF14/RAD54L/TTF2/MELK/KIF24/PLK1/ACTR2/KIF2C/TTK/MCM6/DHX58/ATAD5/MASTL/RECQL/MCM2/PAK2/RIPK2/CDK2/KIF18A/KIFC1/XRCC2/SLFN5/DHX37/ERCC6L/CDC7/KIF4B/CHEK1/PIP4K2A/ATAD2/KIF…	MF
condensed chromosome, centromeric region	33/1000	110/18675	1.59049e-16	1.30898e-14	1.06312e-14	33	BUB1B/BUB1/CENPE/INCENP/SPAG5/CENPF/NCAPG/PLK1/KIF2C/KNTC1/ZWINT/NDC80/ERCC6L/CKAP5/SKA1/SMC1A/SKA3/PMF1/SPC24/CDT1/NUP107/HJURP/ANAPC16/CENPK/MAD2L1/CENPA/SPC25/NEK2/BIRC5/CCNB1/CENPN/ZWILCH/CENPW	CC
purine ribonucleoside triphosphate binding	180/963	1732/16967	1.85664e-16	1.08892e-13	9.66432e-14	180	ASCC3/BLM/BRIP1/BUB1B/BUB1/CDC6/CDK12/CENPE/CMPK2/DDX58/DDX60L/DDX60/EFTUD2/EIF2AK2/GBP1/HELLS/IFIH1/KIF11/KIF15/KIF18B/KIF20B/KIF23/KIF4A/MCM4/MKI67/MOV10/MX1/MX2/MYO1E/NLRC5/OAS1/OAS2/OAS3/OASL/PLK4/POLQ/RAB35/RAB4A/SAMHD1/SMC2/TAP1/TAP2/TK1/TOP2A/UBA6/UBE2Z/VRK2/IFI44L/KIF14/RAD54L/TTF2/MELK/KIF24/PLK1/ACTR2/KIF2C/TTK/MCM6/DHX58/GNA13/ATAD5/MASTL/RECQL/MCM2/PAK2/RIPK2/CDK2/GBP4/KIF18A/KIFC1/XR…	MF
G2/M transition of mitotic cell cycle	49/960	238/17910	2.26517e-16	3.70217e-14	3.10436e-14	49	BLM/BRCA1/CLSPN/DTL/FOXM1/NEDD1/PLK4/PSMB9/TPX2/CENPF/KIF14/MELK/HMMR/PLK1/OPTN/MASTL/PSMD12/CDK2/CCNA2/CDC25A/CDC7/CKAP5/PSMD11/CCNB2/PSME3/CDC25C/PSMD2/CDK1/PKMYT1/PPP1R12A/NBN/PSMB8/FBXO5/YWHAG/CEP152/CEP135/TAOK1/NEK2/CCNB1/PSME2/FBXL15/AURKA/DONSON/DBF4B/BACH1/PSMD1/TUBB/CEP78/LATS1	BP
immune response	201/960	2148/17910	3.89602e-16	6.21601e-14	5.21227e-14	201	ADAR/APOL1/DDX58/DDX60/DIAPH1/DTX3L/EIF2AK2/GBP1/HERC5/IFI16/IFI27/IFI35/IFI6/IFIH1/IFIT1/IFIT2/IFIT3/IRF9/ISG15/KPNB1/MX1/MX2/NLRC5/NMI/OAS1/OAS2/OAS3/OASL/PARP14/PARP9/PLSCR1/PML/PSMB9/RHOF/RSAD2/SAMHD1/SECTM1/SP100/STAT1/STAT2/TAP1/TAP2/TRAPPC1/TRIM14/USP18/XAF1/ZC3HAV1/CD274/IFIT5/IL27/GRB2/EXO1/MICB/ACTR2/DHX58/OPTN/ATAD5/PSMD12/DNAJC13/PAK2/RIPK2/MUC16/GBP4/RIF1/KIR2DL4/PTAFR/MYD88/WDFY1/LI…	BP
cytokine-mediated signaling pathway	98/960	764/17910	4.48653e-16	6.99168e-14	5.86269e-14	98	ADAR/GBP1/IFI27/IFI35/IFI6/IFIT1/IFIT2/IFIT3/IRF9/ISG15/LMNB1/MX1/MX2/NLRC5/NMI/OAS1/OAS2/OAS3/OASL/PARP14/PARP9/PML/PSMB9/RFFL/RSAD2/SAMHD1/SP100/STAT1/STAT2/USP18/VRK2/XAF1/CXCL10/CXCL11/IL27/IL22RA1/GRB2/IL15RA/PSMD12/PAK2/RIPK2/PTAFR/MYD88/GBP2/TRIM21/IRF1/CASP8/PSMD11/IL12RB2/BIRC3/IL1R2/TNFRSF9/PSME3/PSMD2/IL18R1/MED1/CCR5/PSMB8/PTPN11/TNFSF13B/IL2RA/TBK1/IL2RB/CCR8/HLA-B/BST2/TRAF3/TNFAIP3…	BP
microtubule cytoskeleton	124/1000	1102/18675	1.31485e-15	9.83744e-14	7.98974e-14	124	BRCA1/BUB1B/CDC27/CDC6/CENPE/CEP55/CKAP2L/CLIP1/DIAPH1/DTL/ESPL1/GABARAP/INCENP/KIF11/KIF15/KIF18B/KIF20B/KIF23/KIF4A/NEDD1/NLRC5/PLK4/PRC1/RACGAP1/SHCBP1/SPAG5/STIL/TACC3/TAP1/TOP2A/TPX2/BRCA2/CENPF/KIF14/ASPM/GTSE1/ECT2/DLGAP5/KIF24/HMMR/CDCA8/PLK1/DCXR/KIF2C/TTK/MASTL/MCM2/KNTC1/CDK2/RIF1/NDC80/KIF18A/KIFC1/XRCC2/TOPBP1/CDC7/CKAP5/CHEK1/TPT1/MEFV/KIF20A/SKA1/SMC1A/CCNB2/GAS2L3/BICD1/SKA3/TUBA1…	CC
adenyl ribonucleotide binding	160/963	1502/16967	1.4477e-15	4.54299e-13	4.03196e-13	160	ASCC3/BLM/BRIP1/BUB1B/BUB1/CDC6/CDK12/CENPE/CMPK2/DDX58/DDX60L/DDX60/EIF2AK2/HELLS/IFIH1/KIF11/KIF15/KIF18B/KIF20B/KIF23/KIF4A/MCM4/MKI67/MOV10/MYO1E/NLRC5/OAS1/OAS2/OAS3/OASL/PLK4/POLQ/SMC2/TAP1/TAP2/TK1/TOP2A/UBA6/UBE2Z/VRK2/KIF14/RAD54L/TTF2/MELK/KIF24/PLK1/ACTR2/KIF2C/TTK/MCM6/DHX58/ATAD5/MASTL/RECQL/MCM2/PAK2/RIPK2/CDK2/KIF18A/KIFC1/XRCC2/SLFN5/DHX37/ERCC6L/CDC7/KIF4B/CHEK1/PIP4K2A/ATAD2/KIF…	MF
cellular response to stress	183/960	1914/17910	1.49108e-15	2.27084e-13	1.90415e-13	183	ASCC3/BLM/BRCA1/BRIP1/CDCA5/CLSPN/DTL/DTX3L/E2F7/E2F8/EIF2AK2/FANCI/FOXM1/IFI16/ISG15/PARP9/PML/POLQ/PSMB9/RBL1/RFWD3/RPAIN/SAMHD1/SP100/TOP2A/TRIP12/UBE2L6/VRK2/ZSWIM7/BRCA2/UHRF1/RAD54L/CXCL10/WDR76/GTSE1/ECT2/MELK/MOAP1/GRB2/PLK1/EXO1/FBXO45/CHAF1A/MCM10/ACTR2/NUDT16L1/OPTN/ATAD5/MASTL/PSMD12/RIPK2/CDK2/RIF1/KIR2DL4/CCNA2/TIMELESS/XRCC2/CHAF1B/TOPBP1/CHEK1/FANCA/PSMD11/TPT1/NUP205/SMC1A/NPEPPS…	BP
DNA repair	74/960	502/17910	1.62632e-15	2.42177e-13	2.03071e-13	74	ASCC3/BLM/BRCA1/BRIP1/CDCA5/CLSPN/DTL/DTX3L/FANCI/FOXM1/ISG15/PARP9/PML/POLQ/RFWD3/RPAIN/SAMHD1/TRIP12/UBE2L6/ZSWIM7/BRCA2/UHRF1/RAD54L/EXO1/CHAF1A/ACTR2/NUDT16L1/CDK2/RIF1/TIMELESS/XRCC2/CHAF1B/TOPBP1/CHEK1/FANCA/SMC1A/RAD51AP1/ESCO2/BARD1/HELB/FANCD2/POLE/CDK1/FEN1/NTHL1/MCM8/DCLRE1B/FANCB/NBN/RAD51/RNF168/EME1/TAOK1/TRIM25/KDM2A/PPP4R2/ZFYVE26/GEN1/SMC6/POLA1/RFC5/SETMAR/HUWE1/SMCHD1/PRKDC/MSH…	BP
defense response to other organism	72/960	481/17910	1.77124e-15	2.58023e-13	2.16359e-13	72	ADAR/BATF2/DDX58/DDX60/DTX3L/EIF2AK2/GBP1/HERC5/IFI16/IFI27/IFI6/IFIH1/IFIT1/IRF9/ISG15/MX1/MX2/NLRC5/OAS1/OAS2/OAS3/OASL/PARP9/PLSCR1/PML/RSAD2/RTP4/SAMHD1/STAT1/STAT2/ZC3HAV1/IFI44L/CXCL10/IFIT5/IL27/IL22RA1/MICB/DHX58/OPTN/RIPK2/MYD88/IRF1/APOBEC3A/BIRC3/SLFN11/TRIM56/TLR6/SLAMF8/IL2RA/TBK1/BST2/TRAF3/TNFAIP3/TRIM25/TRIM34/APOBEC3D/TICAM1/TRIM15/UNC13D/IRF7/P2RX7/CXCL9/AIM2/TRIM6/HAVCR2/LILRB1…	BP
nuclear part	367/1000	4801/18675	2.00328e-15	1.37392e-13	1.11586e-13	367	ADAR/ANLN/ARNTL2/ASCC3/BLM/BRCA1/BRIP1/BUB1B/BUB1/CDC27/CDC6/CDCA2/CDCA5/CDK12/CENPE/CENPI/CLIP1/CLSPN/DTL/DTX3L/E2F7/E2F8/EFTUD2/ETV7/FANCI/FOXM1/IFI16/IFI27/INCENP/IRF9/ISG15/KIF18B/KIF20B/KIF23/KIF4A/KPNA2/KPNB1/LAP3/LMNB1/LMNB2/MCM4/MED11/MKI67/MX1/MX2/NCAPD2/NMI/OAS2/OAS3/OASL/PARP9/PATL1/PLK4/PLSCR1/PML/POLQ/PSMB9/RACGAP1/RANGRF/RBL1/RFFL/RFWD3/RNF213/RPAIN/RSAD2/SAMHD1/SART3/SMC2/SMYD3/SP1…	CC
adenyl nucleotide binding	160/963	1509/16967	2.19807e-15	4.54299e-13	4.03196e-13	160	ASCC3/BLM/BRIP1/BUB1B/BUB1/CDC6/CDK12/CENPE/CMPK2/DDX58/DDX60L/DDX60/EIF2AK2/HELLS/IFIH1/KIF11/KIF15/KIF18B/KIF20B/KIF23/KIF4A/MCM4/MKI67/MOV10/MYO1E/NLRC5/OAS1/OAS2/OAS3/OASL/PLK4/POLQ/SMC2/TAP1/TAP2/TK1/TOP2A/UBA6/UBE2Z/VRK2/KIF14/RAD54L/TTF2/MELK/KIF24/PLK1/ACTR2/KIF2C/TTK/MCM6/DHX58/ATAD5/MASTL/RECQL/MCM2/PAK2/RIPK2/CDK2/KIF18A/KIFC1/XRCC2/SLFN5/DHX37/ERCC6L/CDC7/KIF4B/CHEK1/PIP4K2A/ATAD2/KIF…	MF
purine ribonucleotide binding	181/963	1790/16967	2.23825e-15	4.54299e-13	4.03196e-13	181	ASCC3/BLM/BRIP1/BUB1B/BUB1/CDC6/CDK12/CENPE/CMPK2/DDX58/DDX60L/DDX60/EFTUD2/EIF2AK2/GBP1/HELLS/IFIH1/KIF11/KIF15/KIF18B/KIF20B/KIF23/KIF4A/MCM4/MKI67/MOV10/MX1/MX2/MYO1E/NLRC5/OAS1/OAS2/OAS3/OASL/PLK4/POLQ/RAB35/RAB4A/SAMHD1/SMC2/TAP1/TAP2/TK1/TOP2A/UBA6/UBE2Z/VRK2/IFI44L/KIF14/RAD54L/TTF2/MELK/KIF24/PLK1/ACTR2/KIF2C/TTK/MCM6/DHX58/GNA13/ATAD5/MASTL/RECQL/MCM2/PAK2/RIPK2/CDK2/GBP4/KIF18A/KIFC1/XR…	MF
defense response	166/960	1681/17910	2.35805e-15	3.36197e-13	2.81909e-13	166	ADAR/APOL1/APOL2/BATF2/DDX58/DDX60/DTX3L/EIF2AK2/GBP1/HERC5/IFI16/IFI27/IFI35/IFI6/IFIH1/IFIT1/IFIT2/IFIT3/IRF9/ISG15/MX1/MX2/NLRC5/NMI/OAS1/OAS2/OAS3/OASL/PARP14/PARP9/PLSCR1/PML/PSMB9/RSAD2/RTP4/SAMHD1/SIGLEC1/SP100/STAT1/STAT2/TAP1/TRIM14/USP18/XAF1/ZC3HAV1/IFI44L/CXCL10/IFIT5/IL27/IL22RA1/MICB/ACTR2/DHX58/OPTN/PSMD12/PAK2/RIPK2/MUC16/GBP4/KIR2DL4/PTAFR/MYD88/WDFY1/LILRB2/GBP5/GBP2/TRIM21/IRF1…	BP
nucleotide binding	197/963	2012/16967	2.57627e-15	4.54299e-13	4.03196e-13	197	ASCC3/BLM/BRIP1/BUB1B/BUB1/CDC6/CDK12/CENPE/CMPK2/DDX58/DDX60L/DDX60/EFTUD2/EIF2AK2/GBP1/HELLS/IFIH1/KIF11/KIF15/KIF18B/KIF20B/KIF23/KIF4A/MCM4/MKI67/MOV10/MX1/MX2/MYO1E/NLRC5/OAS1/OAS2/OAS3/OASL/PLK4/POLQ/RAB35/RAB4A/SAMHD1/SMC2/TAP1/TAP2/TK1/TOP2A/UBA6/UBE2Z/VRK2/IFI44L/UHRF1/KIF14/RAD54L/TTF2/MELK/KIF24/PLK1/PPOX/ACTR2/KIF2C/TTK/MCM6/DHX58/GNA13/ATAD5/MASTL/RECQL/MCM2/PAK2/RIPK2/CDK2/GBP4/KIF1…	MF
nucleoside phosphate binding	197/963	2013/16967	2.71108e-15	4.54299e-13	4.03196e-13	197	ASCC3/BLM/BRIP1/BUB1B/BUB1/CDC6/CDK12/CENPE/CMPK2/DDX58/DDX60L/DDX60/EFTUD2/EIF2AK2/GBP1/HELLS/IFIH1/KIF11/KIF15/KIF18B/KIF20B/KIF23/KIF4A/MCM4/MKI67/MOV10/MX1/MX2/MYO1E/NLRC5/OAS1/OAS2/OAS3/OASL/PLK4/POLQ/RAB35/RAB4A/SAMHD1/SMC2/TAP1/TAP2/TK1/TOP2A/UBA6/UBE2Z/VRK2/IFI44L/UHRF1/KIF14/RAD54L/TTF2/MELK/KIF24/PLK1/PPOX/ACTR2/KIF2C/TTK/MCM6/DHX58/GNA13/ATAD5/MASTL/RECQL/MCM2/PAK2/RIPK2/CDK2/GBP4/KIF1…	MF
purine nucleotide binding	181/963	1798/16967	3.44857e-15	5.05646e-13	4.48768e-13	181	ASCC3/BLM/BRIP1/BUB1B/BUB1/CDC6/CDK12/CENPE/CMPK2/DDX58/DDX60L/DDX60/EFTUD2/EIF2AK2/GBP1/HELLS/IFIH1/KIF11/KIF15/KIF18B/KIF20B/KIF23/KIF4A/MCM4/MKI67/MOV10/MX1/MX2/MYO1E/NLRC5/OAS1/OAS2/OAS3/OASL/PLK4/POLQ/RAB35/RAB4A/SAMHD1/SMC2/TAP1/TAP2/TK1/TOP2A/UBA6/UBE2Z/VRK2/IFI44L/KIF14/RAD54L/TTF2/MELK/KIF24/PLK1/ACTR2/KIF2C/TTK/MCM6/DHX58/GNA13/ATAD5/MASTL/RECQL/MCM2/PAK2/RIPK2/CDK2/GBP4/KIF18A/KIFC1/XR…	MF
regulation of chromosome segregation	29/960	93/17910	3.53823e-15	4.93951e-13	4.1419e-13	29	BUB1B/BUB1/CDC27/CDC6/CDCA5/CENPE/ESPL1/MKI67/RACGAP1/SPAG5/TACC3/CENPF/ECT2/DLGAP5/PLK1/KIF2C/TTK/NDC80/CDC20/CDT1/FEN1/FBXO5/MAD2L1/NEK2/GEN1/CCNB1/SMC6/TTL/TRIP13	BP
ribonucleotide binding	181/963	1804/16967	4.75602e-15	6.19867e-13	5.5014e-13	181	ASCC3/BLM/BRIP1/BUB1B/BUB1/CDC6/CDK12/CENPE/CMPK2/DDX58/DDX60L/DDX60/EFTUD2/EIF2AK2/GBP1/HELLS/IFIH1/KIF11/KIF15/KIF18B/KIF20B/KIF23/KIF4A/MCM4/MKI67/MOV10/MX1/MX2/MYO1E/NLRC5/OAS1/OAS2/OAS3/OASL/PLK4/POLQ/RAB35/RAB4A/SAMHD1/SMC2/TAP1/TAP2/TK1/TOP2A/UBA6/UBE2Z/VRK2/IFI44L/KIF14/RAD54L/TTF2/MELK/KIF24/PLK1/ACTR2/KIF2C/TTK/MCM6/DHX58/GNA13/ATAD5/MASTL/RECQL/MCM2/PAK2/RIPK2/CDK2/GBP4/KIF18A/KIFC1/XR…	MF
cellular response to cytokine stimulus	121/960	1084/17910	5.32534e-15	7.28267e-13	6.10669e-13	121	ADAR/BRCA1/GBP1/IFI16/IFI27/IFI35/IFI6/IFIT1/IFIT2/IFIT3/IRF9/ISG15/LMNB1/MX1/MX2/NLRC5/NMI/OAS1/OAS2/OAS3/OASL/PARP14/PARP9/PML/PSMB9/RFFL/RSAD2/SAMHD1/SP100/STAT1/STAT2/USP18/VRK2/XAF1/CXCL10/CXCL11/IL27/IL22RA1/GRB2/IL15RA/ACTR2/MCM2/PSMD12/PAK2/RIPK2/GBP4/RIF1/PTAFR/MYD88/BCAT2/GBP5/GBP2/TRIM21/IRF1/PMM1/CASP8/PSMD11/IL12RB2/BIRC3/INPP5K/IL1R2/TUBA1B/TNFRSF9/PSME3/PSMD2/IL18R1/MED1/CCR5/PSMB8…	BP
microtubule cytoskeleton organization	69/960	460/17910	6.32393e-15	8.47533e-13	7.10676e-13	69	BRCA1/CENPE/CLIP1/ESPL1/GABARAP/KIF11/KIF18B/KIF23/KIF4A/KPNB1/PLK4/PRC1/RACGAP1/RANGRF/SPAG5/STIL/TACC3/TPX2/BRCA2/ASPM/KIF24/PLK1/KIF2C/TTK/NUSAP1/CDK2/NDC80/KIF18A/KIFC1/XRCC2/KIF4B/CKAP5/CHEK1/KIF20A/SKA1/SMC1A/GAS2L3/BICD1/SKA3/CDC20/RNF4/CDK1/PPP1R12A/CCNF/FBXO5/KIF2A/SASS6/CEP152/CEP135/NUP62/MAD2L1/CENPA/MYBL2/SPC25/WDR62/TAOK1/NEK2/CNP/GEN1/CCNB1/AURKA/TTL/CDK2AP2/SLK/SSX2IP/ROCK2/TUBB/S…	BP
regulation of multi-organism process	64/960	408/17910	7.37082e-15	9.68468e-13	8.12083e-13	64	ADAR/DDX58/DDX60/DTX3L/EIF2AK2/HERC5/IFI16/IFI27/IFIT1/ISG15/KPNA2/MX1/OAS1/OAS3/OASL/PARP9/PLSCR1/PML/RSAD2/STAT1/TOP2A/TRIM14/ZC3HAV1/IFIT5/IL27/LHFPL2/MICB/DHX58/OPTN/CCL8/RIPK2/PTAFR/TRIM21/APOBEC3A/LARP1/BIRC3/INPP5K/IL2RA/TBK1/SP1/BST2/TRAF3/TNFAIP3/TRIM25/TRIM13/TRIM10/BAD/AURKA/APOBEC3D/TRIM15/CHD1/CCNK/P2RX7/CCL4/AIM2/TRIM6/HAVCR2/TRIM59/LILRB1/IL12RB1/IFNG/SMC3/RRP1B/CCNT1	BP
mitotic cell cycle checkpoint	36/960	147/17910	8.09507e-15	1.04317e-12	8.74726e-13	36	BLM/BRCA1/BUB1B/BUB1/CLSPN/E2F7/E2F8/PML/RFWD3/CENPF/GTSE1/PLK1/TTK/KNTC1/ZWINT/CDK2/NDC80/CDC20/CDT1/CDC25C/CDK1/DCLRE1B/NBN/MAD2L1/TAOK1/GEN1/CCNB1/AURKA/SETMAR/PRKDC/RPS6/DONSON/TRIP13/CHFR/ZWILCH/RPL26	BP
cell cycle checkpoint	42/960	197/17910	8.94717e-15	1.13123e-12	9.4856e-13	42	BLM/BRCA1/BRIP1/BUB1B/BUB1/CDC6/CLSPN/DTL/E2F7/E2F8/PML/RFWD3/CENPF/GTSE1/PLK1/TTK/KNTC1/ZWINT/CDK2/NDC80/CHEK1/CDC20/CDT1/CDC25C/CDK1/DCLRE1B/NBN/PTPN11/MAD2L1/TAOK1/GEN1/CCNB1/CDC45/AURKA/SETMAR/PRKDC/RPS6/DONSON/TRIP13/CHFR/ZWILCH/RPL26	BP
regulation of mitotic nuclear division	36/960	150/17910	1.58948e-14	1.97242e-12	1.65392e-12	36	ANLN/BUB1B/CDC27/CDC6/CDCA5/CENPE/ESPL1/KIF11/KIF20B/MKI67/TACC3/CENPF/DLGAP5/PLK1/TTK/KNTC1/NUSAP1/NDC80/CHEK1/SMC1A/CDC20/CDT1/CDC25C/PKMYT1/FBXO5/NUP62/MAD2L1/NEK2/GEN1/CCNB1/AURKA/TRIP13/UBE2C/MTBP/SMC3/SPHK1	BP
negative regulation of viral process	29/960	99/17910	2.21871e-14	2.70319e-12	2.26669e-12	29	EIF2AK2/IFI16/IFIT1/ISG15/MX1/OAS1/OAS3/OASL/PLSCR1/PML/RSAD2/STAT1/TRIM14/ZC3HAV1/IFIT5/CCL8/TRIM21/APOBEC3A/INPP5K/BST2/TRIM25/TRIM13/TRIM10/APOBEC3D/TRIM15/CCNK/CCL4/TRIM6/TRIM59	BP
response to biotic stimulus	108/960	938/17910	2.36318e-14	2.8278e-12	2.37118e-12	108	ADAR/BATF2/CMPK2/DDX58/DDX60/DTX3L/EIF2AK2/GBP1/HERC5/HERC6/IFI16/IFI27/IFI44/IFI6/IFIH1/IFIT1/IFIT2/IFIT3/IRF9/ISG15/MX1/MX2/NLRC5/OAS1/OAS2/OAS3/OASL/PARP9/PLSCR1/PML/RSAD2/RTP4/SAMHD1/STAT1/STAT2/ZC3HAV1/IFI44L/CD274/CXCL10/IFIT5/IL27/IL22RA1/MICB/DHX58/OPTN/CCL8/RIPK2/PTAFR/MYD88/LILRB2/GBP5/IRF1/CASP8/TPT1/APOBEC3A/SMC1A/IL12RB2/BIRC3/SLFN11/TRIM56/CCR5/TLR6/SLAMF8/IL2RA/FOXP3/TBK1/EME1/BST2…	BP
response to other organism	105/960	903/17910	2.95602e-14	3.47514e-12	2.91398e-12	105	ADAR/BATF2/CMPK2/DDX58/DDX60/DTX3L/EIF2AK2/GBP1/HERC5/HERC6/IFI16/IFI27/IFI44/IFI6/IFIH1/IFIT1/IFIT2/IFIT3/IRF9/ISG15/MX1/MX2/NLRC5/OAS1/OAS2/OAS3/OASL/PARP9/PLSCR1/PML/RSAD2/RTP4/SAMHD1/STAT1/STAT2/ZC3HAV1/IFI44L/CXCL10/IFIT5/IL27/IL22RA1/MICB/DHX58/OPTN/CCL8/RIPK2/PTAFR/MYD88/LILRB2/GBP5/IRF1/CASP8/TPT1/APOBEC3A/IL12RB2/BIRC3/SLFN11/TRIM56/CCR5/TLR6/SLAMF8/IL2RA/FOXP3/TBK1/BST2/TRAF3/IDO1/PENK/…	BP
nuclear lumen	341/1000	4454/18675	3.40966e-14	2.15858e-12	1.75315e-12	341	ADAR/ANLN/ARNTL2/ASCC3/BLM/BRCA1/BRIP1/BUB1/CDC27/CDC6/CDCA2/CDCA5/CDK12/CENPE/CENPI/CLSPN/DTL/DTX3L/E2F7/E2F8/EFTUD2/ETV7/FANCI/FOXM1/IFI16/INCENP/IRF9/ISG15/KIF18B/KIF20B/KIF23/KIF4A/KPNA2/KPNB1/LAP3/LMNB1/LMNB2/MCM4/MED11/MKI67/NCAPD2/NMI/OAS2/OAS3/OASL/PARP9/PATL1/PLK4/PLSCR1/PML/POLQ/PSMB9/RACGAP1/RANGRF/RBL1/RFFL/RFWD3/RNF213/RPAIN/RSAD2/SAMHD1/SART3/SMC2/SMYD3/SP100/SPATS2L/STAT1/STAT2/TAP…	CC
response to external biotic stimulus	105/960	905/17910	3.4184e-14	3.94943e-12	3.31169e-12	105	ADAR/BATF2/CMPK2/DDX58/DDX60/DTX3L/EIF2AK2/GBP1/HERC5/HERC6/IFI16/IFI27/IFI44/IFI6/IFIH1/IFIT1/IFIT2/IFIT3/IRF9/ISG15/MX1/MX2/NLRC5/OAS1/OAS2/OAS3/OASL/PARP9/PLSCR1/PML/RSAD2/RTP4/SAMHD1/STAT1/STAT2/ZC3HAV1/IFI44L/CXCL10/IFIT5/IL27/IL22RA1/MICB/DHX58/OPTN/CCL8/RIPK2/PTAFR/MYD88/LILRB2/GBP5/IRF1/CASP8/TPT1/APOBEC3A/IL12RB2/BIRC3/SLFN11/TRIM56/CCR5/TLR6/SLAMF8/IL2RA/FOXP3/TBK1/BST2/TRAF3/IDO1/PENK/…	BP
drug binding	167/963	1658/16967	5.01497e-14	5.88256e-12	5.22085e-12	167	ASCC3/BLM/BRIP1/BUB1B/BUB1/CDC6/CDK12/CENPE/CMPK2/DDX58/DDX60L/DDX60/EIF2AK2/HELLS/IFIH1/KIF11/KIF15/KIF18B/KIF20B/KIF23/KIF4A/MCM4/MKI67/MOV10/MYO1E/NLRC5/OAS1/OAS2/OAS3/OASL/PLK4/POLQ/SMC2/TAP1/TAP2/TK1/TOP2A/UBA6/UBE2Z/VRK2/KIF14/RAD54L/TTF2/MELK/KIF24/PLK1/ACTR2/KIF2C/TTK/MCM6/DHX58/ATAD5/MASTL/RECQL/MCM2/PAK2/RIPK2/CDK2/KIF18A/KIFC1/XRCC2/SLFN5/DHX37/ERCC6L/CDC7/KIF4B/CHEK1/PIP4K2A/ATAD2/KIF…	MF
cellular macromolecule catabolic process	112/960	1003/17910	6.07792e-14	6.90308e-12	5.78839e-12	112	BUB1B/CDC27/DTL/DTX3L/IFI27/ISG15/KPNB1/MOV10/OAS2/PATL1/PML/PSMB9/RFFL/RNF213/TRIP12/UBA6/USP18/ZC3HAV1/UHRF1/KIF14/PLK1/FBXO45/PSMD12/CDK2/MYD88/CASP8/PSMD11/LARP1/RPS9/CDC20/SENP1/PSME3/RNF4/PSMD2/CDK1/FEN1/IGF2BP2/RPL34/RPL10A/ANAPC16/RPL15/CCNF/RPL13/PSMB8/FBXO5/RNF168/GABARAPL2/RPL13A/MTOR/RPS11/EIF4G1/MAD2L1/RPLP1/TNFAIP3/ANAPC1/TRIM25/CIRBP/CD2AP/KHSRP/TRIM13/XRN1/RPS20/SLFN13/CCNB1/POP1/…	BP
spindle	54/1000	326/18675	1.02759e-13	6.04075e-12	4.90615e-12	54	BUB1B/CDC27/CDC6/CENPE/CKAP2L/DIAPH1/INCENP/KIF11/KIF15/KIF18B/KIF20B/KIF23/KIF4A/PRC1/RACGAP1/SHCBP1/SPAG5/TACC3/TPX2/CENPF/KIF14/ASPM/ECT2/DLGAP5/PLK1/TTK/KNTC1/RIF1/KIF18A/TOPBP1/CDC7/CKAP5/TPT1/KIF20A/SKA1/SMC1A/SKA3/CDC20/YEATS2/CDK1/FBXO5/KIF2A/NUP62/MAD2L1/WDR62/NEK2/CCNB1/AURKA/JTB/NUBP2/FAM83D/SMC3/LATS1/POC1A	CC
negative regulation of viral life cycle	26/960	85/17910	1.58149e-13	1.76627e-11	1.48106e-11	26	EIF2AK2/IFI16/IFIT1/ISG15/MX1/OAS1/OAS3/OASL/PLSCR1/PML/RSAD2/ZC3HAV1/IFIT5/CCL8/TRIM21/APOBEC3A/INPP5K/BST2/TRIM25/TRIM13/TRIM10/APOBEC3D/TRIM15/CCNK/TRIM6/TRIM59	BP
nucleoside-triphosphatase activity	84/963	635/16967	2.55788e-13	2.72763e-11	2.4208e-11	84	ASCC3/BLM/BRIP1/CENPE/DDX58/DDX60L/DDX60/GBP1/HELLS/IFIH1/KIF15/KIF18B/KIF20B/MCM4/MOV10/MYO1E/POLQ/RAB35/RAB4A/RHOF/RNF213/TAP1/TAP2/TOP2A/KIF14/RAD54L/TTF2/KIF24/MCM6/DHX58/ATAD5/RECQL/MCM2/GBP4/KIF18A/KIFC1/XRCC2/ERCC6L/GBP5/GBP2/ARF3/ATAD2/HELB/TUBA1B/MCM5/SLFN11/ATF7IP/MCM8/RALB/RAB8A/CD320/NBN/MYO7A/RAD51/KIF2A/MYO19/DHX8/EP400/MYH16/KLC4/ATP13A3/RFC5/SMCHD1/MSH6/CHD1/OPA1/GBP7/ABCD1/RAP1GA…	MF
regulation of nuclear division	37/960	172/17910	2.65341e-13	2.91483e-11	2.44416e-11	37	ANLN/BUB1B/CDC27/CDC6/CDCA5/CENPE/ESPL1/KIF11/KIF20B/MKI67/TACC3/CENPF/DLGAP5/PLK1/TTK/KNTC1/NUSAP1/NDC80/CHEK1/SMC1A/CDC20/CDT1/CDC25C/PKMYT1/FBXO5/WNT4/NUP62/MAD2L1/NEK2/GEN1/CCNB1/AURKA/TRIP13/UBE2C/MTBP/SMC3/SPHK1	BP
spindle organization	34/960	147/17910	2.70888e-13	2.92778e-11	2.45501e-11	34	CENPE/ESPL1/KIF11/KIF23/KIF4A/KPNB1/PRC1/RACGAP1/SPAG5/STIL/TACC3/TPX2/ASPM/PLK1/TTK/NDC80/KIFC1/KIF4B/CKAP5/SMC1A/CDC20/RNF4/FBXO5/KIF2A/NUP62/MYBL2/SPC25/WDR62/NEK2/CCNB1/AURKA/TUBB/SMC3/POC1A	BP
viral gene expression	39/960	191/17910	3.53278e-13	3.75765e-11	3.15088e-11	39	TRIM14/TRIM21/NUP205/INPP5K/RPS9/NUP107/DENR/RPL34/RPL10A/RPL15/RPL13/RPL13A/SP1/RPS11/NUP62/RPLP1/TRIM13/RPS20/RPL11/RPL3/RPS21/RPS6/CHD1/RPL5/RPL18/NUP210/EIF3L/CCL4/RPS13/RPL26/PTBP1/RPL27A/RPS3A/RRP1B/NUP155/CCNT1/RPL10/RPL37A/RPS23	BP
intracellular non-membrane-bounded organelle	337/1000	4464/18675	3.91473e-13	2.14788e-11	1.74446e-11	337	ADAR/ANLN/ARNTL2/BLM/BRCA1/BUB1B/BUB1/CDC27/CDC6/CDCA2/CDCA5/CDK12/CENPE/CENPI/CEP55/CKAP2L/CLIP1/CORO1C/DDX58/DDX60/DIAPH1/DTL/E2F8/EIF2AK2/ESPL1/GABARAP/GBP1/HELLS/IFI16/INCENP/KIF11/KIF15/KIF18B/KIF20B/KIF23/KIF4A/KPNB1/LMNB1/LMNB2/MCM4/MKI67/MOV10/MYO1E/NCAPD2/NCAPH/NEDD1/NLRC5/OASL/PARP9/PATL1/PLK4/PLSCR1/PML/POLQ/PRC1/RACGAP1/RFWD3/RHOF/RNF213/RPAIN/RSAD2/SAMHD1/SHCBP1/SMC2/SP100/SPAG5/SPAT…	CC
non-membrane-bounded organelle	337/1000	4473/18675	5.17765e-13	2.66325e-11	2.16303e-11	337	ADAR/ANLN/ARNTL2/BLM/BRCA1/BUB1B/BUB1/CDC27/CDC6/CDCA2/CDCA5/CDK12/CENPE/CENPI/CEP55/CKAP2L/CLIP1/CORO1C/DDX58/DDX60/DIAPH1/DTL/E2F8/EIF2AK2/ESPL1/GABARAP/GBP1/HELLS/IFI16/INCENP/KIF11/KIF15/KIF18B/KIF20B/KIF23/KIF4A/KPNB1/LMNB1/LMNB2/MCM4/MKI67/MOV10/MYO1E/NCAPD2/NCAPH/NEDD1/NLRC5/OASL/PARP9/PATL1/PLK4/PLSCR1/PML/POLQ/PRC1/RACGAP1/RFWD3/RHOF/RNF213/RPAIN/RSAD2/SAMHD1/SHCBP1/SMC2/SP100/SPAG5/SPAT…	CC
organic substance catabolic process	175/960	1925/17910	7.06504e-13	7.39732e-11	6.20283e-11	175	BUB1B/CDC27/DTL/DTX3L/IFI27/ISG15/KPNB1/MOV10/OAS2/PATL1/PLBD2/PML/PSMB9/RFFL/RNF213/SAMHD1/SAT2/TRIP12/UBA6/USP18/ZC3HAV1/UHRF1/KIF14/HMMR/PLK1/FBXO45/DCXR/PSMD12/CDK2/MYD88/HAGH/BCAT2/IL4I1/CASP8/PSMD11/APOBEC3A/NUP205/LARP1/INPP5K/RPS9/BARD1/CDC20/SENP1/NUP107/PSME3/RNF4/PSMD2/CDK1/NCEH1/FEN1/IGF2BP2/NTHL1/ACAT1/RPL34/RPL10A/ANAPC16/RPL15/CCNF/RPL13/SGPL1/PSMB8/LNPEP/FBXO5/RNF168/GABARAPL2/GCD…	BP
negative regulation of cell cycle	78/960	613/17910	8.31405e-13	8.57114e-11	7.18711e-11	78	BLM/BRCA1/BRIP1/BUB1B/BUB1/CDC6/CLSPN/DTL/E2F7/E2F8/ESPL1/FOXM1/KIF20B/PML/PSMB9/RFWD3/RNF167/RRM2/CENPF/GTSE1/PLK1/TTK/KNTC1/PSMD12/ZWINT/CDK2/NDC80/CDC7/IRF1/CHEK1/PSMD11/SMC1A/BARD1/CDC20/CDT1/SLFN11/PSME3/CDC25C/PSMD2/CDK1/SUZ12/DCLRE1B/CCNF/NBN/RAD51/PSMB8/FBXO5/PTPN11/MTOR/MAD2L1/TAOK1/TNFAIP3/NEK2/GEN1/CCNB1/CDC45/PSME2/AURKA/SETMAR/PRKDC/PPM1G/RPS6/DONSON/INCA1/CDKN3/CCNK/TRIP13/CHFR/ZWIL…	BP
microtubule-based process	79/960	627/17910	9.85253e-13	1.00033e-10	8.38801e-11	79	BRCA1/CENPE/CLIP1/DIAPH1/ESPL1/GABARAP/KIF11/KIF15/KIF18B/KIF23/KIF4A/KPNB1/PLK4/PRC1/RACGAP1/RANGRF/SPAG5/STIL/TACC3/TPX2/BRCA2/ASPM/GTSE1/DLGAP5/KIF24/PLK1/ACTR2/KIF2C/TTK/NUSAP1/CDK2/NDC80/KIF18A/KIFC1/XRCC2/KIF4B/CKAP5/CHEK1/KIF20A/SKA1/SMC1A/GAS2L3/BICD1/SKA3/TUBA1B/CDC20/RNF4/CDK1/PPP1R12A/CCNF/FBXO5/KIF2A/SASS6/CEP152/CEP135/NUP62/MAD2L1/CENPA/MYBL2/SPC25/WDR62/TAOK1/NEK2/CNP/GEN1/CCNB1/AU…	BP
pyrophosphatase activity	86/963	675/16967	1.07178e-12	9.74554e-11	8.64929e-11	86	ASCC3/BLM/BRIP1/CENPE/DDX58/DDX60L/DDX60/GBP1/HELLS/IFIH1/KIF15/KIF18B/KIF20B/MCM4/MOV10/MYO1E/POLQ/RAB35/RAB4A/RHOF/RNF213/TAP1/TAP2/TOP2A/KIF14/RAD54L/TTF2/KIF24/MCM6/DHX58/ATAD5/RECQL/MCM2/GBP4/KIF18A/KIFC1/XRCC2/ERCC6L/GBP5/GBP2/ARF3/ATAD2/HELB/TUBA1B/MCM5/SLFN11/ATF7IP/MCM8/RALB/RAB8A/CD320/NBN/MYO7A/RAD51/NUDT14/GMPS/KIF2A/MYO19/DHX8/EP400/MYH16/KLC4/ATP13A3/RFC5/SMCHD1/MSH6/CHD1/OPA1/GBP7/…	MF
hydrolase activity, acting on acid anhydrides	86/963	676/16967	1.16315e-12	9.74554e-11	8.64929e-11	86	ASCC3/BLM/BRIP1/CENPE/DDX58/DDX60L/DDX60/GBP1/HELLS/IFIH1/KIF15/KIF18B/KIF20B/MCM4/MOV10/MYO1E/POLQ/RAB35/RAB4A/RHOF/RNF213/TAP1/TAP2/TOP2A/KIF14/RAD54L/TTF2/KIF24/MCM6/DHX58/ATAD5/RECQL/MCM2/GBP4/KIF18A/KIFC1/XRCC2/ERCC6L/GBP5/GBP2/ARF3/ATAD2/HELB/TUBA1B/MCM5/SLFN11/ATF7IP/MCM8/RALB/RAB8A/CD320/NBN/MYO7A/RAD51/NUDT14/GMPS/KIF2A/MYO19/DHX8/EP400/MYH16/KLC4/ATP13A3/RFC5/SMCHD1/MSH6/CHD1/OPA1/GBP7/…	MF
hydrolase activity, acting on acid anhydrides, in phosphorus-containing anhydrides	86/963	676/16967	1.16315e-12	9.74554e-11	8.64929e-11	86	ASCC3/BLM/BRIP1/CENPE/DDX58/DDX60L/DDX60/GBP1/HELLS/IFIH1/KIF15/KIF18B/KIF20B/MCM4/MOV10/MYO1E/POLQ/RAB35/RAB4A/RHOF/RNF213/TAP1/TAP2/TOP2A/KIF14/RAD54L/TTF2/KIF24/MCM6/DHX58/ATAD5/RECQL/MCM2/GBP4/KIF18A/KIFC1/XRCC2/ERCC6L/GBP5/GBP2/ARF3/ATAD2/HELB/TUBA1B/MCM5/SLFN11/ATF7IP/MCM8/RALB/RAB8A/CD320/NBN/MYO7A/RAD51/NUDT14/GMPS/KIF2A/MYO19/DHX8/EP400/MYH16/KLC4/ATP13A3/RFC5/SMCHD1/MSH6/CHD1/OPA1/GBP7/…	MF
macromolecule catabolic process	125/960	1226/17910	1.32103e-12	1.32123e-10	1.10788e-10	125	BUB1B/CDC27/DTL/DTX3L/IFI27/ISG15/KPNB1/MOV10/OAS2/PATL1/PML/PSMB9/RFFL/RNF213/TRIP12/UBA6/USP18/ZC3HAV1/UHRF1/KIF14/HMMR/PLK1/FBXO45/PSMD12/CDK2/MYD88/CASP8/PSMD11/LARP1/RPS9/BARD1/CDC20/SENP1/PSME3/RNF4/PSMD2/CDK1/FEN1/IGF2BP2/RPL34/RPL10A/ANAPC16/RPL15/CCNF/RPL13/PSMB8/LNPEP/FBXO5/RNF168/GABARAPL2/RPL13A/MTOR/USE1/RPS11/EIF4G1/MAD2L1/RPLP1/TNFAIP3/ANAPC1/TRIM25/CIRBP/CD2AP/KHSRP/TRIM13/XRN1/RP…	BP
regulation of type I interferon production	30/960	123/17910	1.58223e-12	1.543e-10	1.29384e-10	30	DDX58/HERC5/IFI16/IFIH1/ISG15/NLRC5/NMI/STAT1/UBE2L6/DHX58/RIPK2/MYD88/TRIM21/IRF1/TRIM56/PTPN11/TBK1/TRAF3/SIRPA/TNFAIP3/TRIM25/ZBP1/PRKDC/TICAM1/TRIM15/IRF7/HAVCR2/RELB/LILRB1/POLR3H	BP
response to interferon-gamma	36/960	173/17910	1.58883e-12	1.543e-10	1.29384e-10	36	GBP1/IRF9/NLRC5/NMI/OAS1/OAS2/OAS3/OASL/PARP14/PARP9/PML/SP100/STAT1/ACTR2/GBP4/PTAFR/GBP5/GBP2/TRIM21/IRF1/MEFV/MED1/RPL13A/HLA-B/BST2/SIRPA/TRIM25/TRIM34/IRF7/SYNCRIP/ACTR3/UBD/HLA-F/IL12RB1/IFNG/NUB1	BP
negative regulation of mitotic cell cycle	50/960	308/17910	1.88911e-12	1.80015e-10	1.50947e-10	50	BLM/BRCA1/BUB1B/BUB1/CLSPN/E2F7/E2F8/PML/PSMB9/RFWD3/CENPF/GTSE1/PLK1/TTK/KNTC1/PSMD12/ZWINT/CDK2/NDC80/CHEK1/PSMD11/CDC20/CDT1/SLFN11/PSME3/CDC25C/PSMD2/CDK1/DCLRE1B/NBN/PSMB8/FBXO5/MAD2L1/TAOK1/GEN1/CCNB1/PSME2/AURKA/SETMAR/PRKDC/RPS6/DONSON/TRIP13/CHFR/ZWILCH/CDK2AP2/EZH2/RPL26/PSMD1/MTBP	BP
microtubule cytoskeleton organization involved in mitosis	29/960	116/17910	1.90734e-12	1.80015e-10	1.50947e-10	29	CENPE/ESPL1/KIF11/KIF23/KIF4A/KPNB1/PRC1/RACGAP1/STIL/TACC3/TPX2/PLK1/TTK/NUSAP1/NDC80/KIFC1/KIF4B/SMC1A/CDC20/KIF2A/NUP62/MAD2L1/CENPA/MYBL2/SPC25/WDR62/CCNB1/SMC3/POC1A	BP
double-strand break repair	40/960	211/17910	2.18094e-12	2.02979e-10	1.70202e-10	40	BLM/BRCA1/BRIP1/CDCA5/DTX3L/FOXM1/PARP9/PML/POLQ/RFWD3/SAMHD1/TRIP12/ZSWIM7/BRCA2/RAD54L/ACTR2/NUDT16L1/RIF1/TIMELESS/XRCC2/CHEK1/RAD51AP1/ESCO2/BARD1/HELB/FEN1/MCM8/NBN/RAD51/RNF168/KDM2A/PPP4R2/ZFYVE26/GEN1/SMC6/POLA1/SETMAR/SMCHD1/PRKDC/TRIP13	BP
type I interferon production	30/960	125/17910	2.47707e-12	2.27382e-10	1.90665e-10	30	DDX58/HERC5/IFI16/IFIH1/ISG15/NLRC5/NMI/STAT1/UBE2L6/DHX58/RIPK2/MYD88/TRIM21/IRF1/TRIM56/PTPN11/TBK1/TRAF3/SIRPA/TNFAIP3/TRIM25/ZBP1/PRKDC/TICAM1/TRIM15/IRF7/HAVCR2/RELB/LILRB1/POLR3H	BP
carbohydrate derivative binding	192/963	2090/16967	2.8936e-12	2.2628e-10	2.00826e-10	192	ASCC3/BLM/BRIP1/BUB1B/BUB1/CDC6/CDK12/CENPE/CMPK2/DDX58/DDX60L/DDX60/EFTUD2/EIF2AK2/GBP1/HELLS/IFIH1/KIF11/KIF15/KIF18B/KIF20B/KIF23/KIF4A/MCM4/MKI67/MOV10/MX1/MX2/MYO1E/NLRC5/OAS1/OAS2/OAS3/OASL/PARP9/PLK4/POLQ/RAB35/RAB4A/SAMHD1/SMC2/TAP1/TAP2/TK1/TOP2A/UBA6/UBE2Z/VRK2/IFI44L/KIF14/RAD54L/CXCL10/CXCL11/TTF2/MELK/KIF24/HMMR/PLK1/ACTR2/KIF2C/TTK/MCM6/DHX58/GNA13/ATAD5/CCL8/MASTL/RECQL/MCM2/PAK2/R…	MF
regulation of viral process	39/960	204/17910	3.12953e-12	2.83392e-10	2.37631e-10	39	ADAR/EIF2AK2/IFI16/IFI27/IFIT1/ISG15/KPNA2/MX1/OAS1/OAS3/OASL/PLSCR1/PML/RSAD2/STAT1/TOP2A/TRIM14/ZC3HAV1/IFIT5/CCL8/TRIM21/APOBEC3A/LARP1/INPP5K/SP1/BST2/TRIM25/TRIM13/TRIM10/APOBEC3D/TRIM15/CHD1/CCNK/CCL4/TRIM6/TRIM59/SMC3/RRP1B/CCNT1	BP
viral transcription	36/960	177/17910	3.23724e-12	2.89237e-10	2.42532e-10	36	TRIM14/TRIM21/NUP205/INPP5K/RPS9/NUP107/RPL34/RPL10A/RPL15/RPL13/RPL13A/SP1/RPS11/NUP62/RPLP1/TRIM13/RPS20/RPL11/RPL3/RPS21/RPS6/CHD1/RPL5/RPL18/NUP210/CCL4/RPS13/RPL26/RPL27A/RPS3A/RRP1B/NUP155/CCNT1/RPL10/RPL37A/RPS23	BP
negative regulation of cell cycle process	53/960	344/17910	3.32251e-12	2.92949e-10	2.45645e-10	53	BLM/BRCA1/CLSPN/DTL/E2F7/E2F8/ESPL1/PML/PSMB9/RFWD3/RRM2/CENPF/GTSE1/PLK1/TTK/PSMD12/CDK2/NDC80/CDC7/CHEK1/PSMD11/SMC1A/CDC20/CDT1/SLFN11/PSME3/CDC25C/PSMD2/CDK1/SUZ12/CCNF/NBN/RAD51/PSMB8/FBXO5/MAD2L1/TAOK1/NEK2/GEN1/CCNB1/PSME2/AURKA/SETMAR/PRKDC/DONSON/CCNK/TRIP13/CDK2AP2/EZH2/RPL26/PSMD1/MTBP/SMC3	BP
cellular protein metabolic process	356/960	4871/17910	4.07007e-12	3.52631e-10	2.95689e-10	356	ADAR/APOL1/BLM/BRCA1/BUB1B/BUB1/CD109/CDC27/CDC6/CDCA2/CDK12/CENPE/CLSPN/CORO1C/DDX58/DTL/DTX3L/EIF2AK2/FANCI/FOXM1/GALNT11/GBP1/HERC5/HERC6/IFI16/IFI27/IFI6/IFIH1/IQGAP3/ISG15/MED11/MOV10/NMI/PARP12/PARP14/PARP9/PLK4/PML/PSMB9/RFFL/RFWD3/RNF167/RNF213/SART3/SMYD3/STAT2/TPX2/TRIP12/UBA6/UBE2L6/UBE2Z/USP18/VRK2/BRCA2/UHRF1/KIF14/CXCL10/CCNE1/ECT2/DLGAP5/MELK/NCAPG2/SFTA3/GRB2/PLK1/FBXO45/TTK/DPM3/…	BP
cellular catabolic process	181/960	2054/17910	4.10464e-12	3.52631e-10	2.95689e-10	181	BUB1B/CDC27/DTL/DTX3L/GABARAP/IFI16/IFI27/ISG15/KPNB1/MOV10/OAS2/PATL1/PML/PSMB9/RFFL/RNF213/SAMHD1/TRIP12/UBA6/USP18/ZC3HAV1/UHRF1/KIF14/HMMR/PLK1/FBXO45/DCXR/OPTN/PSMD12/RIPK2/CDK2/MYD88/HAGH/BCAT2/TRIM21/IL4I1/CASP8/PIP4K2A/PSMD11/APOBEC3A/MEFV/NUP205/LARP1/RPS9/CDC20/SENP1/NUP107/PSME3/RNF4/PSMD2/CDK1/FEN1/IGF2BP2/NTHL1/ACAT1/RPL34/RPL10A/ANAPC16/RALB/RAB8A/RPL15/CCNF/RPL13/SGPL1/PSMB8/FBXO5/…	BP
positive regulation of cell cycle	55/960	373/17910	7.67179e-12	6.50743e-10	5.45663e-10	55	BRCA1/CDC6/CDCA5/DTL/E2F7/E2F8/ESPL1/KIF20B/KIF23/PLK4/PML/RACGAP1/SPAG5/BRCA2/KIF14/CCNE1/GTSE1/ECT2/DLGAP5/ATAD5/NUSAP1/CDK2/NDC80/CDC7/TRIM21/CHEK1/CDT1/CDC25C/CDK1/FEN1/MED1/FBXO5/PTPN11/WNT4/EIF4G1/NUP62/MAD2L1/FOSL1/GEN1/CCNB1/AURKA/SETMAR/TTL/DBF4B/CCNK/EZH2/UBE2C/RPL26/MTBP/ROCK2/FAM83D/ADAM17/CCNT1/SPHK1/POC1A	BP
regulation of viral life cycle	32/960	147/17910	7.77339e-12	6.51119e-10	5.45979e-10	32	ADAR/EIF2AK2/IFI16/IFI27/IFIT1/ISG15/KPNA2/MX1/OAS1/OAS3/OASL/PLSCR1/PML/RSAD2/TOP2A/ZC3HAV1/IFIT5/CCL8/TRIM21/APOBEC3A/LARP1/INPP5K/BST2/TRIM25/TRIM13/TRIM10/APOBEC3D/TRIM15/CCNK/TRIM6/TRIM59/SMC3	BP
regulation of cell cycle G2/M phase transition	38/960	202/17910	9.90979e-12	8.19821e-10	6.87439e-10	38	BLM/BRCA1/CLSPN/DTL/NEDD1/PLK4/PSMB9/TPX2/CENPF/KIF14/GTSE1/HMMR/PLK1/ATAD5/PSMD12/CDC7/CKAP5/CHEK1/PSMD11/PSME3/PSMD2/CDK1/NBN/PSMB8/FBXO5/YWHAG/CEP152/CEP135/TAOK1/NEK2/CCNB1/PSME2/AURKA/DONSON/DBF4B/PSMD1/TUBB/CEP78	BP
catabolic process	197/960	2320/17910	1.08565e-11	8.87186e-10	7.43926e-10	197	BUB1B/CDC27/DTL/DTX3L/GABARAP/IFI16/IFI27/ISG15/KPNB1/MOV10/OAS2/PATL1/PLBD2/PML/PSMB9/RFFL/RNF213/SAMHD1/SAT2/TRIP12/UBA6/USP18/ZC3HAV1/UHRF1/KIF14/HMMR/PLK1/FBXO45/DCXR/OPTN/PSMD12/RIPK2/CDK2/MYD88/HAGH/BCAT2/TRIM21/IL4I1/CASP8/PIP4K2A/PSMD11/APOBEC3A/MEFV/NUP205/LARP1/INPP5K/RPS9/BARD1/CDC20/SENP1/NUP107/PSME3/RNF4/PSMD2/CDK1/NCEH1/FEN1/IGF2BP2/NTHL1/ACAT1/RPL34/RPL10A/ANAPC16/RALB/RAB8A/RPL15…	BP
small molecule binding	207/963	2340/16967	1.17576e-11	8.6198e-10	7.65019e-10	207	ASCC3/BLM/BRIP1/BUB1B/BUB1/CDC6/CDK12/CENPE/CMPK2/DDX58/DDX60L/DDX60/EFTUD2/EIF2AK2/GBP1/HELLS/IFIH1/KIF11/KIF15/KIF18B/KIF20B/KIF23/KIF4A/MCM4/MKI67/MOV10/MX1/MX2/MYO1E/NLRC5/OAS1/OAS2/OAS3/OASL/PLK4/POLQ/RAB35/RAB4A/SAMHD1/SMC2/TAP1/TAP2/TK1/TOP2A/UBA6/UBE2Z/VRK2/IFI44L/UHRF1/KIF14/RAD54L/TTF2/MELK/KIF24/HMMR/PLK1/PPOX/ACTR2/KIF2C/TTK/MCM6/DHX58/GNA13/ATAD5/MASTL/RECQL/MCM2/PAK2/RIPK2/CDK2/GBP4…	MF
metaphase/anaphase transition of mitotic cell cycle	18/960	47/17910	1.18999e-11	9.49298e-10	7.96009e-10	18	BUB1B/CDC27/CDC6/CENPE/ESPL1/TACC3/CENPF/DLGAP5/PLK1/TTK/NDC80/CDC20/CDT1/FBXO5/MAD2L1/GEN1/CCNB1/TRIP13	BP
regulation of mitotic sister chromatid separation	18/960	47/17910	1.18999e-11	9.49298e-10	7.96009e-10	18	BUB1B/CDC27/CDC6/CENPE/ESPL1/TACC3/CENPF/DLGAP5/PLK1/TTK/NDC80/CDC20/CDT1/FBXO5/MAD2L1/GEN1/CCNB1/TRIP13	BP
positive regulation of cell cycle process	46/960	283/17910	1.40535e-11	1.10791e-09	9.29008e-10	46	BRCA1/CDC6/CDCA5/DTL/E2F7/E2F8/ESPL1/KIF20B/KIF23/PLK4/PML/RACGAP1/SPAG5/KIF14/CCNE1/GTSE1/ECT2/DLGAP5/ATAD5/NUSAP1/CDK2/NDC80/CDC7/CDT1/CDC25C/CDK1/FEN1/MED1/FBXO5/WNT4/EIF4G1/NUP62/MAD2L1/GEN1/CCNB1/AURKA/DBF4B/EZH2/UBE2C/RPL26/MTBP/ROCK2/FAM83D/ADAM17/SPHK1/POC1A	BP
mitotic spindle organization	25/960	95/17910	1.89978e-11	1.48028e-09	1.24125e-09	25	CENPE/KIF11/KIF23/KIF4A/KPNB1/PRC1/RACGAP1/STIL/TACC3/TPX2/PLK1/TTK/NDC80/KIFC1/KIF4B/SMC1A/CDC20/KIF2A/NUP62/MYBL2/SPC25/WDR62/CCNB1/SMC3/POC1A	BP
anion binding	222/963	2573/16967	1.90513e-11	1.31454e-09	1.16667e-09	222	ASCC3/BLM/BRIP1/BUB1B/BUB1/CDC6/CDK12/CENPE/CMPK2/DDX58/DDX60L/DDX60/EFTUD2/EIF2AK2/GBP1/HELLS/IFIH1/KIF11/KIF15/KIF18B/KIF20B/KIF23/KIF4A/MCM4/MKI67/MOV10/MX1/MX2/MYO1E/NLRC5/OAS1/OAS2/OAS3/OASL/PARP9/PLK4/POLQ/RAB35/RAB4A/RACGAP1/SAMHD1/SMC2/TAP1/TAP2/TK1/TOP2A/UBA6/UBE2Z/VRK2/IFI44L/KIF14/RAD54L/CXCL10/CXCL11/TTF2/MELK/KIF24/HMMR/PLK1/PPOX/ACTR2/KIF2C/TTK/MCM6/DHX58/GNA13/ATAD5/CCL8/MASTL/RECQ…	MF
regulation of innate immune response	60/960	440/17910	2.37606e-11	1.82301e-09	1.52863e-09	60	ADAR/DDX58/DDX60/IFI16/IFIH1/NLRC5/NMI/PARP14/PARP9/PLSCR1/PSMB9/RSAD2/SAMHD1/STAT1/USP18/DHX58/PSMD12/PAK2/RIPK2/MUC16/KIR2DL4/MYD88/WDFY1/GBP5/IRF1/CASP8/PSMD11/BIRC3/PSME3/RAET1E/PSMD2/MED1/TRAFD1/PSMB8/TLR6/SLAMF8/PTPN11/PIK3AP1/TBK1/TRAF3/TNFAIP3/SERPINB9/LAG3/PSME2/PRKDC/TICAM1/TRIM15/IRF7/UBB/AIM2/TRIM6/TNIP3/PSMD1/HLA-F/HAVCR2/RELB/LILRB1/IFNG/CD209/NCR1	BP
cellular response to interferon-gamma	32/960	153/17910	2.39404e-11	1.82301e-09	1.52863e-09	32	GBP1/IRF9/NLRC5/NMI/OAS1/OAS2/OAS3/OASL/PARP14/PARP9/PML/SP100/STAT1/ACTR2/GBP4/PTAFR/GBP5/GBP2/TRIM21/IRF1/MED1/RPL13A/HLA-B/SIRPA/TRIM25/TRIM34/IRF7/SYNCRIP/ACTR3/HLA-F/IL12RB1/IFNG	BP
cell cycle G1/S phase transition	46/960	288/17910	2.60856e-11	1.96404e-09	1.6469e-09	46	CDC6/E2F7/E2F8/IQGAP3/MCM4/PML/RFWD3/RRM2/KIF14/CCNE1/GTSE1/MCM10/MCM6/ID4/MCM2/CDK2/CCNA2/CDC25A/CDC7/CDT1/MCM5/TYMS/SLFN11/POLE/CDC25C/CDK1/MCM8/PRIM1/FBXO5/EIF4G1/CCNB1/CDC45/POLA1/AURKA/PRKDC/RPS6/CDKN3/CDK2AP2/EZH2/RPL26/BACH1/POLA2/MTBP/MCM3/FAM83D/ADAM17	BP
metaphase/anaphase transition of cell cycle	18/960	49/17910	2.71766e-11	2.00121e-09	1.67806e-09	18	BUB1B/CDC27/CDC6/CENPE/ESPL1/TACC3/CENPF/DLGAP5/PLK1/TTK/NDC80/CDC20/CDT1/FBXO5/MAD2L1/GEN1/CCNB1/TRIP13	BP
mitotic sister chromatid separation	18/960	49/17910	2.71766e-11	2.00121e-09	1.67806e-09	18	BUB1B/CDC27/CDC6/CENPE/ESPL1/TACC3/CENPF/DLGAP5/PLK1/TTK/NDC80/CDC20/CDT1/FBXO5/MAD2L1/GEN1/CCNB1/TRIP13	BP
G1/S transition of mitotic cell cycle	44/960	269/17910	3.16666e-11	2.3065e-09	1.93405e-09	44	CDC6/E2F7/E2F8/IQGAP3/MCM4/PML/RFWD3/RRM2/KIF14/CCNE1/GTSE1/MCM10/MCM6/ID4/MCM2/CDK2/CDC25A/CDC7/CDT1/MCM5/TYMS/SLFN11/POLE/CDC25C/CDK1/MCM8/PRIM1/FBXO5/EIF4G1/CCNB1/CDC45/POLA1/AURKA/PRKDC/RPS6/CDKN3/CDK2AP2/EZH2/RPL26/BACH1/POLA2/MTBP/MCM3/ADAM17	BP
nucleobase-containing compound catabolic process	73/960	598/17910	3.39012e-11	2.44271e-09	2.04827e-09	73	KPNB1/MOV10/OAS2/PATL1/PSMB9/SAMHD1/ZC3HAV1/PSMD12/MYD88/PSMD11/APOBEC3A/NUP205/LARP1/RPS9/NUP107/PSME3/PSMD2/FEN1/IGF2BP2/NTHL1/ACAT1/RPL34/RPL10A/RPL15/RPL13/PSMB8/RPL13A/MTOR/RPS11/EIF4G1/NUP62/RPLP1/CNP/CIRBP/PFKP/KHSRP/XRN1/RPS20/SLFN13/POP1/PSME2/RPL11/RPL3/SETMAR/APOBEC3D/NCBP1/RPS21/RPS6/CDADC1/KPNA1/SYNCRIP/UBB/RNASEH1/RPL5/ABCD1/RPL18/NUP210/P2RX7/RPS13/HNRNPR/RPL26/PSMD1/ENDOG/ROCK2/RP…	BP
cytoskeletal part	143/1000	1543/18675	3.61002e-11	1.74768e-09	1.41942e-09	143	ANLN/BRCA1/BUB1B/CDC27/CDC6/CENPE/CEP55/CKAP2L/CLIP1/DIAPH1/DTL/ESPL1/GABARAP/INCENP/KIF11/KIF15/KIF18B/KIF20B/KIF23/KIF4A/LMNB1/LMNB2/MYO1E/NEDD1/NLRC5/PLK4/PRC1/RACGAP1/SHCBP1/SPAG5/STIL/TACC3/TAP1/TOP2A/TPX2/BRCA2/CENPF/KIF14/ASPM/GTSE1/ECT2/DLGAP5/KIF24/HMMR/CDCA8/PLK1/ACTR2/DCXR/KIF2C/TTK/MASTL/KNTC1/CDK2/RIF1/NDC80/KIF18A/KIFC1/XRCC2/TOPBP1/CDC7/CKAP5/LASP1/CHEK1/TPT1/MEFV/KIF20A/SKA1/SMC1A…	CC
interferon-gamma-mediated signaling pathway	24/960	91/17910	4.5658e-11	3.25483e-09	2.72926e-09	24	GBP1/IRF9/NLRC5/NMI/OAS1/OAS2/OAS3/OASL/PARP14/PARP9/PML/SP100/STAT1/PTAFR/GBP2/TRIM21/IRF1/MED1/HLA-B/TRIM25/TRIM34/IRF7/HLA-F/IFNG	BP
regulation of symbiosis, encompassing mutualism through parasitism	40/960	232/17910	4.79759e-11	3.38407e-09	2.83762e-09	40	ADAR/EIF2AK2/IFI16/IFI27/IFIT1/ISG15/KPNA2/MX1/OAS1/OAS3/OASL/PLSCR1/PML/RSAD2/STAT1/TOP2A/TRIM14/ZC3HAV1/IFIT5/CCL8/TRIM21/APOBEC3A/LARP1/INPP5K/SP1/BST2/TRIM25/TRIM13/TRIM10/BAD/APOBEC3D/TRIM15/CHD1/CCNK/CCL4/TRIM6/TRIM59/SMC3/RRP1B/CCNT1	BP
regulation of sister chromatid segregation	21/960	70/17910	5.19871e-11	3.62881e-09	3.04284e-09	21	BUB1B/BUB1/CDC27/CDC6/CDCA5/CENPE/ESPL1/TACC3/CENPF/DLGAP5/PLK1/TTK/NDC80/CDC20/CDT1/FEN1/FBXO5/MAD2L1/GEN1/CCNB1/TRIP13	BP
regulation of G2/M transition of mitotic cell cycle	35/960	185/17910	5.52973e-11	3.82007e-09	3.20322e-09	35	BLM/BRCA1/CLSPN/DTL/NEDD1/PLK4/PSMB9/TPX2/CENPF/KIF14/HMMR/PLK1/PSMD12/CDC7/CKAP5/PSMD11/PSME3/PSMD2/CDK1/NBN/PSMB8/FBXO5/YWHAG/CEP152/CEP135/TAOK1/NEK2/CCNB1/PSME2/AURKA/DONSON/DBF4B/PSMD1/TUBB/CEP78	BP
centrosome	62/1000	473/18675	5.83249e-11	2.66674e-09	2.16586e-09	62	CDC27/CEP55/CKAP2L/CLIP1/DTL/ESPL1/KIF15/KIF20B/KIF23/NEDD1/NLRC5/PLK4/SPAG5/STIL/BRCA2/CENPF/ASPM/DLGAP5/HMMR/PLK1/MASTL/CDK2/NDC80/XRCC2/CKAP5/CHEK1/CCNB2/BICD1/CDC20/CDK1/SCLT1/RAB8A/PPP1R12A/DCLRE1B/CCNF/KIF2A/SASS6/CEP152/CEP135/NUP62/WDR62/NEK2/PPP4R2/ZFYVE26/GEN1/CCNB1/TAPT1/CDC45/AURKA/TTC19/B9D2/JTB/CCDC61/NUBP2/RELB/SSX2IP/ROCK2/MCM3/CEP78/POLR3H/CAMK2N2/POC1A	CC
protein modification by small protein conjugation	94/960	873/17910	5.84844e-11	3.99902e-09	3.35327e-09	94	BRCA1/CDC27/DTL/DTX3L/FANCI/HERC5/HERC6/IFI27/IFIH1/ISG15/MED11/NMI/PSMB9/RFFL/RFWD3/RNF167/RNF213/TRIP12/UBA6/UBE2L6/UBE2Z/UHRF1/PLK1/FBXO45/MASTL/PSMD12/RIPK2/TRIM21/PSMD11/NUP205/NPEPPS/BIRC3/BARD1/DCAF7/CDC20/SENP1/NUP107/PSME3/RNF4/PSMD2/SUZ12/TRIM56/ANAPC16/CCNF/MED1/PSMB8/LNPEP/FBXO5/RNF168/CAND1/MTOR/RC3H2/NUP62/MAD2L1/UFC1/TRAF3/TRIM69/TNFAIP3/ANAPC1/TRIM25/TRIM13/FBXO25/NEDD4/PSME2/RPL1…	BP
microtubule organizing center	79/1000	681/18675	6.41973e-11	2.78076e-09	2.25847e-09	79	BRCA1/BUB1B/CDC27/CEP55/CKAP2L/CLIP1/DIAPH1/DTL/ESPL1/KIF15/KIF20B/KIF23/NEDD1/NLRC5/PLK4/SPAG5/STIL/TACC3/TAP1/TOP2A/TPX2/BRCA2/CENPF/ASPM/DLGAP5/KIF24/HMMR/PLK1/MASTL/CDK2/NDC80/KIF18A/KIFC1/XRCC2/TOPBP1/CKAP5/CHEK1/CCNB2/BICD1/CDC20/CDK1/SCLT1/RAB8A/PPP1R12A/DCLRE1B/CCNF/RAD51/KIF2A/SASS6/CEP152/CEP135/MPHOSPH9/NUP62/WDR62/NEK2/PPP4R2/ZFYVE26/GEN1/CCNB1/TAPT1/CDC45/AURKA/TTC19/B9D2/CCDC88A/JTB…	CC
regulation of chromosome separation	18/960	52/17910	8.61317e-11	5.82999e-09	4.88858e-09	18	BUB1B/CDC27/CDC6/CENPE/ESPL1/TACC3/CENPF/DLGAP5/PLK1/TTK/NDC80/CDC20/CDT1/FBXO5/MAD2L1/GEN1/CCNB1/TRIP13	BP
DNA replication initiation	14/960	30/17910	9.56898e-11	6.41218e-09	5.37676e-09	14	CDC6/MCM4/CCNE1/MCM6/MCM2/CDK2/CDT1/MCM5/POLE/PRIM1/NBN/POLA1/POLA2/MCM3	BP
cytokine production	85/960	765/17910	1.07682e-10	7.08471e-09	5.9407e-09	85	BRCA1/DDX58/DDX60/EIF2AK2/GBP1/HERC5/IFI16/IFIH1/ISG15/NLRC5/NMI/PML/RSAD2/STAT1/UBE2L6/CD274/IL27/DHX58/RIPK2/KIR2DL4/PTAFR/MYD88/LILRB2/GBP5/TRIM21/IRF1/MEFV/IL12RB2/BIRC3/IL1R2/IL18R1/IGF2BP2/TRIM56/PDCD1LG2/TLR6/PTPN11/FOXP3/TBK1/DDT/BST2/TRAF3/IDO1/SIRPA/TNFAIP3/TRIM25/TMEM106A/CD2AP/ZBP1/LAG3/CD80/PRKDC/TICAM1/CDH3/TRIM15/LCP2/TIGIT/IRF7/ABCD1/CHIA/P2RX7/AIM2/PAWR/TRIM6/CYBB/HLA-F/HAVCR2/CD…	BP
DNA conformation change	44/960	279/17910	1.08402e-10	7.08471e-09	5.9407e-09	44	ASCC3/BLM/BRIP1/CDCA5/CENPI/HELLS/MCM4/NCAPD2/NCAPH/SART3/SMC2/SMYD3/TOP2A/RAD54L/NCAPG/NCAPG2/CHAF1A/MCM6/RECQL/MCM2/NUSAP1/CENPO/CHAF1B/ASF1B/HELB/HJURP/NCAPD3/CDK1/NBN/RAD51/CENPK/CENPA/CCNB1/CDC45/SMCHD1/CHD1/CENPN/TOP1/UBB/HMGA1/CENPW/RAD23B/GTF2H3/GINS4	BP
negative regulation of viral genome replication	19/960	59/17910	1.08898e-10	7.08471e-09	5.9407e-09	19	EIF2AK2/IFI16/IFIT1/ISG15/MX1/OAS1/OAS3/OASL/PLSCR1/RSAD2/ZC3HAV1/IFIT5/CCL8/APOBEC3A/INPP5K/BST2/APOBEC3D/CCNK/TRIM6	BP
cytosolic ribosome	24/1000	95/18675	1.20274e-10	4.94929e-09	4.01969e-09	24	RPS9/RPL34/RPL10A/RPL15/RPL13/RPL13A/RPS11/EIF4G1/RPLP1/RPS20/RPL11/RPL3/RPS21/LARP4/RPS6/RPL5/RPL18/RPS13/RPL26/RPL27A/RPS3A/RPL10/RPL37A/RPS23	CC
cellular protein modification process	288/960	3851/17910	1.41679e-10	8.95231e-09	7.50672e-09	288	ADAR/APOL1/BLM/BRCA1/BUB1B/BUB1/CD109/CDC27/CDC6/CDCA2/CDK12/CENPE/CLSPN/CORO1C/DDX58/DTL/DTX3L/EIF2AK2/FANCI/FOXM1/GALNT11/GBP1/HERC5/HERC6/IFI27/IFIH1/IQGAP3/ISG15/MED11/NMI/PARP12/PARP14/PARP9/PLK4/PML/PSMB9/RFFL/RFWD3/RNF167/RNF213/SART3/SMYD3/STAT2/TPX2/TRIP12/UBA6/UBE2L6/UBE2Z/USP18/VRK2/BRCA2/UHRF1/KIF14/CXCL10/CCNE1/ECT2/DLGAP5/MELK/NCAPG2/GRB2/PLK1/FBXO45/TTK/DPM3/CCL8/PRDM4/MASTL/PSMD12…	BP
protein modification process	288/960	3851/17910	1.41679e-10	8.95231e-09	7.50672e-09	288	ADAR/APOL1/BLM/BRCA1/BUB1B/BUB1/CD109/CDC27/CDC6/CDCA2/CDK12/CENPE/CLSPN/CORO1C/DDX58/DTL/DTX3L/EIF2AK2/FANCI/FOXM1/GALNT11/GBP1/HERC5/HERC6/IFI27/IFIH1/IQGAP3/ISG15/MED11/NMI/PARP12/PARP14/PARP9/PLK4/PML/PSMB9/RFFL/RFWD3/RNF167/RNF213/SART3/SMYD3/STAT2/TPX2/TRIP12/UBA6/UBE2L6/UBE2Z/USP18/VRK2/BRCA2/UHRF1/KIF14/CXCL10/CCNE1/ECT2/DLGAP5/MELK/NCAPG2/GRB2/PLK1/FBXO45/TTK/DPM3/CCL8/PRDM4/MASTL/PSMD12…	BP
RNA catabolic process	52/960	368/17910	1.42567e-10	8.95231e-09	7.50672e-09	52	MOV10/OAS2/PATL1/PSMB9/ZC3HAV1/PSMD12/MYD88/PSMD11/LARP1/RPS9/PSME3/PSMD2/FEN1/IGF2BP2/RPL34/RPL10A/RPL15/RPL13/PSMB8/RPL13A/MTOR/RPS11/EIF4G1/RPLP1/CIRBP/KHSRP/XRN1/RPS20/SLFN13/POP1/PSME2/RPL11/RPL3/NCBP1/RPS21/RPS6/SYNCRIP/UBB/RNASEH1/RPL5/RPL18/RPS13/HNRNPR/RPL26/PSMD1/ROCK2/RPL27A/RPS3A/IGF2BP3/RPL10/RPL37A/RPS23	BP
viral life cycle	48/960	324/17910	1.42948e-10	8.95231e-09	7.50672e-09	48	ADAR/EIF2AK2/IFI16/IFI27/IFIT1/ISG15/KPNA2/KPNB1/MX1/OAS1/OAS3/OASL/PLSCR1/PML/RSAD2/TOP2A/ZC3HAV1/IFIT5/CCL8/TRIM21/APOBEC3A/NUP205/LARP1/INPP5K/NUP107/CDK1/CCR5/ITGA5/NUP62/BST2/TRIM25/TRIM13/CD80/TRIM10/APOBEC3D/TRIM15/KPNA1/UBB/CCNK/NUP210/TRIM6/CD86/TRIM59/ROCK2/VPS28/SMC3/NUP155/CD209	BP
cellular nitrogen compound catabolic process	75/960	642/17910	1.4534e-10	9.01784e-09	7.56167e-09	75	KPNB1/MOV10/OAS2/PATL1/PSMB9/SAMHD1/ZC3HAV1/PSMD12/MYD88/PSMD11/APOBEC3A/NUP205/LARP1/RPS9/NUP107/PSME3/PSMD2/FEN1/IGF2BP2/NTHL1/ACAT1/RPL34/RPL10A/RPL15/RPL13/PSMB8/RPL13A/MTOR/RPS11/EIF4G1/NUP62/IDO1/RPLP1/CNP/CIRBP/PFKP/KHSRP/XRN1/RPS20/SLFN13/POP1/PSME2/RPL11/RPL3/SETMAR/APOBEC3D/NCBP1/RPS21/MPST/RPS6/CDADC1/KPNA1/SYNCRIP/UBB/RNASEH1/RPL5/ABCD1/RPL18/NUP210/P2RX7/RPS13/HNRNPR/RPL26/PSMD1/ENDO…	BP
protein modification by small protein conjugation or removal	106/960	1050/17910	1.47532e-10	9.05573e-09	7.59344e-09	106	BRCA1/CDC27/CLSPN/DDX58/DTL/DTX3L/FANCI/HERC5/HERC6/IFI27/IFIH1/ISG15/MED11/NMI/PSMB9/RFFL/RFWD3/RNF167/RNF213/SART3/TRIP12/UBA6/UBE2L6/UBE2Z/USP18/UHRF1/PLK1/FBXO45/MASTL/PSMD12/RIPK2/CCNA2/CDC25A/TRIM21/PSMD11/NUP205/NPEPPS/BIRC3/BARD1/DCAF7/CDC20/SENP1/NUP107/PSME3/RNF4/PSMD2/CDK1/SUZ12/TRIM56/ANAPC16/CCNF/MED1/PSMB8/LNPEP/FBXO5/RNF168/CAND1/MTOR/RC3H2/NUP62/MAD2L1/UFC1/TRAF3/TRIM69/TNFAIP3/AN…	BP
negative regulation of multi-organism process	34/960	182/17910	1.48654e-10	9.05573e-09	7.59344e-09	34	EIF2AK2/IFI16/IFIT1/ISG15/MX1/OAS1/OAS3/OASL/PLSCR1/PML/RSAD2/STAT1/TRIM14/ZC3HAV1/IFIT5/MICB/DHX58/CCL8/TRIM21/APOBEC3A/INPP5K/IL2RA/BST2/TNFAIP3/TRIM25/TRIM13/TRIM10/APOBEC3D/TRIM15/CCNK/CCL4/TRIM6/HAVCR2/TRIM59	BP
aromatic compound catabolic process	76/960	655/17910	1.50055e-10	9.05875e-09	7.59598e-09	76	KPNB1/MOV10/OAS2/PATL1/PSMB9/SAMHD1/ZC3HAV1/PSMD12/MYD88/IL4I1/PSMD11/APOBEC3A/NUP205/LARP1/RPS9/NUP107/PSME3/PSMD2/FEN1/IGF2BP2/NTHL1/ACAT1/RPL34/RPL10A/RPL15/RPL13/PSMB8/EPHX1/RPL13A/MTOR/RPS11/EIF4G1/NUP62/IDO1/RPLP1/CNP/CIRBP/PFKP/KHSRP/XRN1/RPS20/SLFN13/POP1/PSME2/RPL11/RPL3/SETMAR/APOBEC3D/NCBP1/RPS21/RPS6/CDADC1/KPNA1/SYNCRIP/UBB/RNASEH1/RPL5/ABCD1/RPL18/NUP210/P2RX7/RPS13/HNRNPR/RPL26/PSM…	BP
anaphase-promoting complex-dependent catabolic process	22/960	81/17910	1.57115e-10	9.40025e-09	7.88233e-09	22	BUB1B/CDC27/PSMB9/PLK1/PSMD12/CDK2/PSMD11/CDC20/PSME3/PSMD2/CDK1/ANAPC16/PSMB8/FBXO5/MAD2L1/ANAPC1/CCNB1/PSME2/AURKA/UBB/UBE2C/PSMD1	BP
macromolecule modification	298/960	4027/17910	1.87606e-10	1.11252e-08	9.32876e-09	298	ADAR/APOL1/ASCC3/BLM/BRCA1/BUB1B/BUB1/CD109/CDC27/CDC6/CDCA2/CDK12/CENPE/CLSPN/CORO1C/DDX58/DTL/DTX3L/EIF2AK2/FANCI/FOXM1/GALNT11/GBP1/HELLS/HERC5/HERC6/IFI27/IFIH1/IQGAP3/ISG15/MED11/NMI/PARP12/PARP14/PARP9/PLK4/PML/PSMB9/RFFL/RFWD3/RNF167/RNF213/SART3/SMYD3/STAT2/TPX2/TRIP12/UBA6/UBE2L6/UBE2Z/USP18/VRK2/BRCA2/UHRF1/KIF14/CXCL10/CCNE1/ECT2/DLGAP5/MELK/NCAPG2/GRB2/PLK1/FBXO45/TTK/DPM3/CCL8/PRDM4/…	BP
cytoskeleton-dependent cytokinesis	22/960	82/17910	2.03992e-10	1.19908e-08	1.00546e-08	22	ANLN/CEP55/ESPL1/INCENP/KIF20B/KIF23/KIF4A/RAB35/RACGAP1/BRCA2/ECT2/PLK1/ACTR2/NUSAP1/KIF4B/KIF20A/NUP62/CENPA/ZFYVE26/TTC19/ACTR3/JTB	BP
negative regulation of cell cycle phase transition	41/960	254/17910	2.2707e-10	1.32313e-08	1.10947e-08	41	BLM/BRCA1/CLSPN/DTL/E2F7/E2F8/PML/PSMB9/RFWD3/CENPF/GTSE1/PLK1/TTK/PSMD12/CDK2/NDC80/CHEK1/PSMD11/CDC20/CDT1/SLFN11/PSME3/CDC25C/PSMD2/CDK1/NBN/PSMB8/FBXO5/MAD2L1/TAOK1/GEN1/CCNB1/PSME2/AURKA/PRKDC/DONSON/TRIP13/CDK2AP2/EZH2/RPL26/PSMD1	BP
positive regulation of immune system process	108/960	1087/17910	2.47474e-10	1.42959e-08	1.19874e-08	108	DDX58/DDX60/GBP1/IFI16/IFIH1/ISG15/NLRC5/PARP9/PLSCR1/PSMB9/RSAD2/STAT1/CD274/CXCL10/GRB2/MICB/ACTR2/DHX58/ATAD5/CCL8/PSMD12/PAK2/RIPK2/MUC16/RIF1/KIR2DL4/PTAFR/MYD88/WDFY1/LILRB2/GBP5/IRF1/CASP8/CCL7/PSMD11/LILRB4/BIRC3/FCGR3A/PSME3/RAET1E/PSMD2/IL18R1/CD320/MED1/PDCD1LG2/PSMB8/TLR6/PTPN11/TNFSF13B/IL2RA/PIK3AP1/RC3H2/FOXP3/TBK1/PHPT1/TRAF3/IDO1/C1QC/TNFAIP3/DAPK2/ANO6/CCR1/LAG3/PSME2/CD80/BAD/P…	BP
negative regulation of mitotic cell cycle phase transition	39/960	235/17910	2.70604e-10	1.54984e-08	1.29958e-08	39	BLM/BRCA1/CLSPN/E2F7/E2F8/PML/PSMB9/RFWD3/CENPF/GTSE1/PLK1/TTK/PSMD12/CDK2/NDC80/PSMD11/CDC20/CDT1/SLFN11/PSME3/CDC25C/PSMD2/CDK1/NBN/PSMB8/FBXO5/MAD2L1/TAOK1/GEN1/CCNB1/PSME2/AURKA/PRKDC/DONSON/TRIP13/CDK2AP2/EZH2/RPL26/PSMD1	BP
mitotic cytokinesis	20/960	69/17910	2.98009e-10	1.69234e-08	1.41906e-08	20	ANLN/CEP55/ESPL1/INCENP/KIF20B/KIF23/KIF4A/RAB35/RACGAP1/BRCA2/ECT2/PLK1/NUSAP1/KIF4B/KIF20A/NUP62/CENPA/ZFYVE26/TTC19/JTB	BP
protein ubiquitination	86/960	794/17910	3.03474e-10	1.70889e-08	1.43295e-08	86	BRCA1/CDC27/DTL/DTX3L/FANCI/HERC5/HERC6/IFI27/ISG15/MED11/NMI/PSMB9/RFFL/RFWD3/RNF167/RNF213/TRIP12/UBA6/UBE2L6/UBE2Z/UHRF1/PLK1/FBXO45/MASTL/PSMD12/RIPK2/TRIM21/PSMD11/NPEPPS/BIRC3/BARD1/DCAF7/CDC20/PSME3/RNF4/PSMD2/SUZ12/TRIM56/ANAPC16/CCNF/MED1/PSMB8/LNPEP/FBXO5/RNF168/CAND1/MTOR/RC3H2/MAD2L1/TRAF3/TRIM69/TNFAIP3/ANAPC1/TRIM25/TRIM13/FBXO25/NEDD4/PSME2/RPL11/FBXL15/HUWE1/PRKDC/TICAM1/RNF34/CDC…	BP
protein polyubiquitination	44/960	288/17910	3.09822e-10	1.7301e-08	1.45073e-08	44	BRCA1/CDC27/DTL/DTX3L/HERC5/HERC6/IFI27/NMI/PSMB9/RFFL/RNF167/RNF213/TRIP12/PSMD12/TRIM21/PSMD11/NPEPPS/BARD1/PSME3/RNF4/PSMD2/TRIM56/CCNF/PSMB8/LNPEP/RNF168/RC3H2/TRIM69/TNFAIP3/ANAPC1/NEDD4/PSME2/FBXL15/HUWE1/RNF34/MYLIP/RNF5/UBB/CHFR/UBE2C/TRIM6/PSMD1/DYSF/ZFP91	BP
heterocycle catabolic process	74/960	641/17910	3.3407e-10	1.85008e-08	1.55134e-08	74	KPNB1/MOV10/OAS2/PATL1/PSMB9/SAMHD1/ZC3HAV1/PSMD12/MYD88/PSMD11/APOBEC3A/NUP205/LARP1/RPS9/NUP107/PSME3/PSMD2/FEN1/IGF2BP2/NTHL1/ACAT1/RPL34/RPL10A/RPL15/RPL13/PSMB8/RPL13A/MTOR/RPS11/EIF4G1/NUP62/IDO1/RPLP1/CNP/CIRBP/PFKP/KHSRP/XRN1/RPS20/SLFN13/POP1/PSME2/RPL11/RPL3/SETMAR/APOBEC3D/NCBP1/RPS21/RPS6/CDADC1/KPNA1/SYNCRIP/UBB/RNASEH1/RPL5/ABCD1/RPL18/NUP210/P2RX7/RPS13/HNRNPR/RPL26/PSMD1/ENDOG/ROC…	BP
spindle pole	30/1000	152/18675	4.42569e-10	1.73445e-08	1.40868e-08	30	CDC6/CKAP2L/KIF11/KIF20B/PRC1/SPAG5/TACC3/TPX2/CENPF/ASPM/DLGAP5/PLK1/KNTC1/TOPBP1/CKAP5/TPT1/SMC1A/CDC20/KIF2A/NUP62/MAD2L1/WDR62/NEK2/CCNB1/AURKA/NUBP2/FAM83D/SMC3/LATS1/POC1A	CC
regulation of mitotic sister chromatid segregation	18/960	57/17910	4.8548e-10	2.66656e-08	2.23597e-08	18	BUB1B/CDC27/CDC6/CENPE/ESPL1/TACC3/CENPF/DLGAP5/PLK1/TTK/NDC80/CDC20/CDT1/FBXO5/MAD2L1/GEN1/CCNB1/TRIP13	BP
midbody	32/1000	171/18675	4.85934e-10	1.81784e-08	1.4764e-08	32	ANLN/CENPE/CEP55/INCENP/KIF20B/KIF23/KIF4A/LAP3/PRC1/RACGAP1/SHCBP1/SPAG5/CENPF/KIF14/ASPM/ECT2/CDCA8/PLK1/SSH1/KIF20A/SLC2A1/CDK1/RALB/RAB8A/NUP62/NEK2/BIRC5/ZFYVE26/AURKA/TTC19/JTB/ARF6	CC
regulation of cytokine production	78/960	698/17910	5.07118e-10	2.76276e-08	2.31664e-08	78	BRCA1/DDX58/DDX60/EIF2AK2/GBP1/HERC5/IFI16/IFIH1/ISG15/NLRC5/NMI/PML/RSAD2/STAT1/UBE2L6/CD274/IL27/DHX58/RIPK2/KIR2DL4/PTAFR/MYD88/LILRB2/GBP5/TRIM21/IRF1/MEFV/IL12RB2/BIRC3/IL1R2/IL18R1/IGF2BP2/TRIM56/PDCD1LG2/TLR6/PTPN11/FOXP3/TBK1/DDT/BST2/TRAF3/IDO1/SIRPA/TNFAIP3/TRIM25/CD2AP/ZBP1/LAG3/CD80/PRKDC/TICAM1/CDH3/TRIM15/TIGIT/IRF7/ABCD1/CHIA/P2RX7/AIM2/TRIM6/CYBB/HLA-F/HAVCR2/CD86/C3AR1/RELB/ROCK2…	BP
helicase activity	28/963	128/16967	5.08166e-10	3.31155e-08	2.93904e-08	28	ASCC3/BLM/BRIP1/DDX58/DDX60L/DDX60/HELLS/IFIH1/MCM4/MOV10/RAD54L/TTF2/MCM6/DHX58/RECQL/MCM2/ERCC6L/HELB/MCM5/SLFN11/MCM8/NBN/DHX8/EP400/CHD1/MCM3/DDX21/DDX23	MF
catalytic activity	359/963	4828/16967	6.63762e-10	4.09786e-08	3.6369e-08	359	ABHD14A/ADAR/ASCC3/BLM/BRCA1/BRIP1/BUB1B/BUB1/CDK12/CENPE/CMPK2/DDX58/DDX60L/DDX60/DTL/DTX3L/EIF2AK2/ESPL1/GALNT11/GBP1/HELLS/HERC5/HERC6/IFIH1/KIF15/KIF18B/KIF20B/LAP3/MCM4/MED11/MOV10/MYO1E/OAS1/OAS2/OAS3/PARP12/PARP14/PARP9/PLBD2/PLK4/POLQ/PSMB9/RAB35/RAB4A/RFFL/RFWD3/RHOF/RNF167/RNF213/RRM2/RSAD2/SAMHD1/SAT2/SMYD3/TAP1/TAP2/TOP2A/TRIP12/TSTD1/UBA6/UBE2L6/USP18/VRK2/BRCA2/UHRF1/KIF14/RAD54L/TT…	MF
ATPase activity	44/963	280/16967	7.25782e-10	4.25671e-08	3.77789e-08	44	ASCC3/BLM/BRIP1/KIF20B/MCM4/MOV10/MYO1E/POLQ/RNF213/TAP1/TAP2/TOP2A/KIF14/TTF2/MCM6/ATAD5/RECQL/KIF18A/XRCC2/ERCC6L/ATAD2/HELB/SLFN11/ATF7IP/CD320/NBN/MYO7A/RAD51/MYO19/DHX8/ATP13A3/RFC5/SMCHD1/MSH6/CHD1/ABCD1/ATP2A2/ATP11B/ABCA1/ABCA12/ATP8A1/DDX21/GTF2H3/DDX23	MF
regulation of viral genome replication	23/960	95/17910	7.39116e-10	3.99421e-08	3.34924e-08	23	ADAR/EIF2AK2/IFI16/IFI27/IFIT1/ISG15/MX1/OAS1/OAS3/OASL/PLSCR1/RSAD2/TOP2A/ZC3HAV1/IFIT5/CCL8/APOBEC3A/LARP1/INPP5K/BST2/APOBEC3D/CCNK/TRIM6	BP
cytokinesis	29/960	147/17910	8.83745e-10	4.73758e-08	3.97258e-08	29	ANLN/CDC6/CEP55/E2F7/E2F8/ESPL1/INCENP/KIF20B/KIF23/KIF4A/PRC1/RAB35/RACGAP1/BRCA2/KIF14/ECT2/PLK1/ACTR2/NUSAP1/KIF4B/PRPF40A/KIF20A/MYO19/NUP62/CENPA/ZFYVE26/TTC19/ACTR3/JTB	BP
enzyme binding	172/963	1941/16967	9.21357e-10	5.14643e-08	4.56753e-08	172	BRCA1/CDC27/CDC6/CDK12/CORO1C/CUTA/DDX58/DIAPH1/DIAPH3/DTX3L/FANCI/FOXM1/GABARAP/GBP1/IQGAP3/KIF11/KPNA2/KPNB1/LMNB1/PARP14/PARP9/PLSCR1/PML/PRC1/RAB4A/RACGAP1/RANGRF/RFFL/SART3/SMYD3/SP100/STAT1/STAT2/TOP2A/TPX2/VRK2/BRCA2/KIF14/WDR76/ECT2/MOAP1/GRB2/PLK1/IL15RA/MCM10/OPTN/PRDM4/MASTL/MCM2/PAK2/RIPK2/CCNA2/PTAFR/TMEM127/CDC25A/LILRB2/CASP8/KIF20A/IL12RB2/BICD1/BARD1/TUBA1B/SLC2A1/CDC20/FANCD2/ST…	MF
regulation of organelle organization	110/960	1147/17910	1.29779e-09	6.90197e-08	5.78746e-08	110	ANLN/BRCA1/BUB1B/BUB1/CDC27/CDC6/CDCA5/CENPE/CLIP1/DIAPH1/ESPL1/KIF11/KIF20B/MKI67/PLK4/PML/RANGRF/SART3/SPAG5/STAT2/STIL/TACC3/TOP2A/TPX2/TRIP12/CENPF/ECT2/DLGAP5/MOAP1/GRB2/PLK1/ACTR2/TTK/OPTN/MCM2/KNTC1/NUSAP1/RIF1/NDC80/KIF18A/DNMT1/LILRB2/CASP8/CHEK1/PIP4K2A/NMT1/SKA1/SMC1A/BICD1/NPEPPS/SKA3/INPP5K/CDC20/CDT1/RNF4/CDC25C/FEN1/PKMYT1/GZMB/ATF7IP/RALB/CCNF/NBN/FBXO5/YWHAG/MYO19/MTOR/WNT4/FOXP3…	BP
cytosolic part	35/1000	207/18675	1.31885e-09	4.71918e-08	3.8328e-08	35	RRM2/IFIT5/FBXO45/CASP5/CASP8/RPS9/RPL34/RPL10A/RPL15/RPL13/RPL13A/MTOR/RPS11/EIF4G1/RPLP1/RPS20/NEDD4/RPL11/RPL3/TICAM1/RPS21/CFLAR/LARP4/RPS6/RPL5/RPL18/HPS3/AIM2/RPS13/RPL26/RPL27A/RPS3A/RPL10/RPL37A/RPS23	CC
regulation of DNA metabolic process	53/960	403/17910	1.32997e-09	7.01741e-08	5.88427e-08	53	BLM/BRCA1/CDC6/DTX3L/E2F7/E2F8/FOXM1/KPNA2/PARP9/PML/POLQ/TRIP12/BRCA2/ACTR2/NUDT16L1/ATAD5/CDK2/RIF1/CCNA2/TIMELESS/DNMT1/CDC7/CHEK1/SMC1A/RAD51AP1/ESCO2/HELB/CDT1/SLFN11/CDK1/ATF7IP/NBN/RAD51/FBXO5/RNF168/FOXP3/NEK2/XRN1/PPP4R2/PARM1/RFC5/SETMAR/SMCHD1/PRKDC/MSH6/DONSON/KPNA1/DBF4B/CCDC88A/PIK3CA/CST3/ENDOG/SMC3	BP
chromosome separation	19/960	68/17910	1.65003e-09	8.63816e-08	7.24331e-08	19	BUB1B/CDC27/CDC6/CENPE/ESPL1/NCAPH/TACC3/CENPF/DLGAP5/PLK1/TTK/NDC80/CDC20/CDT1/FBXO5/MAD2L1/GEN1/CCNB1/TRIP13	BP
mRNA catabolic process	47/960	338/17910	1.88779e-09	9.80626e-08	8.22279e-08	47	MOV10/PATL1/PSMB9/ZC3HAV1/PSMD12/MYD88/PSMD11/LARP1/RPS9/PSME3/PSMD2/IGF2BP2/RPL34/RPL10A/RPL15/RPL13/PSMB8/RPL13A/MTOR/RPS11/EIF4G1/RPLP1/CIRBP/KHSRP/XRN1/RPS20/PSME2/RPL11/RPL3/NCBP1/RPS21/RPS6/SYNCRIP/UBB/RPL5/RPL18/RPS13/HNRNPR/RPL26/PSMD1/ROCK2/RPL27A/RPS3A/IGF2BP3/RPL10/RPL37A/RPS23	BP
protein localization to organelle	84/960	798/17910	1.971e-09	1.01597e-07	8.51918e-08	84	BUB1B/CDCA5/DIAPH1/DTX3L/GBP1/KIF20B/KPNA2/KPNB1/PARP9/PML/RAB35/RPAIN/SP100/SPAG5/STIL/BRCA2/GTSE1/ECT2/MOAP1/PLK1/TTK/OPTN/NDC80/GBP5/GBP2/CASP8/NMT1/LILRB4/BICD1/NPEPPS/ESCO2/RPS9/BARD1/CDT1/CDK1/GZMB/MCM8/RPL34/RPL10A/RPL15/MED1/RPL13/AGPS/TNPO3/YWHAG/RPL13A/RPS11/NUP62/CENPA/RPLP1/TNFAIP3/CD2AP/POLR1A/RPS20/NEDD4/RPL11/RPL3/BAD/AURKA/HUWE1/RPS21/RPS6/UBB/RPL5/RPL18/CCDC88A/ADAM10/RPS13/EZH2/…	BP
double-strand break repair via homologous recombination	24/960	108/17910	2.05584e-09	1.05162e-07	8.81806e-08	24	BLM/BRCA1/POLQ/RFWD3/SAMHD1/ZSWIM7/BRCA2/RAD54L/ACTR2/RIF1/TIMELESS/XRCC2/CHEK1/RAD51AP1/HELB/FEN1/MCM8/NBN/RAD51/PPP4R2/ZFYVE26/GEN1/SMC6/SMCHD1	BP
regulation of immune response	101/960	1033/17910	2.38134e-09	1.20889e-07	1.01369e-07	101	ADAR/DDX58/DDX60/GBP1/IFI16/IFIH1/NLRC5/NMI/PARP14/PARP9/PLSCR1/PSMB9/RSAD2/SAMHD1/STAT1/USP18/CD274/IL27/GRB2/MICB/ACTR2/DHX58/ATAD5/PSMD12/PAK2/RIPK2/MUC16/RIF1/KIR2DL4/PTAFR/MYD88/WDFY1/LILRB2/GBP5/IRF1/CASP8/PSMD11/LILRB4/BIRC3/FCGR3A/PSME3/RAET1E/PSMD2/IL18R1/MED1/TRAFD1/PSMB8/TLR6/SLAMF8/PTPN11/TNFSF13B/IL2RA/PIK3AP1/RC3H2/FOXP3/TBK1/HLA-B/PHPT1/BST2/TRAF3/IDO1/C1QC/TNFAIP3/SERPINB9/LAG3/PS…	BP
recombinational repair	24/960	109/17910	2.5044e-09	1.2618e-07	1.05805e-07	24	BLM/BRCA1/POLQ/RFWD3/SAMHD1/ZSWIM7/BRCA2/RAD54L/ACTR2/RIF1/TIMELESS/XRCC2/CHEK1/RAD51AP1/HELB/FEN1/MCM8/NBN/RAD51/PPP4R2/ZFYVE26/GEN1/SMC6/SMCHD1	BP
organic cyclic compound catabolic process	75/960	685/17910	2.75863e-09	1.37952e-07	1.15676e-07	75	KPNB1/MOV10/OAS2/PATL1/PSMB9/SAMHD1/ZC3HAV1/PSMD12/MYD88/IL4I1/PSMD11/APOBEC3A/NUP205/LARP1/RPS9/NUP107/PSME3/PSMD2/FEN1/IGF2BP2/NTHL1/ACAT1/RPL34/RPL10A/RPL15/RPL13/PSMB8/RPL13A/MTOR/RPS11/EIF4G1/NUP62/IDO1/RPLP1/CNP/CIRBP/PFKP/KHSRP/XRN1/RPS20/SLFN13/POP1/PSME2/RPL11/RPL3/SETMAR/APOBEC3D/NCBP1/RPS21/RPS6/CDADC1/KPNA1/SYNCRIP/UBB/RNASEH1/RPL5/ABCD1/RPL18/NUP210/P2RX7/RPS13/HNRNPR/RPL26/PSMD1/END…	BP
regulation of immune system process	138/960	1570/17910	2.87954e-09	1.42932e-07	1.19852e-07	138	ADAR/DDX58/DDX60/DTX3L/EIF2AK2/GBP1/HERC5/IFI16/IFIH1/IFIT1/ISG15/MOV10/NLRC5/NMI/PARP14/PARP9/PLSCR1/PSMB9/RSAD2/SAMHD1/STAT1/USP18/CD274/CXCL10/IL27/NCAPG2/GRB2/MICB/ACTR2/DHX58/ATAD5/CCL8/PSMD12/PAK2/RIPK2/MUC16/RIF1/KIR2DL4/PTAFR/MYD88/WDFY1/LILRB2/GBP5/IRF1/CASP8/CCL7/FANCA/PSMD11/LILRB4/BIRC3/SENP1/FCGR3A/FANCD2/PSME3/RAET1E/PSMD2/IL18R1/CD320/MED1/TRAFD1/PDCD1LG2/PSMB8/TLR6/SLAMF8/PTPN11/T…	BP
viral genome replication	25/960	120/17910	3.94616e-09	1.92551e-07	1.61459e-07	25	ADAR/EIF2AK2/IFI16/IFI27/IFIT1/ISG15/MX1/OAS1/OAS3/OASL/PLSCR1/RSAD2/TOP2A/ZC3HAV1/IFIT5/CCL8/APOBEC3A/LARP1/INPP5K/BST2/APOBEC3D/CCNK/TRIM6/ROCK2/CD209	BP
cell cycle DNA replication	17/960	57/17910	3.95957e-09	1.92551e-07	1.61459e-07	17	E2F7/E2F8/BRCA2/ATAD5/CDC7/SMC1A/CDT1/POLE/FEN1/PRIM1/RAD51/FBXO5/POLA1/RFC5/DBF4B/POLA2/SMC3	BP
cellular response to organic substance	202/960	2564/17910	3.96539e-09	1.92551e-07	1.61459e-07	202	ADAR/BLM/BRCA1/BRIP1/CD109/CDC6/CMPK2/DDX58/DIAPH1/EIF2AK2/GBP1/IFI16/IFI27/IFI35/IFI6/IFIH1/IFIT1/IFIT2/IFIT3/IQGAP3/IRF9/ISG15/LMNB1/MX1/MX2/NLRC5/NMI/OAS1/OAS2/OAS3/OASL/PARP14/PARP9/PML/PSMB9/RAB35/RFFL/RSAD2/SAMHD1/SHCBP1/SMYD3/SP100/STAT1/STAT2/USP18/VRK2/XAF1/CXCL10/CCNE1/CXCL11/IL27/IL22RA1/GRB2/IL15RA/ACTR2/ETV2/OPTN/MCM2/PSMD12/SSH1/PAK2/RIPK2/GBP4/RIF1/CCNA2/PTAFR/TIMELESS/MYD88/KIF18A…	BP
regulation of mitotic metaphase/anaphase transition	15/960	44/17910	4.13054e-09	1.99128e-07	1.66973e-07	15	CDC6/CENPE/ESPL1/CENPF/DLGAP5/PLK1/TTK/NDC80/CDC20/CDT1/FBXO5/MAD2L1/GEN1/CCNB1/TRIP13	BP
centrosome cycle	24/960	112/17910	4.45929e-09	2.13441e-07	1.78975e-07	24	BRCA1/KIF11/PLK4/STIL/BRCA2/PLK1/CDK2/XRCC2/CKAP5/CHEK1/CDK1/PPP1R12A/CCNF/SASS6/CEP152/CEP135/NUP62/WDR62/NEK2/GEN1/AURKA/SSX2IP/ROCK2/POC1A	BP
chromosome localization	19/960	72/17910	4.72726e-09	2.2308e-07	1.87058e-07	19	CDCA5/CENPE/KPNB1/SPAG5/CENPF/KIF14/DLGAP5/CDCA8/ACTR2/KIF2C/NDC80/KIF18A/KIFC1/CDT1/NUP62/CCNB1/TTL/ACTR3/FAM83D	BP
establishment of chromosome localization	19/960	72/17910	4.72726e-09	2.2308e-07	1.87058e-07	19	CDCA5/CENPE/KPNB1/SPAG5/CENPF/KIF14/DLGAP5/CDCA8/ACTR2/KIF2C/NDC80/KIF18A/KIFC1/CDT1/NUP62/CCNB1/TTL/ACTR3/FAM83D	BP
regulation of defense response to virus	19/960	73/17910	6.07288e-09	2.84576e-07	2.38624e-07	19	DDX58/DDX60/DTX3L/HERC5/IFIT1/PARP9/STAT1/IL27/MICB/DHX58/BIRC3/IL2RA/TRAF3/TNFAIP3/TRIM15/AIM2/TRIM6/LILRB1/IL12RB1	BP
DNA integrity checkpoint	27/960	141/17910	6.60519e-09	3.07371e-07	2.57738e-07	27	BLM/BRCA1/BRIP1/CDC6/CLSPN/DTL/E2F7/E2F8/PML/RFWD3/GTSE1/PLK1/CDK2/CHEK1/CDT1/CDC25C/CDK1/NBN/PTPN11/TAOK1/CCNB1/CDC45/AURKA/SETMAR/PRKDC/DONSON/RPL26	BP
cytoskeleton organization	106/960	1124/17910	6.66967e-09	3.08231e-07	2.58459e-07	106	ANLN/BRCA1/CENPE/CLIP1/CORO1C/DIAPH1/DIAPH3/ESPL1/GABARAP/KIF11/KIF18B/KIF23/KIF4A/KPNB1/PLK4/PRC1/RACGAP1/RANGRF/RHOF/SPAG5/STIL/TACC3/TPX2/BRCA2/ASPM/ECT2/KIF24/GRB2/PLK1/ACTR2/KIF2C/TTK/SSH1/NUSAP1/CDK2/NDC80/KIF18A/KIFC1/XRCC2/KIF4B/CKAP5/CHEK1/CCL7/PRPF40A/KIF20A/SKA1/SMC1A/GAS2L3/BICD1/SKA3/INPP5K/CDC20/RNF4/CDK1/PPP1R12A/CCNF/FBXO5/KIF2A/MTOR/SASS6/CEP152/WNT4/CEP135/NUP62/MAD2L1/PHPT1/CEN…	BP
ATPase activity, coupled	36/963	218/16967	6.72824e-09	3.58737e-07	3.18384e-07	36	ASCC3/BLM/BRIP1/KIF20B/MCM4/MOV10/MYO1E/POLQ/TAP1/TAP2/TOP2A/KIF14/TTF2/MCM6/ATAD5/RECQL/KIF18A/XRCC2/ERCC6L/HELB/CD320/NBN/MYO7A/RAD51/DHX8/RFC5/CHD1/ABCD1/ATP2A2/ATP11B/ABCA1/ABCA12/ATP8A1/DDX21/GTF2H3/DDX23	MF
cotranslational protein targeting to membrane	23/960	106/17910	7.24124e-09	3.32353e-07	2.78686e-07	23	RPS9/RPL34/RPL10A/RPL15/RPL13/RPL13A/RPS11/RPLP1/SSR2/RPS20/RPL11/RPL3/RPS21/RPS6/RPL5/RPL18/RPS13/RPL26/RPL27A/RPS3A/RPL10/RPL37A/RPS23	BP
spindle assembly	21/960	90/17910	8.23499e-09	3.73741e-07	3.13391e-07	21	KIF11/KIF23/KIF4A/KPNB1/RACGAP1/SPAG5/TPX2/ASPM/PLK1/KIFC1/KIF4B/SMC1A/CDC20/RNF4/FBXO5/KIF2A/MYBL2/NEK2/AURKA/TUBB/SMC3	BP
negative regulation of type I interferon production	15/960	46/17910	8.31032e-09	3.73741e-07	3.13391e-07	15	DDX58/HERC5/IFIH1/ISG15/NLRC5/NMI/UBE2L6/DHX58/TBK1/SIRPA/TNFAIP3/TRIM25/HAVCR2/RELB/LILRB1	BP
regulation of metaphase/anaphase transition of cell cycle	15/960	46/17910	8.31032e-09	3.73741e-07	3.13391e-07	15	CDC6/CENPE/ESPL1/CENPF/DLGAP5/PLK1/TTK/NDC80/CDC20/CDT1/FBXO5/MAD2L1/GEN1/CCNB1/TRIP13	BP
translational initiation	31/960	183/17910	1.11216e-08	4.96841e-07	4.16613e-07	31	EIF2AK2/LARP1/RPS9/DENR/RPL34/RPL10A/RPL15/EIF4EBP3/RPL13/RPL13A/MTOR/RPS11/EIF4G1/RPLP1/RPS20/RPL11/RPL3/NCBP1/RPS21/RPS6/RPL5/RPL18/EIF3L/RPS13/RPL26/EIF4H/RPL27A/RPS3A/RPL10/RPL37A/RPS23	BP
nuclear-transcribed mRNA catabolic process, nonsense-mediated decay	24/960	118/17910	1.32648e-08	5.88659e-07	4.93605e-07	24	RPS9/RPL34/RPL10A/RPL15/RPL13/RPL13A/RPS11/EIF4G1/RPLP1/RPS20/RPL11/RPL3/NCBP1/RPS21/RPS6/RPL5/RPL18/RPS13/RPL26/RPL27A/RPS3A/RPL10/RPL37A/RPS23	BP
regulation of DNA-dependent DNA replication	15/960	48/17910	1.60485e-08	7.07505e-07	5.9326e-07	15	BLM/E2F7/E2F8/BRCA2/CDK2/CDC7/SMC1A/CDT1/SLFN11/NBN/FBXO5/RFC5/DONSON/DBF4B/SMC3	BP
nuclear chromosome	59/1000	507/18675	1.62418e-08	5.4108e-07	4.39452e-07	59	BLM/BRCA1/BUB1/CDCA5/INCENP/MCM4/NCAPD2/PML/SMC2/SP100/STAT1/TOP2A/BRCA2/UHRF1/PLK1/CHAF1A/MCM6/MCM2/RIF1/TIMELESS/NDC80/CHAF1B/TOPBP1/ASF1B/IRF1/CHEK1/SMC1A/RAD51AP1/ESCO2/PMF1/HELB/MCM5/POLE/NCAPD3/CDK1/SUZ12/FEN1/DCLRE1B/NBN/RAD51/SP1/EME1/CENPA/EP400/NEK2/BIRC5/CCNB1/POLA1/SMCHD1/PRKDC/MSH6/TOP1/SUV39H1/PAWR/EZH2/BAZ1B/MCM3/SMC3/NCR1	CC
cytoskeleton	166/1000	2041/18675	1.64362e-08	5.4108e-07	4.39452e-07	166	ANLN/BRCA1/BUB1B/CDC27/CDC6/CENPE/CEP55/CKAP2L/CLIP1/CORO1C/DDX58/DDX60/DIAPH1/DTL/ESPL1/GABARAP/GBP1/INCENP/KIF11/KIF15/KIF18B/KIF20B/KIF23/KIF4A/LMNB1/LMNB2/MYO1E/NEDD1/NLRC5/PLK4/PRC1/RACGAP1/RHOF/SHCBP1/SPAG5/STIL/TACC3/TAP1/TOP2A/TPX2/BRCA2/CENPF/KIF14/ASPM/IFIT5/GTSE1/ECT2/DLGAP5/KIF24/HMMR/CDCA8/PLK1/ACTR2/DCXR/KIF2C/TTK/MASTL/MCM2/KNTC1/SSH1/RIPK2/CDK2/RIF1/NDC80/KIF18A/KIFC1/XRCC2/TOPBP1…	CC
metaphase plate congression	16/960	55/17910	1.69209e-08	7.41093e-07	6.21424e-07	16	CDCA5/CENPE/KPNB1/SPAG5/CENPF/KIF14/CDCA8/KIF2C/NDC80/KIF18A/KIFC1/CDT1/NUP62/CCNB1/TTL/FAM83D	BP
regulation of DNA replication	22/960	102/17910	1.72193e-08	7.49264e-07	6.28276e-07	22	BLM/CDC6/E2F7/E2F8/BRCA2/ATAD5/CDK2/CCNA2/CDC7/SMC1A/ESCO2/CDT1/SLFN11/CDK1/NBN/FBXO5/RFC5/DONSON/DBF4B/CCDC88A/CST3/SMC3	BP
positive regulation of immune response	82/960	809/17910	1.7441e-08	7.54013e-07	6.32258e-07	82	DDX58/DDX60/GBP1/IFI16/IFIH1/NLRC5/PARP9/PLSCR1/PSMB9/RSAD2/CD274/GRB2/MICB/ACTR2/DHX58/ATAD5/PSMD12/PAK2/RIPK2/MUC16/RIF1/KIR2DL4/PTAFR/MYD88/WDFY1/GBP5/IRF1/CASP8/PSMD11/LILRB4/BIRC3/FCGR3A/PSME3/RAET1E/PSMD2/IL18R1/MED1/PSMB8/TLR6/TNFSF13B/PIK3AP1/RC3H2/FOXP3/TBK1/PHPT1/TRAF3/IDO1/C1QC/TNFAIP3/LAG3/PSME2/CD80/PRKDC/TICAM1/TRIM15/LCP2/DUSP22/IRF7/LIMK1/UBB/ACTR3/PIK3CA/P2RX7/AIM2/PAWR/TRIM6/TNI…	BP
SRP-dependent cotranslational protein targeting to membrane	22/960	103/17910	2.08038e-08	8.93628e-07	7.49328e-07	22	RPS9/RPL34/RPL10A/RPL15/RPL13/RPL13A/RPS11/RPLP1/RPS20/RPL11/RPL3/RPS21/RPS6/RPL5/RPL18/RPS13/RPL26/RPL27A/RPS3A/RPL10/RPL37A/RPS23	BP
kinetochore organization	10/960	20/17910	2.11172e-08	9.01314e-07	7.55773e-07	10	CENPE/SMC2/CENPF/NDC80/CDT1/RNF4/CENPK/CENPA/CENPN/CENPW	BP
response to organic substance	234/960	3138/17910	2.20246e-08	9.34093e-07	7.83259e-07	234	ADAR/BLM/BRCA1/BRIP1/CD109/CDC6/CMPK2/DDX58/DIAPH1/EFTUD2/EIF2AK2/GBP1/IFI16/IFI27/IFI35/IFI6/IFIH1/IFIT1/IFIT2/IFIT3/IQGAP3/IRF9/ISG15/LMNB1/MX1/MX2/NLRC5/NMI/OAS1/OAS2/OAS3/OASL/PARP14/PARP9/PLSCR1/PML/PSMB9/RAB35/RFFL/RSAD2/SAMHD1/SHCBP1/SMYD3/SP100/STAT1/STAT2/USP18/VRK2/XAF1/CD274/CXCL10/CCNE1/CXCL11/IL27/IL22RA1/GRB2/IL15RA/MICB/ACTR2/ETV2/OPTN/MCM2/PSMD12/SSH1/PAK2/RIPK2/GBP4/RIF1/CCNA2/PT…	BP
regulation of response to stress	136/960	1592/17910	2.26978e-08	9.56593e-07	8.02126e-07	136	ADAR/BRCA1/CD109/DDX58/DDX60/DTX3L/EIF2AK2/FOXM1/HERC5/IFI16/IFIH1/IFIT1/NLRC5/NMI/PARP14/PARP9/PLSCR1/PML/POLQ/PSMB9/RBL1/RFWD3/RSAD2/SAMHD1/STAT1/TRIP12/USP18/IL27/MICB/ACTR2/NUDT16L1/DHX58/OPTN/ATAD5/PSMD12/PAK2/RIPK2/MUC16/RIF1/KIR2DL4/TIMELESS/MYD88/WDFY1/VKORC1/GBP5/IRF1/CASP8/CHEK1/FANCA/PSMD11/TPT1/MEFV/NUP205/BIRC3/RAD51AP1/IL1R2/HELB/NUP107/FANCD2/PSME3/RAET1E/PSMD2/MLKL/MED1/TRAFD1/RAD…	BP
microtubule organizing center organization	24/960	122/17910	2.62714e-08	1.10028e-06	9.22608e-07	24	BRCA1/KIF11/PLK4/STIL/BRCA2/PLK1/CDK2/XRCC2/CKAP5/CHEK1/CDK1/PPP1R12A/CCNF/SASS6/CEP152/CEP135/NUP62/WDR62/NEK2/GEN1/AURKA/SSX2IP/ROCK2/POC1A	BP
condensed chromosome outer kinetochore	8/1000	12/18675	2.68531e-08	8.50003e-07	6.90353e-07	8	BUB1B/BUB1/CENPF/PLK1/NDC80/SKA1/SKA3/CCNB1	CC
regulation of double-strand break repair	18/960	72/17910	3.02084e-08	1.25731e-06	1.05428e-06	18	DTX3L/FOXM1/PARP9/PML/POLQ/TRIP12/ACTR2/NUDT16L1/RIF1/TIMELESS/CHEK1/RAD51AP1/HELB/RAD51/PPP4R2/SETMAR/SMCHD1/PRKDC	BP
leukocyte activation	108/960	1186/17910	3.09024e-08	1.27825e-06	1.07185e-06	108	BATF2/DIAPH1/HELLS/KPNB1/PLSCR1/RHOF/RSAD2/TRAPPC1/CD274/IL27/GRB2/EXO1/MICB/ACTR2/ATAD5/PSMD12/DNAJC13/PAK2/RIPK2/RIF1/PTAFR/LILRB2/IRF1/ELF4/CASP8/FANCA/PSMD11/LILRB4/FANCD2/PSMD2/IL18R1/VAMP2/CD320/NBN/PDCD1LG2/SLC15A4/TLR6/SLAMF8/PTPN11/RNF168/CAND1/TNFSF13B/MTOR/IL2RA/RC3H2/WNT4/FOXP3/TBK1/GPR84/BST2/IDO1/CD68/SIRPA/TNFAIP3/TMEM106A/ANO6/LAG3/NEDD4/CD80/BAD/HUWE1/PRKDC/TICAM1/LCP2/UNC13D/MSH…	BP
DNA recombination	36/960	244/17910	3.21775e-08	1.32283e-06	1.10923e-06	36	BLM/BRCA1/BRIP1/KPNA2/POLQ/RFWD3/RPAIN/SAMHD1/ZSWIM7/BRCA2/RAD54L/EXO1/ACTR2/ATAD5/RIF1/TIMELESS/XRCC2/CHEK1/RAD51AP1/HELB/FEN1/MCM8/NBN/RAD51/RNF168/FOXP3/PPP4R2/ZFYVE26/GEN1/SMC6/SMCHD1/PRKDC/MSH6/KPNA1/TRIP13/ENDOG	BP
mitotic spindle	21/1000	97/18675	3.34392e-08	1.01928e-06	8.27832e-07	21	CENPE/CKAP2L/DIAPH1/KIF11/KIF20B/KIF23/RACGAP1/SPAG5/TACC3/TPX2/ASPM/ECT2/CDC7/SMC1A/YEATS2/CDK1/NUP62/MAD2L1/AURKA/FAM83D/SMC3	CC
site of DNA damage	17/1000	65/18675	3.49099e-08	1.0261e-06	8.33376e-07	17	PARP9/RFWD3/SAMHD1/WDR76/ACTR2/RIF1/TIMELESS/ESCO2/HELB/SLFN11/NBN/RAD51/RNF168/SMC6/SETMAR/SMCHD1/ACTR3	CC
meiotic cell cycle	32/960	203/17910	3.83748e-08	1.56798e-06	1.31479e-06	32	BRIP1/ESPL1/NCAPH/SMC2/TOP2A/BRCA2/ASPM/RAD54L/PLK1/EXO1/ACTR2/TTK/MASTL/CDK2/KIF18A/XRCC2/FANCA/SMC1A/CDC20/FANCD2/NBN/RAD51/FBXO5/WNT4/NEK2/AURKA/MSH6/OSGIN2/UBB/TRIP13/ACTR3/SMC3	BP
positive regulation of innate immune response	47/960	373/17910	4.41242e-08	1.79198e-06	1.50261e-06	47	DDX58/DDX60/IFI16/IFIH1/NLRC5/PARP9/PLSCR1/PSMB9/RSAD2/DHX58/PSMD12/PAK2/RIPK2/MUC16/KIR2DL4/MYD88/WDFY1/GBP5/IRF1/CASP8/PSMD11/BIRC3/PSME3/RAET1E/PSMD2/MED1/PSMB8/TLR6/PIK3AP1/TBK1/TRAF3/TNFAIP3/LAG3/PSME2/PRKDC/TICAM1/TRIM15/IRF7/UBB/AIM2/TRIM6/TNIP3/PSMD1/HLA-F/HAVCR2/RELB/CD209	BP
positive regulation of mitotic cell cycle	27/960	154/17910	4.65252e-08	1.8781e-06	1.57484e-06	27	CDC6/CDCA5/DTL/ESPL1/KIF20B/BRCA2/CCNE1/DLGAP5/NUSAP1/NDC80/CDC7/CDT1/CDK1/FBXO5/PTPN11/EIF4G1/NUP62/MAD2L1/GEN1/CCNB1/AURKA/TTL/DBF4B/UBE2C/MTBP/ADAM17/SPHK1	BP
cellular response to chemical stimulus	230/960	3100/17910	4.70796e-08	1.8891e-06	1.58406e-06	230	ADAR/BLM/BRCA1/BRIP1/CD109/CDC6/CMPK2/DDX58/DIAPH1/EFTUD2/EIF2AK2/GBP1/IFI16/IFI27/IFI35/IFI6/IFIH1/IFIT1/IFIT2/IFIT3/IQGAP3/IRF9/ISG15/LMNB1/MX1/MX2/NLRC5/NMI/OAS1/OAS2/OAS3/OASL/PARP14/PARP9/PML/PSMB9/RAB35/RFFL/RSAD2/SAMHD1/SHCBP1/SMYD3/SP100/STAT1/STAT2/USP18/VRK2/XAF1/CXCL10/CCNE1/CXCL11/ECT2/IL27/MELK/IL22RA1/GRB2/IL15RA/ACTR2/ETV2/OPTN/MCM2/PSMD12/SSH1/PAK2/RIPK2/CDK2/GBP4/RIF1/CCNA2/PTAFR…	BP
protein targeting to ER	22/960	108/17910	5.1557e-08	2.05645e-06	1.72438e-06	22	RPS9/RPL34/RPL10A/RPL15/RPL13/RPL13A/RPS11/RPLP1/RPS20/RPL11/RPL3/RPS21/RPS6/RPL5/RPL18/RPS13/RPL26/RPL27A/RPS3A/RPL10/RPL37A/RPS23	BP
condensed nuclear chromosome	18/1000	75/18675	5.92007e-08	1.68007e-06	1.36452e-06	18	BLM/BRCA1/BUB1/INCENP/BRCA2/PLK1/NDC80/TOPBP1/CHEK1/SMC1A/PMF1/NCAPD3/RAD51/CENPA/NEK2/CCNB1/SUV39H1/SMC3	CC
modification-dependent protein catabolic process	58/960	515/17910	6.93567e-08	2.75006e-06	2.30599e-06	58	BUB1B/CDC27/DTL/DTX3L/IFI27/ISG15/PML/PSMB9/RFFL/RNF213/TRIP12/UBA6/USP18/UHRF1/KIF14/PLK1/FBXO45/PSMD12/CDK2/PSMD11/CDC20/SENP1/PSME3/RNF4/PSMD2/CDK1/ANAPC16/CCNF/PSMB8/FBXO5/RNF168/MAD2L1/ANAPC1/TRIM25/CD2AP/TRIM13/CCNB1/NEDD4/PSME2/USP32/RPL11/FBXL15/AURKA/RNF34/RNF5/UBB/RPL5/CHFR/UBD/DERL2/UBE2C/TLK2/PSMD1/RAD23B/VPS28/NUB1/RNF43/LATS1	BP
antigen processing and presentation	33/960	220/17910	8.02784e-08	3.16439e-06	2.65341e-06	33	CENPE/KIF11/KIF15/KIF23/KIF4A/PSMB9/RAB35/RAB4A/RACGAP1/TAP1/TAP2/KIF2C/PSMD12/KIF18A/LILRB2/KIF4B/PSMD11/PSME3/PSMD2/PSMB8/LNPEP/KIF2A/HLA-B/CD68/CTSF/LAG3/RILP/PSME2/CYBB/PSMD1/HLA-F/RELB/CD209	BP
organonitrogen compound catabolic process	102/960	1123/17910	8.81622e-08	3.45482e-06	2.89695e-06	102	BUB1B/CDC27/DTL/DTX3L/IFI27/ISG15/PML/PSMB9/RFFL/RNF213/SAMHD1/SAT2/TRIP12/UBA6/USP18/UHRF1/KIF14/HMMR/PLK1/FBXO45/PSMD12/CDK2/BCAT2/IL4I1/CASP8/PSMD11/APOBEC3A/BARD1/CDC20/SENP1/PSME3/RNF4/PSMD2/CDK1/NTHL1/ACAT1/ANAPC16/CCNF/SGPL1/PSMB8/LNPEP/FBXO5/RNF168/GABARAPL2/GCDH/MTOR/USE1/MAD2L1/IDO1/TNFAIP3/ANAPC1/TRIM25/CD2AP/TRIM13/CCNB1/RILP/NEDD4/PSME2/USP32/RPL11/ACADSB/FBXL15/AURKA/APOBEC3D/RNF34/…	BP
regulation of chromosome organization	41/960	311/17910	9.27091e-08	3.61188e-06	3.02865e-06	41	BRCA1/BUB1B/BUB1/CDC27/CDC6/CDCA5/CENPE/ESPL1/MKI67/PML/SART3/TACC3/TOP2A/TRIP12/CENPF/DLGAP5/PLK1/TTK/MCM2/RIF1/NDC80/DNMT1/CHEK1/CDC20/CDT1/RNF4/FEN1/ATF7IP/NBN/FBXO5/FOXP3/MAD2L1/NEK2/XRN1/GEN1/CCNB1/SETMAR/PHF19/HMGA1/TRIP13/TLK2	BP
establishment of protein localization to endoplasmic reticulum	22/960	112/17910	1.02134e-07	3.95607e-06	3.31726e-06	22	RPS9/RPL34/RPL10A/RPL15/RPL13/RPL13A/RPS11/RPLP1/RPS20/RPL11/RPL3/RPS21/RPS6/RPL5/RPL18/RPS13/RPL26/RPL27A/RPS3A/RPL10/RPL37A/RPS23	BP
regulation of defense response	85/960	885/17910	1.06662e-07	4.10772e-06	3.44442e-06	85	ADAR/DDX58/DDX60/DTX3L/HERC5/IFI16/IFIH1/IFIT1/NLRC5/NMI/PARP14/PARP9/PLSCR1/PSMB9/RSAD2/SAMHD1/STAT1/USP18/IL27/MICB/DHX58/OPTN/PSMD12/PAK2/RIPK2/MUC16/KIR2DL4/MYD88/WDFY1/GBP5/IRF1/CASP8/FANCA/PSMD11/MEFV/BIRC3/IL1R2/FANCD2/PSME3/RAET1E/PSMD2/MED1/TRAFD1/PSMB8/TLR6/SLAMF8/PTPN11/IL2RA/PIK3AP1/FOXP3/TBK1/DDT/TRAF3/IDO1/PENK/C1QC/SIRPA/TNFAIP3/SERPINB9/LAG3/PSME2/PRKDC/TICAM1/TRIM15/IRF7/DDTL/UBB…	BP
DNA geometric change	19/960	86/17910	1.07432e-07	4.11373e-06	3.44946e-06	19	ASCC3/BLM/BRIP1/MCM4/TOP2A/RAD54L/MCM6/RECQL/MCM2/HELB/NBN/RAD51/CDC45/CHD1/UBB/HMGA1/RAD23B/GTF2H3/GINS4	BP
modification-dependent macromolecule catabolic process	58/960	522/17910	1.10736e-07	4.19674e-06	3.51907e-06	58	BUB1B/CDC27/DTL/DTX3L/IFI27/ISG15/PML/PSMB9/RFFL/RNF213/TRIP12/UBA6/USP18/UHRF1/KIF14/PLK1/FBXO45/PSMD12/CDK2/PSMD11/CDC20/SENP1/PSME3/RNF4/PSMD2/CDK1/ANAPC16/CCNF/PSMB8/FBXO5/RNF168/MAD2L1/ANAPC1/TRIM25/CD2AP/TRIM13/CCNB1/NEDD4/PSME2/USP32/RPL11/FBXL15/AURKA/RNF34/RNF5/UBB/RPL5/CHFR/UBD/DERL2/UBE2C/TLK2/PSMD1/RAD23B/VPS28/NUB1/RNF43/LATS1	BP
positive regulation of cytokine production	52/960	446/17910	1.10853e-07	4.19674e-06	3.51907e-06	52	BRCA1/DDX58/DDX60/EIF2AK2/IFI16/IFIH1/RSAD2/STAT1/CD274/IL27/DHX58/RIPK2/KIR2DL4/PTAFR/MYD88/LILRB2/GBP5/IRF1/IL12RB2/BIRC3/IL18R1/TLR6/PTPN11/FOXP3/TBK1/DDT/IDO1/ZBP1/CD80/PRKDC/TICAM1/TRIM15/TIGIT/IRF7/CHIA/P2RX7/AIM2/TRIM6/CYBB/HLA-F/HAVCR2/CD86/C3AR1/ROCK2/LILRB1/IL12RB1/IFNG/DDX21/ADAM17/CSF1R/POLR3H/SPHK1	BP
ubiquitin-dependent protein catabolic process	57/960	510/17910	1.16946e-07	4.40256e-06	3.69165e-06	57	BUB1B/CDC27/DTL/DTX3L/IFI27/PML/PSMB9/RFFL/RNF213/TRIP12/UBA6/USP18/UHRF1/KIF14/PLK1/FBXO45/PSMD12/CDK2/PSMD11/CDC20/SENP1/PSME3/RNF4/PSMD2/CDK1/ANAPC16/CCNF/PSMB8/FBXO5/RNF168/MAD2L1/ANAPC1/TRIM25/CD2AP/TRIM13/CCNB1/NEDD4/PSME2/USP32/RPL11/FBXL15/AURKA/RNF34/RNF5/UBB/RPL5/CHFR/UBD/DERL2/UBE2C/TLK2/PSMD1/RAD23B/VPS28/NUB1/RNF43/LATS1	BP
cellular localization	194/960	2548/17910	1.19914e-07	4.48907e-06	3.76419e-06	194	BUB1B/CDCA5/CENPE/CLIP1/CORO1C/DIAPH1/DTX3L/ESPL1/GABARAP/GBP1/IFI27/IFIT1/KIF20B/KIF23/KIF4A/KPNA2/KPNB1/MX2/NEDD1/PARP9/PLK4/PML/RAB35/RANGRF/RPAIN/RTP4/SP100/SPAG5/STIL/TAP1/TAP2/TRAPPC1/BRCA2/CENPF/KIF14/ASPM/CXCL10/CCNE1/CXCL11/GTSE1/ECT2/DLGAP5/MOAP1/KIF24/CDCA8/PLK1/ACTR2/KIF2C/TTK/OPTN/ID4/ZWINT/DNAJC13/SSH1/NUSAP1/OTOF/NDC80/KIF18A/KIFC1/GBP5/GBP2/CKAP5/CASP8/NMT1/NUP205/LILRB4/BICD1/NPE…	BP
proteolysis involved in cellular protein catabolic process	63/960	590/17910	1.34034e-07	4.98979e-06	4.18405e-06	63	BUB1B/CDC27/DTL/DTX3L/IFI27/ISG15/PML/PSMB9/RFFL/RNF213/TRIP12/UBA6/USP18/UHRF1/KIF14/PLK1/FBXO45/PSMD12/CDK2/CASP8/PSMD11/CDC20/SENP1/PSME3/RNF4/PSMD2/CDK1/ANAPC16/CCNF/PSMB8/FBXO5/RNF168/GABARAPL2/MAD2L1/ANAPC1/TRIM25/CD2AP/TRIM13/CCNB1/NEDD4/PSME2/USP32/RPL11/FBXL15/AURKA/RNF34/RNF5/UBB/RHBDD1/RPL5/CHFR/UBD/DERL2/EFNA1/UBE2C/TLK2/TMTC3/PSMD1/RAD23B/VPS28/NUB1/RNF43/LATS1	BP
regulation of protein metabolic process	203/960	2700/17910	1.44268e-07	5.34111e-06	4.47865e-06	203	ADAR/BLM/BRCA1/CD109/CDC6/CDCA2/CDK12/CENPE/CLSPN/CORO1C/DTL/DTX3L/EIF2AK2/FANCI/FOXM1/GBP1/HERC5/IFI16/IFI6/IQGAP3/ISG15/MOV10/NMI/PARP14/PARP9/PML/PSMB9/RFFL/SART3/SMYD3/STAT2/TPX2/TRIP12/UBE2Z/VRK2/UHRF1/KIF14/CXCL10/ECT2/IL27/NCAPG2/GRB2/PLK1/TTK/MASTL/SSH1/PAK2/RIPK2/RIF1/PTAFR/CDC25A/DNMT1/LILRB2/TRIM21/IRF1/CASP8/CHEK1/MEFV/WFDC2/LARP1/BIRC3/INPP5K/IL1R2/BARD1/CDC20/SENP1/TYMS/PSME3/PEMT/P…	BP
proteasome-mediated ubiquitin-dependent protein catabolic process	42/960	328/17910	1.47135e-07	5.4173e-06	4.54254e-06	42	BUB1B/CDC27/IFI27/PML/PSMB9/RFFL/KIF14/PLK1/FBXO45/PSMD12/CDK2/PSMD11/CDC20/SENP1/PSME3/RNF4/PSMD2/CDK1/ANAPC16/CCNF/PSMB8/FBXO5/MAD2L1/ANAPC1/TRIM25/CD2AP/TRIM13/CCNB1/PSME2/RPL11/FBXL15/AURKA/RNF34/RNF5/UBB/CHFR/DERL2/UBE2C/TLK2/PSMD1/RAD23B/NUB1	BP
ribosomal subunit	28/1000	173/18675	1.51094e-07	3.99319e-06	3.24318e-06	28	RPS9/RPL34/RPL10A/RPL15/RPL13/RPL13A/MRPS21/RPS11/EIF4G1/RPLP1/RPS20/RPL11/RPL3/RPS21/LARP4/RPS6/MRPS36/RPL5/RPL18/RPS13/RPL26/MRPS26/RPL27A/MRPL43/RPS3A/RPL10/RPL37A/RPS23	CC
condensed nuclear chromosome kinetochore	6/1000	7/18675	1.55264e-07	3.99319e-06	3.24318e-06	6	BUB1/PLK1/NDC80/PMF1/CENPA/CCNB1	CC
condensin complex	6/1000	7/18675	1.55264e-07	3.99319e-06	3.24318e-06	6	NCAPD2/NCAPH/SMC2/NCAPG/NCAPG2/NCAPD3	CC
cellular macromolecule biosynthetic process	318/960	4634/17910	1.60084e-07	5.86187e-06	4.91532e-06	318	ARNTL2/BATF2/BLM/BRCA1/BRIP1/CDC6/CDK12/CLSPN/DDX58/DTL/DTX3L/E2F7/E2F8/EIF2AK2/ETV7/FOXM1/GALNT11/HELLS/IFI16/IFI27/IRF9/ISG15/MCM4/MED11/MOV10/NLRC5/NMI/PARP9/PLSCR1/PML/POLQ/PSMB9/RBL1/RFWD3/RPAIN/RRM2/SAMHD1/SMYD3/SP100/SP110/STAT1/STAT2/TK1/TOP2A/TRIM14/UBE2L6/WDHD1/ZNF367/ZNFX1/BRCA2/UHRF1/CENPF/CXCL10/TCF19/CCNE1/TTF2/SP140L/DLGAP5/NCAPG2/PLK1/EXO1/CHAF1A/MCM10/ACTR2/E2F2/MCM6/ETV2/DPM3/AT…	BP
immune system development	88/960	938/17910	1.78888e-07	6.51481e-06	5.46282e-06	88	ADAR/ANLN/BATF2/CD109/EIF2AK2/HERC6/IFI16/ISG15/MOV10/MYO1E/PML/POLQ/PSMB9/RSAD2/SAMHD1/STAT1/TOP2A/BRCA2/CD274/IL27/MELK/NCAPG2/EXO1/ETV2/ATAD5/PSMD12/RIPK2/RIF1/LILRB2/ROGDI/IRF1/CASP8/PIP4K2A/FANCA/PSMD11/LILRB4/CCNB2/ESCO2/SENP1/FANCD2/PSME3/PSMD2/IL18R1/MED1/NBN/TMEM91/SGPL1/PSMB8/DHRS7B/SLAMF8/PTPN11/RNF168/MTOR/IL2RA/RC3H2/WNT4/FOXP3/IDO1/C1QC/TNFAIP3/LYAR/CCR1/LAG3/PSME2/CD80/TRIM10/VPS33…	BP
negative regulation of innate immune response	15/960	57/17910	2.0565e-07	7.44899e-06	6.24615e-06	15	ADAR/IFI16/NLRC5/NMI/PARP14/SAMHD1/DHX58/KIR2DL4/TRAFD1/SLAMF8/TNFAIP3/SERPINB9/HLA-F/HAVCR2/LILRB1	BP
interferon-beta production	14/960	50/17910	2.25516e-07	8.12465e-06	6.81272e-06	14	DDX58/IFIH1/NMI/RIPK2/IRF1/TRIM56/PTPN11/TBK1/TRAF3/SIRPA/TICAM1/IRF7/RELB/LILRB1	BP
negative regulation of sister chromatid segregation	12/960	37/17910	2.79922e-07	1.00308e-05	8.41104e-06	12	ESPL1/CENPF/PLK1/TTK/NDC80/CDC20/CDT1/FBXO5/MAD2L1/GEN1/CCNB1/TRIP13	BP
site of double-strand break	14/1000	51/18675	2.92822e-07	7.3028e-06	5.93116e-06	14	RFWD3/SAMHD1/ACTR2/RIF1/TIMELESS/ESCO2/HELB/NBN/RAD51/RNF168/SMC6/SETMAR/SMCHD1/ACTR3	CC
macromolecule biosynthetic process	326/960	4806/17910	3.31394e-07	1.18121e-05	9.9047e-06	326	ARNTL2/BATF2/BLM/BRCA1/BRIP1/CDC6/CDK12/CLSPN/DDX58/DTL/DTX3L/E2F7/E2F8/EIF2AK2/ETV7/FOXM1/GALNT11/HELLS/IFI16/IFI27/IRF9/ISG15/MCM4/MED11/MOV10/NLRC5/NMI/PARP9/PLSCR1/PML/POLQ/PSMB9/RBL1/RFWD3/RPAIN/RRM2/SAMHD1/SMYD3/SP100/SP110/STAT1/STAT2/TK1/TOP2A/TRIM14/UBE2L6/WDHD1/ZNF367/ZNFX1/BRCA2/UHRF1/CENPF/CXCL10/TCF19/CCNE1/TTF2/SP140L/IL27/DLGAP5/NCAPG2/PLK1/EXO1/CHAF1A/MCM10/ACTR2/E2F2/MCM6/ETV2/DP…	BP
regulation of response to biotic stimulus	24/960	139/17910	3.44983e-07	1.22314e-05	1.02563e-05	24	DDX58/DDX60/DTX3L/HERC5/IFIT1/PARP9/STAT1/CD274/IL27/MICB/DHX58/OPTN/RIPK2/BIRC3/IL2RA/TBK1/TRAF3/TNFAIP3/TRIM15/AIM2/TRIM6/HAVCR2/LILRB1/IL12RB1	BP
regulation of microtubule cytoskeleton organization	27/960	170/17910	3.7547e-07	1.32422e-05	1.11039e-05	27	BRCA1/CLIP1/KIF11/PLK4/RANGRF/SPAG5/STIL/TACC3/TPX2/PLK1/KIF18A/CHEK1/SKA1/SMC1A/BICD1/SKA3/RNF4/CCNF/NUP62/TAOK1/NEK2/GEN1/AURKA/CDK2AP2/ROCK2/SMC3/POC1A	BP
cytosolic large ribosomal subunit	14/1000	52/18675	3.81095e-07	9.22474e-06	7.49212e-06	14	RPL34/RPL10A/RPL15/RPL13/RPL13A/RPLP1/RPL11/RPL3/RPL5/RPL18/RPL26/RPL27A/RPL10/RPL37A	CC
protein catabolic process	77/960	799/17910	3.82375e-07	1.3358e-05	1.1201e-05	77	BUB1B/CDC27/DTL/DTX3L/IFI27/ISG15/PML/PSMB9/RFFL/RNF213/TRIP12/UBA6/USP18/UHRF1/KIF14/PLK1/FBXO45/PSMD12/CDK2/CASP8/PSMD11/BARD1/CDC20/SENP1/PSME3/RNF4/PSMD2/CDK1/ANAPC16/CCNF/PSMB8/LNPEP/FBXO5/RNF168/GABARAPL2/MTOR/USE1/MAD2L1/TNFAIP3/ANAPC1/TRIM25/CD2AP/TRIM13/CCNB1/RILP/NEDD4/PSME2/USP32/RPL11/FBXL15/AURKA/RNF34/MYLIP/RNF5/UBB/RHBDD1/RPL5/CHFR/P2RX7/UBD/DERL2/EFNA1/OAZ2/UBE2C/CST3/TLK2/TMTC3/P…	BP
cellular protein catabolic process	66/960	648/17910	3.8355e-07	1.3358e-05	1.1201e-05	66	BUB1B/CDC27/DTL/DTX3L/IFI27/ISG15/PML/PSMB9/RFFL/RNF213/TRIP12/UBA6/USP18/UHRF1/KIF14/PLK1/FBXO45/PSMD12/CDK2/CASP8/PSMD11/CDC20/SENP1/PSME3/RNF4/PSMD2/CDK1/ANAPC16/CCNF/PSMB8/FBXO5/RNF168/GABARAPL2/MAD2L1/TNFAIP3/ANAPC1/TRIM25/CD2AP/TRIM13/CCNB1/NEDD4/PSME2/USP32/RPL11/FBXL15/AURKA/RNF34/MYLIP/RNF5/UBB/RHBDD1/RPL5/CHFR/UBD/DERL2/EFNA1/UBE2C/TLK2/TMTC3/PSMD1/RAD23B/VPS28/CCDC115/NUB1/RNF43/LATS1	BP
mitotic spindle assembly	14/960	52/17910	3.84732e-07	1.3358e-05	1.1201e-05	14	KIF11/KIF23/KIF4A/KPNB1/RACGAP1/TPX2/PLK1/KIFC1/KIF4B/SMC1A/CDC20/KIF2A/MYBL2/SMC3	BP
negative regulation of chromosome segregation	12/960	38/17910	3.89253e-07	1.34453e-05	1.12742e-05	12	ESPL1/CENPF/PLK1/TTK/NDC80/CDC20/CDT1/FBXO5/MAD2L1/GEN1/CCNB1/TRIP13	BP
DNA-dependent ATPase activity	17/963	72/16967	4.01602e-07	2.04817e-05	1.81778e-05	17	ASCC3/BLM/BRIP1/MCM4/POLQ/TOP2A/TTF2/MCM6/RECQL/XRCC2/ERCC6L/HELB/NBN/RAD51/RFC5/CHD1/GTF2H3	MF
negative regulation of mitotic nuclear division	13/960	45/17910	4.08764e-07	1.40468e-05	1.17786e-05	13	CENPF/PLK1/TTK/NDC80/CHEK1/CDC20/CDT1/FBXO5/MAD2L1/GEN1/CCNB1/TRIP13/MTBP	BP
DNA duplex unwinding	17/960	76/17910	4.13486e-07	1.41366e-05	1.18539e-05	17	ASCC3/BLM/BRIP1/MCM4/TOP2A/MCM6/MCM2/HELB/NBN/RAD51/CDC45/CHD1/UBB/HMGA1/RAD23B/GTF2H3/GINS4	BP
chromosome condensation	11/960	32/17910	4.51937e-07	1.52183e-05	1.27609e-05	11	CDCA5/NCAPD2/NCAPH/SMC2/TOP2A/NCAPG/NCAPG2/NUSAP1/NCAPD3/CDK1/CCNB1	BP
negative regulation of mitotic metaphase/anaphase transition	11/960	32/17910	4.51937e-07	1.52183e-05	1.27609e-05	11	CENPF/PLK1/TTK/NDC80/CDC20/CDT1/FBXO5/MAD2L1/GEN1/CCNB1/TRIP13	BP
negative regulation of mitotic sister chromatid separation	11/960	32/17910	4.51937e-07	1.52183e-05	1.27609e-05	11	CENPF/PLK1/TTK/NDC80/CDC20/CDT1/FBXO5/MAD2L1/GEN1/CCNB1/TRIP13	BP
spindle microtubule	14/1000	53/18675	4.92562e-07	1.15822e-05	9.40681e-06	14	CDC27/CENPE/KIF11/KIF18B/KIF4A/PRC1/PLK1/KNTC1/KIF18A/SKA1/SKA3/CDK1/KIF2A/AURKA	CC
DNA damage checkpoint	23/960	133/17910	5.85783e-07	1.96267e-05	1.64574e-05	23	BLM/BRCA1/BRIP1/CLSPN/DTL/E2F7/E2F8/PML/RFWD3/GTSE1/PLK1/CDK2/CHEK1/CDC25C/CDK1/NBN/PTPN11/TAOK1/CCNB1/AURKA/PRKDC/DONSON/RPL26	BP
proteasomal protein catabolic process	45/960	382/17910	5.95237e-07	1.98442e-05	1.66398e-05	45	BUB1B/CDC27/IFI27/PML/PSMB9/RFFL/KIF14/PLK1/FBXO45/PSMD12/CDK2/PSMD11/CDC20/SENP1/PSME3/RNF4/PSMD2/CDK1/ANAPC16/CCNF/PSMB8/FBXO5/GABARAPL2/MAD2L1/ANAPC1/TRIM25/CD2AP/TRIM13/CCNB1/PSME2/RPL11/FBXL15/AURKA/RNF34/RNF5/UBB/RHBDD1/CHFR/DERL2/UBE2C/TLK2/TMTC3/PSMD1/RAD23B/NUB1	BP
antigen processing and presentation of exogenous peptide antigen	27/960	174/17910	6.04103e-07	2.00401e-05	1.68041e-05	27	CENPE/KIF11/KIF15/KIF23/KIF4A/PSMB9/RACGAP1/TAP1/TAP2/KIF2C/PSMD12/KIF18A/KIF4B/PSMD11/PSME3/PSMD2/PSMB8/LNPEP/KIF2A/HLA-B/CTSF/LAG3/RILP/PSME2/CYBB/PSMD1/HLA-F	BP
negative regulation of chromosome separation	11/960	33/17910	6.45189e-07	2.11932e-05	1.7771e-05	11	CENPF/PLK1/TTK/NDC80/CDC20/CDT1/FBXO5/MAD2L1/GEN1/CCNB1/TRIP13	BP
negative regulation of metaphase/anaphase transition of cell cycle	11/960	33/17910	6.45189e-07	2.11932e-05	1.7771e-05	11	CENPF/PLK1/TTK/NDC80/CDC20/CDT1/FBXO5/MAD2L1/GEN1/CCNB1/TRIP13	BP
protein localization	182/960	2417/17910	7.00046e-07	2.2883e-05	1.91879e-05	182	BUB1B/CDCA5/CEP55/CLIP1/CORO1C/CUTA/DDX58/DIAPH1/DTX3L/GABARAP/GBP1/IFI27/IFIH1/IFIT1/ISG15/KIF20B/KPNA2/KPNB1/MX2/PARP9/PML/RAB35/RANGRF/RPAIN/RSAD2/RTP4/SMYD3/SP100/SPAG5/STIL/TAP1/TAP2/BRCA2/CD274/CENPF/KIF14/CCNE1/GTSE1/ECT2/MOAP1/RHBDF2/PLK1/TTK/OPTN/ID4/DNAJC13/SSH1/RIPK2/SLC25A4/NDC80/KIF18A/GBP5/GBP2/CASP8/NMT1/KIF20A/NUP205/LILRB4/BICD1/NPEPPS/INPP5K/ESCO2/RPS9/IL1R2/BARD1/SLC2A1/CDT1/NU…	BP
negative regulation of chromosome organization	22/960	125/17910	7.5192e-07	2.44593e-05	2.05097e-05	22	BRCA1/ESPL1/TOP2A/TRIP12/CENPF/PLK1/TTK/MCM2/NDC80/DNMT1/CDC20/CDT1/NBN/FBXO5/FOXP3/MAD2L1/XRN1/GEN1/CCNB1/SETMAR/HMGA1/TRIP13	BP
antigen processing and presentation of exogenous antigen	27/960	176/17910	7.61433e-07	2.46491e-05	2.06688e-05	27	CENPE/KIF11/KIF15/KIF23/KIF4A/PSMB9/RACGAP1/TAP1/TAP2/KIF2C/PSMD12/KIF18A/KIF4B/PSMD11/PSME3/PSMD2/PSMB8/LNPEP/KIF2A/HLA-B/CTSF/LAG3/RILP/PSME2/CYBB/PSMD1/HLA-F	BP
negative regulation of cell cycle G2/M phase transition	19/960	97/17910	7.85127e-07	2.51729e-05	2.11081e-05	19	BLM/BRCA1/CLSPN/DTL/PSMB9/PLK1/PSMD12/CHEK1/PSMD11/PSME3/PSMD2/CDK1/NBN/PSMB8/TAOK1/PSME2/AURKA/DONSON/PSMD1	BP
positive regulation of cell cycle phase transition	19/960	97/17910	7.85127e-07	2.51729e-05	2.11081e-05	19	CDC6/CDCA5/DTL/ESPL1/CCNE1/DLGAP5/ATAD5/CDC7/CDT1/CDK1/FBXO5/EIF4G1/CCNB1/DBF4B/EZH2/UBE2C/MTBP/FAM83D/ADAM17	BP
antigen processing and presentation of peptide antigen	28/960	188/17910	8.82283e-07	2.81532e-05	2.36071e-05	28	CENPE/KIF11/KIF15/KIF23/KIF4A/PSMB9/RACGAP1/TAP1/TAP2/KIF2C/PSMD12/KIF18A/KIF4B/PSMD11/PSME3/PSMD2/PSMB8/LNPEP/KIF2A/HLA-B/CTSF/LAG3/RILP/PSME2/CYBB/PSMD1/HLA-F/CD209	BP
regulation of interferon-beta production	13/960	48/17910	9.2983e-07	2.95298e-05	2.47614e-05	13	DDX58/IFIH1/NMI/RIPK2/IRF1/PTPN11/TBK1/TRAF3/SIRPA/TICAM1/IRF7/RELB/LILRB1	BP
mitotic metaphase plate congression	12/960	41/17910	9.78183e-07	3.09189e-05	2.59262e-05	12	CDCA5/CENPE/KPNB1/KIF14/CDCA8/KIF2C/NDC80/KIF18A/KIFC1/CDT1/NUP62/CCNB1	BP
regulation of immune effector process	49/960	441/17910	1.07857e-06	3.39319e-05	2.84527e-05	49	DDX58/DDX60/DTX3L/HERC5/IFIT1/PARP9/RSAD2/STAT1/IL27/MICB/DHX58/ATAD5/RIPK2/RIF1/KIR2DL4/PTAFR/BIRC3/RAET1E/IL18R1/SLAMF8/IL2RA/RC3H2/FOXP3/BST2/TRAF3/C1QC/TNFAIP3/SERPINB9/LAG3/CD80/PRKDC/TICAM1/TRIM15/UNC13D/DUSP22/P2RX7/AIM2/TRIM6/HLA-F/HAVCR2/CD86/C3AR1/LILRB1/IL12RB1/IFNG/CD84/DDX21/NCR1/SUSD4	BP
mitotic DNA integrity checkpoint	18/960	90/17910	1.1078e-06	3.46887e-05	2.90873e-05	18	BLM/CLSPN/E2F7/E2F8/PML/RFWD3/GTSE1/CDK2/CDC25C/CDK1/NBN/TAOK1/CCNB1/AURKA/SETMAR/PRKDC/DONSON/RPL26	BP
protein localization to endoplasmic reticulum	22/960	128/17910	1.14159e-06	3.55805e-05	2.98351e-05	22	RPS9/RPL34/RPL10A/RPL15/RPL13/RPL13A/RPS11/RPLP1/RPS20/RPL11/RPL3/RPS21/RPS6/RPL5/RPL18/RPS13/RPL26/RPL27A/RPS3A/RPL10/RPL37A/RPS23	BP
negative regulation of mitotic sister chromatid segregation	11/960	35/17910	1.25995e-06	3.90876e-05	3.27759e-05	11	CENPF/PLK1/TTK/NDC80/CDC20/CDT1/FBXO5/MAD2L1/GEN1/CCNB1/TRIP13	BP
lymphocyte activation	63/960	630/17910	1.32578e-06	4.09404e-05	3.43295e-05	63	HELLS/RSAD2/CD274/IL27/GRB2/EXO1/MICB/ATAD5/PAK2/RIPK2/RIF1/LILRB2/IRF1/ELF4/CASP8/FANCA/LILRB4/FANCD2/IL18R1/CD320/NBN/PDCD1LG2/SLAMF8/PTPN11/RNF168/TNFSF13B/MTOR/IL2RA/RC3H2/WNT4/FOXP3/TBK1/BST2/IDO1/TNFAIP3/LAG3/NEDD4/CD80/BAD/PRKDC/TICAM1/UNC13D/MSH6/DUSP22/TIGIT/RPS6/IGFBP2/PIK3CA/P2RX7/PAWR/HLA-F/HAVCR2/CD86/RELB/LILRB1/IL12RB1/IFNG/IL21R/ADAM17/ICOS/BTN3A1/CD209/NCR1	BP
organelle assembly	68/960	699/17910	1.34541e-06	4.13366e-05	3.46617e-05	68	ANLN/BRCA1/CENPE/GALNT11/KIF11/KIF23/KIF4A/KPNB1/NEDD1/PATL1/PLK4/RACGAP1/SPAG5/STIL/TPX2/CENPF/ASPM/KIF24/PLK1/ACTR2/CDK2/KIFC1/KIF4B/CKAP5/PIP4K2A/SMC1A/BICD1/CDC20/RNF4/CDK1/SCLT1/RALB/RAB8A/ASAP1/MYO7A/FBXO5/YWHAG/KIF2A/SASS6/CEP152/CEP135/NUP62/CENPK/CENPA/MYBL2/WDR62/PIP4K2C/NEK2/CIRBP/TAPT1/RPL11/AURKA/CFLAR/RNF5/CENPN/RPL5/B9D2/CCDC88A/ACTR3/P2RX7/CENPW/SSX2IP/TUBB/VPS28/CEP78/SMC3/RPS23/…	BP
macromolecule localization	200/960	2735/17910	1.35095e-06	4.13366e-05	3.46617e-05	200	APOL1/APOL2/APOL6/BUB1B/CDCA5/CEP55/CLIP1/CORO1C/CUTA/DDX58/DIAPH1/DTX3L/GABARAP/GBP1/IFI27/IFIH1/IFIT1/ISG15/KIF20B/KPNA2/KPNB1/MX2/PARP9/PML/RAB35/RANGRF/RPAIN/RSAD2/RTP4/SMYD3/SP100/SPAG5/STIL/TAP1/TAP2/BRCA2/CD274/CENPF/KIF14/CCNE1/GTSE1/ECT2/MOAP1/RHBDF2/PLK1/TTK/OPTN/ID4/DNAJC13/SSH1/RIPK2/SLC25A4/NDC80/KIF18A/GBP5/GBP2/CKAP5/CASP8/NMT1/KIF20A/NUP205/LILRB4/BICD1/NPEPPS/INPP5K/ESCO2/RPS9/IL…	BP
establishment of protein localization	142/960	1803/17910	1.36878e-06	4.16919e-05	3.49596e-05	142	CEP55/CLIP1/CORO1C/DDX58/DTX3L/GABARAP/GBP1/IFI27/IFIH1/IFIT1/ISG15/KIF20B/KPNA2/KPNB1/MX2/PML/RANGRF/RPAIN/RSAD2/RTP4/SMYD3/SP100/TAP1/TAP2/BRCA2/CD274/CENPF/KIF14/GTSE1/ECT2/MOAP1/RHBDF2/PLK1/OPTN/DNAJC13/RIPK2/SLC25A4/KIF18A/GBP5/CASP8/NMT1/KIF20A/NUP205/NPEPPS/INPP5K/RPS9/IL1R2/BARD1/SLC2A1/NUP107/SELENBP1/VAMP2/GZMB/RPL34/RPL10A/RAB8A/RPL15/MED1/SERGEF/RPL13/MYO7A/AGPS/TNPO3/SLC15A4/TLR6/PTP…	BP
positive regulation of type I interferon production	16/960	74/17910	1.46449e-06	4.43926e-05	3.72242e-05	16	DDX58/IFI16/IFIH1/STAT1/DHX58/RIPK2/MYD88/IRF1/PTPN11/TBK1/ZBP1/PRKDC/TICAM1/TRIM15/IRF7/POLR3H	BP
regulation of transcription involved in G1/S transition of mitotic cell cycle	10/960	29/17910	1.4707e-06	4.43926e-05	3.72242e-05	10	CDC6/E2F7/RRM2/CCNE1/CDT1/TYMS/FBXO5/CDC45/POLA1/BACH1	BP
regulation of cytokinesis	17/960	83/17910	1.54685e-06	4.64819e-05	3.89762e-05	17	CDC6/E2F7/E2F8/INCENP/KIF20B/KIF23/PRC1/RACGAP1/BRCA2/KIF14/ECT2/PLK1/PRPF40A/KIF20A/MYO19/NUP62/ZFYVE26	BP
regulation of response to stimulus	291/960	4275/17910	1.58567e-06	4.74355e-05	3.97758e-05	291	ADAR/ARHGAP11A/BLM/BRCA1/BRIP1/CD109/CDK12/CEP55/DDX58/DDX60/DTX3L/EIF2AK2/FOXM1/GALNT11/GBP1/HERC5/IFI16/IFI6/IFIH1/IFIT1/IQGAP3/NLRC5/NMI/PARP14/PARP9/PLSCR1/PML/POLQ/PSMB9/RACGAP1/RBL1/RFFL/RFWD3/RHOF/RNF213/RSAD2/SAMHD1/SECTM1/SP100/STAT1/TPX2/TRIP12/USP18/VRK2/ARHGAP11B/CD274/KIF14/ASPM/CXCL10/IFIT5/CXCL11/ECT2/IL27/NCAPG2/MOAP1/GRB2/EXO1/MICB/ACTR2/TTK/NUDT16L1/DHX58/GNA13/OPTN/ATAD5/CCL8/P…	BP
ubiquitin-protein transferase activity	39/963	305/16967	1.7209e-06	8.41089e-05	7.46478e-05	39	BRCA1/DTL/DTX3L/HERC5/HERC6/MED11/RFFL/RFWD3/RNF167/RNF213/TRIP12/UBE2L6/UHRF1/TRIM21/BIRC3/BARD1/RNF4/TRIM56/MED1/RNF168/RC3H2/TRAF3/TRIM69/TNFAIP3/TRIM25/TRIM13/FBXO25/NEDD4/FBXL15/HUWE1/RNF34/MYLIP/RNF5/CHFR/UBE2C/TRIM6/TRIM59/ZFP91/RNF43	MF
heterochromatin	16/1000	75/18675	1.75246e-06	4.00632e-05	3.25384e-05	16	HELLS/INCENP/PML/UHRF1/WDR76/BAZ2A/DNMT1/ESCO2/NCAPD3/SUZ12/EME1/CENPA/HMGA1/SUV39H1/BAZ1B/RRP1B	CC
establishment of protein localization to membrane	36/960	287/17910	1.84843e-06	5.50503e-05	4.6161e-05	36	CLIP1/RTP4/MOAP1/OPTN/CASP8/NMT1/INPP5K/RPS9/VAMP2/GZMB/RPL34/RPL10A/RAB8A/RPL15/RPL13/YWHAG/RPL13A/RPS11/RPLP1/SSR2/RPS20/RPL11/RPL3/BAD/RPS21/RPS6/GRIP2/RPL5/RPL18/RPS13/RPL26/RPL27A/RPS3A/RPL10/RPL37A/RPS23	BP
regulation of DNA repair	20/960	112/17910	1.87579e-06	5.56179e-05	4.66369e-05	20	BRCA1/DTX3L/FOXM1/PARP9/PML/POLQ/TRIP12/ACTR2/NUDT16L1/RIF1/TIMELESS/CHEK1/RAD51AP1/HELB/RAD51/RNF168/PPP4R2/SETMAR/SMCHD1/PRKDC	BP
ribosome	33/1000	252/18675	1.88466e-06	4.1921e-05	3.40472e-05	33	EIF2AK2/LARP1/RPS9/RPL34/RPL10A/RPL15/RPL13/RPL13A/MRPS21/RPS11/EIF4G1/RPLP1/RPS20/RPL11/RPL3/RPS21/LARP4/RPS6/MRPS36/RPL5/RPL18/RPS13/RPL26/NUFIP2/NDUFA7/MRPS26/SERP1/RPL27A/MRPL43/RPS3A/RPL10/RPL37A/RPS23	CC
centrosome duplication	14/960	59/17910	2.03604e-06	6.01036e-05	5.03983e-05	14	BRCA1/PLK4/STIL/BRCA2/CDK2/CCNF/SASS6/CEP152/CEP135/NUP62/WDR62/GEN1/ROCK2/POC1A	BP
regulation of protein ubiquitination	28/960	196/17910	2.05793e-06	6.04074e-05	5.0653e-05	28	BRCA1/DTX3L/FANCI/ISG15/NMI/TRIP12/PLK1/MASTL/RIPK2/BIRC3/CDC20/FBXO5/MTOR/MAD2L1/TNFAIP3/RPL11/HUWE1/TICAM1/LIMK1/UBB/RPL5/CHFR/UBE2C/DYSF/MTBP/VPS28/DNAJA1/SPHK1	BP
G2 DNA damage checkpoint	10/960	30/17910	2.10042e-06	6.04074e-05	5.0653e-05	10	BLM/BRCA1/CLSPN/DTL/PLK1/CHEK1/CDK1/NBN/TAOK1/DONSON	BP
mitotic spindle assembly checkpoint	10/960	30/17910	2.10042e-06	6.04074e-05	5.0653e-05	10	CENPF/PLK1/TTK/NDC80/CDC20/CDT1/MAD2L1/GEN1/CCNB1/TRIP13	BP
mitotic spindle checkpoint	10/960	30/17910	2.10042e-06	6.04074e-05	5.0653e-05	10	CENPF/PLK1/TTK/NDC80/CDC20/CDT1/MAD2L1/GEN1/CCNB1/TRIP13	BP
spindle assembly checkpoint	10/960	30/17910	2.10042e-06	6.04074e-05	5.0653e-05	10	CENPF/PLK1/TTK/NDC80/CDC20/CDT1/MAD2L1/GEN1/CCNB1/TRIP13	BP
spindle checkpoint	10/960	30/17910	2.10042e-06	6.04074e-05	5.0653e-05	10	CENPF/PLK1/TTK/NDC80/CDC20/CDT1/MAD2L1/GEN1/CCNB1/TRIP13	BP
modification of morphology or physiology of other organism involved in symbiotic interaction	20/960	113/17910	2.16615e-06	6.20314e-05	5.20148e-05	20	EIF2AK2/IFI27/KPNA2/KPNB1/CCL8/CASP8/INPP5K/TYMS/SP1/SERPINB9/BAD/KPNA1/CHD1/CCNK/CCL4/KPNA4/SMC3/RRP1B/CCNT1/CD209	BP
regulation of defense response to virus by host	11/960	37/17910	2.33902e-06	6.6697e-05	5.5927e-05	11	DDX58/DTX3L/PARP9/STAT1/IL27/MICB/TNFAIP3/AIM2/TRIM6/LILRB1/IL12RB1	BP
cell activation	111/960	1342/17910	2.48846e-06	7.06576e-05	5.92481e-05	111	BATF2/DIAPH1/HELLS/KPNB1/PLSCR1/RHOF/RSAD2/TRAPPC1/CD274/CXCL10/IL27/GRB2/EXO1/MICB/ACTR2/GNA13/ATAD5/PSMD12/DNAJC13/PAK2/RIPK2/RIF1/PTAFR/LILRB2/IRF1/ELF4/CASP8/FANCA/PSMD11/LILRB4/FANCD2/PSMD2/IL18R1/VAMP2/CD320/NBN/PDCD1LG2/SLC15A4/TLR6/SLAMF8/PTPN11/RNF168/CAND1/TNFSF13B/MTOR/IL2RA/RC3H2/WNT4/FOXP3/TBK1/GPR84/BST2/IDO1/CD68/SIRPA/TNFAIP3/TMEM106A/ANO6/LAG3/NEDD4/CD80/BAD/HUWE1/PRKDC/TICAM1/LC…	BP
negative regulation of nuclear division	13/960	52/17910	2.50651e-06	7.08698e-05	5.9426e-05	13	CENPF/PLK1/TTK/NDC80/CHEK1/CDC20/CDT1/FBXO5/MAD2L1/GEN1/CCNB1/TRIP13/MTBP	BP
kinase binding	66/963	647/16967	2.58147e-06	0.000121123	0.000107498	66	CDC6/CDK12/FOXM1/KIF11/PRC1/RACGAP1/RFFL/SP100/TOP2A/TPX2/VRK2/KIF14/GRB2/PLK1/IL15RA/PAK2/CCNA2/PTAFR/CDC25A/KIF20A/IL12RB2/BICD1/BARD1/SLC2A1/CDC25C/RAB8A/MLKL/PPP1R12A/PDLIM5/MAP3K2/FBXO5/PTPN11/YWHAG/MTOR/FRMD5/CEP152/TRAF3/SIRPA/TNFAIP3/CCNB1/AATF/BAD/POLA1/AURKA/FAM83A/TICAM1/DUSP22/RPS6/OPA1/DBF4B/CCNK/CHIA/CCDC88A/JTB/PKP2/ADAM10/PXN/OXSR1/TRIM6/IRS1/RELB/LIMS1/FAM83D/CCNT1/LATS1/CAMK2N2	MF
mitotic DNA damage checkpoint	17/960	86/17910	2.59622e-06	7.30978e-05	6.12942e-05	17	BLM/CLSPN/E2F7/E2F8/PML/RFWD3/GTSE1/CDK2/CDC25C/CDK1/NBN/TAOK1/CCNB1/AURKA/PRKDC/DONSON/RPL26	BP
regulation of cellular protein metabolic process	181/960	2452/17910	2.75592e-06	7.72694e-05	6.47923e-05	181	ADAR/BLM/BRCA1/CD109/CDC6/CDCA2/CDK12/CENPE/CLSPN/CORO1C/DTX3L/EIF2AK2/FANCI/FOXM1/GBP1/HERC5/IFI16/IFI6/IQGAP3/ISG15/MOV10/NMI/PARP14/PARP9/PML/RFFL/SART3/SMYD3/STAT2/TPX2/TRIP12/UBE2Z/VRK2/UHRF1/KIF14/CXCL10/ECT2/NCAPG2/GRB2/PLK1/TTK/MASTL/SSH1/PAK2/RIPK2/RIF1/PTAFR/CDC25A/DNMT1/LILRB2/TRIM21/CASP8/CHEK1/MEFV/WFDC2/LARP1/BIRC3/INPP5K/IL1R2/CDC20/SENP1/TYMS/PSME3/PRDX5/CDC25C/CDK1/PKMYT1/IGF2BP2…	BP
regulation of microtubule-based process	28/960	199/17910	2.7875e-06	7.78293e-05	6.52617e-05	28	BRCA1/CLIP1/DIAPH1/KIF11/PLK4/RANGRF/SPAG5/STIL/TACC3/TPX2/PLK1/KIF18A/CHEK1/SKA1/SMC1A/BICD1/SKA3/RNF4/CCNF/NUP62/TAOK1/NEK2/GEN1/AURKA/CDK2AP2/ROCK2/SMC3/POC1A	BP
regulation of cellular component organization	174/960	2340/17910	2.88809e-06	8.03033e-05	6.73362e-05	174	ANLN/BRCA1/BUB1B/BUB1/CDC27/CDC6/CDCA5/CENPE/CLIP1/CORO1C/DIAPH1/EIF2AK2/ESPL1/GBP1/KIF11/KIF20B/MKI67/MOV10/PLK4/PML/RANGRF/SART3/SPAG5/STAT2/STIL/TACC3/TOP2A/TPX2/TRIP12/CENPF/KIF14/CXCL10/ECT2/DLGAP5/MOAP1/CHADL/GRB2/PLK1/IL15RA/ACTR2/TTK/GNA13/OPTN/MCM2/KNTC1/SSH1/NUSAP1/RIF1/NDC80/KIF18A/DNMT1/LILRB2/GBP5/CASP8/CHEK1/PIP4K2A/CCL7/PRPF40A/MEFV/NMT1/SKA1/SMC1A/BICD1/NPEPPS/SKA3/INPP5K/CDC20/CD…	BP
protein targeting to membrane	25/960	167/17910	3.0527e-06	8.45295e-05	7.088e-05	25	RTP4/INPP5K/RPS9/RPL34/RPL10A/RPL15/RPL13/RPL13A/RPS11/RPLP1/SSR2/RPS20/RPL11/RPL3/RPS21/RPS6/RPL5/RPL18/RPS13/RPL26/RPL27A/RPS3A/RPL10/RPL37A/RPS23	BP
regulation of transferase activity	81/960	902/17910	3.1747e-06	8.74797e-05	7.33538e-05	81	ADAR/BLM/CDC6/CDK12/CENPE/CLSPN/CORO1C/DTX3L/EIF2AK2/HERC5/IQGAP3/NLRC5/RBL1/SMYD3/TPX2/KIF14/CXCL10/ECT2/NCAPG2/PLK1/MASTL/PAK2/RIPK2/CDC25A/INPP5K/CDC20/CDC25C/CDK1/PKMYT1/RALB/MLKL/NBN/NPRL2/TLR6/MAP3K2/SLAMF8/FBXO5/PTPN11/YWHAG/MTOR/NUP62/MAD2L1/CAMKK2/PHPT1/TAOK1/RPLP1/TNFAIP3/NEK2/MBIP/CCNB1/PARM1/RPL11/GADD45G/BAD/RFC5/LCP2/DUSP22/LIMK1/DBF4B/INCA1/CDKN3/UBB/RPL5/CCNK/CCDC88A/PIK3CA/P2RX7/…	BP
regulation of protein modification by small protein conjugation or removal	30/960	223/17910	3.18535e-06	8.74797e-05	7.33538e-05	30	BRCA1/DTX3L/FANCI/ISG15/NMI/SART3/TRIP12/PLK1/MASTL/RIPK2/TRIM21/BIRC3/CDC20/FBXO5/MTOR/MAD2L1/TNFAIP3/RPL11/HUWE1/TICAM1/LIMK1/UBB/RPL5/CHFR/UBE2C/DYSF/MTBP/VPS28/DNAJA1/SPHK1	BP
positive regulation of defense response	53/960	512/17910	3.39429e-06	9.28373e-05	7.78462e-05	53	DDX58/DDX60/IFI16/IFIH1/NLRC5/PARP9/PLSCR1/PSMB9/RSAD2/DHX58/OPTN/PSMD12/PAK2/RIPK2/MUC16/KIR2DL4/MYD88/WDFY1/GBP5/IRF1/CASP8/PSMD11/BIRC3/PSME3/RAET1E/PSMD2/MED1/PSMB8/TLR6/PIK3AP1/TBK1/DDT/TRAF3/IDO1/PENK/TNFAIP3/LAG3/PSME2/PRKDC/TICAM1/TRIM15/IRF7/DDTL/UBB/AIM2/TRIM6/TNIP3/PSMD1/HLA-F/HAVCR2/RELB/PLA2G7/CD209	BP
ubiquitin-like protein transferase activity	40/963	329/16967	4.50262e-06	0.000196457	0.000174358	40	BRCA1/DTL/DTX3L/HERC5/HERC6/MED11/RFFL/RFWD3/RNF167/RNF213/TRIP12/UBE2L6/UHRF1/TRIM21/BIRC3/BARD1/RNF4/TRIM56/MED1/RNF168/RC3H2/UFC1/TRAF3/TRIM69/TNFAIP3/TRIM25/TRIM13/FBXO25/NEDD4/FBXL15/HUWE1/RNF34/MYLIP/RNF5/CHFR/UBE2C/TRIM6/TRIM59/ZFP91/RNF43	MF
ATP-dependent helicase activity	13/963	52/16967	4.68951e-06	0.000196457	0.000174358	13	ASCC3/BLM/BRIP1/MCM4/MOV10/MCM6/RECQL/HELB/NBN/DHX8/CHD1/DDX21/DDX23	MF
purine NTP-dependent helicase activity	13/963	52/16967	4.68951e-06	0.000196457	0.000174358	13	ASCC3/BLM/BRIP1/MCM4/MOV10/MCM6/RECQL/HELB/NBN/DHX8/CHD1/DDX21/DDX23	MF
nuclear DNA replication	12/960	47/17910	4.80347e-06	0.000130329	0.000109284	12	BRCA2/ATAD5/CDC7/CDT1/POLE/FEN1/PRIM1/RAD51/POLA1/RFC5/DBF4B/POLA2	BP
positive regulation of defense response to virus by host	9/960	26/17910	4.80396e-06	0.000130329	0.000109284	9	DDX58/DTX3L/PARP9/STAT1/IL27/AIM2/TRIM6/LILRB1/IL12RB1	BP
catalytic activity, acting on DNA	24/963	152/16967	4.87799e-06	0.000197306	0.000175112	24	ASCC3/BLM/BRIP1/MCM4/POLQ/TOP2A/RAD54L/EXO1/MCM6/RECQL/DNMT1/ERCC6L/HELB/POLE/FEN1/NTHL1/NBN/GEN1/POLA1/SETMAR/CHD1/TOP1/POLA2/NEIL1	MF
establishment of protein localization to organelle	48/960	452/17910	4.90969e-06	0.000132661	0.000111239	48	KPNA2/KPNB1/PML/RPAIN/BRCA2/ECT2/MOAP1/CASP8/NMT1/NPEPPS/RPS9/GZMB/RPL34/RPL10A/RPL15/MED1/RPL13/AGPS/TNPO3/YWHAG/RPL13A/RPS11/NUP62/RPLP1/TNFAIP3/RPS20/NEDD4/RPL11/RPL3/BAD/HUWE1/RPS21/RPS6/UBB/RPL5/RPL18/RPS13/RPL26/KPNA4/TOMM7/VPS28/RPL27A/IFNG/RPS3A/DNAJA1/RPL10/RPL37A/RPS23	BP
cellular response to virus	13/960	55/17910	4.93215e-06	0.000132732	0.000111299	13	ADAR/DDX58/DDX60/IFI6/IFIH1/DHX58/BIRC3/PENK/BAD/TRIM15/IRF7/TRIM6/RRP1B	BP
protein kinase binding	59/963	568/16967	5.05119e-06	0.000197502	0.000175285	59	CDK12/FOXM1/KIF11/PRC1/RACGAP1/RFFL/TOP2A/TPX2/VRK2/KIF14/GRB2/PLK1/IL15RA/PAK2/CCNA2/PTAFR/CDC25A/KIF20A/IL12RB2/BICD1/CDC25C/RAB8A/MLKL/PPP1R12A/PDLIM5/MAP3K2/FBXO5/PTPN11/YWHAG/MTOR/FRMD5/CEP152/TRAF3/SIRPA/CCNB1/AATF/BAD/POLA1/AURKA/FAM83A/TICAM1/DUSP22/RPS6/DBF4B/CCNK/CCDC88A/JTB/PKP2/ADAM10/PXN/OXSR1/TRIM6/IRS1/RELB/LIMS1/FAM83D/CCNT1/LATS1/CAMK2N2	MF
amide transport	136/960	1752/17910	5.07958e-06	0.000136153	0.000114168	136	CLIP1/DDX58/DTX3L/GABARAP/GBP1/IFI27/IFIH1/IFIT1/ISG15/KIF20B/KPNA2/KPNB1/MX2/PML/RANGRF/RPAIN/RSAD2/RTP4/SLC38A7/SP100/TAP1/TAP2/CD274/CENPF/GTSE1/ECT2/RHBDF2/OPTN/DNAJC13/RIPK2/SLC25A4/KIF18A/GBP5/KIF20A/NUP205/NPEPPS/INPP5K/RPS9/IL1R2/BARD1/SLC2A1/NUP107/SELENBP1/VAMP2/RPL34/RPL10A/RAB8A/RPL15/MED1/SERGEF/RPL13/MYO7A/AGPS/TNPO3/SLC15A4/TLR6/PTPN11/GABARAPL2/YWHAG/TNFSF13B/RPL13A/HADH/USE1/FOXP…	BP
DNA packaging	27/960	194/17910	5.14616e-06	0.000137388	0.000115203	27	CDCA5/CENPI/HELLS/NCAPD2/NCAPH/SART3/SMC2/SMYD3/TOP2A/NCAPG/NCAPG2/CHAF1A/MCM2/NUSAP1/CENPO/CHAF1B/ASF1B/HJURP/NCAPD3/CDK1/CENPK/CENPA/CCNB1/SMCHD1/CENPN/HMGA1/CENPW	BP
signal transduction by p53 class mediator	33/960	264/17910	5.30359e-06	0.000141029	0.000118256	33	BLM/BRCA1/BRIP1/E2F7/E2F8/FOXM1/IFI16/PML/RFFL/SP100/TPX2/BRCA2/GTSE1/EXO1/E2F2/ATAD5/CDK2/TOPBP1/CHEK1/SHISA5/BARD1/CDC25C/CDK1/NBN/CCNB1/RPL11/RFC5/AURKA/RNF34/UBB/RPL5/RPL26/SUPT16H	BP
response to external stimulus	172/960	2331/17910	5.3257e-06	0.000141057	0.00011828	172	ADAR/ARNTL2/BATF2/BRIP1/CD109/CMPK2/DDX58/DDX60/DTX3L/EIF2AK2/GBP1/HERC5/HERC6/IFI16/IFI27/IFI44/IFI6/IFIH1/IFIT1/IFIT2/IFIT3/IRF9/ISG15/MX1/MX2/NLRC5/OAS1/OAS2/OAS3/OASL/PARP9/PLSCR1/PML/RSAD2/RTP4/SAMHD1/STAT1/STAT2/USP18/ZC3HAV1/IFI44L/FPR3/CXCL10/IFIT5/CXCL11/IL27/IL22RA1/GRB2/MICB/DHX58/OPTN/CCL8/CASP5/SSH1/RIPK2/PTAFR/MYD88/VKORC1/LILRB2/GBP5/IRF1/CASP8/CHEK1/CCL7/FANCA/TPT1/APOBEC3A/MEFV/N…	BP
mitotic chromosome condensation	7/960	15/17910	5.47632e-06	0.000144476	0.000121146	7	CDCA5/NCAPD2/NCAPH/SMC2/NCAPG/NUSAP1/NCAPD3	BP
negative regulation of cellular process	305/960	4580/17910	5.56961e-06	0.000146361	0.000122727	305	ADAR/BLM/BRCA1/BRIP1/BUB1B/BUB1/CD109/CDC6/CDK12/CLSPN/CORO1C/DIAPH1/DTL/DTX3L/E2F7/E2F8/EIF2AK2/ESPL1/ETV7/FOXM1/GBP1/HELLS/IFI16/IFI27/IFI6/IFIT3/ISG15/KIF20B/MOV10/NLRC5/NMI/PARP14/PARP9/PML/POLQ/PSMB9/RBL1/RFFL/RFWD3/RNF167/RNF213/RRM2/RSAD2/SAMHD1/SMYD3/SP100/STAT1/STIL/TOP2A/TRIP12/UBE2Z/BRCA2/UHRF1/CD274/CENPF/KIF14/ASPM/CXCL10/CCNE1/CXCL11/GTSE1/NCAPG2/CHADL/RHBDF2/GRB2/PLK1/TTK/NUDT16L1/…	BP
regulation of catabolic process	81/960	916/17910	5.68761e-06	0.000148878	0.000124838	81	DTL/DTX3L/IFI16/MOV10/PML/PSMB9/ZC3HAV1/PLK1/OPTN/PSMD12/RIPK2/MYD88/TRIM21/PIP4K2A/PSMD11/MEFV/NUP205/LARP1/BARD1/SENP1/NUP107/PSME3/PSMD2/IGF2BP2/RALB/RAB8A/PSMB8/GABARAPL2/MTOR/TBK1/EIF4G1/NUP62/MAD2L1/CAMKK2/PIP4K2C/TNFAIP3/DAPK2/CIRBP/KHSRP/TRIM13/XRN1/TMEM59/RILP/NEDD4/PSME2/RPL11/BAD/AURKA/TICAM1/MYLIP/SYNCRIP/RNF5/UBB/RPL5/ABCD1/CHFR/NUP210/PIK3CA/P2RX7/DERL2/EFNA1/OAZ2/BSCL2/HNRNPR/CST3/…	BP
transferase activity	155/963	1947/16967	5.98011e-06	0.00022628	0.000200826	155	BRCA1/BUB1B/BUB1/CDK12/CMPK2/DTL/DTX3L/EIF2AK2/GALNT11/HERC5/HERC6/MED11/OAS1/OAS2/OAS3/PARP12/PARP14/PARP9/PLK4/POLQ/RFFL/RFWD3/RNF167/RNF213/SAT2/SMYD3/TRIP12/TSTD1/UBE2L6/VRK2/BRCA2/UHRF1/MELK/PLK1/TTK/DPM3/CCL8/PRDM4/MASTL/PCYT1A/PAK2/RIPK2/CDK2/CCNA2/ALG5/DNMT1/BCAT2/ALG10/CDC7/TRIM21/CHEK1/PIP4K2A/NMT1/BIRC3/ESCO2/BARD1/TYMS/ST6GALNAC4/CDK17/POLE/PEMT/SCYL2/RNF4/CDK1/SUZ12/PKMYT1/B3GNT8/TRI…	MF
multi-organism localization	15/960	73/17910	6.06291e-06	0.00015588	0.000130709	15	IFIT1/KPNA2/KPNB1/NUP205/NUP107/NUP62/BST2/TRIM15/KPNA1/UBB/NUP210/VPS28/NUP155/CD209/RAB40B	BP
multi-organism transport	15/960	73/17910	6.06291e-06	0.00015588	0.000130709	15	IFIT1/KPNA2/KPNB1/NUP205/NUP107/NUP62/BST2/TRIM15/KPNA1/UBB/NUP210/VPS28/NUP155/CD209/RAB40B	BP
signal transduction involved in DNA damage checkpoint	15/960	73/17910	6.06291e-06	0.00015588	0.000130709	15	BRCA1/DTL/E2F7/E2F8/PML/GTSE1/PLK1/CDK2/CHEK1/CDC25C/CDK1/CCNB1/AURKA/PRKDC/RPL26	BP
signal transduction involved in DNA integrity checkpoint	15/960	73/17910	6.06291e-06	0.00015588	0.000130709	15	BRCA1/DTL/E2F7/E2F8/PML/GTSE1/PLK1/CDK2/CHEK1/CDC25C/CDK1/CCNB1/AURKA/PRKDC/RPL26	BP
nuclear chromosome part	49/1000	469/18675	6.06808e-06	0.000131422	0.000106738	49	BLM/BRCA1/BUB1/CDCA5/INCENP/MCM4/PML/SP100/STAT1/BRCA2/UHRF1/PLK1/CHAF1A/MCM6/MCM2/RIF1/TIMELESS/NDC80/CHAF1B/ASF1B/IRF1/RAD51AP1/ESCO2/PMF1/HELB/MCM5/POLE/NCAPD3/CDK1/SUZ12/FEN1/DCLRE1B/NBN/RAD51/SP1/EME1/CENPA/EP400/CCNB1/POLA1/SMCHD1/PRKDC/MSH6/PAWR/EZH2/BAZ1B/MCM3/SMC3/NCR1	CC
positive regulation of mitotic cell cycle phase transition	16/960	82/17910	6.07216e-06	0.00015588	0.000130709	16	CDC6/CDCA5/DTL/ESPL1/CCNE1/DLGAP5/CDC7/CDT1/CDK1/FBXO5/EIF4G1/CCNB1/DBF4B/UBE2C/MTBP/ADAM17	BP
modification by symbiont of host morphology or physiology	12/960	48/17910	6.09469e-06	0.00015588	0.000130709	12	EIF2AK2/KPNA2/KPNB1/CCL8/CASP8/TYMS/SERPINB9/BAD/KPNA1/CCNK/KPNA4/CD209	BP
signal transduction in response to DNA damage	21/960	131/17910	6.2468e-06	0.000159163	0.000133462	21	BRCA1/DTL/E2F7/E2F8/FOXM1/PML/SP100/BRCA2/GTSE1/GRB2/PLK1/ATAD5/CDK2/CHEK1/CDC25C/CDK1/NBN/CCNB1/AURKA/PRKDC/RPL26	BP
establishment of localization in cell	146/960	1919/17910	6.44557e-06	0.000163605	0.000137187	146	CDCA5/CENPE/CLIP1/CORO1C/DIAPH1/DTX3L/ESPL1/GABARAP/IFI27/IFIT1/KIF20B/KIF23/KIF4A/KPNA2/KPNB1/MX2/PML/RAB35/RANGRF/RPAIN/RTP4/SP100/SPAG5/TAP1/TAP2/TRAPPC1/CENPF/KIF14/CXCL10/CXCL11/GTSE1/ECT2/DLGAP5/MOAP1/CDCA8/PLK1/ACTR2/KIF2C/ZWINT/DNAJC13/NUSAP1/OTOF/NDC80/KIF18A/KIFC1/CASP8/NMT1/NUP205/BICD1/NPEPPS/INPP5K/RPS9/BARD1/TUBA1B/CDT1/NUP107/SCYL2/VAMP2/GZMB/RPL34/RPL10A/RAB8A/PPP1R12A/RPL15/MED1/…	BP
modulation by virus of host morphology or physiology	11/960	41/17910	7.09525e-06	0.000179416	0.000150445	11	EIF2AK2/KPNA2/KPNB1/CCL8/CASP8/TYMS/BAD/KPNA1/CCNK/KPNA4/CD209	BP
signal transduction involved in cell cycle checkpoint	15/960	74/17910	7.232e-06	0.000182187	0.000152768	15	BRCA1/DTL/E2F7/E2F8/PML/GTSE1/PLK1/CDK2/CHEK1/CDC25C/CDK1/CCNB1/AURKA/PRKDC/RPL26	BP
intracellular transport of virus	13/960	57/17910	7.53174e-06	0.000189027	0.000158503	13	KPNA2/KPNB1/NUP205/NUP107/NUP62/BST2/TRIM15/KPNA1/UBB/NUP210/VPS28/NUP155/CD209	BP
organelle localization	60/960	623/17910	7.76573e-06	0.000194172	0.000162818	60	CDCA5/CENPE/ESPL1/KIF23/KPNB1/NEDD1/PLK4/SPAG5/TRAPPC1/CENPF/KIF14/ASPM/DLGAP5/KIF24/CDCA8/PLK1/ACTR2/KIF2C/NUSAP1/OTOF/NDC80/KIF18A/KIFC1/CKAP5/BICD1/CDT1/CDK1/SCLT1/VAMP2/RALB/RAB8A/MYO7A/YWHAG/MYO19/TRAPPC6A/CEP152/CEP135/NUP62/MAD2L1/CENPA/NEK2/ESYT1/CCNB1/VPS33A/AURKA/GRIN3A/TTL/CDH3/UNC13D/OPA1/UBB/B9D2/FOLR1/ACTR3/P2RX7/ATP2A2/TUBB/CEP78/FAM83D/CD84	BP
condensed nuclear chromosome outer kinetochore	4/1000	4/18675	8.17501e-06	0.00017072	0.000138654	4	BUB1/PLK1/NDC80/CCNB1	CC
positive regulation of DNA metabolic process	29/960	222/17910	8.28187e-06	0.000206308	0.000172994	29	BRCA1/DTX3L/E2F7/E2F8/FOXM1/PARP9/PML/ACTR2/ATAD5/CDK2/RIF1/TIMELESS/DNMT1/CDC7/CDT1/CDK1/ATF7IP/NBN/RAD51/RNF168/NEK2/PARM1/RFC5/SETMAR/SMCHD1/PRKDC/DBF4B/CST3/ENDOG	BP
microtubule	40/1000	357/18675	8.39647e-06	0.00017072	0.000138654	40	CDC27/CENPE/CLIP1/GABARAP/INCENP/KIF11/KIF18B/KIF4A/PRC1/RACGAP1/SPAG5/TPX2/KIF14/ASPM/GTSE1/PLK1/DCXR/KIF2C/KNTC1/KIF18A/CKAP5/TPT1/MEFV/SKA1/GAS2L3/BICD1/SKA3/TUBA1B/PBXIP1/CDK1/KIF2A/TTLL4/NEK2/KLC4/AURKA/CDK2AP2/DYSF/SERP1/TUBB/RASSF3	CC
chromosome movement towards spindle pole	5/960	7/17910	8.40125e-06	0.000207027	0.000173597	5	CENPE/KPNB1/DLGAP5/ACTR2/ACTR3	BP
regulation of DNA recombination	16/960	84/17910	8.40204e-06	0.000207027	0.000173597	16	BLM/KPNA2/POLQ/ACTR2/ATAD5/RIF1/TIMELESS/CHEK1/RAD51AP1/HELB/RAD51/FOXP3/PPP4R2/SMCHD1/MSH6/KPNA1	BP
activation of innate immune response	37/960	319/17910	8.42946e-06	0.000207027	0.000173597	37	DDX58/DDX60/IFI16/IFIH1/PSMB9/RSAD2/DHX58/PSMD12/PAK2/RIPK2/MUC16/MYD88/WDFY1/IRF1/CASP8/PSMD11/BIRC3/PSME3/PSMD2/PSMB8/TLR6/PIK3AP1/TBK1/TRAF3/TNFAIP3/PSME2/PRKDC/TICAM1/TRIM15/IRF7/UBB/AIM2/TNIP3/PSMD1/HAVCR2/RELB/CD209	BP
response to ionizing radiation	22/960	144/17910	8.43434e-06	0.000207027	0.000173597	22	BLM/BRCA1/IFI16/PML/RFWD3/BRCA2/RAD54L/CXCL10/ECT2/GRB2/XRCC2/TOPBP1/CCL7/RAD51AP1/FANCD2/RRM1/RAD51/RNF168/TRIM13/PRKDC/RPL26/TLK2	BP
MCM complex	6/1000	11/18675	8.50487e-06	0.00017072	0.000138654	6	MCM4/MCM6/MCM2/MCM5/MCM8/MCM3	CC
positive regulation of DNA-dependent DNA replication	6/960	11/17910	8.54964e-06	0.000209092	0.000175328	6	E2F7/E2F8/CDK2/CDC7/CDT1/DBF4B	BP
interaction with host	28/960	211/17910	8.7397e-06	0.000212963	0.000178574	28	EIF2AK2/IFIT1/KPNA2/KPNB1/PML/GRB2/CCL8/TRIM21/CASP8/TYMS/CDK1/CCR5/ITGA5/TRIM25/SERPINB9/TRIM13/NEDD4/CD80/TRIM10/BAD/TRIM15/KPNA1/CCNK/KPNA4/CD86/TRIM59/SMC3/CD209	BP
kinetochore assembly	7/960	16/17910	9.28493e-06	0.000225429	0.000189027	7	CENPE/CENPF/RNF4/CENPK/CENPA/CENPN/CENPW	BP
centriole	20/1000	124/18675	9.28914e-06	0.000182023	0.000147835	20	CEP55/PLK4/STIL/TOP2A/KIF24/PLK1/SCLT1/RAB8A/CCNF/KIF2A/SASS6/CEP152/CEP135/MPHOSPH9/WDR62/AURKA/CCDC88A/NUBP2/CEP78/POC1A	CC
interstrand cross-link repair	12/960	50/17910	9.61766e-06	0.000232664	0.000195094	12	FANCI/RFWD3/FANCA/RAD51AP1/FANCD2/MCM8/DCLRE1B/FANCB/RAD51/RNF168/EME1/UBB	BP
positive regulation of response to stimulus	170/960	2322/17910	9.68795e-06	0.000233521	0.000195813	170	BRCA1/DDX58/DDX60/DTX3L/EIF2AK2/FOXM1/GBP1/IFI16/IFIH1/IQGAP3/NLRC5/PARP14/PARP9/PLSCR1/PML/PSMB9/RSAD2/SECTM1/CD274/ASPM/CXCL10/IFIT5/ECT2/MOAP1/GRB2/MICB/ACTR2/TTK/DHX58/OPTN/ATAD5/PSMD12/SSH1/PAK2/RIPK2/MUC16/RIF1/KIR2DL4/PTAFR/TIMELESS/MYD88/WDFY1/GBP5/IRF1/LASP1/CASP8/CCL7/PSMD11/NMT1/LILRB4/BIRC3/SHISA5/FCGR3A/PSME3/RAET1E/PSMD2/CDK1/IL18R1/DEPDC1B/SLC20A1/GZMB/MLKL/APOL3/MED1/PSMB8/TLR6/NE…	BP
negative regulation of G2/M transition of mitotic cell cycle	16/960	85/17910	9.84228e-06	0.000236189	0.00019805	16	BLM/BRCA1/CLSPN/PSMB9/PSMD12/PSMD11/PSME3/PSMD2/CDK1/NBN/PSMB8/TAOK1/PSME2/AURKA/DONSON/PSMD1	BP
regulation of I-kappaB kinase/NF-kappaB signaling	29/960	224/17910	9.86911e-06	0.000236189	0.00019805	29	SECTM1/STAT1/IFIT5/ECT2/OPTN/RIPK2/MYD88/CASP8/BIRC3/SHISA5/SLC20A1/APOL3/TLR6/TBK1/NUP62/BST2/SIRPA/TNFAIP3/TRIM25/TMEM106A/TRIM13/TICAM1/CFLAR/UBD/TNIP3/TRIM59/C18orf32/DDX21/FASLG	BP
regulation of ubiquitin protein ligase activity	8/960	22/17910	1.07885e-05	0.000257272	0.000215729	8	PLK1/MASTL/CDC20/FBXO5/MAD2L1/RPL11/RPL5/UBE2C	BP
protein transport	130/960	1689/17910	1.28297e-05	0.000304864	0.000255636	130	CLIP1/DDX58/DTX3L/GABARAP/GBP1/IFI27/IFIH1/IFIT1/ISG15/KIF20B/KPNA2/KPNB1/MX2/PML/RANGRF/RPAIN/RSAD2/RTP4/SP100/TAP1/TAP2/CD274/CENPF/GTSE1/ECT2/RHBDF2/OPTN/DNAJC13/RIPK2/SLC25A4/KIF18A/GBP5/KIF20A/NUP205/NPEPPS/INPP5K/RPS9/IL1R2/BARD1/SLC2A1/NUP107/SELENBP1/VAMP2/RPL34/RPL10A/RAB8A/RPL15/MED1/SERGEF/RPL13/MYO7A/AGPS/TNPO3/SLC15A4/TLR6/PTPN11/GABARAPL2/YWHAG/TNFSF13B/RPL13A/HADH/USE1/FOXP3/RPS11/…	BP
microtubule organizing center part	24/1000	170/18675	1.31291e-05	0.000247538	0.000201045	24	BRCA1/CEP55/PLK4/SPAG5/STIL/TOP2A/KIF24/PLK1/CKAP5/SCLT1/RAB8A/CCNF/KIF2A/SASS6/CEP152/CEP135/MPHOSPH9/WDR62/AURKA/CCDC88A/NUBP2/SSX2IP/CEP78/POC1A	CC
perinuclear region of cytoplasm	65/1000	705/18675	1.32341e-05	0.000247538	0.000201045	65	BUB1B/EIF2AK2/GABARAP/HERC5/KIF20B/MX1/OAS2/PLSCR1/RAB4A/RANGRF/STAT1/TSTD1/CENPF/OPTN/PAK2/GBP4/GBP5/GBP2/ARF3/BICD1/INPP5K/CDC20/SCYL2/PRDX5/CDC25C/VAMP2/RAD51/LAMC2/LNPEP/TNFSF13B/MAD2L1/TAOK1/CNP/CD2AP/TRIM13/NEDD4/SERHL2/VPS33A/AURKA/EHD4/RPS6/TMEM134/CDKN3/ABCD1/ADAM10/ATP2A2/CST3/TLK2/CYBB/EIF4H/SLK/CYFIP1/RASA2/RHPN2/GALNT4/ABCA1/PICALM/LIMS1/SORBS2/MCM3/PTOV1/GBP3/DNAJA1/FASLG/RAB40B	CC
attachment of spindle microtubules to kinetochore	9/960	29/17910	1.33109e-05	0.000315182	0.000264288	9	CENPE/RACGAP1/SPAG5/ECT2/KIF2C/NDC80/CDT1/NEK2/CCNB1	BP
transport of virus	13/960	60/17910	1.36894e-05	0.000323002	0.000270845	13	KPNA2/KPNB1/NUP205/NUP107/NUP62/BST2/TRIM15/KPNA1/UBB/NUP210/VPS28/NUP155/CD209	BP
T cell activation	46/960	443/17910	1.37966e-05	0.000324391	0.000272009	46	RSAD2/CD274/IL27/GRB2/MICB/PAK2/RIPK2/LILRB2/IRF1/ELF4/CASP8/FANCA/LILRB4/FANCD2/IL18R1/PDCD1LG2/PTPN11/TNFSF13B/MTOR/IL2RA/RC3H2/WNT4/FOXP3/IDO1/LAG3/NEDD4/CD80/BAD/PRKDC/DUSP22/TIGIT/RPS6/IGFBP2/PIK3CA/P2RX7/PAWR/HAVCR2/CD86/RELB/LILRB1/IL12RB1/IFNG/ADAM17/ICOS/BTN3A1/CD209	BP
host	14/1000	69/18675	1.42223e-05	0.000254455	0.000206662	14	IFIT1/KPNA2/KPNB1/TOP2A/NUP205/BICD1/NUP107/NUP62/KPNA1/UBB/NUP210/VPS28/NUP155/CD209	CC
host cell	14/1000	69/18675	1.42223e-05	0.000254455	0.000206662	14	IFIT1/KPNA2/KPNB1/TOP2A/NUP205/BICD1/NUP107/NUP62/KPNA1/UBB/NUP210/VPS28/NUP155/CD209	CC
modification of morphology or physiology of other organism	23/960	160/17910	1.48211e-05	0.000347259	0.000291185	23	APOL1/EIF2AK2/IFI27/KPNA2/KPNB1/CCL8/CASP8/INPP5K/TYMS/SP1/SERPINB9/BAD/KPNA1/CHD1/CCNK/P2RX7/CCL4/KPNA4/IFNG/SMC3/RRP1B/CCNT1/CD209	BP
I-kappaB kinase/NF-kappaB signaling	31/960	253/17910	1.51628e-05	0.000354028	0.000296861	31	SECTM1/STAT1/IFIT5/ECT2/OPTN/RIPK2/MYD88/CASP8/BIRC3/SHISA5/SLC20A1/APOL3/TLR6/TBK1/NUP62/BST2/SIRPA/TNFAIP3/TRIM25/TMEM106A/TRIM13/TICAM1/CFLAR/UBB/UBD/TNIP3/TRIM59/ROCK2/C18orf32/DDX21/FASLG	BP
negative regulation of cytokine production	34/960	290/17910	1.54232e-05	0.000358857	0.00030091	34	DDX58/GBP1/HERC5/IFIH1/ISG15/NLRC5/NMI/PML/UBE2L6/CD274/DHX58/MEFV/IL1R2/PDCD1LG2/TLR6/FOXP3/TBK1/BST2/IDO1/SIRPA/TNFAIP3/TRIM25/CD2AP/LAG3/CDH3/TIGIT/ABCD1/HLA-F/HAVCR2/RELB/LILRB1/IFNG/CD84/CMKLR1	BP
regulation of response to cytokine stimulus	25/960	183/17910	1.57772e-05	0.000365823	0.000306751	25	ADAR/DDX58/IFIH1/NLRC5/PARP14/PARP9/RFFL/SAMHD1/STAT1/USP18/VRK2/RIPK2/CASP8/BIRC3/IL1R2/MED1/PTPN11/TBK1/TNFAIP3/IRF7/IL1RN/TRIM6/IFNG/ADAM17/SPHK1	BP
cellular protein localization	120/960	1543/17910	1.80464e-05	0.000415724	0.000348595	120	BUB1B/CDCA5/CLIP1/DIAPH1/DTX3L/GABARAP/GBP1/IFI27/IFIT1/KIF20B/KPNA2/KPNB1/PARP9/PML/RAB35/RANGRF/RPAIN/RTP4/SP100/SPAG5/STIL/BRCA2/CCNE1/GTSE1/ECT2/MOAP1/PLK1/TTK/OPTN/ID4/SSH1/NDC80/GBP5/GBP2/CASP8/NMT1/NUP205/LILRB4/BICD1/NPEPPS/INPP5K/ESCO2/RPS9/BARD1/CDT1/NUP107/CDK1/VAMP2/GZMB/MCM8/RPL34/RPL10A/RALB/RAB8A/RPL15/MED1/RPL13/MYO7A/AGPS/TNPO3/PTPN11/YWHAG/RPL13A/RPS11/NUP62/CENPA/RPLP1/TNFAIP3/…	BP
female meiotic nuclear division	9/960	30/17910	1.81154e-05	0.000415724	0.000348595	9	NCAPH/TOP2A/PLK1/TTK/MASTL/FBXO5/AURKA/UBB/TRIP13	BP
positive regulation of double-strand break repair	9/960	30/17910	1.81154e-05	0.000415724	0.000348595	9	DTX3L/FOXM1/PARP9/ACTR2/RIF1/TIMELESS/SETMAR/SMCHD1/PRKDC	BP
meiotic cell cycle process	22/960	151/17910	1.82213e-05	0.000416727	0.000349436	22	BRIP1/ESPL1/NCAPH/SMC2/TOP2A/BRCA2/ASPM/PLK1/ACTR2/TTK/MASTL/KIF18A/FANCA/CDC20/FANCD2/FBXO5/WNT4/AURKA/MSH6/UBB/TRIP13/ACTR3	BP
regulation of cellular catabolic process	72/960	814/17910	1.89169e-05	0.000431165	0.000361542	72	DTX3L/IFI16/MOV10/PML/PSMB9/ZC3HAV1/PLK1/OPTN/PSMD12/RIPK2/MYD88/TRIM21/PIP4K2A/PSMD11/MEFV/NUP205/LARP1/SENP1/NUP107/PSME3/PSMD2/IGF2BP2/RALB/RAB8A/PSMB8/GABARAPL2/MTOR/TBK1/EIF4G1/NUP62/CAMKK2/PIP4K2C/TNFAIP3/DAPK2/CIRBP/KHSRP/TRIM13/XRN1/TMEM59/NEDD4/PSME2/RPL11/BAD/AURKA/TICAM1/MYLIP/SYNCRIP/RNF5/UBB/RPL5/ABCD1/CHFR/NUP210/PIK3CA/P2RX7/DERL2/EFNA1/HNRNPR/CST3/TLK2/TMTC3/PSMD1/IRS1/TOMM7/RAD23…	BP
nuclear-transcribed mRNA catabolic process	26/960	197/17910	1.99465e-05	0.000453089	0.000379926	26	PATL1/RPS9/RPL34/RPL10A/RPL15/RPL13/RPL13A/RPS11/EIF4G1/RPLP1/XRN1/RPS20/RPL11/RPL3/NCBP1/RPS21/RPS6/RPL5/RPL18/RPS13/RPL26/RPL27A/RPS3A/RPL10/RPL37A/RPS23	BP
peptide transport	131/960	1722/17910	2.08005e-05	0.000470893	0.000394855	131	CLIP1/DDX58/DTX3L/GABARAP/GBP1/IFI27/IFIH1/IFIT1/ISG15/KIF20B/KPNA2/KPNB1/MX2/PML/RANGRF/RPAIN/RSAD2/RTP4/SP100/TAP1/TAP2/CD274/CENPF/GTSE1/ECT2/RHBDF2/OPTN/DNAJC13/RIPK2/SLC25A4/KIF18A/GBP5/KIF20A/NUP205/NPEPPS/INPP5K/RPS9/IL1R2/BARD1/SLC2A1/NUP107/SELENBP1/VAMP2/RPL34/RPL10A/RAB8A/RPL15/MED1/SERGEF/RPL13/MYO7A/AGPS/TNPO3/SLC15A4/TLR6/PTPN11/GABARAPL2/YWHAG/TNFSF13B/RPL13A/HADH/USE1/FOXP3/RPS11/…	BP
DNA unwinding involved in DNA replication	5/960	8/17910	2.14101e-05	0.000483062	0.000405059	5	MCM4/MCM6/MCM2/RAD51/HMGA1	BP
positive regulation of immune effector process	26/960	198/17910	2.18169e-05	0.000490588	0.00041137	26	DDX58/DDX60/RSAD2/DHX58/ATAD5/RIPK2/RIF1/KIR2DL4/PTAFR/RAET1E/IL18R1/FOXP3/LAG3/CD80/TICAM1/TRIM15/UNC13D/P2RX7/TRIM6/HLA-F/CD86/LILRB1/IL12RB1/IFNG/CD84/DDX21	BP
hemopoiesis	74/960	847/17910	2.19757e-05	0.000492505	0.000412977	74	ADAR/ANLN/BATF2/CD109/EIF2AK2/HERC6/IFI16/ISG15/MOV10/MYO1E/PML/PSMB9/RSAD2/STAT1/TOP2A/BRCA2/IL27/MELK/NCAPG2/ETV2/PSMD12/RIPK2/LILRB2/ROGDI/IRF1/CASP8/PIP4K2A/FANCA/PSMD11/LILRB4/ESCO2/SENP1/FANCD2/PSME3/PSMD2/IL18R1/MED1/TMEM91/SGPL1/PSMB8/DHRS7B/SLAMF8/PTPN11/MTOR/IL2RA/RC3H2/WNT4/FOXP3/C1QC/LYAR/CCR1/LAG3/PSME2/CD80/TRIM10/VPS33A/BAD/PRKDC/IRF7/RPS6/ACTN1/UBD/PPARGC1B/TTC7A/PSMD1/CD86/TCTA/P…	BP
cellular macromolecule localization	120/960	1550/17910	2.21529e-05	0.000494603	0.000414736	120	BUB1B/CDCA5/CLIP1/DIAPH1/DTX3L/GABARAP/GBP1/IFI27/IFIT1/KIF20B/KPNA2/KPNB1/PARP9/PML/RAB35/RANGRF/RPAIN/RTP4/SP100/SPAG5/STIL/BRCA2/CCNE1/GTSE1/ECT2/MOAP1/PLK1/TTK/OPTN/ID4/SSH1/NDC80/GBP5/GBP2/CASP8/NMT1/NUP205/LILRB4/BICD1/NPEPPS/INPP5K/ESCO2/RPS9/BARD1/CDT1/NUP107/CDK1/VAMP2/GZMB/MCM8/RPL34/RPL10A/RALB/RAB8A/RPL15/MED1/RPL13/MYO7A/AGPS/TNPO3/PTPN11/YWHAG/RPL13A/RPS11/NUP62/CENPA/RPLP1/TNFAIP3/…	BP
regulation of centrosome cycle	12/960	54/17910	2.22906e-05	0.000494603	0.000414736	12	BRCA1/KIF11/PLK4/STIL/CHEK1/CCNF/NUP62/NEK2/GEN1/AURKA/ROCK2/POC1A	BP
meiotic nuclear division	21/960	142/17910	2.22907e-05	0.000494603	0.000414736	21	BRIP1/ESPL1/NCAPH/SMC2/TOP2A/BRCA2/ASPM/PLK1/ACTR2/TTK/MASTL/KIF18A/FANCA/CDC20/FANCD2/FBXO5/WNT4/AURKA/UBB/TRIP13/ACTR3	BP
positive regulation of macromolecule metabolic process	211/960	3041/17910	2.34897e-05	0.000519487	0.000435602	211	ADAR/ARNTL2/BLM/BRCA1/CDC6/CDCA2/CENPE/CLSPN/DDX58/DTL/DTX3L/E2F7/E2F8/EIF2AK2/FANCI/FOXM1/IFI16/IQGAP3/MOV10/NLRC5/NMI/PARP14/PARP9/PLSCR1/PML/RBL1/SART3/SMYD3/SP100/STAT1/TOP2A/TPX2/ZC3HAV1/BRCA2/UHRF1/KIF14/CXCL10/CCNE1/ECT2/IL27/DLGAP5/NCAPG2/PLK1/ACTR2/E2F2/TTK/ETV2/ATAD5/PRDM4/ID4/MASTL/PAK2/RIPK2/CDK2/RIF1/CCNA2/PTAFR/TIMELESS/MYD88/DNMT1/LILRB2/CDC7/IRF1/ELF4/CASP8/CHEK1/MEFV/ATAD2/LARP1/…	BP
intracellular signal transduction	186/960	2624/17910	2.41363e-05	0.000532032	0.000446121	186	ARHGAP11A/BLM/BRCA1/BRIP1/CDK12/CEP55/DDX58/DDX60/DTL/E2F7/E2F8/EIF2AK2/FOXM1/GBP1/IFI16/IFI6/IFIH1/IQGAP3/KPNB1/NMI/PARP14/PARP9/PML/PSMB9/RACGAP1/RANGRF/RFFL/RHOF/SECTM1/SP100/STAT1/STAT2/TPX2/VRK2/ARHGAP11B/BRCA2/KIF14/CXCL10/IFIT5/CXCL11/GTSE1/ECT2/MELK/MOAP1/GRB2/PLK1/EXO1/E2F2/DHX58/GNA13/OPTN/ATAD5/PSMD12/DEPDC1/RIPK2/CDK2/CCNA2/PTAFR/MYD88/TMEM127/TOPBP1/DNMT1/CASP8/CHEK1/PIP4K2A/PSMD11/T…	BP
centriole replication	9/960	31/17910	2.43186e-05	0.000532545	0.000446551	9	BRCA1/PLK4/STIL/CDK2/SASS6/CEP152/CEP135/NUP62/WDR62	BP
modulation by symbiont of host cellular process	9/960	31/17910	2.43186e-05	0.000532545	0.000446551	9	KPNA2/KPNB1/CCL8/CASP8/SERPINB9/BAD/KPNA1/CCNK/KPNA4	BP
negative regulation of immune response	21/960	143/17910	2.48333e-05	0.000542046	0.000454518	21	ADAR/IFI16/NLRC5/NMI/PARP14/SAMHD1/DHX58/KIR2DL4/TRAFD1/SLAMF8/IL2RA/RC3H2/FOXP3/BST2/TNFAIP3/SERPINB9/DUSP22/HLA-F/HAVCR2/LILRB1/CD84	BP
innate immune response-activating signal transduction	34/960	298/17910	2.7273e-05	0.000593365	0.000497551	34	DDX58/DDX60/IFIH1/PSMB9/RSAD2/DHX58/PSMD12/PAK2/RIPK2/MUC16/MYD88/WDFY1/IRF1/CASP8/PSMD11/BIRC3/PSME3/PSMD2/PSMB8/TLR6/PIK3AP1/TBK1/TRAF3/TNFAIP3/PSME2/TICAM1/TRIM15/IRF7/UBB/TNIP3/PSMD1/HAVCR2/RELB/CD209	BP
protein-containing complex	323/1000	4980/18675	2.76756e-05	0.000484618	0.000393595	323	ADAR/APOL1/ARNTL2/ASCC3/BRCA1/BUB1B/BUB1/CDC27/CDCA5/CDK12/CENPE/CENPI/CLIP1/CORO1C/DTL/DTX3L/EFTUD2/EIF2AK2/GABARAP/INCENP/KIF11/KIF15/KIF23/KPNB1/MCM4/MED11/MOV10/MX2/MYO1E/NCAPD2/NCAPH/PARP9/PATL1/PSMB9/RACGAP1/RFFL/RRM2/SART3/SMC2/SP100/SPAG5/SPATS2L/STAT1/TAP1/TAP2/TOP2A/TSTD1/VRK2/ZSWIM7/BRCA2/CENPF/RAD54L/NCAPG/CCNE1/IFIT5/TTF2/TDRD7/ECT2/NCAPG2/KIF24/GRB2/CDCA8/PLK1/CHAF1A/ACTR2/E2F2/KIF2…	CC
cytosolic small ribosomal subunit	10/1000	39/18675	2.83983e-05	0.000486912	0.000395458	10	RPS9/RPS11/EIF4G1/RPS20/RPS21/LARP4/RPS6/RPS13/RPS3A/RPS23	CC
positive regulation of double-strand break repair via nonhomologous end joining	6/960	13/17910	2.89361e-05	0.00062751	0.000526182	6	DTX3L/PARP9/RIF1/SETMAR/SMCHD1/PRKDC	BP
cellular component biogenesis	205/960	2951/17910	2.96272e-05	0.000640424	0.000537011	205	ADAR/ANLN/BLM/BRCA1/BRIP1/CENPE/CENPI/CLIP1/CORO1C/DIAPH1/DIAPH3/EIF2AK2/GALNT11/GBP1/HELLS/KIF11/KIF23/KIF4A/KPNB1/NEDD1/PATL1/PLK4/PML/POLQ/RACGAP1/RANGRF/RNF213/RRM2/SAMHD1/SART3/SMYD3/SPAG5/STIL/TK1/TPX2/TRAPPC1/CENPF/KIF14/ASPM/ECT2/KIF24/GRB2/PLK1/EXO1/CHAF1A/ACTR2/DCXR/MCM2/KNTC1/BAZ2A/CDK2/CENPO/KIFC1/CHAF1B/DHX37/GBP5/ASF1B/TRIM21/KIF4B/CKAP5/CASP8/PIP4K2A/FANCA/PSMD11/MEFV/NUP205/SMC1A/…	BP
catalytic activity, acting on a protein	144/963	1837/16967	2.98142e-05	0.00106245	0.000942937	144	BRCA1/BUB1B/BUB1/CDK12/DTL/DTX3L/EIF2AK2/ESPL1/GALNT11/HERC5/HERC6/LAP3/MED11/PARP12/PARP14/PLK4/PSMB9/RFFL/RFWD3/RNF167/RNF213/SMYD3/TRIP12/UBE2L6/USP18/VRK2/UHRF1/DLGAP5/MELK/PLK1/TTK/CCL8/CASP5/MASTL/SSH1/PAK2/RIPK2/CDK2/PPTC7/CCNA2/CDC25A/CDC7/TRIM21/CASP8/CHEK1/PTPRH/NPEPPS/BIRC3/BARD1/SENP1/CDK17/SCYL2/RNF4/CDC25C/CDK1/SUZ12/PKMYT1/B3GNT8/TRIM56/GZMB/MED1/NPRL2/PSMB8/LNPEP/ZDHHC16/MAP3K2/PT…	MF
hydrolase activity	158/963	2052/16967	2.98899e-05	0.00106245	0.000942937	158	ABHD14A/ADAR/ASCC3/BLM/BRIP1/CENPE/DDX58/DDX60L/DDX60/ESPL1/GBP1/HELLS/IFIH1/KIF15/KIF18B/KIF20B/LAP3/MCM4/MOV10/MYO1E/PLBD2/POLQ/PSMB9/RAB35/RAB4A/RHOF/RNF213/SAMHD1/TAP1/TAP2/TOP2A/USP18/KIF14/RAD54L/TTF2/DLGAP5/KIF24/EXO1/MCM6/DHX58/ATAD5/CASP5/RECQL/MCM2/SSH1/GBP4/PPTC7/KIF18A/KIFC1/XRCC2/HAGH/CDC25A/ERCC6L/GBP5/GBP2/ARF3/CASP8/PTPRH/APOBEC3A/ATAD2/NPEPPS/INPP5K/HELB/TUBA1B/SENP1/MCM5/SLFN11/…	MF
immune response-activating signal transduction	54/960	567/17910	3.00192e-05	0.000646812	0.000542367	54	DDX58/DDX60/GBP1/IFIH1/PLSCR1/PSMB9/RSAD2/GRB2/MICB/ACTR2/DHX58/PSMD12/PAK2/RIPK2/MUC16/MYD88/WDFY1/IRF1/CASP8/PSMD11/LILRB4/BIRC3/FCGR3A/PSME3/PSMD2/PSMB8/TLR6/PIK3AP1/RC3H2/FOXP3/TBK1/PHPT1/TRAF3/TNFAIP3/PSME2/TICAM1/TRIM15/LCP2/DUSP22/IRF7/LIMK1/UBB/ACTR3/PIK3CA/PAWR/TNIP3/PSMD1/HAVCR2/CYFIP1/C3AR1/RELB/BTN3A1/WIPF2/CD209	BP
regulation of cyclin-dependent protein serine/threonine kinase activity	15/960	83/17910	3.07185e-05	0.000659759	0.000553224	15	BLM/CDC6/HERC5/PLK1/CDC25A/CDC25C/PKMYT1/TNFAIP3/CCNB1/INCA1/CDKN3/CCNK/ADAM17/CCNT1/LATS1	BP
protein phosphorylation	137/960	1835/17910	3.28778e-05	0.000702873	0.000589376	137	ADAR/BLM/BUB1B/BUB1/CD109/CDC6/CDK12/CENPE/CLSPN/CORO1C/EIF2AK2/FOXM1/GBP1/HERC5/IQGAP3/PARP14/PARP9/PLK4/PML/PSMB9/SMYD3/STAT2/TPX2/VRK2/KIF14/CXCL10/CCNE1/ECT2/MELK/NCAPG2/GRB2/PLK1/TTK/CCL8/PSMD12/PAK2/RIPK2/CDK2/CCNA2/CDC25A/CHEK1/PSMD11/CCNB2/IL12RB2/INPP5K/PSME3/SCYL2/CDC25C/PSMD2/CDK1/PKMYT1/RALB/RASAL2/MLKL/CCNF/MED1/NBN/NPRL2/CCR5/PSMB8/TLR6/NENF/MAP3K2/PTPN11/YWHAG/ITGA5/MTOR/IL2RA/TBK1…	BP
positive regulation of protein metabolic process	119/960	1548/17910	3.29357e-05	0.000702873	0.000589376	119	BRCA1/CDC6/CDCA2/CENPE/CLSPN/DTL/EIF2AK2/FANCI/IFI16/IQGAP3/NMI/PARP14/PARP9/PML/SART3/SMYD3/TPX2/UHRF1/KIF14/ECT2/IL27/NCAPG2/PLK1/TTK/MASTL/PAK2/RIPK2/RIF1/PTAFR/DNMT1/LILRB2/IRF1/CASP8/MEFV/LARP1/BIRC3/BARD1/CDC20/SENP1/PEMT/CDK1/RALB/ANKLE2/MLKL/PPP1R12A/NBN/TLR6/NENF/MAP3K2/PTPN11/ITGA5/MTOR/FOXP3/TBK1/DDT/EIF4G1/CAMKK2/TAOK1/RPLP1/TNFAIP3/TMEM106A/CIRBP/CCR1/CCNB1/RILP/NEDD4/CD80/GADD45G/BA…	BP
phosphorylation	162/960	2243/17910	3.43621e-05	0.000730985	0.000612948	162	ADAR/BLM/BUB1B/BUB1/CD109/CDC6/CDK12/CENPE/CLSPN/CMPK2/CORO1C/EIF2AK2/FOXM1/GBP1/HERC5/IQGAP3/NLRC5/PARP14/PARP9/PLK4/PML/PSMB9/RBL1/SMYD3/STAT2/TK1/TPX2/VRK2/KIF14/CXCL10/CCNE1/ECT2/MELK/NCAPG2/GRB2/PLK1/TTK/CCL8/PSMD12/PAK2/RIPK2/CDK2/CCNA2/CDC25A/CHEK1/PIP4K2A/PSMD11/NUP205/CCNB2/IL12RB2/INPP5K/BARD1/NUP107/PSME3/SCYL2/CDC25C/PSMD2/CDK1/PKMYT1/RALB/ANKLE2/RASAL2/MLKL/CCNF/AK1/MED1/NBN/NPRL2/CC…	BP
leukocyte activation involved in immune response	62/960	684/17910	3.52821e-05	0.000748182	0.000627368	62	DIAPH1/KPNB1/RHOF/TRAPPC1/IL27/EXO1/ACTR2/ATAD5/PSMD12/DNAJC13/RIPK2/RIF1/PTAFR/LILRB2/PSMD11/PSMD2/IL18R1/VAMP2/NBN/SLC15A4/RNF168/CAND1/MTOR/RC3H2/FOXP3/GPR84/BST2/CD68/SIRPA/ANO6/CD80/HUWE1/TICAM1/UNC13D/MSH6/RPS6/STK10/ADAM10/PGM2/CST3/SIGLEC14/CYBB/PSMD1/HLA-F/HAVCR2/CYFIP1/VCL/CD86/ATP11B/DYSF/C3AR1/TMEM179B/RELB/PYGL/TUBB/LILRB1/IL12RB1/IFNG/ATP8A1/A1BG/CD84/SIGLEC5	BP
double-stranded RNA binding	13/963	62/16967	3.61915e-05	0.00124861	0.00110815	13	DDX58/DDX60/EIF2AK2/IFIH1/OAS1/OAS2/OAS3/OASL/DHX58/TUBA1B/RC3H2/ACTN1/DDX21	MF
lymphocyte activation involved in immune response	22/960	158/17910	3.72701e-05	0.000785369	0.00065855	22	IL27/EXO1/ATAD5/RIPK2/RIF1/IL18R1/NBN/RNF168/MTOR/RC3H2/FOXP3/CD80/UNC13D/MSH6/RPS6/HLA-F/HAVCR2/CD86/RELB/LILRB1/IL12RB1/IFNG	BP
regulation of mRNA stability	22/960	158/17910	3.72701e-05	0.000785369	0.00065855	22	MOV10/PSMB9/PSMD12/MYD88/PSMD11/LARP1/PSME3/PSMD2/IGF2BP2/PSMB8/MTOR/EIF4G1/CIRBP/KHSRP/XRN1/PSME2/SYNCRIP/UBB/HNRNPR/PSMD1/ROCK2/IGF2BP3	BP
ATP-dependent DNA helicase activity	9/963	31/16967	3.81639e-05	0.00127904	0.00113516	9	ASCC3/BLM/BRIP1/MCM4/MCM6/RECQL/HELB/NBN/CHD1	MF
other organism	14/1000	75/18675	3.8232e-05	0.000616959	0.00050108	14	IFIT1/KPNA2/KPNB1/TOP2A/NUP205/BICD1/NUP107/NUP62/KPNA1/UBB/NUP210/VPS28/NUP155/CD209	CC
other organism cell	14/1000	75/18675	3.8232e-05	0.000616959	0.00050108	14	IFIT1/KPNA2/KPNB1/TOP2A/NUP205/BICD1/NUP107/NUP62/KPNA1/UBB/NUP210/VPS28/NUP155/CD209	CC
other organism part	14/1000	75/18675	3.8232e-05	0.000616959	0.00050108	14	IFIT1/KPNA2/KPNB1/TOP2A/NUP205/BICD1/NUP107/NUP62/KPNA1/UBB/NUP210/VPS28/NUP155/CD209	CC
regulation of cytokine-mediated signaling pathway	23/960	170/17910	3.97793e-05	0.000835614	0.000700682	23	ADAR/NLRC5/PARP14/PARP9/RFFL/SAMHD1/STAT1/USP18/VRK2/RIPK2/CASP8/BIRC3/IL1R2/MED1/PTPN11/TBK1/TNFAIP3/IRF7/IL1RN/TRIM6/IFNG/ADAM17/SPHK1	BP
cellular component assembly	193/960	2765/17910	4.10924e-05	0.000860502	0.000721551	193	ADAR/ANLN/BLM/BRCA1/BRIP1/CENPE/CENPI/CLIP1/CORO1C/DIAPH1/DIAPH3/EIF2AK2/GALNT11/GBP1/HELLS/KIF11/KIF23/KIF4A/KPNB1/NEDD1/PATL1/PLK4/PML/POLQ/RACGAP1/RANGRF/RNF213/RRM2/SAMHD1/SART3/SMYD3/SPAG5/STIL/TK1/TPX2/TRAPPC1/CENPF/KIF14/ASPM/ECT2/KIF24/GRB2/PLK1/EXO1/CHAF1A/ACTR2/DCXR/MCM2/KNTC1/BAZ2A/CDK2/CENPO/KIFC1/CHAF1B/GBP5/ASF1B/TRIM21/KIF4B/CKAP5/CASP8/PIP4K2A/FANCA/PSMD11/MEFV/NUP205/SMC1A/BICD1/…	BP
cell activation involved in immune response	62/960	688/17910	4.18953e-05	0.00087336	0.000732333	62	DIAPH1/KPNB1/RHOF/TRAPPC1/IL27/EXO1/ACTR2/ATAD5/PSMD12/DNAJC13/RIPK2/RIF1/PTAFR/LILRB2/PSMD11/PSMD2/IL18R1/VAMP2/NBN/SLC15A4/RNF168/CAND1/MTOR/RC3H2/FOXP3/GPR84/BST2/CD68/SIRPA/ANO6/CD80/HUWE1/TICAM1/UNC13D/MSH6/RPS6/STK10/ADAM10/PGM2/CST3/SIGLEC14/CYBB/PSMD1/HLA-F/HAVCR2/CYFIP1/VCL/CD86/ATP11B/DYSF/C3AR1/TMEM179B/RELB/PYGL/TUBB/LILRB1/IL12RB1/IFNG/ATP8A1/A1BG/CD84/SIGLEC5	BP
DNA-dependent DNA replication maintenance of fidelity	9/960	33/17910	4.22278e-05	0.00087336	0.000732333	9	BLM/RFWD3/SAMHD1/BRCA2/SLFN11/RAD51/GEN1/SETMAR/DONSON	BP
MyD88-independent toll-like receptor signaling pathway	9/960	33/17910	4.22278e-05	0.00087336	0.000732333	9	CASP8/BIRC3/TLR6/TBK1/TRAF3/TICAM1/IRF7/UBB/TNIP3	BP
regulation of regulatory T cell differentiation	9/960	33/17910	4.22278e-05	0.00087336	0.000732333	9	LILRB2/IRF1/FANCA/LILRB4/FANCD2/IL2RA/FOXP3/LAG3/IFNG	BP
immune response-regulating signaling pathway	56/960	603/17910	4.33987e-05	0.000891588	0.000747617	56	DDX58/DDX60/GBP1/IFIH1/PLSCR1/PSMB9/RSAD2/GRB2/MICB/ACTR2/DHX58/PSMD12/PAK2/RIPK2/MUC16/MYD88/WDFY1/LILRB2/IRF1/CASP8/PSMD11/LILRB4/BIRC3/FCGR3A/PSME3/PSMD2/PSMB8/TLR6/PIK3AP1/RC3H2/FOXP3/TBK1/PHPT1/TRAF3/TNFAIP3/PSME2/TICAM1/TRIM15/LCP2/DUSP22/IRF7/LIMK1/UBB/ACTR3/PIK3CA/PAWR/TNIP3/PSMD1/HAVCR2/CYFIP1/C3AR1/RELB/LILRB1/BTN3A1/WIPF2/CD209	BP
regulation of interferon-alpha production	8/960	26/17910	4.35083e-05	0.000891588	0.000747617	8	DDX58/IFIH1/NMI/STAT1/RIPK2/TBK1/IRF7/HAVCR2	BP
tolerance induction	8/960	26/17910	4.35083e-05	0.000891588	0.000747617	8	CD274/LILRB2/IL2RA/FOXP3/IDO1/TNFAIP3/HAVCR2/ICOS	BP
positive regulation of nitrogen compound metabolic process	199/960	2870/17910	4.50216e-05	0.000919786	0.000771263	199	ARNTL2/BLM/BRCA1/CDC6/CDCA2/CENPE/CLSPN/DDX58/DTL/DTX3L/E2F7/E2F8/EIF2AK2/FANCI/FOXM1/IFI16/IQGAP3/MOV10/NLRC5/NMI/PARP14/PARP9/PLSCR1/PML/RBL1/SART3/SMYD3/SP100/STAT1/TOP2A/TPX2/ZC3HAV1/BRCA2/UHRF1/KIF14/CXCL10/CCNE1/ECT2/IL27/DLGAP5/NCAPG2/PLK1/ACTR2/E2F2/TTK/ETV2/ATAD5/PRDM4/ID4/MASTL/PAK2/RIPK2/CDK2/RIF1/CCNA2/PTAFR/TIMELESS/DNMT1/LILRB2/CDC7/IRF1/ELF4/CASP8/CHEK1/MEFV/ATAD2/LARP1/BIRC3/INPP5…	BP
regulation of double-strand break repair via homologous recombination	10/960	41/17910	4.57543e-05	0.000926467	0.000776865	10	POLQ/ACTR2/RIF1/TIMELESS/CHEK1/RAD51AP1/HELB/RAD51/PPP4R2/SMCHD1	BP
spindle localization	10/960	41/17910	4.57543e-05	0.000926467	0.000776865	10	ESPL1/KPNB1/ASPM/PLK1/ACTR2/NUSAP1/NDC80/MAD2L1/CENPA/ACTR3	BP
identical protein binding	132/963	1670/16967	4.58195e-05	0.00149295	0.00132501	132	BLM/BRCA1/CLIP1/DDX58/E2F7/E2F8/EIF2AK2/GBP1/IFI27/IFIH1/IFIT3/KIF20B/MX1/NMI/PLK4/PML/RRM2/SAMHD1/SAT2/SLC9A7/STAT1/STAT2/STIL/TAP1/TK1/TOP2A/BRCA2/UHRF1/CENPF/ECT2/KIF24/GRB2/PLK1/CHAF1A/MCM10/DCXR/TTK/MCM6/OPTN/PCYT1A/PAK2/RIPK2/GBP4/TIMELESS/MYD88/NDC80/TOPBP1/LILRB2/GBP5/GBP2/TRIM21/CASP8/MEFV/C16orf89/BARD1/SLC2A1/TYMS/HJURP/PSME3/RNF4/ACAT1/DCLRE1B/RRM1/MYO7A/RAD51/NUDT14/TNPO3/TLR6/SLAMF8…	MF
activation of immune response	59/960	647/17910	4.59031e-05	0.000926467	0.000776865	59	DDX58/DDX60/GBP1/IFI16/IFIH1/PLSCR1/PSMB9/RSAD2/GRB2/MICB/ACTR2/DHX58/PSMD12/PAK2/RIPK2/MUC16/MYD88/WDFY1/IRF1/CASP8/PSMD11/LILRB4/BIRC3/FCGR3A/PSME3/PSMD2/PSMB8/TLR6/PIK3AP1/RC3H2/FOXP3/TBK1/PHPT1/TRAF3/C1QC/TNFAIP3/PSME2/PRKDC/TICAM1/TRIM15/LCP2/DUSP22/IRF7/LIMK1/UBB/ACTR3/PIK3CA/AIM2/PAWR/TNIP3/PSMD1/HAVCR2/CYFIP1/C3AR1/RELB/BTN3A1/WIPF2/CD209/SUSD4	BP
mitotic spindle elongation	5/960	9/17910	4.60399e-05	0.000926467	0.000776865	5	KIF23/KIF4A/PRC1/RACGAP1/KIF4B	BP
regulation of DNA endoreduplication	5/960	9/17910	4.60399e-05	0.000926467	0.000776865	5	E2F7/E2F8/SMC1A/FBXO5/SMC3	BP
small ribosomal subunit	13/1000	67/18675	4.70647e-05	0.000744889	0.000604981	13	RPS9/MRPS21/RPS11/EIF4G1/RPS20/RPS21/LARP4/RPS6/MRPS36/RPS13/MRPS26/RPS3A/RPS23	CC
positive regulation of I-kappaB kinase/NF-kappaB signaling	23/960	172/17910	4.79193e-05	0.000961399	0.000806156	23	SECTM1/IFIT5/ECT2/RIPK2/MYD88/CASP8/BIRC3/SHISA5/SLC20A1/APOL3/TLR6/TBK1/NUP62/BST2/TRIM25/TMEM106A/TRIM13/TICAM1/CFLAR/UBD/C18orf32/DDX21/FASLG	BP
lateral element	6/1000	14/18675	4.80934e-05	0.000746808	0.00060654	6	BLM/BRCA1/INCENP/BRCA2/RAD51/SMC3	CC
pericentric heterochromatin	7/1000	20/18675	5.17718e-05	0.00078904	0.00064084	7	HELLS/INCENP/DNMT1/ESCO2/NCAPD3/CENPA/BAZ1B	CC
leukocyte proliferation	31/960	270/17910	5.39412e-05	0.00107898	0.000904754	31	HELLS/CD274/IL27/ATAD5/CCL8/RIPK2/LILRB2/IRF1/ELF4/CD320/PDCD1LG2/TNFSF13B/IL2RA/RC3H2/WNT4/FOXP3/TBK1/BST2/IDO1/TNFAIP3/TICAM1/RPS6/IGFBP2/P2RX7/PAWR/HAVCR2/LILRB1/IL12RB1/CSF1R/BTN3A1/CD209	BP
regulation of cyclin-dependent protein kinase activity	15/960	87/17910	5.4403e-05	0.00108498	0.000909785	15	BLM/CDC6/HERC5/PLK1/CDC25A/CDC25C/PKMYT1/TNFAIP3/CCNB1/INCA1/CDKN3/CCNK/ADAM17/CCNT1/LATS1	BP
regulation of cell division	22/960	162/17910	5.48481e-05	0.00109061	0.000914506	22	BLM/CDC6/E2F7/E2F8/INCENP/KIF18B/KIF20B/KIF23/PRC1/RACGAP1/RBL1/BRCA2/KIF14/ASPM/ECT2/PLK1/PRPF40A/KIF20A/MYO19/NUP62/ZFYVE26/CDK2AP2	BP
modulation by virus of host process	8/960	27/17910	5.89374e-05	0.00116501	0.000976891	8	KPNA2/KPNB1/CCL8/CASP8/BAD/KPNA1/CCNK/KPNA4	BP
response to interferon-beta	8/960	27/17910	5.89374e-05	0.00116501	0.000976891	8	IFI16/PLSCR1/STAT1/XAF1/IRF1/BST2/AIM2/TRIM6	BP
regulation of RNA stability	22/960	163/17910	6.02641e-05	0.00118774	0.000995944	22	MOV10/PSMB9/PSMD12/MYD88/PSMD11/LARP1/PSME3/PSMD2/IGF2BP2/PSMB8/MTOR/EIF4G1/CIRBP/KHSRP/XRN1/PSME2/SYNCRIP/UBB/HNRNPR/PSMD1/ROCK2/IGF2BP3	BP
translation regulator activity	11/963	48/16967	6.04452e-05	0.00191628	0.00170072	11	EIF2AK2/LARP1/RPS9/TYMS/IGF2BP2/EIF4EBP3/MTOR/CIRBP/CYFIP1/IGF2BP3/RPL10	MF
antigen processing and presentation of exogenous peptide antigen via MHC class I	14/960	78/17910	6.06456e-05	0.00119175	0.00099931	14	PSMB9/TAP1/TAP2/PSMD12/PSMD11/PSME3/PSMD2/PSMB8/LNPEP/HLA-B/PSME2/CYBB/PSMD1/HLA-F	BP
regulation of cytoskeleton organization	46/960	471/17910	6.32527e-05	0.00123935	0.00103922	46	BRCA1/CLIP1/DIAPH1/KIF11/PLK4/RANGRF/SPAG5/STIL/TACC3/TPX2/ECT2/GRB2/PLK1/ACTR2/KIF18A/CHEK1/SKA1/SMC1A/BICD1/SKA3/INPP5K/RNF4/CCNF/MTOR/WNT4/NUP62/PHPT1/BST2/TAOK1/NEK2/CD2AP/GEN1/AURKA/LIMK1/CCDC88A/ACTR3/P2RX7/CDK2AP2/PXN/CYFIP1/ROCK2/SMC3/ARF6/CSF1R/LATS1/POC1A	BP
hematopoietic or lymphoid organ development	75/960	890/17910	6.39929e-05	0.00125019	0.00104832	75	ADAR/ANLN/BATF2/CD109/EIF2AK2/HERC6/IFI16/ISG15/MOV10/MYO1E/PML/PSMB9/RSAD2/STAT1/TOP2A/BRCA2/IL27/MELK/NCAPG2/ETV2/PSMD12/RIPK2/LILRB2/ROGDI/IRF1/CASP8/PIP4K2A/FANCA/PSMD11/LILRB4/CCNB2/ESCO2/SENP1/FANCD2/PSME3/PSMD2/IL18R1/MED1/TMEM91/SGPL1/PSMB8/DHRS7B/SLAMF8/PTPN11/MTOR/IL2RA/RC3H2/WNT4/FOXP3/C1QC/LYAR/CCR1/LAG3/PSME2/CD80/TRIM10/VPS33A/BAD/PRKDC/IRF7/RPS6/ACTN1/UBD/PPARGC1B/TTC7A/PSMD1/CD86/…	BP
positive regulation of metabolic process	224/960	3313/17910	6.64776e-05	0.00129496	0.00108586	224	ADAR/ARNTL2/BLM/BRCA1/CDC6/CDCA2/CENPE/CLSPN/DDX58/DTL/DTX3L/E2F7/E2F8/EIF2AK2/FANCI/FOXM1/IFI16/IQGAP3/MOV10/NLRC5/NMI/PARP14/PARP9/PLSCR1/PML/RBL1/SART3/SMYD3/SP100/STAT1/TOP2A/TPX2/ZC3HAV1/BRCA2/UHRF1/KIF14/CXCL10/CCNE1/ECT2/IL27/DLGAP5/NCAPG2/GRB2/PLK1/ACTR2/E2F2/TTK/ETV2/OPTN/ATAD5/PRDM4/ID4/MASTL/PAK2/RIPK2/CDK2/RIF1/CCNA2/PTAFR/TIMELESS/MYD88/DNMT1/LILRB2/CDC7/TRIM21/IRF1/ELF4/CASP8/CHEK1/…	BP
PML body	16/1000	99/18675	6.93313e-05	0.00103745	0.00084259	16	BLM/PATL1/PML/RFWD3/RPAIN/SP100/TOPBP1/ELF4/RNF4/NBN/RAD51/MTOR/RDM1/SMC6/CHFR/CASP8AP2	CC
centriole assembly	9/960	35/17910	7.01806e-05	0.00135527	0.00113643	9	BRCA1/PLK4/STIL/CDK2/SASS6/CEP152/CEP135/NUP62/WDR62	BP
positive regulation of DNA replication	9/960	35/17910	7.01806e-05	0.00135527	0.00113643	9	E2F7/E2F8/ATAD5/CDK2/CDC7/CDT1/CDK1/DBF4B/CST3	BP
regulatory T cell differentiation	9/960	35/17910	7.01806e-05	0.00135527	0.00113643	9	LILRB2/IRF1/FANCA/LILRB4/FANCD2/IL2RA/FOXP3/LAG3/IFNG	BP
negative regulation of DNA-dependent DNA replication	7/960	21/17910	7.45028e-05	0.0014305	0.00119951	7	BLM/BRCA2/SMC1A/SLFN11/FBXO5/DONSON/SMC3	BP
protein localization to chromosome, centromeric region	7/960	21/17910	7.45028e-05	0.0014305	0.00119951	7	BUB1B/TTK/NDC80/CDT1/CDK1/CENPA/MTBP	BP
phosphate-containing compound metabolic process	212/960	3115/17910	7.51237e-05	0.0014383	0.00120605	212	ADAR/BLM/BUB1B/BUB1/CD109/CDC6/CDCA2/CDK12/CENPE/CLSPN/CMPK2/CORO1C/EIF2AK2/FOXM1/GBP1/HERC5/IQGAP3/NLRC5/PARP14/PARP9/PLK4/PLSCR1/PML/PSMB9/RAB4A/RBL1/RRM2/SAMHD1/SMYD3/STAT2/TK1/TPX2/VRK2/KIF14/CXCL10/CCNE1/ECT2/DLGAP5/MELK/NCAPG2/GRB2/PLK1/DCXR/TTK/DPM3/CCL8/MASTL/PSMD12/PCYT1A/SSH1/PAK2/RIPK2/CDK2/PPTC7/CCNA2/PTAFR/CDC25A/LILRB2/ARF3/CHEK1/PTPRH/PIP4K2A/PSMD11/NUP205/CCNB2/IL12RB2/INPP5K/BARD…	BP
pronucleus	6/1000	15/18675	7.65263e-05	0.00112466	0.000913424	6	CENPF/RIF1/CCNA2/SLC2A1/AURKA/EZH2	CC
regulation of response to DNA damage stimulus	25/960	201/17910	7.71522e-05	0.00147293	0.00123508	25	BRCA1/DTX3L/FOXM1/PARP9/PML/POLQ/RFWD3/TRIP12/ACTR2/NUDT16L1/ATAD5/RIF1/TIMELESS/CHEK1/TPT1/RAD51AP1/HELB/RAD51/FBXO5/RNF168/PPP4R2/SETMAR/SMCHD1/PRKDC/RPL26	BP
protein localization to membrane	51/960	545/17910	7.79383e-05	0.00148371	0.00124412	51	CLIP1/GBP1/RANGRF/RTP4/MOAP1/OPTN/SSH1/CASP8/NMT1/INPP5K/RPS9/VAMP2/GZMB/RPL34/RPL10A/RAB8A/RPL15/RPL13/YWHAG/RPL13A/RPS11/RPLP1/SSR2/RPS20/TMEM59/RPL11/RPL3/BAD/RPS21/KCNJ11/RPS6/GRIP2/RPL5/RPL18/TTC7A/PKP2/ADAM10/RPS13/RPL26/PICALM/ABCA12/ROCK2/RPL27A/STAC3/IFNG/TMEM88/ARF6/RPS3A/RPL10/RPL37A/RPS23	BP
structural constituent of ribosome	22/963	157/16967	7.85065e-05	0.00242337	0.00215077	22	RPL34/RPL10A/RPL15/RPL13/RPL13A/MRPS21/RPLP1/RPS20/RPL11/RPL3/RPS6/MRPS36/RPL5/RPL18/RPL26/NDUFA7/RPL27A/MRPL43/RPS3A/RPL10/RPL37A/RPS23	MF
interferon-alpha production	8/960	28/17910	7.86578e-05	0.00149316	0.00125205	8	DDX58/IFIH1/NMI/STAT1/RIPK2/TBK1/IRF7/HAVCR2	BP
regulation of mRNA catabolic process	23/960	178/17910	8.20347e-05	0.00155287	0.00130211	23	MOV10/PSMB9/ZC3HAV1/PSMD12/MYD88/PSMD11/LARP1/PSME3/PSMD2/IGF2BP2/PSMB8/MTOR/EIF4G1/CIRBP/KHSRP/XRN1/PSME2/SYNCRIP/UBB/HNRNPR/PSMD1/ROCK2/IGF2BP3	BP
DNA endoreduplication	5/960	10/17910	8.80084e-05	0.00165659	0.00138909	5	E2F7/E2F8/SMC1A/FBXO5/SMC3	BP
spindle elongation	5/960	10/17910	8.80084e-05	0.00165659	0.00138909	5	KIF23/KIF4A/PRC1/RACGAP1/KIF4B	BP
chromosome, telomeric region	21/1000	156/18675	9.03729e-05	0.00130486	0.00105977	21	BLM/MCM4/PML/SP100/BRCA2/MCM6/MCM2/CDK2/RIF1/CHEK1/MCM5/CDK1/FEN1/DCLRE1B/NBN/RAD51/SMC6/SMCHD1/PRKDC/EZH2/MCM3	CC
positive regulation of organelle organization	54/960	591/17910	9.08833e-05	0.00170591	0.00143044	54	BRCA1/CDCA5/CLIP1/ESPL1/PLK4/PML/SART3/SPAG5/DLGAP5/MOAP1/GRB2/ACTR2/OPTN/NUSAP1/RIF1/DNMT1/CASP8/PIP4K2A/NMT1/NPEPPS/CDT1/FEN1/GZMB/ATF7IP/RALB/NBN/YWHAG/MTOR/WNT4/FOXP3/CEP135/NUP62/CAMKK2/PIP4K2C/NEK2/CCNB1/TAPT1/BAD/AURKA/HUWE1/PHF19/LIMK1/OPA1/CCDC88A/ACTR3/P2RX7/PXN/UBE2C/CYFIP1/TOMM7/ROCK2/ARF6/SPHK1/POC1A	BP
whole membrane	119/1000	1586/18675	9.25294e-05	0.00131296	0.00106636	119	CD109/CORO1C/DIAPH1/DTX3L/GABARAP/IFI27/PLSCR1/PML/RAB35/RAB4A/RANGRF/RFFL/RHOF/RSAD2/SLC9A7/TAP1/TAP2/TRIM14/CD274/LHFPL2/MOAP1/TMEM9/OPTN/DNAJC13/OTOF/KIR2DL4/PTAFR/MYD88/KIF18A/LILRB2/CASP8/BIRC3/TUBA1B/SLC2A1/SCYL2/VAMP2/CD163/RAB8A/CD320/GNB4/NPRL2/MYO7A/LNPEP/AGPS/BRI3BP/SLC15A4/TLR6/GABARAPL2/MYO19/MTOR/SLC36A1/WNT4/TBK1/CYB5A/SLC15A3/NUP62/HLA-B/GPR84/SYNJ2/BST2/TOMM6/PLIN3/CD68/SIRPA/CNP…	CC
double-strand break repair via nonhomologous end joining	14/960	81/17910	9.30177e-05	0.00174109	0.00145995	14	BRCA1/DTX3L/PARP9/POLQ/NUDT16L1/RIF1/BARD1/NBN/RNF168/KDM2A/POLA1/SETMAR/SMCHD1/PRKDC	BP
positive regulation of multi-organism process	23/960	180/17910	9.74819e-05	0.00181957	0.00152575	23	ADAR/DDX60/IFIT1/KPNA2/TOP2A/LHFPL2/DHX58/OPTN/RIPK2/PTAFR/TRIM21/LARP1/TBK1/SP1/BAD/AURKA/TRIM15/CHD1/HAVCR2/IFNG/SMC3/RRP1B/CCNT1	BP
regulation of protein modification process	127/960	1718/17910	0.000102192	0.00190218	0.00159503	127	ADAR/BLM/BRCA1/CD109/CDC6/CDCA2/CDK12/CENPE/CLSPN/CORO1C/DTX3L/EIF2AK2/FANCI/FOXM1/GBP1/HERC5/IQGAP3/ISG15/NMI/PARP14/PARP9/PML/SART3/SMYD3/STAT2/TPX2/TRIP12/VRK2/KIF14/CXCL10/ECT2/NCAPG2/GRB2/PLK1/TTK/MASTL/PAK2/RIPK2/RIF1/CDC25A/DNMT1/LILRB2/TRIM21/CHEK1/BIRC3/INPP5K/CDC20/CDC25C/CDK1/PKMYT1/RALB/ANKLE2/MLKL/KLF15/PPP1R12A/NBN/TLR6/NENF/MAP3K2/FBXO5/PTPN11/YWHAG/ITGA5/MTOR/FOXP3/TBK1/DDT/EIF4G1…	BP
cyclin-dependent protein kinase holoenzyme complex	8/1000	29/18675	0.000102912	0.00143553	0.0011659	8	CDK12/CCNE1/CDK2/CCNA2/CDK1/CCNB1/CCNK/CCNT1	CC
TRIF-dependent toll-like receptor signaling pathway	8/960	29/17910	0.000103552	0.00192216	0.00161178	8	CASP8/BIRC3/TLR6/TBK1/TRAF3/TICAM1/IRF7/UBB	BP
regulation of double-strand break repair via nonhomologous end joining	7/960	22/17910	0.000104236	0.00192631	0.00161526	7	DTX3L/PARP9/NUDT16L1/RIF1/SETMAR/SMCHD1/PRKDC	BP
regulation of cellular protein localization	48/960	509/17910	0.00010435	0.00192631	0.00161526	48	CDCA5/DTX3L/GBP1/IFI27/KIF20B/PARP9/RANGRF/SP100/CCNE1/GTSE1/ECT2/PLK1/SSH1/NDC80/CASP8/NMT1/LILRB4/BICD1/NPEPPS/INPP5K/BARD1/CDT1/CDK1/VAMP2/GZMB/RALB/PTPN11/YWHAG/NUP62/CD2AP/POLR1A/TMEM59/BAD/HUWE1/KCNJ11/CCDC88A/DERL2/OAZ2/ADAM10/PICALM/ABCA12/TOMM7/ROCK2/VPS28/STAC3/IFNG/ARF6/DNAJA1	BP
cell death	155/960	2178/17910	0.000109555	0.00201683	0.00169116	155	ADAR/BRCA1/BUB1B/BUB1/EIF2AK2/ESPL1/GABARAP/IFI16/IFI27/IFI6/IFIT2/IFIT3/KPNB1/MX1/PLSCR1/PML/RFFL/SP100/STAT1/STIL/TOP2A/TPX2/UBE2Z/XAF1/BRCA2/CD274/KIF14/CXCL10/ECT2/MELK/MOAP1/PLK1/E2F2/GNA13/OPTN/ATAD5/CASP5/MCM2/SSH1/PAK2/RIPK2/SLC25A4/MYD88/XRCC2/DNMT1/IRF1/CASP8/CHEK1/PTPRH/TPT1/NMT1/BIRC3/SHISA5/BARD1/SENP1/SLFN11/TNFRSF9/PSME3/PRDX5/CDK1/KRT80/GZMB/ALKBH7/RALB/ANKLE2/MLKL/GLS2/MED1/NBN/S…	BP
mitotic G1 DNA damage checkpoint	12/960	63/17910	0.000111163	0.00203525	0.00170661	12	E2F7/E2F8/PML/RFWD3/GTSE1/CDK2/CDC25C/CDK1/CCNB1/AURKA/PRKDC/RPL26	BP
mitotic G1/S transition checkpoint	12/960	63/17910	0.000111163	0.00203525	0.00170661	12	E2F7/E2F8/PML/RFWD3/GTSE1/CDK2/CDC25C/CDK1/CCNB1/AURKA/PRKDC/RPL26	BP
replication fork	11/1000	54/18675	0.000112584	0.00154427	0.00125422	11	BLM/UHRF1/XRCC2/DNMT1/HELB/NBN/POLA1/RFC5/DONSON/BAZ1B/MCM3	CC
positive regulation of DNA topoisomerase (ATP-hydrolyzing) activity	4/960	6/17910	0.000112809	0.00205416	0.00172246	4	NCAPH/PLSCR1/UHRF1/SETMAR	BP
regulation of DNA topoisomerase (ATP-hydrolyzing) activity	4/960	6/17910	0.000112809	0.00205416	0.00172246	4	NCAPH/PLSCR1/UHRF1/SETMAR	BP
centromere complex assembly	11/960	54/17910	0.000113437	0.00205444	0.0017227	11	CENPE/CENPI/HELLS/CENPF/CENPO/HJURP/RNF4/CENPK/CENPA/CENPN/CENPW	BP
positive regulation of response to cytokine stimulus	11/960	54/17910	0.000113437	0.00205444	0.0017227	11	DDX58/IFIH1/NLRC5/PARP14/PARP9/RIPK2/MED1/TBK1/IRF7/TRIM6/ADAM17	BP
DNA strand elongation	6/960	16/17910	0.000117498	0.00211653	0.00177476	6	FEN1/GINS3/DCLRE1B/NBN/POLA1/GINS4	BP
negative regulation of ubiquitin-protein transferase activity	6/960	16/17910	0.000117498	0.00211653	0.00177476	6	DTX3L/FBXO5/MAD2L1/RPL11/LIMK1/RPL5	BP
phosphorus metabolic process	212/960	3139/17910	0.000119318	0.00214357	0.00179743	212	ADAR/BLM/BUB1B/BUB1/CD109/CDC6/CDCA2/CDK12/CENPE/CLSPN/CMPK2/CORO1C/EIF2AK2/FOXM1/GBP1/HERC5/IQGAP3/NLRC5/PARP14/PARP9/PLK4/PLSCR1/PML/PSMB9/RAB4A/RBL1/RRM2/SAMHD1/SMYD3/STAT2/TK1/TPX2/VRK2/KIF14/CXCL10/CCNE1/ECT2/DLGAP5/MELK/NCAPG2/GRB2/PLK1/DCXR/TTK/DPM3/CCL8/MASTL/PSMD12/PCYT1A/SSH1/PAK2/RIPK2/CDK2/PPTC7/CCNA2/PTAFR/CDC25A/LILRB2/ARF3/CHEK1/PTPRH/PIP4K2A/PSMD11/NUP205/CCNB2/IL12RB2/INPP5K/BARD…	BP
regulation of catalytic activity	151/960	2116/17910	0.000119726	0.00214514	0.00179875	151	ADAR/ARHGAP11A/BLM/CD109/CDC6/CDK12/CENPE/CLSPN/CORO1C/DTX3L/EIF2AK2/HERC5/IFI16/IFI6/IFIT1/IQGAP3/NCAPH/NLRC5/OAS3/PARP9/PLSCR1/PML/PSMB9/RAB4A/RACGAP1/RBL1/RFFL/SMYD3/TPX2/UBE2Z/ARHGAP11B/UHRF1/KIF14/CXCL10/ECT2/NCAPG2/PLK1/MASTL/MCM2/DEPDC1/PAK2/RIPK2/PTAFR/CDC25A/CASP8/MEFV/WFDC2/BICD1/BIRC3/INPP5K/CDC20/SENP1/PRDX5/CDC25C/PSMD2/CDK1/PKMYT1/DEPDC1B/RALB/ANKLE2/RASAL2/ARAP2/ASAP1/MLKL/PPP1R12A…	BP
nitrogen compound transport	146/960	2035/17910	0.000123073	0.00219924	0.00184411	146	CLIP1/DDX58/DTX3L/GABARAP/GBP1/IFI27/IFIH1/IFIT1/ISG15/KIF20B/KPNA2/KPNB1/MX2/PML/RANGRF/RPAIN/RSAD2/RTP4/SLC38A7/SP100/TAP1/TAP2/CD274/CENPF/GTSE1/ECT2/RHBDF2/OPTN/DNAJC13/RIPK2/SLC25A4/KIF18A/GBP5/CKAP5/KIF20A/NUP205/NPEPPS/INPP5K/RPS9/IL1R2/BARD1/SLC2A1/NUP107/SELENBP1/VAMP2/IGF2BP2/RPL34/RPL10A/RAB8A/CD320/RPL15/GLS2/MED1/SERGEF/RPL13/MYO7A/AGPS/TNPO3/SLC15A4/TLR6/PTPN11/GABARAPL2/YWHAG/TNFSF…	BP
positive regulation of cellular metabolic process	204/960	3007/17910	0.000129065	0.00230017	0.00192875	204	ARNTL2/BLM/BRCA1/CDC6/CDCA2/CENPE/CLSPN/DDX58/DTX3L/E2F7/E2F8/EIF2AK2/FANCI/FOXM1/IFI16/IQGAP3/MOV10/NLRC5/NMI/PARP14/PARP9/PLSCR1/PML/RBL1/SART3/SMYD3/SP100/STAT1/TOP2A/TPX2/ZC3HAV1/BRCA2/UHRF1/KIF14/CXCL10/CCNE1/ECT2/IL27/DLGAP5/NCAPG2/GRB2/PLK1/ACTR2/E2F2/TTK/ETV2/OPTN/ATAD5/PRDM4/ID4/MASTL/PAK2/RIPK2/CDK2/RIF1/CCNA2/PTAFR/TIMELESS/DNMT1/LILRB2/CDC7/TRIM21/IRF1/ELF4/CASP8/CHEK1/PIP4K2A/MEFV/AT…	BP
G1 DNA damage checkpoint	12/960	64/17910	0.000130233	0.00231483	0.00194104	12	E2F7/E2F8/PML/RFWD3/GTSE1/CDK2/CDC25C/CDK1/CCNB1/AURKA/PRKDC/RPL26	BP
positive regulation of interferon-beta production	8/960	30/17910	0.00013462	0.00238017	0.00199583	8	DDX58/IFIH1/RIPK2/IRF1/PTPN11/TBK1/TICAM1/IRF7	BP
regulation of type I interferon-mediated signaling pathway	8/960	30/17910	0.00013462	0.00238017	0.00199583	8	ADAR/NLRC5/SAMHD1/USP18/PTPN11/TBK1/IRF7/TRIM6	BP
regulation of kinase activity	68/960	807/17910	0.000140795	0.00248281	0.00208189	68	ADAR/BLM/CDC6/CDK12/CENPE/CLSPN/CORO1C/EIF2AK2/HERC5/IQGAP3/NLRC5/RBL1/SMYD3/TPX2/KIF14/CXCL10/ECT2/NCAPG2/PLK1/PAK2/RIPK2/CDC25A/INPP5K/CDC25C/CDK1/PKMYT1/RALB/MLKL/NBN/NPRL2/TLR6/MAP3K2/SLAMF8/PTPN11/YWHAG/MTOR/NUP62/CAMKK2/TAOK1/RPLP1/TNFAIP3/MBIP/CCNB1/GADD45G/BAD/LCP2/DUSP22/DBF4B/INCA1/CDKN3/UBB/CCNK/CCDC88A/PIK3CA/P2RX7/JTB/EFNA1/EZH2/IRS1/IFNG/ZFP91/ADAM17/GPRC5C/DNAJA1/CCNT1/CSF1R/LATS1/…	BP
DNA double-strand break processing	7/960	23/17910	0.000142941	0.00250746	0.00210257	7	BLM/BRCA1/BRIP1/BARD1/HELB/NBN/SETMAR	BP
mitotic G2/M transition checkpoint	7/960	23/17910	0.000142941	0.00250746	0.00210257	7	BLM/BRCA1/CLSPN/CDK1/NBN/TAOK1/DONSON	BP
cell aging	17/960	116/17910	0.000147034	0.00257252	0.00215712	17	FOXM1/PML/RBL1/BRCA2/KIR2DL4/CHEK1/CDK1/FBXO5/MTOR/NUP62/SMC6/YPEL3/PRKDC/OPA1/HMGA1/PAWR/LIMS1	BP
regulation of leukocyte mediated immunity	23/960	185/17910	0.000147985	0.00258241	0.00216541	23	DDX58/RSAD2/ATAD5/RIF1/KIR2DL4/PTAFR/RAET1E/IL18R1/FOXP3/BST2/SERPINB9/LAG3/TICAM1/UNC13D/DUSP22/P2RX7/HLA-F/HAVCR2/LILRB1/IL12RB1/CD84/DDX21/NCR1	BP
nuclear body	65/1000	764/18675	0.000148055	0.00199752	0.00162234	65	ASCC3/BLM/CDK12/CENPI/E2F7/EFTUD2/IFI16/INCENP/KIF18B/MKI67/PATL1/PML/RFWD3/RPAIN/SART3/SP100/TAP2/TRIP12/SP140L/NCAPG2/EXO1/ZWINT/BAZ2A/CDK2/RIF1/TOPBP1/ELF4/PRPF40A/BARD1/DCAF7/CDT1/FANCD2/RNF4/CDC25C/SUZ12/ATF7IP/DCLRE1B/NBN/KLHDC2/RAD51/KIF2A/MTOR/RDM1/DHX8/SAP130/TRIM69/EP400/TRIM25/LYRM4/UBXN7/SMC6/RNF34/TLE2/LIMK1/INCA1/CSTF2/CHFR/CASP8AP2/BAZ1B/LSG1/STK19/NUFIP2/TMEM179B/GEMIN8/GCAT	CC
regulation of adaptive immune response	20/960	150/17910	0.000151915	0.00264411	0.00221715	20	RSAD2/CD274/IL27/ATAD5/RIPK2/RIF1/IRF1/IL18R1/TNFSF13B/RC3H2/FOXP3/TNFAIP3/CD80/DUSP22/IRF7/P2RX7/HLA-F/HAVCR2/LILRB1/IL12RB1	BP
positive regulation of catabolic process	39/960	392/17910	0.000152366	0.00264503	0.00221792	39	DTL/DTX3L/MOV10/ZC3HAV1/PLK1/OPTN/RIPK2/TRIM21/PIP4K2A/MEFV/LARP1/BARD1/RALB/TBK1/CAMKK2/PIP4K2C/TNFAIP3/KHSRP/TRIM13/TMEM59/RILP/NEDD4/BAD/AURKA/TICAM1/MYLIP/ABCD1/CHFR/P2RX7/OAZ2/HNRNPR/TMTC3/IRS1/TOMM7/ENDOG/ROCK2/VPS28/IFNG/NUB1	BP
centralspindlin complex	3/1000	3/18675	0.000153103	0.00203232	0.0016506	3	KIF23/RACGAP1/ECT2	CC
negative regulation of cysteine-type endopeptidase activity involved in execution phase of apoptosis	3/960	3/17910	0.000153547	0.00264503	0.00221792	3	RFFL/PAK2/RNF34	BP
regulation of cytokinetic process	3/960	3/17910	0.000153547	0.00264503	0.00221792	3	KIF20B/ECT2/NUP62	BP
regulation of tolerance induction dependent upon immune response	3/960	3/17910	0.000153547	0.00264503	0.00221792	3	CD274/FOXP3/HAVCR2	BP
mitotic centrosome separation	5/960	11/17910	0.000154224	0.00264689	0.00221948	5	KIF11/CHEK1/NUP62/NEK2/AURKA	BP
protein deubiquitination	29/960	260/17910	0.000154445	0.00264689	0.00221948	29	BRCA1/CLSPN/DDX58/IFIH1/PSMB9/SART3/USP18/PSMD12/CCNA2/CDC25A/TRIM21/PSMD11/BIRC3/BARD1/CDC20/PSME3/PSMD2/CDK1/PSMB8/TRAF3/TNFAIP3/PSME2/USP32/JOSD1/UBB/ASXL2/TNIP3/PSMD1/RAD23B	BP
protein serine/threonine kinase activity	39/963	371/16967	0.000154981	0.00466136	0.00413702	39	BUB1B/BUB1/CDK12/EIF2AK2/PLK4/VRK2/MELK/PLK1/TTK/MASTL/PAK2/RIPK2/CDK2/CHEK1/CDK17/CDK1/PKMYT1/MAP3K2/MTOR/TBK1/CAMKK2/TAOK1/NEK2/DAPK2/CSNK1G1/AURKA/PRKDC/LIMK1/TOP1/CCNK/STK10/PIK3CA/OXSR1/TLK2/STK19/SLK/ROCK2/GTF2H3/LATS1	MF
protein modification by small protein removal	30/960	273/17910	0.000156276	0.00266475	0.00223446	30	BRCA1/CLSPN/DDX58/IFIH1/PSMB9/SART3/USP18/PSMD12/CCNA2/CDC25A/TRIM21/PSMD11/BIRC3/BARD1/CDC20/SENP1/PSME3/PSMD2/CDK1/PSMB8/TRAF3/TNFAIP3/PSME2/USP32/JOSD1/UBB/ASXL2/TNIP3/PSMD1/RAD23B	BP
protein-DNA complex assembly	25/960	210/17910	0.000156282	0.00266475	0.00223446	25	CENPE/CENPI/HELLS/SART3/SMYD3/CENPF/CHAF1A/MCM2/BAZ2A/CENPO/CHAF1B/ASF1B/CDT1/HJURP/RNF4/ATF7IP/RAD51/CAND1/CENPK/CENPA/CENPN/UBB/CENPW/RAD23B/GTF2H3	BP
regulation of ubiquitin-protein transferase activity	10/960	47/17910	0.000157755	0.00268304	0.00224979	10	DTX3L/PLK1/MASTL/CDC20/FBXO5/MAD2L1/RPL11/LIMK1/RPL5/UBE2C	BP
antigen processing and presentation of exogenous peptide antigen via MHC class I, TAP-dependent	13/960	75/17910	0.000159283	0.00270217	0.00226583	13	PSMB9/TAP1/TAP2/PSMD12/PSMD11/PSME3/PSMD2/PSMB8/HLA-B/PSME2/CYBB/PSMD1/HLA-F	BP
lymphocyte costimulation	11/960	56/17910	0.000159981	0.00270716	0.00227002	11	CD274/GRB2/PAK2/CD320/PDCD1LG2/PTPN11/TNFSF13B/CD80/PIK3CA/CD86/ICOS	BP
condensed nuclear chromosome, centromeric region	6/1000	17/18675	0.000172506	0.00223381	0.00181424	6	BUB1/PLK1/NDC80/PMF1/CENPA/CCNB1	CC
regulation of tolerance induction	6/960	17/17910	0.000173376	0.00292642	0.00245388	6	CD274/LILRB2/IL2RA/FOXP3/IDO1/HAVCR2	BP
endomembrane system	273/1000	4213/18675	0.00017371	0.00223381	0.00181424	273	APOL1/APOL2/BRIP1/CD109/CLIP1/CLSPN/CORO1C/DIAPH1/DTL/DTX3L/GABARAP/GALNT11/GBP1/IFI27/IFIT2/KPNB1/LAP3/LMNB1/LMNB2/MX1/MX2/OAS1/PLSCR1/PML/RAB35/RAB4A/RACGAP1/RANGRF/RFFL/RHOF/RNF167/RSAD2/SECTM1/SLC9A7/TAP1/TAP2/TRAPPC1/VRK2/BRCA2/CD274/CENPF/IL27/LHFPL2/SFTA3/RHBDF2/GRB2/IL15RA/ACTR2/DPM3/TMEM9/OPTN/PSMD12/DNAJC13/PCYT1A/OTOF/MUC16/CDK2/GBP4/RIF1/KIR2DL4/PTAFR/ALG5/MYD88/WDFY1/VKORC1/TMEM127/K…	CC
regulation of leukocyte activation	46/960	492/17910	0.000175998	0.00296323	0.00248473	46	PLSCR1/CD274/IL27/GRB2/ATAD5/PAK2/RIPK2/RIF1/PTAFR/LILRB2/IRF1/FANCA/LILRB4/FANCD2/CD320/PDCD1LG2/TLR6/SLAMF8/PTPN11/TNFSF13B/IL2RA/RC3H2/FOXP3/IDO1/TNFAIP3/LAG3/CD80/BAD/TICAM1/UNC13D/DUSP22/TIGIT/IGFBP2/PIK3CA/PAWR/PLA2G10/HLA-F/HAVCR2/CD86/LILRB1/IL12RB1/IFNG/CD84/ICOS/CD209/SPHK1	BP
negative regulation of protein modification by small protein conjugation or removal	14/960	86/17910	0.000180538	0.0030316	0.00254207	14	DTX3L/ISG15/TRIP12/TRIM21/FBXO5/MTOR/MAD2L1/TNFAIP3/RPL11/LIMK1/RPL5/DYSF/VPS28/DNAJA1	BP
leukocyte mediated immunity	68/960	814/17910	0.000180964	0.0030316	0.00254207	68	DDX58/DIAPH1/KPNB1/RHOF/RSAD2/TRAPPC1/EXO1/ACTR2/ATAD5/PSMD12/DNAJC13/RIF1/KIR2DL4/PTAFR/LILRB2/PSMD11/RAET1E/PSMD2/IL18R1/VAMP2/GZMB/NBN/SLC15A4/RNF168/CAND1/FOXP3/GPR84/BST2/C1QC/CD68/SIRPA/SERPINB9/ANO6/LAG3/HUWE1/TICAM1/UNC13D/MSH6/DUSP22/IRF7/STK10/P2RX7/ADAM10/PGM2/CST3/SIGLEC14/CYBB/PSMD1/HLA-F/HAVCR2/CYFIP1/VCL/ATP11B/C3AR1/TMEM179B/PYGL/TUBB/LILRB1/IL12RB1/ATP8A1/BTN3A2/A1BG/CD84/DDX21/A…	BP
2'-5'-oligoadenylate synthetase activity	3/963	3/16967	0.0001823	0.00525326	0.00466234	3	OAS1/OAS2/OAS3	MF
negative regulation of protein ubiquitination	13/960	76/17910	0.000182869	0.00305588	0.00256243	13	DTX3L/ISG15/TRIP12/FBXO5/MTOR/MAD2L1/TNFAIP3/RPL11/LIMK1/RPL5/DYSF/VPS28/DNAJA1	BP
transferase activity, transferring phosphorus-containing groups	69/963	784/16967	0.000183618	0.00525326	0.00466234	69	BUB1B/BUB1/CDK12/CMPK2/EIF2AK2/OAS1/OAS2/OAS3/PLK4/POLQ/VRK2/MELK/PLK1/TTK/CCL8/MASTL/PCYT1A/PAK2/RIPK2/CDK2/CCNA2/CDC7/CHEK1/PIP4K2A/CDK17/POLE/SCYL2/CDK1/PKMYT1/AK1/SAMD8/NPRL2/MAP3K2/MTOR/TBK1/CAMKK2/PMVK/TAOK1/PIP4K2C/NEK2/DAPK2/PFKP/POLR1A/POLA1/CSNK1G1/AURKA/PRKDC/LIMK1/TOP1/CCNK/STK10/PIK3CA/DGKH/CERK/OXSR1/BAZ1B/TLK2/STK19/SLK/POLA2/PSTK/ROCK2/GUCY2D/POLR1D/GTF2H3/CSF1R/POLR3H/LATS1/SPHK1	MF
intracellular signal transduction involved in G1 DNA damage checkpoint	11/960	57/17910	0.000188762	0.0031387	0.00263187	11	E2F7/E2F8/PML/GTSE1/CDK2/CDC25C/CDK1/CCNB1/AURKA/PRKDC/RPL26	BP
signal transduction involved in mitotic G1 DNA damage checkpoint	11/960	57/17910	0.000188762	0.0031387	0.00263187	11	E2F7/E2F8/PML/GTSE1/CDK2/CDC25C/CDK1/CCNB1/AURKA/PRKDC/RPL26	BP
positive regulation of chromosome segregation	7/960	24/17910	0.000192517	0.00319322	0.00267759	7	CDC6/ESPL1/DLGAP5/CDT1/FEN1/CCNB1/SMC6	BP
regulation of molecular function	206/960	3065/17910	0.000202772	0.003355	0.00281325	206	ADAR/ARHGAP11A/BLM/CD109/CDC6/CDCA5/CDK12/CENPE/CLSPN/CORO1C/DDX58/DTX3L/EIF2AK2/HERC5/IFI16/IFI6/IFIT1/IFIT2/IQGAP3/NCAPH/NLRC5/OAS3/PARP9/PLSCR1/PML/PSMB9/RAB4A/RACGAP1/RANGRF/RBL1/RFFL/SECTM1/SMYD3/SP100/TPX2/TRIM14/UBE2Z/ARHGAP11B/UHRF1/KIF14/CXCL10/CXCL11/ECT2/IL27/NCAPG2/PLK1/CCL8/MASTL/MCM2/DEPDC1/PAK2/RIPK2/PTAFR/MYD88/CDC25A/TRIM21/CASP8/CCL7/FANCA/MEFV/WFDC2/BICD1/BIRC3/INPP5K/CDC20/SEN…	BP
mRNA 5'-UTR binding	7/963	23/16967	0.000203872	0.00569385	0.00505336	7	LARP1/IGF2BP2/RPL5/RPS13/RPL26/RPS3A/IGF2BP3	MF
T cell proliferation	22/960	177/17910	0.000205082	0.00338486	0.00283829	22	CD274/IL27/RIPK2/LILRB2/IRF1/ELF4/PDCD1LG2/TNFSF13B/IL2RA/RC3H2/WNT4/FOXP3/IDO1/RPS6/IGFBP2/P2RX7/PAWR/HAVCR2/LILRB1/IL12RB1/BTN3A1/CD209	BP
telomere maintenance	20/960	154/17910	0.000217786	0.00358571	0.0030067	20	BLM/PML/SP100/BRCA2/CCNE1/EXO1/RIF1/POLE/FEN1/DCLRE1B/PRIM1/NBN/RAD51/NEK2/XRN1/SMC6/POLA1/RFC5/PRKDC/POLA2	BP
protein-DNA complex subunit organization	27/960	240/17910	0.000223392	0.00366154	0.00307029	27	CENPE/CENPI/HELLS/SART3/SMYD3/CENPF/CHAF1A/MCM2/BAZ2A/CENPO/CHAF1B/ASF1B/CDT1/HJURP/RNF4/ATF7IP/RAD51/CAND1/CENPK/CENPA/CENPN/UBB/HMGA1/CENPW/RAD23B/SUPT16H/GTF2H3	BP
cytokine biosynthetic process	17/960	120/17910	0.000223484	0.00366154	0.00307029	17	NMI/IL27/PTAFR/IRF1/IGF2BP2/TLR6/FOXP3/TBK1/LAG3/CD80/TICAM1/IRF7/PAWR/CYBB/CD86/LILRB1/IGF2BP3	BP
response to abiotic stimulus	92/960	1191/17910	0.00023146	0.00377699	0.00316709	92	BLM/BRCA1/BRIP1/DTL/IFI16/PML/PSMB9/RFWD3/STAT1/BRCA2/RAD54L/CXCL10/ECT2/GRB2/MICB/CASP5/PSMD12/CCNA2/PTAFR/TIMELESS/MYD88/XRCC2/TOPBP1/CDC25A/IRF1/CASP8/CHEK1/CCL7/PSMD11/NMT1/NUP205/SMC1A/NPEPPS/RAD51AP1/SLC2A1/NUP107/FANCD2/PSME3/PSMD2/FEN1/TSC22D2/RRM1/RAD51/PSMB8/MAP3K2/PTPN11/RNF168/MTOR/NUP62/PENK/MBIP/CIRBP/TRIM13/FOSL1/CCNB1/NEDD4/PSME2/BAD/PRKDC/ACADVL/RNF34/MSH6/CFLAR/OPA1/UBB/RHBDD1/I…	BP
T cell activation involved in immune response	14/960	88/17910	0.000231658	0.00377699	0.00316709	14	IL27/RIPK2/IL18R1/MTOR/RC3H2/FOXP3/CD80/RPS6/HAVCR2/CD86/RELB/LILRB1/IL12RB1/IFNG	BP
regulation of lymphocyte activation	39/960	401/17910	0.000243212	0.00395574	0.00331698	39	CD274/IL27/GRB2/ATAD5/PAK2/RIPK2/RIF1/LILRB2/IRF1/FANCA/LILRB4/FANCD2/CD320/PDCD1LG2/SLAMF8/PTPN11/TNFSF13B/IL2RA/RC3H2/FOXP3/IDO1/TNFAIP3/LAG3/CD80/BAD/TICAM1/DUSP22/TIGIT/IGFBP2/PIK3CA/PAWR/HLA-F/HAVCR2/CD86/LILRB1/IL12RB1/IFNG/ICOS/CD209	BP
programmed cell death	145/960	2049/17910	0.000243938	0.00395794	0.00331882	145	ADAR/BRCA1/BUB1B/BUB1/EIF2AK2/ESPL1/GABARAP/IFI16/IFI27/IFI6/IFIT2/IFIT3/KPNB1/MX1/PLSCR1/PML/RFFL/SP100/STAT1/STIL/TOP2A/TPX2/UBE2Z/XAF1/BRCA2/CD274/KIF14/CXCL10/ECT2/MELK/MOAP1/PLK1/E2F2/GNA13/ATAD5/CASP5/MCM2/PAK2/RIPK2/SLC25A4/MYD88/XRCC2/DNMT1/IRF1/CASP8/CHEK1/PTPRH/TPT1/NMT1/BIRC3/SHISA5/BARD1/SENP1/TNFRSF9/PSME3/PRDX5/CDK1/KRT80/GZMB/ALKBH7/RALB/ANKLE2/MLKL/GLS2/MED1/NBN/SGPL1/CCR5/ZDHHC16…	BP
cytokine metabolic process	17/960	121/17910	0.000247292	0.00400267	0.00335634	17	NMI/IL27/PTAFR/IRF1/IGF2BP2/TLR6/FOXP3/TBK1/LAG3/CD80/TICAM1/IRF7/PAWR/CYBB/CD86/LILRB1/IGF2BP3	BP
female meiosis I	4/960	7/17910	0.000252018	0.00403218	0.00338108	4	FBXO5/AURKA/UBB/TRIP13	BP
mitotic spindle midzone assembly	4/960	7/17910	0.000252018	0.00403218	0.00338108	4	KIF23/KIF4A/RACGAP1/KIF4B	BP
centrosome separation	5/960	12/17910	0.000252726	0.00403218	0.00338108	5	KIF11/CHEK1/NUP62/NEK2/AURKA	BP
regulation of attachment of spindle microtubules to kinetochore	5/960	12/17910	0.000252726	0.00403218	0.00338108	5	RACGAP1/SPAG5/ECT2/NEK2/CCNB1	BP
somatic diversification of immune receptors via somatic mutation	5/960	12/17910	0.000252726	0.00403218	0.00338108	5	ADAR/POLQ/SAMHD1/EXO1/MSH6	BP
T cell tolerance induction	5/960	12/17910	0.000252726	0.00403218	0.00338108	5	LILRB2/IL2RA/FOXP3/IDO1/ICOS	BP
regulation of T cell activation	32/960	307/17910	0.000253756	0.004039	0.0033868	32	CD274/IL27/GRB2/PAK2/RIPK2/LILRB2/IRF1/FANCA/LILRB4/FANCD2/PDCD1LG2/PTPN11/TNFSF13B/IL2RA/RC3H2/FOXP3/IDO1/LAG3/CD80/BAD/DUSP22/TIGIT/IGFBP2/PIK3CA/PAWR/HAVCR2/CD86/LILRB1/IL12RB1/IFNG/ICOS/CD209	BP
establishment of localization	311/960	4908/17910	0.000254693	0.0040443	0.00339125	311	APOL1/APOL2/APOL6/CD109/CDCA5/CENPE/CEP55/CLIP1/CORO1C/DDX58/DIAPH1/DTX3L/ESPL1/GABARAP/GBP1/IFI27/IFIH1/IFIT1/ISG15/KIF11/KIF15/KIF20B/KIF23/KIF4A/KPNA2/KPNB1/MX2/MYO1E/OAS2/PML/PSMB9/RAB35/RACGAP1/RANGRF/RHOF/RPAIN/RSAD2/RTP4/SAMD9/SIGLEC1/SLC38A7/SLC9A7/SMYD3/SP100/SPAG5/TAP1/TAP2/TRAPPC1/BRCA2/CD274/CENPF/KIF14/CXCL10/CXCL11/GTSE1/ECT2/DLGAP5/LHFPL2/MOAP1/CD302/RHBDF2/GRB2/CDCA8/PLK1/IL15RA/A…	BP
natural killer cell mediated cytotoxicity	11/960	59/17910	0.000259623	0.00408388	0.00342443	11	KIR2DL4/RAET1E/GZMB/SERPINB9/LAG3/UNC13D/HLA-F/HAVCR2/TUBB/LILRB1/NCR1	BP
signal transduction involved in mitotic cell cycle checkpoint	11/960	59/17910	0.000259623	0.00408388	0.00342443	11	E2F7/E2F8/PML/GTSE1/CDK2/CDC25C/CDK1/CCNB1/AURKA/PRKDC/RPL26	BP
signal transduction involved in mitotic DNA damage checkpoint	11/960	59/17910	0.000259623	0.00408388	0.00342443	11	E2F7/E2F8/PML/GTSE1/CDK2/CDC25C/CDK1/CCNB1/AURKA/PRKDC/RPL26	BP
signal transduction involved in mitotic DNA integrity checkpoint	11/960	59/17910	0.000259623	0.00408388	0.00342443	11	E2F7/E2F8/PML/GTSE1/CDK2/CDC25C/CDK1/CCNB1/AURKA/PRKDC/RPL26	BP
non-recombinational repair	14/960	89/17910	0.000261579	0.00410502	0.00344216	14	BRCA1/DTX3L/PARP9/POLQ/NUDT16L1/RIF1/BARD1/NBN/RNF168/KDM2A/POLA1/SETMAR/SMCHD1/PRKDC	BP
adaptive immune response based on somatic recombination of immune receptors built from immunoglobulin superfamily domains	31/960	295/17910	0.000272971	0.00427378	0.00358367	31	RSAD2/CD274/IL27/EXO1/ATAD5/RIPK2/RIF1/IL18R1/NBN/RNF168/TNFSF13B/MTOR/RC3H2/FOXP3/C1QC/TNFAIP3/CD80/UNC13D/MSH6/DUSP22/IRF7/P2RX7/HLA-F/HAVCR2/RELB/IL18BP/LILRB1/IL12RB1/BTN3A2/ADAM17/SUSD4	BP
proteolysis	120/960	1645/17910	0.000275882	0.0043093	0.00361345	120	BRCA1/BUB1B/CD109/CDC27/CLSPN/DDX58/DTL/DTX3L/ESPL1/IFI16/IFI27/IFI6/IFIH1/ISG15/LAP3/PML/PSMB9/RFFL/RNF213/SART3/TRIP12/UBA6/UBE2Z/USP18/UHRF1/KIF14/RHBDF2/PLK1/FBXO45/CASP5/PSMD12/PAK2/RIPK2/CDK2/CCNA2/CDC25A/TRIM21/CASP8/PSMD11/MEFV/WFDC2/BIRC3/IL1R2/BARD1/CDC20/SENP1/PSME3/PRDX5/RNF4/PSMD2/CDK1/GZMB/ANAPC16/CCNF/PSMB8/FBXO5/RNF168/GABARAPL2/MAD2L1/BST2/TRAF3/C1QC/TNFAIP3/ANAPC1/TRIM25/SERPINB…	BP
lymphocyte proliferation	27/960	244/17910	0.000292088	0.00455181	0.0038168	27	HELLS/CD274/IL27/ATAD5/RIPK2/LILRB2/IRF1/ELF4/CD320/PDCD1LG2/TNFSF13B/IL2RA/RC3H2/WNT4/FOXP3/TBK1/IDO1/TICAM1/RPS6/IGFBP2/P2RX7/PAWR/HAVCR2/LILRB1/IL12RB1/BTN3A1/CD209	BP
CD4-positive, alpha-beta T cell differentiation involved in immune response	11/960	60/17910	0.00030273	0.00470672	0.0039467	11	IL27/RIPK2/IL18R1/MTOR/RC3H2/FOXP3/CD80/CD86/RELB/IL12RB1/IFNG	BP
nuclear envelope	40/1000	420/18675	0.000309654	0.00392069	0.00318429	40	BRIP1/CLIP1/DTL/IFI27/KPNB1/LMNB1/LMNB2/MX1/MX2/CENPF/IL15RA/PCYT1A/RIF1/TMPO/ROGDI/NUP205/SHISA5/SLC16A3/SENP1/NUP107/RRM1/KLHDC2/LRRC59/NUP62/MAD2L1/POLA1/KCNJ11/NUP210/C12orf43/CST3/MYOF/CYBB/KPNA4/ATP11B/GUCY2D/TUBB/INTS2/NUP155/RNF43/RAB40B	CC
response to tumor necrosis factor	30/960	284/17910	0.00031117	0.00482674	0.00404734	30	BRCA1/GBP1/PSMB9/RFFL/STAT1/PSMD12/GBP2/CASP8/PSMD11/BIRC3/INPP5K/TNFRSF9/PSME3/PSMD2/PSMB8/TNFSF13B/TRAF3/TNFAIP3/PSME2/KCNJ11/UBD/AIM2/ADAM10/PSMD1/LIMS1/ENDOG/GBP3/NUB1/ADAM17/SPHK1	BP
T-helper 1 type immune response	9/960	42/17910	0.000316181	0.00489313	0.00410301	9	IL27/RIPK2/IL18R1/MTOR/CD80/HAVCR2/RELB/IL18BP/IL12RB1	BP
regulation of adaptive immune response based on somatic recombination of immune receptors built from immunoglobulin superfamily domains	18/960	135/17910	0.000318963	0.00492482	0.00412958	18	RSAD2/CD274/IL27/ATAD5/RIPK2/RIF1/IL18R1/TNFSF13B/RC3H2/FOXP3/TNFAIP3/CD80/DUSP22/P2RX7/HLA-F/HAVCR2/LILRB1/IL12RB1	BP
mitotic spindle pole	7/1000	26/18675	0.000331217	0.00413017	0.00335443	7	KIF20B/SPAG5/ASPM/SMC1A/AURKA/FAM83D/SMC3	CC
mononuclear cell proliferation	27/960	246/17910	0.000332982	0.00511874	0.00429218	27	HELLS/CD274/IL27/ATAD5/RIPK2/LILRB2/IRF1/ELF4/CD320/PDCD1LG2/TNFSF13B/IL2RA/RC3H2/WNT4/FOXP3/TBK1/IDO1/TICAM1/RPS6/IGFBP2/P2RX7/PAWR/HAVCR2/LILRB1/IL12RB1/BTN3A1/CD209	BP
cytoplasmic pattern recognition receptor signaling pathway in response to virus	7/960	26/17910	0.00033305	0.00511874	0.00429218	7	DDX58/DDX60/IFIH1/DHX58/BIRC3/TRIM15/IRF7	BP
positive regulation of autophagy	16/960	113/17910	0.000340451	0.0052205	0.00437751	16	OPTN/RIPK2/TRIM21/PIP4K2A/MEFV/LARP1/RALB/TBK1/CAMKK2/PIP4K2C/TRIM13/TMEM59/BAD/TICAM1/TOMM7/IFNG	BP
nucleoplasm part	81/1000	1033/18675	0.000342959	0.00421277	0.00342151	81	ASCC3/BLM/CDK12/CENPI/E2F7/EFTUD2/IFI16/INCENP/KIF18B/MED11/MKI67/PATL1/PML/RFWD3/RPAIN/SART3/SP100/TAP2/TRIP12/TTF2/SP140L/NCAPG2/EXO1/PRDM4/ZWINT/BAZ2A/CDK2/RIF1/TOPBP1/ELF4/FANCA/PRPF40A/BARD1/DCAF7/CDT1/YEATS2/FANCD2/RNF4/CDC25C/SUZ12/ATF7IP/DCLRE1B/MED1/FANCB/NBN/KLHDC2/RAD51/KIF2A/MTOR/RDM1/DHX8/SAP130/TRIM69/EP400/TRIM25/MBIP/LYRM4/UBXN7/MED14/SMC6/RNF34/PHF19/TLE2/LIMK1/INCA1/CSTF2/CHFR/P…	CC
mitotic G2 DNA damage checkpoint	6/960	19/17910	0.000346546	0.00528977	0.0044356	6	BLM/CLSPN/CDK1/NBN/TAOK1/DONSON	BP
T-helper 1 cell differentiation	6/960	19/17910	0.000346546	0.00528977	0.0044356	6	IL27/RIPK2/IL18R1/MTOR/CD80/RELB	BP
positive regulation of leukocyte chemotaxis	13/960	81/17910	0.000351004	0.0053201	0.00446103	13	CXCL10/CCL7/DAPK2/ANO6/CCR1/CCL4/ADAM10/OXSR1/DYSF/C3AR1/ADAM17/PLA2G7/CMKLR1	BP
alpha-beta T cell activation involved in immune response	11/960	61/17910	0.000351709	0.0053201	0.00446103	11	IL27/RIPK2/IL18R1/MTOR/RC3H2/FOXP3/CD80/CD86/RELB/IL12RB1/IFNG	BP
alpha-beta T cell differentiation involved in immune response	11/960	61/17910	0.000351709	0.0053201	0.00446103	11	IL27/RIPK2/IL18R1/MTOR/RC3H2/FOXP3/CD80/CD86/RELB/IL12RB1/IFNG	BP
cytoplasmic pattern recognition receptor signaling pathway	11/960	61/17910	0.000351709	0.0053201	0.00446103	11	DDX58/DDX60/IFIH1/DHX58/RIPK2/CASP8/BIRC3/TNFAIP3/TRIM15/IRF7/UBB	BP
adherens junction	45/1000	496/18675	0.000394083	0.00476957	0.00387373	45	CORO1C/KIF23/LAP3/MYO1E/ACTR2/GNA13/LASP1/RPS9/SENP1/RPL10A/PPP1R12A/PDLIM5/GIT2/YWHAG/RPL13A/ITGA5/PPFIBP1/FRMD5/RPS11/RPLP1/DSC2/XIRP1/RPL3/CDCA3/TLE2/LIMK1/ACTN1/HMGA1/RPL5/RPL18/ACTR3/PKP2/ADAM10/RPS13/ATP2A2/PXN/CYFIP1/VCL/LIMS1/SSX2IP/SORBS2/ADAM17/ARF6/RPS3A/RPL37A	CC
protein localization to chromosome	13/960	82/17910	0.000397028	0.00599208	0.0050245	13	BUB1B/CDCA5/BRCA2/PLK1/TTK/NDC80/ESCO2/CDT1/CDK1/MCM8/CENPA/EZH2/MTBP	BP
amide biosynthetic process	67/960	822/17910	0.000400433	0.00602989	0.00505621	67	EIF2AK2/MOV10/PTAFR/HAGH/LARP1/RPS9/TYMS/PEMT/DENR/IGF2BP2/ACAT1/RPL34/RPL10A/RPL15/EIF4EBP3/SAMD8/RPL13/GCDH/RPL13A/MTOR/MRPS21/RPS11/EIF4G1/RPLP1/CIRBP/KHSRP/XRN1/RPS20/BDH2/RPL11/RPL3/TCOF1/ELOVL6/NCBP1/RPS21/LARP4/RPS6/SYNCRIP/MRPS36/RPL5/RPL18/P2RX7/EIF3L/GGT6/ST6GALNAC6/RPS13/HSD17B8/HNRNPR/RPL26/EIF4H/CYFIP1/NDUFA7/FARS2/MRPS26/PSTK/SERP1/ROCK2/RPL27A/MTHFD1/MRPL43/RPS3A/IGF2BP3/RPL10/RPL3…	BP
apoptotic process	135/960	1907/17910	0.000403757	0.00606631	0.00508675	135	ADAR/BRCA1/BUB1B/BUB1/EIF2AK2/ESPL1/GABARAP/IFI16/IFI27/IFI6/IFIT2/IFIT3/KPNB1/MX1/PLSCR1/PML/RFFL/SP100/STAT1/STIL/TOP2A/TPX2/UBE2Z/XAF1/BRCA2/CD274/KIF14/CXCL10/ECT2/MELK/MOAP1/PLK1/E2F2/GNA13/ATAD5/CASP5/MCM2/PAK2/RIPK2/SLC25A4/MYD88/XRCC2/DNMT1/IRF1/CASP8/CHEK1/PTPRH/TPT1/NMT1/BIRC3/SHISA5/BARD1/SENP1/TNFRSF9/PSME3/PRDX5/CDK1/GZMB/RALB/ANKLE2/GLS2/MED1/NBN/SGPL1/CCR5/ZDHHC16/YWHAG/ITGA5/MTOR/…	BP
positive regulation of DNA repair	11/960	62/17910	0.000407177	0.00610402	0.00511836	11	BRCA1/DTX3L/FOXM1/PARP9/ACTR2/RIF1/TIMELESS/RNF168/SETMAR/SMCHD1/PRKDC	BP
regulation of protein kinase activity	61/960	732/17910	0.000410733	0.00614357	0.00515153	61	ADAR/BLM/CDC6/CDK12/CENPE/CLSPN/CORO1C/EIF2AK2/HERC5/IQGAP3/SMYD3/TPX2/KIF14/CXCL10/ECT2/NCAPG2/PLK1/PAK2/RIPK2/CDC25A/INPP5K/CDC25C/CDK1/PKMYT1/RALB/MLKL/TLR6/MAP3K2/PTPN11/YWHAG/MTOR/NUP62/CAMKK2/TAOK1/RPLP1/TNFAIP3/MBIP/CCNB1/GADD45G/LCP2/DUSP22/DBF4B/INCA1/CDKN3/UBB/CCNK/CCDC88A/PIK3CA/P2RX7/JTB/EFNA1/EZH2/IFNG/ZFP91/ADAM17/GPRC5C/DNAJA1/CCNT1/CSF1R/LATS1/CAMK2N2	BP
cell surface receptor signaling pathway	190/960	2831/17910	0.000412754	0.00616005	0.00516535	190	ADAR/BRCA1/CD109/DTX3L/GABARAP/GALNT11/GBP1/IFI27/IFI35/IFI6/IFIT1/IFIT2/IFIT3/IRF9/ISG15/LMNB1/MOV10/MX1/MX2/MYO1E/NLRC5/NMI/OAS1/OAS2/OAS3/OASL/PARP14/PARP9/PLSCR1/PML/PSMB9/RFFL/RNF213/RSAD2/SAMHD1/SHCBP1/SP100/STAT1/STAT2/STIL/USP18/VANGL1/VRK2/XAF1/CD274/ASPM/CXCL10/CCNE1/CXCL11/IL27/DLGAP5/MOAP1/IL22RA1/GRB2/IL15RA/MICB/ACTR2/TTK/ETV2/PSMD12/SSH1/PAK2/RIPK2/MUC16/PTAFR/MYD88/LILRB2/GBP2/TRI…	BP
cytokine receptor activity	13/963	78/16967	0.00041437	0.0113036	0.0100321	13	IL22RA1/IL15RA/IL12RB2/IL1R2/IL18R1/CCR5/IL2RA/IL2RB/CCR8/CCR1/IL12RB1/IL21R/CMKLR1	MF
spindle midzone	7/1000	27/18675	0.000426644	0.00508881	0.00413301	7	CDC6/CENPE/KIF20B/RACGAP1/KIF14/PLK1/RIF1	CC
positive regulation of cell cycle G2/M phase transition	7/960	27/17910	0.00042899	0.00638813	0.0053566	7	DTL/ATAD5/CDC7/CDK1/FBXO5/CCNB1/DBF4B	BP
regulation of protein localization	77/960	979/17910	0.000444037	0.00659754	0.00553219	77	CDCA5/DDX58/DTX3L/GBP1/IFI27/IFIH1/KIF20B/PARP9/PML/RANGRF/RSAD2/SP100/CD274/CCNE1/GTSE1/ECT2/RHBDF2/PLK1/SSH1/RIPK2/SLC25A4/NDC80/CASP8/NMT1/LILRB4/BICD1/NPEPPS/INPP5K/IL1R2/BARD1/SLC2A1/CDT1/CDK1/VAMP2/GZMB/RALB/RAB8A/SERGEF/TLR6/PTPN11/YWHAG/HADH/FOXP3/CEP135/NUP62/PHPT1/TNFAIP3/CD2AP/POLR1A/CACNA2D2/TMEM59/BAD/HUWE1/KCNJ11/CHIA/CCDC88A/P2RX7/DERL2/AIM2/OAZ2/ADAM10/TRIM6/HAVCR2/IRS1/PICALM/ABC…	BP
anchoring junction	46/1000	514/18675	0.000459977	0.00540802	0.00439226	46	CORO1C/KIF23/LAP3/MYO1E/ACTR2/GNA13/LASP1/RPS9/SENP1/RPL10A/PPP1R12A/PDLIM5/GIT2/YWHAG/RPL13A/ITGA5/PPFIBP1/FRMD5/RPS11/RPLP1/DSC2/XIRP1/RPL3/CDCA3/TLE2/LIMK1/ACTN1/HMGA1/RPL5/RPL18/ACTR3/DSG2/PKP2/ADAM10/RPS13/ATP2A2/PXN/CYFIP1/VCL/LIMS1/SSX2IP/SORBS2/ADAM17/ARF6/RPS3A/RPL37A	CC
regulation of leukocyte chemotaxis	15/960	105/17910	0.000468543	0.00694625	0.0058246	15	CXCL10/CCL7/SLAMF8/DDT/DAPK2/ANO6/CCR1/CCL4/ADAM10/OXSR1/DYSF/C3AR1/ADAM17/PLA2G7/CMKLR1	BP
natural killer cell mediated immunity	11/960	63/17910	0.000469796	0.00694945	0.00582728	11	KIR2DL4/RAET1E/GZMB/SERPINB9/LAG3/UNC13D/HLA-F/HAVCR2/TUBB/LILRB1/NCR1	BP
positive regulation of interferon-alpha production	6/960	20/17910	0.000472751	0.00696933	0.00584395	6	DDX58/IFIH1/STAT1/RIPK2/TBK1/IRF7	BP
positive regulation of cellular protein localization	32/960	318/17910	0.00047322	0.00696933	0.00584395	32	DTX3L/KIF20B/PARP9/RANGRF/GTSE1/ECT2/PLK1/SSH1/NDC80/CASP8/NMT1/BICD1/NPEPPS/CDT1/CDK1/VAMP2/GZMB/YWHAG/NUP62/CD2AP/BAD/HUWE1/KCNJ11/CCDC88A/OAZ2/ABCA12/TOMM7/ROCK2/VPS28/STAC3/IFNG/ARF6	BP
DNA helicase activity	9/963	42/16967	0.000480778	0.0128171	0.0113753	9	ASCC3/BLM/BRIP1/MCM4/MCM6/RECQL/HELB/NBN/CHD1	MF
positive regulation of centrosome duplication	4/960	8/17910	0.000482627	0.00709228	0.00594705	4	PLK4/NUP62/ROCK2/POC1A	BP
DNA damage response, signal transduction by p53 class mediator	15/960	106/17910	0.000519281	0.00759359	0.0063674	15	BRCA1/E2F7/E2F8/FOXM1/PML/SP100/BRCA2/GTSE1/CDK2/CDC25C/CDK1/NBN/CCNB1/AURKA/RPL26	BP
antigen processing and presentation of peptide antigen via MHC class I	14/960	95/17910	0.00052014	0.00759359	0.0063674	14	PSMB9/TAP1/TAP2/PSMD12/PSMD11/PSME3/PSMD2/PSMB8/LNPEP/HLA-B/PSME2/CYBB/PSMD1/HLA-F	BP
ciliary basal body-plasma membrane docking	14/960	95/17910	0.00052014	0.00759359	0.0063674	14	NEDD1/PLK4/KIF24/PLK1/CKAP5/CDK1/SCLT1/YWHAG/CEP152/CEP135/NEK2/B9D2/TUBB/CEP78	BP
negative regulation of DNA replication	8/960	36/17910	0.00052292	0.00761759	0.00638753	8	BLM/CDC6/BRCA2/SMC1A/SLFN11/FBXO5/DONSON/SMC3	BP
mRNA metabolic process	66/960	815/17910	0.000525456	0.00763792	0.00640457	66	ADAR/CDK12/EFTUD2/MOV10/PATL1/PSMB9/SART3/ZC3HAV1/TTF2/PSMD12/MYD88/PSMD11/PRPF40A/LARP1/RPS9/BARD1/PSME3/PSMD2/IGF2BP2/RPL34/RPL10A/RPL15/MED1/RPL13/PSMB8/RPL13A/MTOR/DHX8/RPS11/EIF4G1/RPLP1/CIRBP/KHSRP/XRN1/PPP4R2/RPS20/CCNB1/PSME2/RPL11/RPL3/WBP11/NCBP1/RPS21/RPS6/SYNCRIP/UBB/RPL5/CSTF2/RPL18/RPS13/HNRNPR/RPL26/PSMD1/GEMIN8/PTBP1/ROCK2/RPL27A/RPS3A/IGF2BP3/RRP1B/GTF2H3/CCNT1/RPL10/RPL37A/RPS23…	BP
CD4-positive, alpha-beta T cell differentiation	12/960	74/17910	0.000532017	0.00771107	0.00646592	12	RSAD2/IL27/RIPK2/IL18R1/MTOR/RC3H2/FOXP3/CD80/CD86/RELB/IL12RB1/IFNG	BP
regulation of G1/S transition of mitotic cell cycle	21/960	177/17910	0.00053279	0.00771107	0.00646592	21	CDC6/E2F7/E2F8/PML/RFWD3/KIF14/CCNE1/GTSE1/CDK2/SLFN11/CDC25C/CDK1/EIF4G1/CCNB1/AURKA/PRKDC/CDK2AP2/EZH2/RPL26/MTBP/ADAM17	BP
negative regulation of DNA metabolic process	18/960	141/17910	0.000544131	0.00784134	0.00657515	18	BLM/CDC6/POLQ/TRIP12/BRCA2/NUDT16L1/RIF1/SMC1A/HELB/SLFN11/NBN/FBXO5/FOXP3/XRN1/SMCHD1/MSH6/DONSON/SMC3	BP
organelle localization by membrane tethering	18/960	141/17910	0.000544131	0.00784134	0.00657515	18	NEDD1/PLK4/KIF24/PLK1/CKAP5/CDK1/SCLT1/RALB/RAB8A/YWHAG/CEP152/CEP135/NEK2/ESYT1/VPS33A/B9D2/TUBB/CEP78	BP
establishment of mitotic spindle localization	7/960	28/17910	0.000545767	0.00784804	0.00658077	7	ESPL1/KPNB1/PLK1/NUSAP1/NDC80/MAD2L1/CENPA	BP
negative regulation of natural killer cell mediated cytotoxicity	5/960	14/17910	0.000583846	0.00828322	0.00694567	5	KIR2DL4/SERPINB9/HLA-F/HAVCR2/LILRB1	BP
regulation of mitotic cell cycle spindle assembly checkpoint	5/960	14/17910	0.000583846	0.00828322	0.00694567	5	NDC80/CDT1/MAD2L1/GEN1/CCNB1	BP
regulation of mitotic spindle checkpoint	5/960	14/17910	0.000583846	0.00828322	0.00694567	5	NDC80/CDT1/MAD2L1/GEN1/CCNB1	BP
regulation of spindle checkpoint	5/960	14/17910	0.000583846	0.00828322	0.00694567	5	NDC80/CDT1/MAD2L1/GEN1/CCNB1	BP
Ndc80 complex	3/1000	4/18675	0.000587887	0.00681453	0.0055346	3	NDC80/SPC24/SPC25	CC
actomyosin contractile ring assembly	3/960	4/17910	0.00058957	0.00828322	0.00694567	3	KIF23/RACGAP1/ECT2	BP
assembly of actomyosin apparatus involved in cytokinesis	3/960	4/17910	0.00058957	0.00828322	0.00694567	3	KIF23/RACGAP1/ECT2	BP
mitotic chromosome movement towards spindle pole	3/960	4/17910	0.00058957	0.00828322	0.00694567	3	CENPE/KPNB1/DLGAP5	BP
negative regulation by organism of programmed cell death in other organism involved in symbiotic interaction	3/960	4/17910	0.00058957	0.00828322	0.00694567	3	CASP8/SERPINB9/BAD	BP
negative regulation by symbiont of host apoptotic process	3/960	4/17910	0.00058957	0.00828322	0.00694567	3	CASP8/SERPINB9/BAD	BP
negative regulation by symbiont of host programmed cell death	3/960	4/17910	0.00058957	0.00828322	0.00694567	3	CASP8/SERPINB9/BAD	BP
regulation of leukocyte cell-cell adhesion	30/960	295/17910	0.000589628	0.00828322	0.00694567	30	CD274/GRB2/PAK2/RIPK2/PTAFR/LILRB2/IRF1/LILRB4/PDCD1LG2/PTPN11/TNFSF13B/IL2RA/RC3H2/FOXP3/IDO1/LAG3/CD80/BAD/DUSP22/TIGIT/IGFBP2/PIK3CA/PAWR/HAVCR2/CD86/LILRB1/IL12RB1/IFNG/ICOS/CD209	BP
establishment of organelle localization	41/960	448/17910	0.000597981	0.008383	0.00702934	41	CDCA5/CENPE/ESPL1/KIF23/KPNB1/SPAG5/TRAPPC1/CENPF/KIF14/DLGAP5/CDCA8/PLK1/ACTR2/KIF2C/NUSAP1/OTOF/NDC80/KIF18A/KIFC1/BICD1/CDT1/VAMP2/MYO7A/MYO19/TRAPPC6A/NUP62/MAD2L1/CENPA/CCNB1/GRIN3A/TTL/CDH3/UNC13D/OPA1/UBB/FOLR1/ACTR3/P2RX7/ATP2A2/FAM83D/CD84	BP
anaphase-promoting complex binding	4/963	8/16967	0.000600434	0.0153111	0.0135888	4	CLSPN/PLK1/CDC20/FBXO5	MF
MHC class Ib protein binding	4/963	8/16967	0.000600434	0.0153111	0.0135888	4	TAP1/TAP2/LILRB2/LILRB1	MF
response to gamma radiation	10/960	55/17910	0.000604291	0.00843615	0.00707391	10	PML/BRCA2/CXCL10/XRCC2/CCL7/FANCD2/TRIM13/PRKDC/RPL26/TLK2	BP
T cell costimulation	10/960	55/17910	0.000604291	0.00843615	0.00707391	10	CD274/GRB2/PAK2/PDCD1LG2/PTPN11/TNFSF13B/CD80/PIK3CA/CD86/ICOS	BP
regulation of signal transduction by p53 class mediator	21/960	179/17910	0.000618593	0.00861786	0.00722628	21	BLM/BRCA1/BRIP1/PML/RFFL/TPX2/EXO1/ATAD5/CDK2/TOPBP1/CHEK1/BARD1/NBN/RPL11/RFC5/AURKA/RNF34/UBB/RPL5/RPL26/SUPT16H	BP
cytokine secretion	25/960	230/17910	0.000628154	0.0087329	0.00732274	25	DDX58/GBP1/IFIH1/ISG15/PML/CD274/RIPK2/GBP5/IL1R2/TLR6/FOXP3/TNFAIP3/TMEM106A/LCP2/CHIA/P2RX7/AIM2/TRIM6/HAVCR2/DYSF/ABCA1/LILRB1/BTN3A2/CSF1R/BTN3A1	BP
anaphase-promoting complex	6/1000	21/18675	0.000628972	0.00709765	0.00576454	6	BUB1B/CDC27/CDC20/ANAPC16/ANAPC1/UBE2C	CC
large ribosomal subunit	15/1000	108/18675	0.000629561	0.00709765	0.00576454	15	RPL34/RPL10A/RPL15/RPL13/RPL13A/RPLP1/RPL11/RPL3/RPL5/RPL18/RPL26/RPL27A/MRPL43/RPL10/RPL37A	CC
response to interferon-alpha	6/960	21/17910	0.00063205	0.00875469	0.00734102	6	ADAR/EIF2AK2/IFIT2/IFIT3/MX2/BST2	BP
telomere organization	20/960	167/17910	0.00063459	0.00875469	0.00734102	20	BLM/PML/SP100/BRCA2/CCNE1/EXO1/RIF1/POLE/FEN1/DCLRE1B/PRIM1/NBN/RAD51/NEK2/XRN1/SMC6/POLA1/RFC5/PRKDC/POLA2	BP
tumor necrosis factor-mediated signaling pathway	20/960	167/17910	0.00063459	0.00875469	0.00734102	20	PSMB9/RFFL/STAT1/PSMD12/CASP8/PSMD11/BIRC3/TNFRSF9/PSME3/PSMD2/PSMB8/TNFSF13B/TRAF3/TNFAIP3/PSME2/AIM2/PSMD1/LIMS1/ADAM17/SPHK1	BP
interleukin-1 production	15/960	108/17910	0.000634947	0.00875469	0.00734102	15	IFI16/PML/RIPK2/GBP5/MEFV/IL1R2/TLR6/SIRPA/TNFAIP3/TMEM106A/P2RX7/AIM2/HAVCR2/ABCA1/SPHK1	BP
recycling endosome membrane	12/1000	76/18675	0.000676674	0.00752571	0.0061122	12	RAB35/RAB4A/RFFL/SLC9A7/CD274/OPTN/RAB8A/HLA-B/EHD4/HLA-F/ATP11B/ARF6	CC
retrograde vesicle-mediated transport, Golgi to ER	12/960	76/17910	0.000681791	0.00937307	0.00785954	12	CENPE/KIF11/KIF15/KIF23/KIF4A/RACGAP1/KIF2C/KIF18A/KIF4B/ARF3/KIF2A/USE1	BP
negative regulation of immune system process	41/960	451/17910	0.000682593	0.00937307	0.00785954	41	ADAR/GBP1/IFI16/NLRC5/NMI/PARP14/SAMHD1/CD274/NCAPG2/MICB/DHX58/KIR2DL4/LILRB2/IRF1/LILRB4/TRAFD1/PDCD1LG2/TLR6/SLAMF8/IL2RA/RC3H2/FOXP3/DDT/PHPT1/BST2/IDO1/C1QC/CD68/TNFAIP3/SERPINB9/LAG3/PRKDC/TICAM1/DUSP22/TIGIT/PAWR/HLA-F/HAVCR2/TCTA/LILRB1/CD84	BP
replication fork processing	7/960	29/17910	0.000686472	0.00940705	0.00788804	7	BLM/RFWD3/SAMHD1/BRCA2/RAD51/GEN1/SETMAR	BP
motor activity	15/963	103/16967	0.000687419	0.0167153	0.014835	15	CENPE/KIF15/KIF18B/KIF20B/MYO1E/KIF14/KIF24/KIF18A/KIFC1/MYO7A/KIF2A/MYO19/MYH16/KLC4/SMC3	MF
protein-containing complex subunit organization	141/960	2032/17910	0.000691318	0.00945413	0.00792751	141	ADAR/ANLN/BLM/CENPE/CENPI/CLIP1/DIAPH1/DIAPH3/EIF2AK2/GABARAP/GBP1/HELLS/KIF18B/PATL1/PML/POLQ/RANGRF/RNF213/RRM2/SAMHD1/SART3/SMC2/SMYD3/TK1/TRAPPC1/CENPF/KIF14/ECT2/KIF24/CHADL/GRB2/CHAF1A/ACTR2/DCXR/KIF2C/MCM2/KNTC1/BAZ2A/CENPO/NDC80/KIF18A/CHAF1B/GBP5/ASF1B/TRIM21/CKAP5/CASP8/FANCA/PSMD11/MEFV/NUP205/BICD1/BIRC3/SLC2A1/CDT1/NUP107/HJURP/RNF4/DENR/CDK1/VAMP2/ATF7IP/ACAT1/RALB/MLKL/RRM1/RAD51/T…	BP
TAP binding	3/963	4/16967	0.00069825	0.0167153	0.014835	3	TAP1/TAP2/HLA-F	MF
TAP1 binding	3/963	4/16967	0.00069825	0.0167153	0.014835	3	TAP1/TAP2/HLA-F	MF
peptidyl-threonine modification	15/960	109/17910	0.00070056	0.00954298	0.00800201	15	GALNT11/PLK1/TTK/RIPK2/CHEK1/INPP5K/CDK1/MTOR/TBK1/EIF4G1/OXSR1/TRIM6/GALNT4/ROCK2/SPHK1	BP
DNA damage response, signal transduction by p53 class mediator resulting in cell cycle arrest	10/960	56/17910	0.00070088	0.00954298	0.00800201	10	E2F7/E2F8/PML/GTSE1/CDK2/CDC25C/CDK1/CCNB1/AURKA/RPL26	BP
positive regulation of lymphocyte activation	27/960	258/17910	0.000702087	0.00954298	0.00800201	27	CD274/GRB2/ATAD5/PAK2/RIPK2/RIF1/LILRB2/LILRB4/CD320/PDCD1LG2/PTPN11/TNFSF13B/IL2RA/FOXP3/CD80/BAD/TICAM1/IGFBP2/PIK3CA/HLA-F/HAVCR2/CD86/LILRB1/IL12RB1/IFNG/ICOS/CD209	BP
T cell differentiation involved in immune response	11/960	66/17910	0.000707849	0.00960181	0.00805135	11	IL27/RIPK2/IL18R1/MTOR/RC3H2/FOXP3/CD80/CD86/RELB/IL12RB1/IFNG	BP
positive regulation of cellular protein metabolic process	106/960	1458/17910	0.000718733	0.00972976	0.00815864	106	BRCA1/CDC6/CDCA2/CENPE/CLSPN/EIF2AK2/FANCI/IFI16/IQGAP3/NMI/PARP14/PARP9/PML/SART3/SMYD3/TPX2/UHRF1/KIF14/ECT2/NCAPG2/PLK1/TTK/MASTL/PAK2/RIPK2/RIF1/PTAFR/DNMT1/LILRB2/CASP8/MEFV/LARP1/BIRC3/CDC20/SENP1/CDK1/RALB/ANKLE2/MLKL/PPP1R12A/NBN/TLR6/NENF/MAP3K2/PTPN11/ITGA5/MTOR/FOXP3/TBK1/DDT/EIF4G1/CAMKK2/TAOK1/RPLP1/TNFAIP3/TMEM106A/CIRBP/CCR1/CCNB1/CD80/GADD45G/BAD/AURKA/HUWE1/TICAM1/LCP2/EHD4/CFLAR…	BP
positive regulation of cytokine-mediated signaling pathway	9/960	47/17910	0.000759839	0.0102448	0.00859053	9	NLRC5/PARP14/PARP9/RIPK2/MED1/TBK1/IRF7/TRIM6/ADAM17	BP
protein localization to microtubule cytoskeleton	9/960	47/17910	0.000759839	0.0102448	0.00859053	9	DIAPH1/KIF20B/SPAG5/STIL/TTK/BICD1/NUP62/AURKA/FAM83D	BP
nuclear ubiquitin ligase complex	8/1000	38/18675	0.000763973	0.00830435	0.00674459	8	BRCA1/BUB1B/CDC27/BARD1/CDC20/ANAPC16/ANAPC1/UBE2C	CC
focal adhesion	37/1000	397/18675	0.000766865	0.00830435	0.00674459	37	CORO1C/KIF23/LAP3/ACTR2/GNA13/LASP1/RPS9/SENP1/RPL10A/PPP1R12A/GIT2/YWHAG/RPL13A/ITGA5/PPFIBP1/RPS11/RPLP1/XIRP1/RPL3/TLE2/LIMK1/ACTN1/HMGA1/RPL5/RPL18/ACTR3/ADAM10/RPS13/PXN/CYFIP1/VCL/LIMS1/SORBS2/ADAM17/ARF6/RPS3A/RPL37A	CC
response to dsRNA	8/960	38/17910	0.000768482	0.0103406	0.0086708	8	DDX58/IFIH1/IFIT1/RIPK2/RALB/TICAM1/P2RX7/DDX21	BP
regulation of cytokine biosynthetic process	15/960	110/17910	0.000771846	0.010365	0.00869131	15	NMI/IL27/PTAFR/IRF1/IGF2BP2/TLR6/FOXP3/TBK1/LAG3/CD80/TICAM1/CYBB/CD86/LILRB1/IGF2BP3	BP
regulation of cell cycle G1/S phase transition	22/960	195/17910	0.000791098	0.0106023	0.00889028	22	CDC6/E2F7/E2F8/PML/RFWD3/KIF14/CCNE1/GTSE1/CDK2/SLFN11/CDC25C/CDK1/EIF4G1/CCNB1/AURKA/PRKDC/CDK2AP2/EZH2/RPL26/MTBP/FAM83D/ADAM17	BP
leukocyte cell-cell adhesion	32/960	328/17910	0.000804049	0.0107544	0.00901779	32	CD274/GRB2/PAK2/RIPK2/PTAFR/LILRB2/IRF1/LILRB4/PDCD1LG2/PTPN11/TNFSF13B/ITGA5/IL2RA/RC3H2/FOXP3/IDO1/LAG3/CD80/BAD/DUSP22/TIGIT/IGFBP2/STK10/PIK3CA/PAWR/HAVCR2/CD86/LILRB1/IL12RB1/IFNG/ICOS/CD209	BP
somatic diversification of immune receptors	11/960	67/17910	0.000806597	0.010767	0.00902834	11	ADAR/POLQ/SAMHD1/EXO1/ATAD5/RIF1/NBN/RNF168/FOXP3/PRKDC/MSH6	BP
protein-containing complex assembly	123/960	1742/17910	0.000823033	0.0109645	0.00919399	123	ADAR/ANLN/BLM/CENPE/CENPI/CLIP1/DIAPH1/DIAPH3/EIF2AK2/GBP1/HELLS/PATL1/PML/POLQ/RANGRF/RNF213/RRM2/SAMHD1/SART3/SMYD3/TK1/TRAPPC1/CENPF/KIF14/ECT2/GRB2/CHAF1A/ACTR2/DCXR/MCM2/KNTC1/BAZ2A/CENPO/CHAF1B/GBP5/ASF1B/TRIM21/CKAP5/CASP8/FANCA/PSMD11/MEFV/NUP205/BICD1/BIRC3/SLC2A1/CDT1/NUP107/HJURP/RNF4/DENR/CDK1/VAMP2/ATF7IP/ACAT1/RALB/MLKL/RRM1/RAD51/TLR6/FBXO5/PTPN11/CAND1/RPL13A/TRAPPC6A/MTOR/EIF4G1/…	BP
DNA strand elongation involved in DNA replication	4/960	9/17910	0.000831896	0.0109951	0.00921968	4	FEN1/GINS3/POLA1/GINS4	BP
negative regulation of ubiquitin protein ligase activity	4/960	9/17910	0.000831896	0.0109951	0.00921968	4	FBXO5/MAD2L1/RPL11/RPL5	BP
positive regulation of isomerase activity	4/960	9/17910	0.000831896	0.0109951	0.00921968	4	NCAPH/PLSCR1/UHRF1/SETMAR	BP
regulation of isomerase activity	4/960	9/17910	0.000831896	0.0109951	0.00921968	4	NCAPH/PLSCR1/UHRF1/SETMAR	BP
negative regulation of natural killer cell mediated immunity	5/960	15/17910	0.000837309	0.0110016	0.00922509	5	KIR2DL4/SERPINB9/HLA-F/HAVCR2/LILRB1	BP
negative regulation of viral release from host cell	5/960	15/17910	0.000837309	0.0110016	0.00922509	5	PML/TRIM21/TRIM25/TRIM13/TRIM15	BP
pore complex assembly	5/960	15/17910	0.000837309	0.0110016	0.00922509	5	NUP205/NUP107/ANO6/BAD/P2RX7	BP
cell-substrate adherens junction	37/1000	399/18675	0.000841032	0.00896697	0.00728276	37	CORO1C/KIF23/LAP3/ACTR2/GNA13/LASP1/RPS9/SENP1/RPL10A/PPP1R12A/GIT2/YWHAG/RPL13A/ITGA5/PPFIBP1/RPS11/RPLP1/XIRP1/RPL3/TLE2/LIMK1/ACTN1/HMGA1/RPL5/RPL18/ACTR3/ADAM10/RPS13/PXN/CYFIP1/VCL/LIMS1/SORBS2/ADAM17/ARF6/RPS3A/RPL37A	CC
polysomal ribosome	7/1000	30/18675	0.000849846	0.00896697	0.00728276	7	LARP1/RPL10A/RPL11/RPS21/RPL18/NUFIP2/RPS23	CC
peptide biosynthetic process	57/960	693/17910	0.000860131	0.0112793	0.00945799	57	EIF2AK2/MOV10/PTAFR/HAGH/LARP1/RPS9/TYMS/DENR/IGF2BP2/RPL34/RPL10A/RPL15/EIF4EBP3/RPL13/RPL13A/MTOR/MRPS21/RPS11/EIF4G1/RPLP1/CIRBP/KHSRP/XRN1/RPS20/BDH2/RPL11/RPL3/TCOF1/NCBP1/RPS21/LARP4/RPS6/SYNCRIP/MRPS36/RPL5/RPL18/EIF3L/GGT6/RPS13/HNRNPR/RPL26/EIF4H/CYFIP1/NDUFA7/FARS2/MRPS26/PSTK/SERP1/ROCK2/RPL27A/MRPL43/RPS3A/IGF2BP3/RPL10/RPL37A/RPS23/GGT7	BP
regulation of mRNA metabolic process	28/960	275/17910	0.000867621	0.0113553	0.00952171	28	MOV10/PSMB9/ZC3HAV1/PSMD12/MYD88/PSMD11/LARP1/BARD1/PSME3/PSMD2/IGF2BP2/PSMB8/MTOR/EIF4G1/CIRBP/KHSRP/XRN1/CCNB1/PSME2/NCBP1/SYNCRIP/UBB/HNRNPR/PSMD1/PTBP1/ROCK2/IGF2BP3/CCNT1	BP
histone binding	21/963	174/16967	0.000882736	0.020709	0.0183795	21	DTX3L/NCAPD2/PARP9/SART3/STAT1/UHRF1/NCAPG2/MCM2/BAZ2A/CHAF1B/ASF1B/YEATS2/HJURP/NCAPD3/SUZ12/RNF168/SPIN2B/MSH6/PHF19/CHD1/BAZ1B	MF
cytoplasmic vesicle	149/1000	2179/18675	0.000887904	0.00924993	0.00751258	149	CD109/CLIP1/CORO1C/DIAPH1/DTX3L/GABARAP/KPNB1/MYO1E/PML/RAB35/RAB4A/RACGAP1/RFFL/RHOF/SLC9A7/TAP1/TAP2/TRAPPC1/BRCA2/CD274/LHFPL2/SFTA3/GRB2/IL15RA/ACTR2/TMEM9/GNA13/OPTN/PSMD12/DNAJC13/OTOF/CDK2/KIR2DL4/PTAFR/MYD88/WDFY1/TMEM127/KIFC1/LILRB2/GBP5/ROGDI/TRIM21/PSMD11/TPT1/MEFV/BICD1/SLC2A1/ARL14/SCYL2/PRDX5/PSMD2/VAMP2/GZMB/CD163/RAB8A/CD320/MYO7A/CCR5/LNPEP/AVL9/SLC15A4/TLR6/SCNN1B/GABARAPL2/CAN…	CC
negative regulation of leukocyte mediated immunity	9/960	48/17910	0.000891384	0.0116209	0.00974444	9	KIR2DL4/FOXP3/BST2/SERPINB9/DUSP22/HLA-F/HAVCR2/LILRB1/CD84	BP
positive regulation of mitotic nuclear division	9/960	48/17910	0.000891384	0.0116209	0.00974444	9	CDCA5/ESPL1/DLGAP5/NUSAP1/CDT1/NUP62/AURKA/UBE2C/SPHK1	BP
regulation of cellular localization	68/960	863/17910	0.000904404	0.0117678	0.00986757	68	CDCA5/DIAPH1/DTX3L/GBP1/IFI27/KIF20B/MX2/PARP9/PML/RANGRF/SP100/SPAG5/CXCL10/CCNE1/CXCL11/GTSE1/ECT2/PLK1/DNAJC13/SSH1/NDC80/CASP8/NMT1/LILRB4/BICD1/NPEPPS/INPP5K/BARD1/CDT1/CDK1/VAMP2/GZMB/RALB/PPP1R12A/PTPN11/YWHAG/NUP62/PHPT1/CD2AP/ARV1/POLR1A/TMEM59/NEDD4/BAD/GRIN3A/HUWE1/TTL/CDH3/UNC13D/KCNJ11/CCDC88A/P2RX7/DERL2/CXCL9/OAZ2/ADAM10/ATP2A2/CYFIP1/PICALM/ABCA12/TOMM7/ROCK2/VPS28/STAC3/IFNG/CD84…	BP
pattern recognition receptor signaling pathway	22/960	197/17910	0.000906705	0.0117749	0.0098735	22	DDX58/DDX60/IFIH1/RSAD2/DHX58/RIPK2/MYD88/WDFY1/IRF1/CASP8/BIRC3/TLR6/PIK3AP1/TBK1/TRAF3/TNFAIP3/TICAM1/TRIM15/IRF7/UBB/TNIP3/HAVCR2	BP
regulation of natural killer cell mediated cytotoxicity	8/960	39/17910	0.000921989	0.0119502	0.0100205	8	KIR2DL4/RAET1E/SERPINB9/LAG3/HLA-F/HAVCR2/LILRB1/NCR1	BP
T-helper cell differentiation	10/960	58/17910	0.000932347	0.0120611	0.0101135	10	IL27/RIPK2/IL18R1/MTOR/RC3H2/FOXP3/CD80/CD86/RELB/IL12RB1	BP
intracellular vesicle	149/1000	2182/18675	0.000940414	0.00967451	0.00785741	149	CD109/CLIP1/CORO1C/DIAPH1/DTX3L/GABARAP/KPNB1/MYO1E/PML/RAB35/RAB4A/RACGAP1/RFFL/RHOF/SLC9A7/TAP1/TAP2/TRAPPC1/BRCA2/CD274/LHFPL2/SFTA3/GRB2/IL15RA/ACTR2/TMEM9/GNA13/OPTN/PSMD12/DNAJC13/OTOF/CDK2/KIR2DL4/PTAFR/MYD88/WDFY1/TMEM127/KIFC1/LILRB2/GBP5/ROGDI/TRIM21/PSMD11/TPT1/MEFV/BICD1/SLC2A1/ARL14/SCYL2/PRDX5/PSMD2/VAMP2/GZMB/CD163/RAB8A/CD320/MYO7A/CCR5/LNPEP/AVL9/SLC15A4/TLR6/SCNN1B/GABARAPL2/CAN…	CC
positive regulation of T cell activation	22/960	198/17910	0.000969784	0.0124984	0.0104802	22	CD274/GRB2/PAK2/RIPK2/LILRB2/LILRB4/PDCD1LG2/PTPN11/TNFSF13B/IL2RA/FOXP3/CD80/BAD/IGFBP2/PIK3CA/HAVCR2/CD86/LILRB1/IL12RB1/IFNG/ICOS/CD209	BP
interleukin-1-mediated signaling pathway	14/960	101/17910	0.000969877	0.0124984	0.0104802	14	PSMB9/VRK2/PSMD12/RIPK2/MYD88/PSMD11/IL1R2/PSME3/PSMD2/PSMB8/PSME2/UBB/IL1RN/PSMD1	BP
protein kinase activity	47/963	517/16967	0.000973143	0.0223823	0.0198646	47	BUB1B/BUB1/CDK12/EIF2AK2/PLK4/VRK2/MELK/PLK1/TTK/CCL8/MASTL/PAK2/RIPK2/CDK2/CCNA2/CDC7/CHEK1/CDK17/SCYL2/CDK1/PKMYT1/NPRL2/MAP3K2/MTOR/TBK1/CAMKK2/TAOK1/NEK2/DAPK2/CSNK1G1/AURKA/PRKDC/LIMK1/TOP1/CCNK/STK10/PIK3CA/OXSR1/BAZ1B/TLK2/STK19/SLK/ROCK2/GUCY2D/GTF2H3/CSF1R/LATS1	MF
CD4-positive, alpha-beta T cell activation	13/960	90/17910	0.000985768	0.0126788	0.0106314	13	RSAD2/CD274/IL27/RIPK2/IL18R1/MTOR/RC3H2/FOXP3/CD80/CD86/RELB/IL12RB1/IFNG	BP
SCF-dependent proteasomal ubiquitin-dependent protein catabolic process	11/960	69/17910	0.00103849	0.013285	0.0111398	11	PSMB9/KIF14/PSMD12/PSMD11/PSME3/PSMD2/CCNF/PSMB8/PSME2/FBXL15/PSMD1	BP
negative regulation of nitrogen compound metabolic process	154/960	2271/17910	0.00104061	0.013285	0.0111398	154	ADAR/BLM/BRCA1/CD109/CDC6/CORO1C/DTX3L/E2F7/E2F8/EIF2AK2/ETV7/FOXM1/GBP1/HELLS/IFI16/IFI27/IFI6/ISG15/MOV10/NMI/PARP14/PARP9/PML/POLQ/RBL1/RFFL/SMYD3/SP100/STAT1/TRIP12/UBE2Z/BRCA2/UHRF1/CENPF/CCNE1/PLK1/NUDT16L1/ID4/MASTL/DEPDC1/BAZ2A/PAK2/CDK2/RIF1/TIMELESS/MYD88/DNMT1/LILRB2/TRIM21/IRF1/WFDC2/SMC1A/LILRB4/LARP1/INPP5K/IL1R2/BARD1/HELB/SENP1/YEATS2/TYMS/SLFN11/PBXIP1/PRDX5/SUZ12/IGF2BP2/ATF7IP/…	BP
cytokine production involved in inflammatory response	9/960	49/17910	0.00104083	0.013285	0.0111398	9	MYD88/GBP5/MEFV/IL1R2/TLR6/IDO1/SIRPA/TICAM1/ABCD1	BP
programmed necrotic cell death	9/960	49/17910	0.00104083	0.013285	0.0111398	9	SLC25A4/CASP8/BIRC3/ALKBH7/MLKL/TICAM1/CFLAR/PYGL/FASLG	BP
negative regulation of DNA recombination	7/960	31/17910	0.00105318	0.0133916	0.0112292	7	BLM/POLQ/RIF1/HELB/FOXP3/SMCHD1/MSH6	BP
response to exogenous dsRNA	7/960	31/17910	0.00105318	0.0133916	0.0112292	7	DDX58/IFIH1/IFIT1/RIPK2/RALB/TICAM1/DDX21	BP
cell-substrate junction	37/1000	404/18675	0.00105474	0.0107122	0.00870023	37	CORO1C/KIF23/LAP3/ACTR2/GNA13/LASP1/RPS9/SENP1/RPL10A/PPP1R12A/GIT2/YWHAG/RPL13A/ITGA5/PPFIBP1/RPS11/RPLP1/XIRP1/RPL3/TLE2/LIMK1/ACTN1/HMGA1/RPL5/RPL18/ACTR3/ADAM10/RPS13/PXN/CYFIP1/VCL/LIMS1/SORBS2/ADAM17/ARF6/RPS3A/RPL37A	CC
proteasome accessory complex	6/1000	23/18675	0.00106732	0.0107122	0.00870023	6	PSMD12/PSMD11/PSME3/PSMD2/PSME2/PSMD1	CC
regulation of cell activation	46/960	535/17910	0.00108436	0.0137619	0.0115397	46	PLSCR1/CD274/IL27/GRB2/ATAD5/PAK2/RIPK2/RIF1/PTAFR/LILRB2/IRF1/FANCA/LILRB4/FANCD2/CD320/PDCD1LG2/TLR6/SLAMF8/PTPN11/TNFSF13B/IL2RA/RC3H2/FOXP3/IDO1/TNFAIP3/LAG3/CD80/BAD/TICAM1/UNC13D/DUSP22/TIGIT/IGFBP2/PIK3CA/PAWR/PLA2G10/HLA-F/HAVCR2/CD86/LILRB1/IL12RB1/IFNG/CD84/ICOS/CD209/SPHK1	BP
cyclin-dependent protein kinase activity	5/963	15/16967	0.00108487	0.0244723	0.0217194	5	CDK2/CCNA2/CDK17/CDK1/CCNK	MF
regulation of intracellular signal transduction	128/960	1838/17910	0.00108786	0.0137802	0.011555	128	ARHGAP11A/BLM/BRCA1/BRIP1/CDK12/CEP55/DDX60/EIF2AK2/FOXM1/GBP1/IQGAP3/PARP14/PARP9/PML/RACGAP1/RFFL/RHOF/SECTM1/STAT1/TPX2/VRK2/ARHGAP11B/KIF14/IFIT5/ECT2/GRB2/EXO1/DHX58/GNA13/OPTN/ATAD5/RIPK2/CDK2/MYD88/TMEM127/TOPBP1/CASP8/CHEK1/PIP4K2A/TPT1/BIRC3/INPP5K/SHISA5/BARD1/CDK1/IL18R1/DEPDC1B/SLC20A1/ARAP2/MLKL/APOL3/NBN/NPRL2/TLR6/NENF/MAP3K2/PTPN11/MTOR/PIK3AP1/RC3H2/TBK1/DDT/NUP62/BST2/TAOK1/PIP4…	BP
cellular response to drug	34/960	362/17910	0.00109044	0.0137869	0.0115606	34	BLM/BRCA1/EFTUD2/SMYD3/ECT2/SSH1/RIPK2/CDK2/CCNA2/PTAFR/TIMELESS/CCL7/LARP1/CDK1/PPP1R12A/RAD51/SLAMF8/SIRPA/TNFAIP3/XRN1/BAD/CFLAR/KCNJ11/OPA1/FOLR1/P2RX7/AIM2/PAWR/EZH2/CST3/CYBB/ENDOG/ROCK2/SPHK1	BP
regulation of centrosome duplication	8/960	40/17910	0.00109911	0.0138703	0.0116306	8	BRCA1/PLK4/STIL/CCNF/NUP62/GEN1/ROCK2/POC1A	BP
membrane docking	18/960	150/17910	0.00113296	0.0142706	0.0119662	18	NEDD1/PLK4/KIF24/PLK1/CKAP5/CDK1/SCLT1/RALB/RAB8A/YWHAG/CEP152/CEP135/NEK2/ESYT1/VPS33A/B9D2/TUBB/CEP78	BP
nuclear periphery	16/1000	126/18675	0.00113631	0.0112673	0.00915102	16	BLM/KIF4A/LMNB1/LMNB2/UHRF1/CENPF/KIF4B/PRPF40A/NUP205/SMC1A/DCAF7/NUP107/POLA1/SUV39H1/CENPW/SMC3	CC
tubulin binding	27/963	252/16967	0.00114344	0.0248085	0.0220178	27	BRCA1/CENPE/CLIP1/GABARAP/KIF20B/KIF23/PRC1/RACGAP1/SPAG5/BRCA2/KIF14/PLK1/KIF2C/KIF18A/SKA1/GAS2L3/GABARAPL2/KIF2A/TTLL4/TAOK1/BIRC5/NCALD/B9D2/CCDC88A/DYSF/FAM83D/SMC3	MF
microtubule plus-end	5/1000	16/18675	0.0011596	0.0113613	0.00922737	5	CLIP1/KIF18B/SPAG5/KIF2C/CKAP5	CC
protein localization to kinetochore	5/960	16/17910	0.0011645	0.0146403	0.0122763	5	TTK/NDC80/CDT1/CDK1/MTBP	BP
RNA binding	135/963	1850/16967	0.00116862	0.0248085	0.0220178	135	ADAR/ASCC3/BRCA1/DDX58/DDX60L/DDX60/DIAPH1/EFTUD2/EIF2AK2/HERC5/IFI16/IFIH1/IFIT1/IFIT2/KPNA2/KPNB1/MKI67/MOV10/OAS1/OAS2/OAS3/OASL/PARP12/PATL1/SAMHD1/SART3/SPATS2L/TOP2A/ZC3HAV1/ZNFX1/IFIT5/TDRD7/R3HDM1/GRB2/NUDT16L1/DHX58/NUSAP1/BAZ2A/DNMT1/TRIM21/TPT1/PRPF40A/SMC1A/LARP1/RAD51AP1/RPS9/SLC16A3/BARD1/TUBA1B/TYMS/SLFN11/DENR/SUZ12/IGF2BP2/SLC25A11/TRIM56/RPL34/RPL10A/RPL15/RPL13/YWHAG/RPL13A/RC3…	MF
microtubule binding	20/963	166/16967	0.00118289	0.0248085	0.0220178	20	CENPE/CLIP1/GABARAP/KIF20B/KIF23/PRC1/RACGAP1/SPAG5/KIF14/PLK1/KIF2C/KIF18A/SKA1/GAS2L3/GABARAPL2/KIF2A/BIRC5/CCDC88A/DYSF/FAM83D	MF
positive regulation of leukocyte cell-cell adhesion	23/960	214/17910	0.00118409	0.0148587	0.0124594	23	CD274/GRB2/PAK2/RIPK2/PTAFR/LILRB2/LILRB4/PDCD1LG2/PTPN11/TNFSF13B/IL2RA/FOXP3/CD80/BAD/IGFBP2/PIK3CA/HAVCR2/CD86/LILRB1/IL12RB1/IFNG/ICOS/CD209	BP
kinase activity	57/963	664/16967	0.00118438	0.0248085	0.0220178	57	BUB1B/BUB1/CDK12/CMPK2/EIF2AK2/PLK4/VRK2/MELK/PLK1/TTK/CCL8/MASTL/PAK2/RIPK2/CDK2/CCNA2/CDC7/CHEK1/PIP4K2A/CDK17/SCYL2/CDK1/PKMYT1/AK1/NPRL2/MAP3K2/MTOR/TBK1/CAMKK2/PMVK/TAOK1/PIP4K2C/NEK2/DAPK2/PFKP/CSNK1G1/AURKA/PRKDC/LIMK1/TOP1/CCNK/STK10/PIK3CA/DGKH/CERK/OXSR1/BAZ1B/TLK2/STK19/SLK/PSTK/ROCK2/GUCY2D/GTF2H3/CSF1R/LATS1/SPHK1	MF
protein localization to cytoskeleton	9/960	50/17910	0.00120994	0.0150788	0.0126439	9	DIAPH1/KIF20B/SPAG5/STIL/TTK/BICD1/NUP62/AURKA/FAM83D	BP
response to interleukin-12	9/960	50/17910	0.00120994	0.0150788	0.0126439	9	LMNB1/PAK2/RIPK2/IL12RB2/SIRPA/SOD2/PSME2/IL12RB1/IFNG	BP
sister chromatid cohesion	9/960	50/17910	0.00120994	0.0150788	0.0126439	9	BUB1/CDCA5/ESPL1/PLK1/SMC1A/CDC20/FEN1/NAA50/SMC3	BP
intracellular transport	110/960	1546/17910	0.00121062	0.0150788	0.0126439	110	CLIP1/CORO1C/DTX3L/GABARAP/IFI27/IFIT1/KIF20B/KIF23/KIF4A/KPNA2/KPNB1/MX2/PML/RAB35/RANGRF/RPAIN/RTP4/SP100/SPAG5/TAP1/TAP2/TRAPPC1/GTSE1/ECT2/ACTR2/DNAJC13/OTOF/NUP205/BICD1/NPEPPS/INPP5K/RPS9/BARD1/TUBA1B/NUP107/SCYL2/VAMP2/RPL34/RPL10A/RAB8A/PPP1R12A/RPL15/MED1/RPL13/MYO7A/AGPS/TNPO3/PTPN11/YWHAG/MYO19/RPL13A/TRAPPC6A/NRBP1/RPS11/NUP62/RPLP1/SSR2/ARV1/RPS20/RILP/NEDD4/RPL11/RPL3/VPS33A/GRIN3A/…	BP
polysome	10/1000	60/18675	0.00121493	0.0116343	0.0094491	10	LARP1/RPL10A/EIF4G1/RPL11/RPS21/LARP4/RPS6/RPL18/NUFIP2/RPS23	CC
cytoplasmic ribonucleoprotein granule	20/1000	176/18675	0.00121573	0.0116343	0.0094491	20	KPNB1/MOV10/PATL1/TSTD1/TDRD7/TRIM21/LARP1/BARD1/RC3H2/CIRBP/KHSRP/XRN1/APOBEC3D/LARP4/RPS6/TOP1/RBPMS/NUFIP2/ROCK2/TUBB	CC
interleukin-1 secretion	10/960	60/17910	0.00122302	0.0151768	0.0127261	10	PML/RIPK2/GBP5/IL1R2/TLR6/TNFAIP3/TMEM106A/P2RX7/AIM2/ABCA1	BP
positive regulation of nuclear division	10/960	60/17910	0.00122302	0.0151768	0.0127261	10	CDCA5/ESPL1/DLGAP5/NUSAP1/CDT1/WNT4/NUP62/AURKA/UBE2C/SPHK1	BP
regulation of phosphorylation	105/960	1467/17910	0.00128925	0.0159691	0.0133905	105	ADAR/BLM/CD109/CDC6/CDK12/CENPE/CLSPN/CORO1C/EIF2AK2/FOXM1/GBP1/HERC5/IQGAP3/NLRC5/PARP14/PARP9/PML/RBL1/SMYD3/STAT2/TPX2/VRK2/KIF14/CXCL10/ECT2/NCAPG2/GRB2/PLK1/TTK/PAK2/RIPK2/CDC25A/NUP205/INPP5K/BARD1/NUP107/CDC25C/CDK1/PKMYT1/RALB/ANKLE2/MLKL/NBN/NPRL2/TLR6/NENF/MAP3K2/SLAMF8/PTPN11/YWHAG/ITGA5/MTOR/TBK1/DDT/EIF4G1/NUP62/CAMKK2/TAOK1/RPLP1/SIRPA/TNFAIP3/TMEM106A/MBIP/CCR1/CCNB1/CD80/GADD45G/B…	BP
protein phosphatase binding	17/963	132/16967	0.00129564	0.026663	0.0236638	17	CDC27/STAT1/GRB2/MASTL/LILRB2/STRN/ANKLE2/TBK1/TRAF3/SIRPA/NEK2/BAD/GRIN3A/PXN/LILRB1/CSF1R/SPHK1	MF
negative regulation of T cell activation	14/960	104/17910	0.00129618	0.0160253	0.0134376	14	CD274/LILRB2/IRF1/PDCD1LG2/IL2RA/RC3H2/FOXP3/IDO1/LAG3/DUSP22/TIGIT/PAWR/HAVCR2/LILRB1	BP
regulation of spindle organization	8/960	41/17910	0.00130237	0.0160721	0.0134768	8	SPAG5/TACC3/TPX2/PLK1/SMC1A/RNF4/NUP62/SMC3	BP
negative regulation of leukocyte proliferation	11/960	71/17910	0.00132279	0.0161483	0.0135408	11	CD274/CCL8/LILRB2/PDCD1LG2/IL2RA/FOXP3/IDO1/TNFAIP3/PAWR/HAVCR2/LILRB1	BP
attachment of mitotic spindle microtubules to kinetochore	4/960	10/17910	0.00132782	0.0161483	0.0135408	4	CENPE/KIF2C/NDC80/CDT1	BP
MDA-5 signaling pathway	4/960	10/17910	0.00132782	0.0161483	0.0135408	4	DDX60/IFIH1/DHX58/IRF7	BP
positive regulation of centrosome cycle	4/960	10/17910	0.00132782	0.0161483	0.0135408	4	PLK4/NUP62/ROCK2/POC1A	BP
positive regulation of tolerance induction	4/960	10/17910	0.00132782	0.0161483	0.0135408	4	CD274/LILRB2/FOXP3/IDO1	BP
regulation of T cell tolerance induction	4/960	10/17910	0.00132782	0.0161483	0.0135408	4	LILRB2/IL2RA/FOXP3/IDO1	BP
spindle midzone assembly	4/960	10/17910	0.00132782	0.0161483	0.0135408	4	KIF23/KIF4A/RACGAP1/KIF4B	BP
type I interferon biosynthetic process	4/960	10/17910	0.00132782	0.0161483	0.0135408	4	NMI/TBK1/TICAM1/IRF7	BP
negative regulation of immune effector process	15/960	116/17910	0.00134162	0.016277	0.0136487	15	MICB/DHX58/KIR2DL4/SLAMF8/IL2RA/RC3H2/FOXP3/BST2/SERPINB9/PRKDC/DUSP22/HLA-F/HAVCR2/LILRB1/CD84	BP
interleukin-1 beta production	13/960	93/17910	0.00134326	0.016277	0.0136487	13	IFI16/PML/RIPK2/GBP5/MEFV/TLR6/SIRPA/TNFAIP3/TMEM106A/P2RX7/AIM2/ABCA1/SPHK1	BP
regulation of cell killing	12/960	82/17910	0.00135708	0.0164147	0.0137642	12	KIR2DL4/RAET1E/SERPINB9/LAG3/BAD/P2RX7/HLA-F/HAVCR2/LILRB1/IL12RB1/IFNG/NCR1	BP
positive regulation of G2/M transition of mitotic cell cycle	6/960	24/17910	0.00136578	0.0164903	0.0138275	6	DTL/CDC7/CDK1/FBXO5/CCNB1/DBF4B	BP
phosphotransferase activity, alcohol group as acceptor	53/963	611/16967	0.00138372	0.0279846	0.0248367	53	BUB1B/BUB1/CDK12/EIF2AK2/PLK4/VRK2/MELK/PLK1/TTK/CCL8/MASTL/PAK2/RIPK2/CDK2/CCNA2/CDC7/CHEK1/PIP4K2A/CDK17/SCYL2/CDK1/PKMYT1/NPRL2/MAP3K2/MTOR/TBK1/CAMKK2/TAOK1/PIP4K2C/NEK2/DAPK2/PFKP/CSNK1G1/AURKA/PRKDC/LIMK1/TOP1/CCNK/STK10/PIK3CA/DGKH/CERK/OXSR1/BAZ1B/TLK2/STK19/SLK/ROCK2/GUCY2D/GTF2H3/CSF1R/LATS1/SPHK1	MF
interleukin-1 beta secretion	9/960	51/17910	0.00140053	0.0167823	0.0140723	9	PML/RIPK2/GBP5/TLR6/TNFAIP3/TMEM106A/P2RX7/AIM2/ABCA1	BP
deuterosome	3/1000	5/18675	0.00141102	0.0133479	0.0108409	3	PLK4/SASS6/CEP152	CC
actomyosin contractile ring organization	3/960	5/17910	0.00141501	0.0167823	0.0140723	3	KIF23/RACGAP1/ECT2	BP
interferon-beta secretion	3/960	5/17910	0.00141501	0.0167823	0.0140723	3	DDX58/IFIH1/LILRB1	BP
maintenance of DNA methylation	3/960	5/17910	0.00141501	0.0167823	0.0140723	3	HELLS/UHRF1/DNMT1	BP
modulation by symbiont of host apoptotic process	3/960	5/17910	0.00141501	0.0167823	0.0140723	3	CASP8/SERPINB9/BAD	BP
positive regulation of intrinsic apoptotic signaling pathway by p53 class mediator	3/960	5/17910	0.00141501	0.0167823	0.0140723	3	RPL11/UBB/RPL26	BP
regulation of cysteine-type endopeptidase activity involved in execution phase of apoptosis	3/960	5/17910	0.00141501	0.0167823	0.0140723	3	RFFL/PAK2/RNF34	BP
regulation of DNA-dependent DNA replication initiation	3/960	5/17910	0.00141501	0.0167823	0.0140723	3	CDK2/CDT1/NBN	BP
regulation of interferon-beta secretion	3/960	5/17910	0.00141501	0.0167823	0.0140723	3	DDX58/IFIH1/LILRB1	BP
tolerance induction dependent upon immune response	3/960	5/17910	0.00141501	0.0167823	0.0140723	3	CD274/FOXP3/HAVCR2	BP
interferon-gamma production	14/960	105/17910	0.00142351	0.0168532	0.0141318	14	ISG15/CD274/IL27/RIPK2/IL12RB2/IL18R1/PDCD1LG2/FOXP3/SIRPA/HAVCR2/LILRB1/IL12RB1/BTN3A2/BTN3A1	BP
production of molecular mediator of immune response	21/960	191/17910	0.00142872	0.016885	0.0141585	21	DDX58/POLQ/RSAD2/SAMHD1/EXO1/ATAD5/RIF1/KIR2DL4/IL18R1/NBN/RNF168/TNFSF13B/FOXP3/BST2/PRKDC/TICAM1/MSH6/TRIM6/HLA-F/LILRB1/DDX21	BP
positive regulation of leukocyte mediated immunity	15/960	117/17910	0.00146447	0.0172772	0.0144873	15	DDX58/RSAD2/ATAD5/RIF1/KIR2DL4/PTAFR/RAET1E/IL18R1/FOXP3/LAG3/TICAM1/P2RX7/HLA-F/IL12RB1/DDX21	BP
organelle membrane	180/1000	2734/18675	0.00148232	0.0138631	0.0112593	180	BRIP1/CD109/CLIP1/CORO1C/DIAPH1/DTL/DTX3L/GABARAP/GALNT11/GBP1/IFI27/IFI6/KPNB1/LMNB1/LMNB2/MX1/PML/RAB35/RAB4A/RFFL/RHOF/RSAD2/SLC9A7/TAP1/TAP2/TRAPPC1/TRIM14/VRK2/CD274/LHFPL2/MOAP1/GRB2/IL15RA/PPOX/TMEM9/OPTN/DNAJC13/OTOF/GBP4/RIF1/KIR2DL4/PTAFR/SLC25A4/MYD88/LILRB2/GBP5/GBP2/ARF3/CASP8/NUP205/TMEM50B/SHISA5/SLC16A3/SLC2A1/SENP1/NUP107/TYMS/ST6GALNAC4/PEMT/SCYL2/PKMYT1/VAMP2/B3GNT8/SLC25A11/CD…	CC
intracellular protein transport	65/960	833/17910	0.0014847	0.017484	0.0146607	65	CLIP1/GABARAP/IFI27/IFIT1/KIF20B/KPNA2/KPNB1/PML/RANGRF/RPAIN/RTP4/SP100/GTSE1/ECT2/NUP205/NPEPPS/INPP5K/RPS9/BARD1/NUP107/VAMP2/RPL34/RPL10A/RAB8A/RPL15/MED1/RPL13/MYO7A/AGPS/TNPO3/PTPN11/YWHAG/RPL13A/RPS11/NUP62/RPLP1/SSR2/RPS20/NEDD4/RPL11/RPL3/HUWE1/NCBP1/RPS21/RPS6/GRIP2/UBB/RHBDD1/RPL5/RPL18/NUP210/DERL2/OAZ2/RPS13/RPL26/KPNA4/TOMM7/RPL27A/IFNG/RPS3A/NUP155/RPL10/XPO6/RPL37A/RPS23	BP
production of molecular mediator involved in inflammatory response	11/960	72/17910	0.00148722	0.017484	0.0146607	11	MYD88/GBP5/MEFV/IL1R2/TLR6/SLAMF8/IDO1/SIRPA/TICAM1/ABCD1/CHIA	BP
extrinsic apoptotic signaling pathway via death domain receptors	12/960	83/17910	0.00151071	0.017729	0.0148662	12	BRCA1/GABARAP/RFFL/SP100/MOAP1/CASP8/TNFAIP3/BAD/RNF34/CFLAR/CASP8AP2/FASLG	BP
positive regulation of cellular catabolic process	32/960	341/17910	0.00152648	0.0178827	0.0149951	32	DTX3L/MOV10/ZC3HAV1/PLK1/OPTN/RIPK2/TRIM21/PIP4K2A/MEFV/LARP1/RALB/TBK1/CAMKK2/PIP4K2C/TNFAIP3/KHSRP/TRIM13/TMEM59/BAD/AURKA/TICAM1/ABCD1/CHFR/P2RX7/HNRNPR/TMTC3/IRS1/TOMM7/ENDOG/ROCK2/IFNG/NUB1	BP
regulation of natural killer cell mediated immunity	8/960	42/17910	0.00153441	0.0179443	0.0150467	8	KIR2DL4/RAET1E/SERPINB9/LAG3/HLA-F/HAVCR2/LILRB1/NCR1	BP
DNA damage response, signal transduction by p53 class mediator resulting in transcription of p21 class mediator	5/960	17/17910	0.00157746	0.0184157	0.015442	5	BRCA1/FOXM1/SP100/BRCA2/RPL26	BP
cellular nitrogen compound biosynthetic process	294/960	4735/17910	0.00159859	0.0186299	0.0156216	294	ARNTL2/BATF2/BLM/BRCA1/BRIP1/CDC6/CDK12/CMPK2/DDX58/DTL/DTX3L/E2F7/E2F8/EIF2AK2/ETV7/FOXM1/HELLS/IFI16/IFI27/IRF9/ISG15/MED11/MOV10/NLRC5/NMI/PARP9/PLSCR1/PML/POLQ/PSMB9/RBL1/RRM2/SAMHD1/SMYD3/SP100/SP110/STAT1/STAT2/TK1/TOP2A/TRIM14/UBE2L6/WDHD1/ZNF367/ZNFX1/BRCA2/UHRF1/CENPF/CXCL10/TCF19/CCNE1/TTF2/SP140L/DLGAP5/NCAPG2/PLK1/PPOX/ACTR2/E2F2/ETV2/PRDM4/BBX/ID4/PSMD12/DEPDC1/BAZ2A/RIPK2/CDK2/RIF1/…	BP
positive regulation of cytokine production involved in immune response	9/960	52/17910	0.00161454	0.018753	0.0157248	9	DDX58/RSAD2/KIR2DL4/IL18R1/TICAM1/TRIM6/HLA-F/LILRB1/DDX21	BP
T cell receptor signaling pathway	20/960	180/17910	0.00161475	0.018753	0.0157248	20	GBP1/PSMB9/PSMD12/PAK2/RIPK2/PSMD11/LILRB4/PSME3/PSMD2/PSMB8/RC3H2/FOXP3/PHPT1/PSME2/LCP2/DUSP22/PIK3CA/PAWR/PSMD1/BTN3A1	BP
negative regulation of cellular metabolic process	162/960	2432/17910	0.00164379	0.0190571	0.0159798	162	ADAR/BLM/BRCA1/CD109/CDC6/CORO1C/DTX3L/E2F7/E2F8/EIF2AK2/ETV7/FOXM1/GBP1/HELLS/IFI16/IFI27/IFI6/ISG15/MOV10/NMI/PARP14/PARP9/PML/POLQ/RBL1/RFFL/SMYD3/SP100/STAT1/TRIP12/UBE2Z/BRCA2/UHRF1/CENPF/CCNE1/PLK1/NUDT16L1/OPTN/ID4/MASTL/DEPDC1/BAZ2A/PAK2/CDK2/RIF1/TIMELESS/MYD88/DNMT1/TRIM21/IRF1/WFDC2/SMC1A/LILRB4/LARP1/INPP5K/IL1R2/BARD1/HELB/SENP1/YEATS2/TYMS/SLFN11/PBXIP1/PRDX5/SUZ12/PKMYT1/IGF2BP2/AT…	BP
regulation of nucleobase-containing compound metabolic process	244/960	3853/17910	0.00166432	0.0192619	0.0161516	244	ARNTL2/BATF2/BLM/BRCA1/BRIP1/CDC6/CDK12/DDX58/DTX3L/E2F7/E2F8/EIF2AK2/ETV7/FOXM1/HELLS/IFI16/IFI27/IRF9/KPNA2/MED11/MOV10/NLRC5/NMI/OAS3/PARP9/PLSCR1/PML/POLQ/PSMB9/RBL1/RRM2/SMYD3/SP100/SP110/STAT1/STAT2/TOP2A/TRIM14/TRIP12/WDHD1/ZC3HAV1/ZNF367/ZNFX1/BRCA2/UHRF1/CENPF/CXCL10/TCF19/CCNE1/SP140L/DLGAP5/PLK1/ACTR2/E2F2/NUDT16L1/ETV2/ATAD5/PRDM4/BBX/ID4/PSMD12/DEPDC1/BAZ2A/RIPK2/CDK2/RIF1/CCNA2/PTAF…	BP
cell adhesive protein binding involved in bundle of His cell-Purkinje myocyte communication	3/963	5/16967	0.00167175	0.0316285	0.0280707	3	DSC2/DSG2/PKP2	MF
CXCR3 chemokine receptor binding	3/963	5/16967	0.00167175	0.0316285	0.0280707	3	CXCL10/CXCL11/CXCL9	MF
mediator complex binding	3/963	5/16967	0.00167175	0.0316285	0.0280707	3	SMC1A/MED1/SMC3	MF
ubiquitin ligase inhibitor activity	3/963	5/16967	0.00167175	0.0316285	0.0280707	3	FBXO5/RPL11/RPL5	MF
organic substance transport	161/960	2416/17910	0.00167319	0.0193312	0.0162096	161	APOL1/APOL2/APOL6/CLIP1/DDX58/DTX3L/GABARAP/GBP1/IFI27/IFIH1/IFIT1/ISG15/KIF20B/KPNA2/KPNB1/MX2/PML/RANGRF/RPAIN/RSAD2/RTP4/SLC38A7/SP100/TAP1/TAP2/CD274/CENPF/GTSE1/ECT2/RHBDF2/OPTN/DNAJC13/RIPK2/SLC25A4/KIF18A/GBP5/CKAP5/KIF20A/NUP205/NPEPPS/INPP5K/RPS9/IL1R2/SLC16A3/BARD1/SLC2A1/NUP107/SELENBP1/VAMP2/IGF2BP2/SLC25A11/RPL34/RPL10A/RAB8A/KLF15/CD320/RPL15/APOL3/GLS2/MED1/SERGEF/RPL13/MYO7A/AGPS/…	BP
translation	54/960	668/17910	0.00170946	0.0196959	0.0165155	54	EIF2AK2/MOV10/PTAFR/LARP1/RPS9/TYMS/DENR/IGF2BP2/RPL34/RPL10A/RPL15/EIF4EBP3/RPL13/RPL13A/MTOR/MRPS21/RPS11/EIF4G1/RPLP1/CIRBP/KHSRP/XRN1/RPS20/RPL11/RPL3/TCOF1/NCBP1/RPS21/LARP4/RPS6/SYNCRIP/MRPS36/RPL5/RPL18/EIF3L/RPS13/HNRNPR/RPL26/EIF4H/CYFIP1/NDUFA7/FARS2/MRPS26/PSTK/SERP1/ROCK2/RPL27A/MRPL43/RPS3A/IGF2BP3/RPL10/RPL37A/RPS23/GGT7	BP
regulation of interferon-gamma-mediated signaling pathway	6/960	25/17910	0.00171652	0.0196959	0.0165155	6	NLRC5/PARP14/PARP9/STAT1/MED1/IFNG	BP
regulation of lymphocyte chemotaxis	6/960	25/17910	0.00171652	0.0196959	0.0165155	6	CXCL10/CCL7/CCL4/ADAM10/OXSR1/ADAM17	BP
regulation of response to interferon-gamma	6/960	25/17910	0.00171652	0.0196959	0.0165155	6	NLRC5/PARP14/PARP9/STAT1/MED1/IFNG	BP
cellular response to interleukin-1	18/960	156/17910	0.00177371	0.0203174	0.0170366	18	GBP1/PSMB9/VRK2/PSMD12/RIPK2/MYD88/GBP2/PSMD11/IL1R2/PSME3/PSMD2/PSMB8/SIRPA/PSME2/UBB/IL1RN/PSMD1/GBP3	BP
T cell differentiation	24/960	234/17910	0.00177946	0.0203484	0.0170626	24	RSAD2/IL27/RIPK2/LILRB2/IRF1/FANCA/LILRB4/FANCD2/IL18R1/MTOR/IL2RA/RC3H2/WNT4/FOXP3/LAG3/CD80/BAD/PRKDC/RPS6/CD86/RELB/IL12RB1/IFNG/ADAM17	BP
regulation of signal transduction	210/960	3265/17910	0.0018295	0.020885	0.0175126	210	ADAR/ARHGAP11A/BLM/BRCA1/BRIP1/CD109/CDK12/CEP55/DDX60/EIF2AK2/FOXM1/GALNT11/GBP1/IFI6/IQGAP3/NLRC5/PARP14/PARP9/PLSCR1/PML/PSMB9/RACGAP1/RFFL/RHOF/RNF213/RSAD2/SAMHD1/SECTM1/SP100/STAT1/TPX2/USP18/VRK2/ARHGAP11B/KIF14/ASPM/CXCL10/IFIT5/CXCL11/ECT2/IL27/NCAPG2/MOAP1/GRB2/EXO1/TTK/DHX58/GNA13/OPTN/ATAD5/CCL8/PSMD12/SSH1/PAK2/RIPK2/CDK2/MYD88/WDFY1/TMEM127/TOPBP1/IRF1/LASP1/CASP8/CHEK1/PIP4K2A/CCL7…	BP
ubiquitin-like protein binding	11/963	70/16967	0.00185181	0.034479	0.0306005	11	PML/TOP2A/UBE2L6/RNF4/RNF168/NUP62/TNFAIP3/NEDD4/UBXN7/CASP8AP2/VPS28	MF
negative regulation of T cell proliferation	9/960	53/17910	0.00185399	0.0211286	0.0177168	9	CD274/LILRB2/PDCD1LG2/IL2RA/FOXP3/IDO1/PAWR/HAVCR2/LILRB1	BP
synaptonemal complex	7/1000	34/18675	0.00186313	0.0170373	0.0138373	7	BLM/BRCA1/INCENP/BRCA2/PLK1/RAD51/SMC3	CC
synaptonemal structure	7/1000	34/18675	0.00186313	0.0170373	0.0138373	7	BLM/BRCA1/INCENP/BRCA2/PLK1/RAD51/SMC3	CC
regulation of cell cycle arrest	14/960	108/17910	0.00186967	0.0212395	0.0178098	14	BRCA1/E2F7/E2F8/FOXM1/PML/GTSE1/CDK2/CDC25C/CDK1/CCNB1/AURKA/SETMAR/CCNK/RPL26	BP
microtubule depolymerization	7/960	34/17910	0.00187291	0.0212395	0.0178098	7	KIF18B/KIF24/KIF2C/KIF18A/CKAP5/KIF2A/TAOK1	BP
female gamete generation	16/960	132/17910	0.0018764	0.0212395	0.0178098	16	NCAPH/TOP2A/BRCA2/ASPM/PLK1/TTK/MASTL/MCM8/FBXO5/WNT4/FOSL1/CCNB1/AURKA/RPS6/UBB/TRIP13	BP
negative regulation of lymphocyte activation	16/960	132/17910	0.0018764	0.0212395	0.0178098	16	CD274/LILRB2/IRF1/PDCD1LG2/IL2RA/RC3H2/FOXP3/IDO1/TNFAIP3/LAG3/DUSP22/TIGIT/PAWR/HLA-F/HAVCR2/LILRB1	BP
regulation of response to external stimulus	67/960	873/17910	0.00191008	0.0215843	0.0180989	67	CD109/DDX58/DDX60/DTX3L/HERC5/IFIT1/PARP9/STAT1/USP18/CXCL10/IL27/MICB/DHX58/OPTN/RIPK2/MYD88/VKORC1/GBP5/CCL7/FANCA/MEFV/NMT1/BIRC3/IL1R2/FANCD2/MED1/TLR6/NENF/SLAMF8/MTOR/IL2RA/PIK3AP1/WNT4/FOXP3/TBK1/DDT/TRAF3/IDO1/C1QC/SIRPA/TNFAIP3/DAPK2/ANO6/CCR1/GRIN3A/TICAM1/TRIM15/DDTL/ABCD1/SEMA3A/CCL4/AIM2/ADAM10/OXSR1/TRIM6/HAVCR2/DYSF/C3AR1/SIGLEC10/GUCY2D/LILRB1/IL12RB1/ADAM17/PLA2G7/SPHK1/CMKLR1/SU…	BP
cytokine receptor binding	23/963	210/16967	0.00192989	0.0353712	0.0313924	23	STAT1/CXCL10/CXCL11/IL27/GRB2/MYD88/CASP8/CCL7/TNFSF13B/ITGA5/DDT/TRAF3/CD2AP/CFLAR/IL1RN/CCL4/CXCL9/CASP8AP2/IL12RB1/IFNG/ADAM17/RASL11B/FASLG	MF
antigen processing and presentation of exogenous peptide antigen via MHC class II	13/960	97/17910	0.00198169	0.0223181	0.0187143	13	CENPE/KIF11/KIF15/KIF23/KIF4A/RACGAP1/KIF2C/KIF18A/KIF4B/KIF2A/CTSF/LAG3/RILP	BP
leukocyte mediated cytotoxicity	13/960	97/17910	0.00198169	0.0223181	0.0187143	13	KIR2DL4/RAET1E/GZMB/SERPINB9/LAG3/UNC13D/P2RX7/HLA-F/HAVCR2/TUBB/LILRB1/IL12RB1/NCR1	BP
cellular response to oxidised low-density lipoprotein particle stimulus	4/960	11/17910	0.00199845	0.0223193	0.0187153	4	MYD88/TLR6/CD68/TICAM1	BP
DNA replication checkpoint	4/960	11/17910	0.00199845	0.0223193	0.0187153	4	CDC6/CLSPN/CDT1/CDC45	BP
positive regulation of type I interferon-mediated signaling pathway	4/960	11/17910	0.00199845	0.0223193	0.0187153	4	NLRC5/TBK1/IRF7/TRIM6	BP
regulation of dendritic cell cytokine production	4/960	11/17910	0.00199845	0.0223193	0.0187153	4	DDX58/BST2/TICAM1/DDX21	BP
somatic hypermutation of immunoglobulin genes	4/960	11/17910	0.00199845	0.0223193	0.0187153	4	POLQ/SAMHD1/EXO1/MSH6	BP
regulation of leukocyte mediated cytotoxicity	10/960	64/17910	0.0020259	0.0225882	0.0189408	10	KIR2DL4/RAET1E/SERPINB9/LAG3/P2RX7/HLA-F/HAVCR2/LILRB1/IL12RB1/NCR1	BP
alpha-beta T cell activation	16/960	133/17910	0.00202961	0.022592	0.0189439	16	RSAD2/CD274/IL27/RIPK2/IRF1/ELF4/IL18R1/MTOR/RC3H2/FOXP3/CD80/CD86/RELB/LILRB1/IL12RB1/IFNG	BP
death receptor binding	5/963	17/16967	0.00203303	0.0366884	0.0325614	5	MYD88/CASP8/CFLAR/CASP8AP2/FASLG	MF
nuclear chromosome, telomeric region	15/1000	121/18675	0.0020376	0.0184279	0.0149667	15	MCM4/PML/SP100/BRCA2/MCM6/MCM2/MCM5/CDK1/FEN1/DCLRE1B/NBN/RAD51/SMCHD1/PRKDC/MCM3	CC
positive regulation of leukocyte activation	29/960	305/17910	0.00203907	0.0226598	0.0190007	29	CD274/GRB2/ATAD5/PAK2/RIPK2/RIF1/PTAFR/LILRB2/LILRB4/CD320/PDCD1LG2/TLR6/PTPN11/TNFSF13B/IL2RA/FOXP3/CD80/BAD/TICAM1/IGFBP2/PIK3CA/HLA-F/HAVCR2/CD86/LILRB1/IL12RB1/IFNG/ICOS/CD209	BP
positive regulation of leukocyte migration	15/960	121/17910	0.00205423	0.0227904	0.0191103	15	CXCL10/CCL8/PTAFR/CCL7/DAPK2/ANO6/CCR1/CCL4/ADAM10/OXSR1/DYSF/C3AR1/ADAM17/PLA2G7/CMKLR1	BP
cellular response to hypoxia	22/960	210/17910	0.00207508	0.0229837	0.0192724	22	BRIP1/PSMB9/PSMD12/CCNA2/PSMD11/NPEPPS/PSME3/PSMD2/PSMB8/MTOR/CCNB1/PSME2/BAD/CFLAR/OPA1/UBB/SUV39H1/BACH1/CYBB/PSMD1/ENDOG/ROCK2	BP
DNA damage response, signal transduction resulting in transcription	5/960	18/17910	0.00208867	0.0230201	0.0193029	5	BRCA1/FOXM1/SP100/BRCA2/RPL26	BP
negative regulation of interleukin-10 production	5/960	18/17910	0.00208867	0.0230201	0.0193029	5	CD274/PDCD1LG2/FOXP3/IDO1/LILRB1	BP
negative regulation of leukocyte mediated cytotoxicity	5/960	18/17910	0.00208867	0.0230201	0.0193029	5	KIR2DL4/SERPINB9/HLA-F/HAVCR2/LILRB1	BP
cellular amide metabolic process	78/960	1051/17910	0.00210714	0.0231855	0.0194416	78	EIF2AK2/MOV10/PTAFR/HAGH/LARP1/RPS9/TYMS/PEMT/DENR/IGF2BP2/ACAT1/RPL34/RPL10A/RPL15/EIF4EBP3/SAMD8/RPL13/SGPL1/GCDH/RPL13A/MTOR/MRPS21/RPS11/EIF4G1/PMVK/RPLP1/PCCA/CIRBP/KHSRP/XRN1/RPS20/BDH2/RPL11/RPL3/TCOF1/ELOVL6/NCBP1/RPS21/LARP4/RPS6/SYNCRIP/MRPS36/RPL5/ABCD1/RPL18/XPNPEP1/FOLR1/P2RX7/EIF3L/GGT6/CERK/MCEE/EFNA1/ADAM10/ST6GALNAC6/RPS13/HSD17B8/HNRNPR/RPL26/EIF4H/CYFIP1/NDUFA7/FARS2/MRPS26/PIC…	BP
microtubule end	6/1000	26/18675	0.00212157	0.0189788	0.0154142	6	CLIP1/KIF18B/SPAG5/ASPM/KIF2C/CKAP5	CC
regulation of T-helper 1 type immune response	6/960	26/17910	0.00213156	0.0234158	0.0196347	6	IL27/RIPK2/IL18R1/CD80/HAVCR2/IL12RB1	BP
negative regulation of protein metabolic process	82/960	1116/17910	0.00215331	0.0236159	0.0198025	82	ADAR/BRCA1/CD109/CORO1C/DTX3L/EIF2AK2/FOXM1/GBP1/IFI16/IFI6/ISG15/MOV10/NMI/PARP14/PML/RFFL/SMYD3/TRIP12/UBE2Z/PLK1/MASTL/PAK2/DNMT1/LILRB2/TRIM21/WFDC2/LARP1/INPP5K/IL1R2/SENP1/TYMS/PRDX5/IGF2BP2/KLF15/EIF4EBP3/FBXO5/GABARAPL2/YWHAG/RPL13A/MTOR/FOXP3/EIF4G1/NUP62/MAD2L1/BST2/SIRPA/TNFAIP3/SERPINB9/BIRC5/MBIP/CIRBP/KHSRP/XRN1/LAG3/CCNB1/TMEM59/RILP/RPL11/AATF/PRKDC/RNF34/CFLAR/DUSP22/LIMK1/SYNCRI…	BP
positive regulation of protein modification process	82/960	1117/17910	0.00220673	0.0241622	0.0202606	82	BRCA1/CDC6/CDCA2/CENPE/CLSPN/EIF2AK2/FANCI/IQGAP3/NMI/PARP14/PARP9/SART3/SMYD3/TPX2/KIF14/ECT2/NCAPG2/PLK1/TTK/MASTL/PAK2/RIPK2/RIF1/DNMT1/LILRB2/BIRC3/CDC20/CDK1/RALB/ANKLE2/MLKL/PPP1R12A/NBN/TLR6/NENF/MAP3K2/PTPN11/ITGA5/MTOR/FOXP3/TBK1/DDT/EIF4G1/CAMKK2/TAOK1/RPLP1/TMEM106A/CCR1/CCNB1/CD80/GADD45G/HUWE1/TICAM1/LCP2/EHD4/CFLAR/PHF19/DBF4B/UBB/CCNK/CHFR/CCDC88A/PIK3CA/P2RX7/RBPMS/JTB/SEMA3A/EFNA…	BP
positive regulation of protein ubiquitination	14/960	110/17910	0.00222718	0.0243464	0.020415	14	BRCA1/FANCI/NMI/PLK1/MASTL/RIPK2/BIRC3/CDC20/HUWE1/TICAM1/UBB/CHFR/UBE2C/SPHK1	BP
regulation of T-helper cell differentiation	7/960	35/17910	0.0022345	0.0243866	0.0204488	7	IL27/RIPK2/RC3H2/FOXP3/CD80/CD86/IL12RB1	BP
serine/threonine protein kinase complex	10/1000	65/18675	0.00226692	0.020061	0.0162931	10	CDK12/CCNE1/IFIT5/CDK2/CCNA2/CDK1/CCNB1/CCNK/GTF2H3/CCNT1	CC
protein targeting	33/960	364/17910	0.00227996	0.0248423	0.0208308	33	GABARAP/RTP4/NPEPPS/INPP5K/RPS9/RPL34/RPL10A/RPL15/RPL13/AGPS/YWHAG/RPL13A/RPS11/RPLP1/SSR2/RPS20/NEDD4/RPL11/RPL3/HUWE1/RPS21/RPS6/UBB/RPL5/RPL18/RPS13/RPL26/TOMM7/RPL27A/RPS3A/RPL10/RPL37A/RPS23	BP
toll-like receptor signaling pathway	17/960	147/17910	0.00229076	0.0249195	0.0208956	17	RSAD2/RIPK2/MYD88/WDFY1/IRF1/CASP8/BIRC3/TLR6/PIK3AP1/TBK1/TRAF3/TNFAIP3/TICAM1/IRF7/UBB/TNIP3/HAVCR2	BP
cellular response to tumor necrosis factor	26/960	266/17910	0.00231989	0.0251955	0.021127	26	BRCA1/GBP1/PSMB9/RFFL/STAT1/PSMD12/GBP2/CASP8/PSMD11/BIRC3/INPP5K/TNFRSF9/PSME3/PSMD2/PSMB8/TNFSF13B/TRAF3/TNFAIP3/PSME2/KCNJ11/AIM2/PSMD1/LIMS1/GBP3/ADAM17/SPHK1	BP
external side of plasma membrane	21/1000	199/18675	0.00234865	0.0205632	0.0167009	21	CXCL10/FCGR3A/TNFRSF9/CD163/CCR5/SCNN1B/ITGA5/IL2RA/IL2RB/CCR1/LAG3/LY6G5C/FOLR1/P2RX7/CXCL9/BCAM/ABCA1/LILRB1/ICOS/CD209/FASLG	CC
alpha-beta T cell differentiation	13/960	99/17910	0.00238424	0.0258525	0.0216779	13	RSAD2/IL27/RIPK2/IRF1/IL18R1/MTOR/RC3H2/FOXP3/CD80/CD86/RELB/IL12RB1/IFNG	BP
endoplasmic reticulum subcompartment	75/1000	1009/18675	0.00241577	0.0209282	0.0169974	75	APOL2/IFI27/KPNB1/MX1/PML/RSAD2/TAP1/TAP2/VRK2/SFTA3/RHBDF2/IL15RA/DPM3/PCYT1A/OTOF/ALG5/VKORC1/ALG10/TMEM50B/SHISA5/PEMT/CDK1/NCEH1/PKMYT1/ANKLE2/SSR4/SAMD8/SGPL1/ZDHHC16/DHRS7B/EPHX1/SLC27A5/MTOR/USE1/LRRC59/CYB5A/HLA-B/DNAJC14/SSR2/ESYT1/SEC11C/ARV1/TRIM13/MPDU1/UBXN7/ELOVL6/ATP8B3/SLC16A11/RNF5/UBB/RHBDD1/PLOD2/TM7SF2/ABCD1/FKBP2/NUP210/FOLR1/CYB5R1/SFTPB/DERL2/HSD17B7/ATP2A2/BSCL2/CYBB/HLA-F…	CC
protein K48-linked ubiquitination	9/960	55/17910	0.00241775	0.0261312	0.0219116	9	DTX3L/IFI27/NMI/RFFL/RNF4/TNFAIP3/RNF34/RNF5/UBE2C	BP
somatic diversification of immunoglobulins	9/960	55/17910	0.00241775	0.0261312	0.0219116	9	POLQ/SAMHD1/EXO1/ATAD5/RIF1/NBN/RNF168/FOXP3/MSH6	BP
necroptotic process	8/960	45/17910	0.00243173	0.0261557	0.0219322	8	SLC25A4/CASP8/BIRC3/MLKL/TICAM1/CFLAR/PYGL/FASLG	BP
positive regulation of response to biotic stimulus	8/960	45/17910	0.00243173	0.0261557	0.0219322	8	DDX60/CD274/DHX58/OPTN/RIPK2/TBK1/TRIM15/HAVCR2	BP
regulation of G0 to G1 transition	8/960	45/17910	0.00243173	0.0261557	0.0219322	8	BRCA1/RRM2/CDC7/CHEK1/SUZ12/MED1/RAD51/EZH2	BP
leucine zipper domain binding	4/963	11/16967	0.00246711	0.0438472	0.0389149	4	PMF1/AATF/NRL/PAWR	MF
regulation of hemopoiesis	40/960	468/17910	0.00247494	0.0265779	0.0222862	40	EIF2AK2/ISG15/MOV10/PSMB9/STAT1/IL27/NCAPG2/PSMD12/RIPK2/LILRB2/IRF1/CASP8/FANCA/PSMD11/LILRB4/SENP1/FANCD2/PSME3/PSMD2/MED1/PSMB8/SLAMF8/MTOR/IL2RA/RC3H2/FOXP3/C1QC/CCR1/LAG3/PSME2/CD80/BAD/IRF7/PPARGC1B/PSMD1/CD86/TCTA/LILRB1/IL12RB1/IFNG	BP
nuclear outer membrane-endoplasmic reticulum membrane network	76/1000	1026/18675	0.00247872	0.0212499	0.0172586	76	APOL2/IFI27/MX1/PML/RSAD2/TAP1/TAP2/VRK2/SFTA3/RHBDF2/IL15RA/DPM3/PCYT1A/OTOF/ALG5/VKORC1/ALG10/TMEM50B/SHISA5/PEMT/CDK1/NCEH1/PKMYT1/ANKLE2/SSR4/SAMD8/SGPL1/ZDHHC16/DHRS7B/EPHX1/SLC27A5/MTOR/USE1/LRRC59/CYB5A/NUP62/HLA-B/DNAJC14/SSR2/ESYT1/SEC11C/ARV1/TRIM13/MPDU1/UBXN7/ELOVL6/ATP8B3/SLC16A11/RNF5/UBB/RHBDD1/PLOD2/TM7SF2/ABCD1/FKBP2/NUP210/FOLR1/CYB5R1/SFTPB/DERL2/HSD17B7/ATP2A2/BSCL2/CYBB/HLA-F…	CC
endosome	65/1000	852/18675	0.00252009	0.0213818	0.0173658	65	CLIP1/CORO1C/DTX3L/PML/RAB35/RAB4A/RFFL/SLC9A7/CD274/GRB2/IL15RA/TMEM9/OPTN/DNAJC13/CDK2/KIR2DL4/MYD88/WDFY1/TMEM127/KIFC1/TPT1/SCYL2/RAB8A/CD320/CCR5/LNPEP/AVL9/TBK1/IL2RB/HLA-B/BST2/TRAF3/PLIN3/CD68/TMEM59/RILP/PARM1/VPS33A/TMEM108/TICAM1/FKBP15/UNC13D/EHD4/IRF7/KCNJ11/NAPSA/UBB/FOLR1/DGKH/TMEM150B/SFTPB/DERL2/CST3/HLA-F/HAVCR2/ATP11B/DYSF/OCA2/PICALM/VPS28/TMEM163/CCDC115/ARF6/UHRF1BP1L/SPHK1	CC
regulation of lymphocyte mediated immunity	16/960	136/17910	0.00255317	0.0273741	0.0229538	16	RSAD2/ATAD5/RIF1/KIR2DL4/RAET1E/IL18R1/FOXP3/SERPINB9/LAG3/DUSP22/P2RX7/HLA-F/HAVCR2/LILRB1/IL12RB1/NCR1	BP
protein kinase complex	11/1000	77/18675	0.00256187	0.0215145	0.0174736	11	CDK12/CCNE1/IFIT5/CDK2/CCNA2/CDK1/CCNB1/CCNK/IRS1/GTF2H3/CCNT1	CC
microtubule motor activity	8/963	43/16967	0.00257171	0.0450241	0.0399595	8	CENPE/KIF20B/KIF14/KIF24/KIF18A/KIFC1/KLC4/SMC3	MF
antigen processing and presentation of peptide antigen via MHC class II	13/960	100/17910	0.00260934	0.0276718	0.0232034	13	CENPE/KIF11/KIF15/KIF23/KIF4A/RACGAP1/KIF2C/KIF18A/KIF4B/KIF2A/CTSF/LAG3/RILP	BP
negative regulation of G1/S transition of mitotic cell cycle	15/960	124/17910	0.00261597	0.0276718	0.0232034	15	E2F7/E2F8/PML/RFWD3/GTSE1/CDK2/SLFN11/CDC25C/CDK1/CCNB1/AURKA/PRKDC/CDK2AP2/EZH2/RPL26	BP
modulation by host of symbiont transcription	6/960	27/17910	0.00261801	0.0276718	0.0232034	6	INPP5K/SP1/CHD1/CCL4/RRP1B/CCNT1	BP
modulation by host of viral transcription	6/960	27/17910	0.00261801	0.0276718	0.0232034	6	INPP5K/SP1/CHD1/CCL4/RRP1B/CCNT1	BP
telomere maintenance via semi-conservative replication	6/960	27/17910	0.00261801	0.0276718	0.0232034	6	POLE/FEN1/PRIM1/POLA1/RFC5/POLA2	BP
regulation of leukocyte proliferation	22/960	214/17910	0.00262648	0.0276718	0.0232034	22	CD274/IL27/ATAD5/CCL8/RIPK2/LILRB2/IRF1/CD320/PDCD1LG2/TNFSF13B/IL2RA/FOXP3/BST2/IDO1/TNFAIP3/TICAM1/IGFBP2/PAWR/HAVCR2/LILRB1/IL12RB1/CD209	BP
establishment of spindle localization	7/960	36/17910	0.00264764	0.0276718	0.0232034	7	ESPL1/KPNB1/PLK1/NUSAP1/NDC80/MAD2L1/CENPA	BP
chromatin	42/1000	500/18675	0.00265972	0.0220685	0.0179235	42	CDCA5/HELLS/INCENP/PML/STAT1/UHRF1/CENPF/WDR76/PLK1/CHAF1A/MCM2/BAZ2A/RIF1/TIMELESS/CHAF1B/DNMT1/TMPO/ASF1B/IRF1/CHEK1/RAD51AP1/ESCO2/NCAPD3/SUZ12/MED1/RAD51/SP1/EME1/CENPA/EP400/NEDD4/POLA1/MSH6/HMGA1/SUV39H1/PAWR/EZH2/BAZ1B/MTBP/SMC3/RRP1B/NCR1	CC
ribonucleoprotein granule	20/1000	188/18675	0.00268147	0.0220685	0.0179235	20	KPNB1/MOV10/PATL1/TSTD1/TDRD7/TRIM21/LARP1/BARD1/RC3H2/CIRBP/KHSRP/XRN1/APOBEC3D/LARP4/RPS6/TOP1/RBPMS/NUFIP2/ROCK2/TUBB	CC
ripoptosome	3/1000	6/18675	0.00270965	0.0220797	0.0179326	3	CASP8/TICAM1/CFLAR	CC
cellular response to interferon-beta	5/960	19/17910	0.00271086	0.0276718	0.0232034	5	IFI16/STAT1/IRF1/AIM2/TRIM6	BP
negative regulation of T cell receptor signaling pathway	5/960	19/17910	0.00271086	0.0276718	0.0232034	5	GBP1/LILRB4/PHPT1/DUSP22/PAWR	BP
positive regulation of lymphocyte chemotaxis	5/960	19/17910	0.00271086	0.0276718	0.0232034	5	CCL7/CCL4/ADAM10/OXSR1/ADAM17	BP
toll-like receptor 3 signaling pathway	5/960	19/17910	0.00271086	0.0276718	0.0232034	5	WDFY1/CASP8/TNFAIP3/TICAM1/HAVCR2	BP
bundle of His cell-Purkinje myocyte adhesion involved in cell communication	3/960	6/17910	0.00271721	0.0276718	0.0232034	3	DSC2/DSG2/PKP2	BP
female meiosis chromosome segregation	3/960	6/17910	0.00271721	0.0276718	0.0232034	3	NCAPH/PLK1/TTK	BP
modulation by organism of apoptotic process in other organism involved in symbiotic interaction	3/960	6/17910	0.00271721	0.0276718	0.0232034	3	CASP8/SERPINB9/BAD	BP
modulation by symbiont of host programmed cell death	3/960	6/17910	0.00271721	0.0276718	0.0232034	3	CASP8/SERPINB9/BAD	BP
modulation of apoptotic process in other organism	3/960	6/17910	0.00271721	0.0276718	0.0232034	3	CASP8/SERPINB9/BAD	BP
modulation of programmed cell death in other organism	3/960	6/17910	0.00271721	0.0276718	0.0232034	3	CASP8/SERPINB9/BAD	BP
modulation of programmed cell death in other organism involved in symbiotic interaction	3/960	6/17910	0.00271721	0.0276718	0.0232034	3	CASP8/SERPINB9/BAD	BP
myeloid dendritic cell cytokine production	3/960	6/17910	0.00271721	0.0276718	0.0232034	3	DDX58/TICAM1/DDX21	BP
negative regulation of DNA endoreduplication	3/960	6/17910	0.00271721	0.0276718	0.0232034	3	SMC1A/FBXO5/SMC3	BP
positive regulation of interferon-gamma-mediated signaling pathway	3/960	6/17910	0.00271721	0.0276718	0.0232034	3	NLRC5/PARP9/MED1	BP
positive regulation of mitotic metaphase/anaphase transition	3/960	6/17910	0.00271721	0.0276718	0.0232034	3	ESPL1/DLGAP5/CDT1	BP
positive regulation of mitotic sister chromatid separation	3/960	6/17910	0.00271721	0.0276718	0.0232034	3	ESPL1/DLGAP5/CDT1	BP
positive regulation of myeloid dendritic cell cytokine production	3/960	6/17910	0.00271721	0.0276718	0.0232034	3	DDX58/TICAM1/DDX21	BP
positive regulation of response to interferon-gamma	3/960	6/17910	0.00271721	0.0276718	0.0232034	3	NLRC5/PARP9/MED1	BP
positive regulation of xenophagy	3/960	6/17910	0.00271721	0.0276718	0.0232034	3	OPTN/RIPK2/TBK1	BP
regulation of CD40 signaling pathway	3/960	6/17910	0.00271721	0.0276718	0.0232034	3	FANCA/FANCD2/TNFAIP3	BP
regulation of mitotic cytokinesis	3/960	6/17910	0.00271721	0.0276718	0.0232034	3	INCENP/KIF20B/NUP62	BP
regulation of myeloid dendritic cell cytokine production	3/960	6/17910	0.00271721	0.0276718	0.0232034	3	DDX58/TICAM1/DDX21	BP
regulation of xenophagy	3/960	6/17910	0.00271721	0.0276718	0.0232034	3	OPTN/RIPK2/TBK1	BP
replication fork protection	3/960	6/17910	0.00271721	0.0276718	0.0232034	3	BLM/BRCA2/DONSON	BP
spindle assembly involved in meiosis	3/960	6/17910	0.00271721	0.0276718	0.0232034	3	ASPM/FBXO5/AURKA	BP
toll-like receptor 7 signaling pathway	3/960	6/17910	0.00271721	0.0276718	0.0232034	3	RSAD2/PIK3AP1/HAVCR2	BP
myeloid leukocyte activation	52/960	652/17910	0.00273266	0.0277869	0.0233	52	BATF2/DIAPH1/KPNB1/PLSCR1/RHOF/TRAPPC1/ACTR2/PSMD12/DNAJC13/PTAFR/LILRB2/PSMD11/PSMD2/VAMP2/SLC15A4/TLR6/CAND1/GPR84/BST2/CD68/SIRPA/TMEM106A/ANO6/HUWE1/TICAM1/LCP2/UNC13D/STK10/UBD/ADAM10/PGM2/PLA2G10/CST3/SIGLEC14/CYBB/PSMD1/HAVCR2/CYFIP1/VCL/ATP11B/DYSF/C3AR1/TMEM179B/RELB/PYGL/TUBB/IFNG/ATP8A1/A1BG/CD84/SIGLEC5/SPHK1	BP
regulation of protein catabolic process	32/960	354/17910	0.00275591	0.0279809	0.0234626	32	DTL/PML/PLK1/BARD1/SENP1/PSME3/PSMD2/GABARAPL2/MAD2L1/TNFAIP3/RILP/NEDD4/RPL11/AURKA/MYLIP/UBB/RPL5/CHFR/DERL2/EFNA1/OAZ2/CST3/TLK2/TMTC3/PSMD1/DYSF/RAD23B/VPS28/FAM83D/IFNG/NUB1/LATS1	BP
positive regulation of adaptive immune response based on somatic recombination of immune receptors built from immunoglobulin superfamily domains	12/960	89/17910	0.00276228	0.0280031	0.0234813	12	RSAD2/CD274/ATAD5/RIPK2/RIF1/IL18R1/TNFSF13B/FOXP3/CD80/P2RX7/HLA-F/IL12RB1	BP
chromatin remodeling at centromere	8/960	46/17910	0.00280798	0.0283805	0.0237977	8	CENPI/HELLS/CENPO/HJURP/CENPK/CENPA/CENPN/CENPW	BP
regulation of cytokine production involved in inflammatory response	8/960	46/17910	0.00280798	0.0283805	0.0237977	8	MYD88/GBP5/MEFV/IL1R2/TLR6/SIRPA/TICAM1/ABCD1	BP
bounding membrane of organelle	132/1000	1955/18675	0.00282342	0.0227811	0.0185023	132	CD109/CORO1C/DIAPH1/DTX3L/GABARAP/GALNT11/GBP1/IFI27/PML/RAB35/RAB4A/RFFL/RHOF/RSAD2/SLC9A7/TAP1/TAP2/TRAPPC1/TRIM14/CD274/LHFPL2/MOAP1/IL15RA/TMEM9/OPTN/DNAJC13/OTOF/GBP4/KIR2DL4/PTAFR/MYD88/LILRB2/GBP5/GBP2/ARF3/CASP8/TMEM50B/SLC2A1/ST6GALNAC4/SCYL2/PKMYT1/VAMP2/B3GNT8/CD163/RAB8A/SSR4/CD320/GNB4/NPRL2/MYO7A/LNPEP/AGPS/BRI3BP/SLC15A4/TLR6/GABARAPL2/MYO19/TRAPPC6A/MTOR/SLC36A1/WNT4/TBK1/CYB5A/MP…	CC
antigen processing and presentation of peptide or polysaccharide antigen via MHC class II	13/960	101/17910	0.00285154	0.0287174	0.0240802	13	CENPE/KIF11/KIF15/KIF23/KIF4A/RACGAP1/KIF2C/KIF18A/KIF4B/KIF2A/CTSF/LAG3/RILP	BP
peptidyl-threonine phosphorylation	13/960	101/17910	0.00285154	0.0287174	0.0240802	13	PLK1/TTK/RIPK2/CHEK1/INPP5K/CDK1/MTOR/TBK1/EIF4G1/OXSR1/TRIM6/ROCK2/SPHK1	BP
meiotic chromosome segregation	10/960	67/17910	0.00287074	0.0287174	0.0240802	10	BRIP1/ESPL1/NCAPH/SMC2/PLK1/ACTR2/TTK/FANCD2/TRIP13/ACTR3	BP
dendritic cell cytokine production	4/960	12/17910	0.00287131	0.0287174	0.0240802	4	DDX58/BST2/TICAM1/DDX21	BP
meiotic spindle organization	4/960	12/17910	0.00287131	0.0287174	0.0240802	4	ESPL1/ASPM/FBXO5/AURKA	BP
mitotic nuclear envelope disassembly	4/960	12/17910	0.00287131	0.0287174	0.0240802	4	PLK1/CCNB2/CDK1/CCNB1	BP
positive regulation of ubiquitin protein ligase activity	4/960	12/17910	0.00287131	0.0287174	0.0240802	4	PLK1/MASTL/CDC20/UBE2C	BP
positive regulation of transferase activity	49/960	609/17910	0.00300442	0.0300039	0.025159	49	CDC6/CENPE/CLSPN/DTX3L/EIF2AK2/IQGAP3/TPX2/KIF14/ECT2/NCAPG2/PLK1/MASTL/PAK2/RIPK2/CDC20/CDK1/RALB/MLKL/NBN/TLR6/MAP3K2/PTPN11/MTOR/TAOK1/RPLP1/NEK2/CCNB1/PARM1/GADD45G/BAD/RFC5/LCP2/DBF4B/UBB/CCNK/CCDC88A/PIK3CA/P2RX7/JTB/EFNA1/EZH2/UBE2C/IRS1/IFNG/ZFP91/ADAM17/GPRC5C/CCNT1/CSF1R	BP
cell division site	9/1000	57/18675	0.00309106	0.024461	0.0198667	9	ANLN/CEP55/PLK4/RACGAP1/ECT2/MASTL/SSH1/KIF20A/ARF6	CC
cell division site part	9/1000	57/18675	0.00309106	0.024461	0.0198667	9	ANLN/CEP55/PLK4/RACGAP1/ECT2/MASTL/SSH1/KIF20A/ARF6	CC
cytoskeletal protein binding	64/963	797/16967	0.00310957	0.0536401	0.0476063	64	ANLN/BRCA1/CENPE/CLIP1/CORO1C/DIAPH1/DIAPH3/GABARAP/GBP1/IQGAP3/KIF18B/KIF20B/KIF23/MYO1E/PRC1/RACGAP1/SPAG5/BRCA2/KIF14/PLK1/ACTR2/KIF2C/SSH1/KIF18A/LASP1/MEFV/SKA1/GAS2L3/BICD1/RAB8A/PDLIM5/MYO7A/CCR5/GABARAPL2/KIF2A/MYO19/TTLL4/FRMD5/NUP62/TAOK1/BIRC5/FBXO25/XIRP1/AATF/NCALD/FKBP15/MYLIP/KLHL5/KCNJ11/ACTN1/B9D2/CCDC88A/ACTR3/FMNL1/PAWR/PXN/CYFIP1/VCL/DYSF/PICALM/ROCK2/SORBS2/FAM83D/SMC3	MF
cytokinetic process	7/960	37/17910	0.00311697	0.0310354	0.0260239	7	CEP55/KIF20B/KIF23/RACGAP1/ECT2/KIF20A/NUP62	BP
positive regulation of cytokinesis	7/960	37/17910	0.00311697	0.0310354	0.0260239	7	CDC6/KIF20B/KIF23/RACGAP1/KIF14/ECT2/NUP62	BP
organelle subcompartment	110/1000	1592/18675	0.00312524	0.0244959	0.019895	110	APOL2/GABARAP/GALNT11/GBP1/IFI27/KPNB1/LAP3/MX1/PML/RSAD2/SLC9A7/TAP1/TAP2/TRAPPC1/VRK2/SFTA3/RHBDF2/IL15RA/DPM3/OPTN/PCYT1A/OTOF/GBP4/ALG5/VKORC1/ALG10/GBP5/GBP2/ARF3/BICD1/TMEM50B/INPP5K/SHISA5/SLC2A1/ST6GALNAC4/PEMT/CDK1/NCEH1/PKMYT1/VAMP2/B3GNT8/ANKLE2/RAB8A/SSR4/SAMD8/SGPL1/ZDHHC16/DHRS7B/GABARAPL2/EPHX1/TRAPPC6A/SLC27A5/MTOR/USE1/LRRC59/CYB5A/MPHOSPH9/HLA-B/DNAJC14/SSR2/ESYT1/SEC11C/ARV1/TR…	CC
Flemming body	6/1000	28/18675	0.00316848	0.0246006	0.01998	6	CEP55/KIF23/RACGAP1/KIF14/NUP62/ARF6	CC
modulation of transcription in other organism involved in symbiotic interaction	6/960	28/17910	0.00318317	0.0315647	0.0264678	6	INPP5K/SP1/CHD1/CCL4/RRP1B/CCNT1	BP
secondary metabolite biosynthetic process	6/960	28/17910	0.00318317	0.0315647	0.0264678	6	SP1/DDT/BDH2/CDH3/MPST/OCA2	BP
regulation of T cell differentiation	16/960	139/17910	0.00318426	0.0315647	0.0264678	16	IL27/RIPK2/LILRB2/IRF1/FANCA/LILRB4/FANCD2/IL2RA/RC3H2/FOXP3/LAG3/CD80/BAD/CD86/IL12RB1/IFNG	BP
cell cycle arrest	23/960	231/17910	0.00319648	0.0315924	0.026491	23	BRCA1/E2F7/E2F8/FOXM1/KIF20B/PML/GTSE1/CDK2/IRF1/BARD1/CDC25C/CDK1/NBN/MTOR/CCNB1/AURKA/SETMAR/PPM1G/CDKN3/CCNK/RPL26/MTBP/IFNG	BP
peptidyl-serine phosphorylation	23/960	231/17910	0.00319648	0.0315924	0.026491	23	CLSPN/SMYD3/PLK1/TTK/PAK2/RIPK2/CDK2/INPP5K/CDK1/MTOR/TBK1/EIF4G1/CCNB1/CSNK1G1/AURKA/PRKDC/TOP1/PIK3CA/TRIM6/TLK2/ROCK2/IFNG/LATS1	BP
ubiquitin-protein transferase inhibitor activity	3/963	6/16967	0.00320243	0.0544412	0.0483173	3	FBXO5/RPL11/RPL5	MF
G0 to G1 transition	8/960	47/17910	0.00322811	0.0317644	0.0266352	8	BRCA1/RRM2/CDC7/CHEK1/SUZ12/MED1/RAD51/EZH2	BP
multi-organism cellular process	8/960	47/17910	0.00322811	0.0317644	0.0266352	8	DDX58/DDX60/IFIH1/DHX58/BIRC3/CCR5/TRIM15/IRF7	BP
regulation of CD4-positive, alpha-beta T cell differentiation	8/960	47/17910	0.00322811	0.0317644	0.0266352	8	IL27/RIPK2/RC3H2/FOXP3/CD80/CD86/IL12RB1/IFNG	BP
endoplasmic reticulum membrane	74/1000	1005/18675	0.00326591	0.0251201	0.0204019	74	APOL2/IFI27/MX1/PML/RSAD2/TAP1/TAP2/VRK2/SFTA3/RHBDF2/IL15RA/DPM3/PCYT1A/OTOF/ALG5/VKORC1/ALG10/TMEM50B/SHISA5/PEMT/CDK1/NCEH1/PKMYT1/ANKLE2/SSR4/SAMD8/SGPL1/ZDHHC16/DHRS7B/EPHX1/SLC27A5/MTOR/USE1/LRRC59/CYB5A/HLA-B/DNAJC14/SSR2/ESYT1/SEC11C/ARV1/TRIM13/MPDU1/UBXN7/ELOVL6/ATP8B3/SLC16A11/RNF5/UBB/RHBDD1/PLOD2/TM7SF2/ABCD1/FKBP2/NUP210/FOLR1/CYB5R1/SFTPB/DERL2/HSD17B7/ATP2A2/BSCL2/CYBB/HLA-F/ABCA1…	CC
chromatin assembly or disassembly	19/960	178/17910	0.00328517	0.0322784	0.0270662	19	CENPI/HELLS/SART3/SMYD3/CHAF1A/MCM2/CENPO/CHAF1B/ASF1B/HJURP/CENPK/CENPA/SMCHD1/CENPN/HMGA1/BAZ1B/CENPW/TLK2/SUPT16H	BP
transferase complex	48/1000	597/18675	0.00329857	0.0251363	0.0204151	48	BRCA1/BUB1B/CDC27/CDK12/DTL/MED11/CCNE1/IFIT5/DPM3/PRDM4/CDK2/CCNA2/TRIM21/BARD1/DCAF7/CDC20/YEATS2/POLE/CDK1/SUZ12/ANAPC16/CCNF/MED1/RNF168/CAND1/NAA50/ANAPC1/EP400/MBIP/FBXO25/CCNB1/NEDD4/FBXL15/SMC6/POLA1/PHF19/CCNK/PIK3CA/EZH2/UBE2C/IRS1/MCM3/POLR1D/DNAJA1/GTF2H3/CCNT1/POLR3H/KRTCAP2	CC
branched-chain amino acid catabolic process	5/960	20/17910	0.0034569	0.0338171	0.0283564	5	BCAT2/ACAT1/ACADSB/AUH/BCKDHA	BP
branched-chain amino acid metabolic process	5/960	20/17910	0.0034569	0.0338171	0.0283564	5	BCAT2/ACAT1/ACADSB/AUH/BCKDHA	BP
RIG-I signaling pathway	5/960	20/17910	0.0034569	0.0338171	0.0283564	5	DDX58/DDX60/DHX58/BIRC3/TRIM15	BP
tumor necrosis factor receptor superfamily binding	8/963	45/16967	0.00345892	0.057601	0.0511216	8	STAT1/MYD88/CASP8/TNFSF13B/TRAF3/CFLAR/CASP8AP2/FASLG	MF
ubiquitin-like protein ligase binding	28/963	286/16967	0.00353286	0.057601	0.0511216	28	BRCA1/DDX58/DTX3L/GABARAP/PARP9/PML/RFFL/STAT1/STAT2/MOAP1/CASP8/TUBA1B/RALB/GABARAPL2/TRAF3/CCNB1/RPL11/UBXN7/SMC6/AURKA/RNF34/RPL5/PXN/UBE2C/PSMD1/VCL/TUBB/DNAJA1	MF
single-stranded DNA-dependent ATPase activity	4/963	12/16967	0.00353561	0.057601	0.0511216	4	POLQ/HELB/RAD51/RFC5	MF
positive regulation of protein modification by small protein conjugation or removal	15/960	128/17910	0.00355685	0.0347441	0.0291338	15	BRCA1/FANCI/NMI/SART3/PLK1/MASTL/RIPK2/BIRC3/CDC20/HUWE1/TICAM1/UBB/CHFR/UBE2C/SPHK1	BP
cytoplasmic translation	10/960	69/17910	0.00357534	0.0348739	0.0292426	10	DENR/RPL10A/RPL13A/MTOR/EIF4G1/RPL11/RPS21/RPL18/EIF3L/RPS23	BP
cytoplasmic vesicle part	101/1000	1450/18675	0.00361703	0.0273102	0.0221807	101	CD109/CLIP1/CORO1C/DIAPH1/DTX3L/KPNB1/PML/RAB35/RAB4A/RFFL/RHOF/SLC9A7/TAP1/TAP2/TRAPPC1/CD274/LHFPL2/IL15RA/ACTR2/TMEM9/OPTN/PSMD12/DNAJC13/OTOF/KIR2DL4/PTAFR/MYD88/LILRB2/PSMD11/SCYL2/PSMD2/VAMP2/CD163/RAB8A/CD320/LNPEP/SLC15A4/TLR6/SCNN1B/CAND1/WNT4/TBK1/HLA-B/GPR84/BST2/PENK/PLIN3/CD68/SIRPA/ANO6/TMEM59/RILP/PARM1/SNX22/VPS33A/TMEM108/ATP8B3/HUWE1/TICAM1/NCALD/UNC13D/EHD4/IRF7/NAPSA/ACTN1/UBB…	CC
histone phosphorylation	7/960	38/17910	0.00364728	0.0353756	0.0296633	7	CDK2/CCNA2/CHEK1/CDK1/CCNB1/AURKA/BAZ1B	BP
negative regulation of extrinsic apoptotic signaling pathway via death domain receptors	7/960	38/17910	0.00364728	0.0353756	0.0296633	7	BRCA1/RFFL/CASP8/TNFAIP3/RNF34/CFLAR/FASLG	BP
negative regulation of lymphocyte mediated immunity	7/960	38/17910	0.00364728	0.0353756	0.0296633	7	KIR2DL4/FOXP3/SERPINB9/DUSP22/HLA-F/HAVCR2/LILRB1	BP
positive regulation of response to DNA damage stimulus	12/960	92/17910	0.00364789	0.0353756	0.0296633	12	BRCA1/DTX3L/FOXM1/PARP9/ACTR2/RIF1/TIMELESS/RNF168/SETMAR/SMCHD1/PRKDC/RPL26	BP
cellular response to decreased oxygen levels	22/960	220/17910	0.00368231	0.0356577	0.0298998	22	BRIP1/PSMB9/PSMD12/CCNA2/PSMD11/NPEPPS/PSME3/PSMD2/PSMB8/MTOR/CCNB1/PSME2/BAD/CFLAR/OPA1/UBB/SUV39H1/BACH1/CYBB/PSMD1/ENDOG/ROCK2	BP
aging	29/960	318/17910	0.00374337	0.0361967	0.0303518	29	FOXM1/PML/RBL1/BRCA2/RAD54L/GRB2/KIR2DL4/CHEK1/TYMS/CDK1/FBXO5/MTOR/NUP62/PENK/CD68/CNP/SOD2/SMC6/YPEL3/PRKDC/MSH6/OPA1/HMGA1/IGFBP2/PAWR/PICALM/LIMS1/ENDOG/SERP1	BP
deoxyribonucleotide metabolic process	6/960	29/17910	0.00383449	0.0369711	0.0310011	6	RRM2/SAMHD1/TYMS/NTHL1/RRM1/NEIL1	BP
protein insertion into mitochondrial membrane involved in apoptotic signaling pathway	6/960	29/17910	0.00383449	0.0369711	0.0310011	6	MOAP1/CASP8/NMT1/GZMB/YWHAG/BAD	BP
vesicle	235/1000	3756/18675	0.00385596	0.0288496	0.023431	235	CD109/CLIP1/CORO1C/CUTA/DIAPH1/DTX3L/GABARAP/GBP1/KPNB1/LAP3/MYO1E/PLBD2/PLSCR1/PML/PSMB9/RAB35/RAB4A/RACGAP1/RFFL/RHOF/SAT2/SECTM1/SLC9A7/SMC2/TAP1/TAP2/TRAPPC1/BRCA2/CD274/LHFPL2/SFTA3/GRB2/IL15RA/ACTR2/DCXR/TMEM9/GNA13/OPTN/PSMD12/DNAJC13/OTOF/RIPK2/MUC16/CDK2/KIR2DL4/PTAFR/MYD88/WDFY1/TMEM127/KIFC1/LILRB2/GBP5/ROGDI/TRIM21/ARF3/PSMD11/TPT1/MEFV/ATAD2/C16orf89/WFDC2/LILRB4/BICD1/NPEPPS/RPS9/SL…	CC
positive regulation of tumor necrosis factor superfamily cytokine production	11/960	81/17910	0.00385608	0.0371258	0.0311309	11	DDX58/IFIH1/RIPK2/PTAFR/PTPN11/DDT/TICAM1/CYBB/HAVCR2/CD86/IFNG	BP
positive regulation of molecular function	112/960	1636/17910	0.00390125	0.0375068	0.0314503	112	ARHGAP11A/CDC6/CDCA5/CENPE/CLSPN/CORO1C/DDX58/DTX3L/EIF2AK2/IFI16/IQGAP3/NCAPH/PARP9/PLSCR1/PML/RAB4A/RACGAP1/TPX2/TRIM14/ARHGAP11B/UHRF1/KIF14/ECT2/NCAPG2/PLK1/MASTL/DEPDC1/PAK2/RIPK2/PTAFR/MYD88/TRIM21/CASP8/MEFV/CDC20/SENP1/CDT1/CDK1/IL18R1/DEPDC1B/RALB/RASAL2/ARAP2/ASAP1/MLKL/PPP1R12A/MED1/NBN/NPRL2/GIT2/TLR6/MAP3K2/PTPN11/GABARAPL2/MTOR/WNT4/EIF4G1/TAOK1/RPLP1/NEK2/TRIM25/TRIM13/FOSL1/CCNB1/…	BP
positive regulation of cell activation	29/960	319/17910	0.00391378	0.0375734	0.0315062	29	CD274/GRB2/ATAD5/PAK2/RIPK2/RIF1/PTAFR/LILRB2/LILRB4/CD320/PDCD1LG2/TLR6/PTPN11/TNFSF13B/IL2RA/FOXP3/CD80/BAD/TICAM1/IGFBP2/PIK3CA/HLA-F/HAVCR2/CD86/LILRB1/IL12RB1/IFNG/ICOS/CD209	BP
intercellular bridge	9/1000	59/18675	0.00392542	0.0291047	0.0236381	9	CEP55/KIF23/KIF4A/RAB35/TPX2/CDCA8/CDC7/KIF4B/KIF20A	CC
response to chemical	278/960	4520/17910	0.00393371	0.0377107	0.0316213	278	ADAR/BLM/BRCA1/BRIP1/CD109/CDC6/CMPK2/CUTA/DDX58/DIAPH1/EFTUD2/EIF2AK2/GBP1/IFI16/IFI27/IFI35/IFI6/IFIH1/IFIT1/IFIT2/IFIT3/IQGAP3/IRF9/ISG15/LMNB1/MX1/MX2/NLRC5/NMI/OAS1/OAS2/OAS3/OASL/PARP14/PARP9/PLSCR1/PML/PSMB9/RAB35/RFFL/RSAD2/RTP4/SAMHD1/SHCBP1/SLC38A7/SMYD3/SP100/STAT1/STAT2/USP18/VRK2/XAF1/CD274/CENPF/RAD54L/FPR3/CXCL10/CCNE1/CXCL11/ECT2/IL27/MELK/IL22RA1/GRB2/IL15RA/MICB/PPOX/ACTR2/ETV2/…	BP
regulation of CD4-positive, alpha-beta T cell activation	9/960	59/17910	0.00394873	0.0378006	0.0316967	9	CD274/IL27/RIPK2/RC3H2/FOXP3/CD80/CD86/IL12RB1/IFNG	BP
pyrimidine nucleobase metabolic process	4/960	13/17910	0.00397296	0.0379242	0.0318004	4	TYMS/RRM1/MTOR/TYMP	BP
regulation of NLRP3 inflammasome complex assembly	4/960	13/17910	0.00397296	0.0379242	0.0318004	4	EIF2AK2/GBP5/MEFV/TLR6	BP
regulation of interferon-gamma production	12/960	93/17910	0.00398932	0.0380262	0.0318859	12	ISG15/CD274/IL27/RIPK2/IL12RB2/IL18R1/PDCD1LG2/FOXP3/SIRPA/HAVCR2/LILRB1/IL12RB1	BP
regulation of phosphate metabolic process	114/960	1671/17910	0.00401842	0.0382492	0.0320729	114	ADAR/BLM/CD109/CDC6/CDCA2/CDK12/CENPE/CLSPN/CORO1C/EIF2AK2/FOXM1/GBP1/HERC5/IQGAP3/NLRC5/PARP14/PARP9/PML/RBL1/SMYD3/STAT2/TPX2/VRK2/KIF14/CXCL10/ECT2/NCAPG2/GRB2/PLK1/TTK/MASTL/PAK2/RIPK2/PTAFR/CDC25A/LILRB2/NUP205/INPP5K/BARD1/NUP107/CDC25C/CDK1/PKMYT1/RALB/ANKLE2/MLKL/PPP1R12A/NBN/NPRL2/TLR6/NENF/MAP3K2/SLAMF8/PTPN11/YWHAG/ITGA5/MTOR/TBK1/DDT/EIF4G1/NUP62/CAMKK2/TAOK1/RPLP1/SIRPA/TNFAIP3/TMEM1…	BP
liver development	15/960	130/17910	0.00412211	0.039125	0.0328072	15	E2F7/E2F8/TYMS/ACAT1/MED1/WNT4/TNFAIP3/AURKA/CFLAR/MPST/PIK3CA/EZH2/MESP1/MAN2A1/ARF6	BP
negative regulation of cell cycle G1/S phase transition	15/960	130/17910	0.00412211	0.039125	0.0328072	15	E2F7/E2F8/PML/RFWD3/GTSE1/CDK2/SLFN11/CDC25C/CDK1/CCNB1/AURKA/PRKDC/CDK2AP2/EZH2/RPL26	BP
regulation of phosphorus metabolic process	114/960	1673/17910	0.00417262	0.0395484	0.0331623	114	ADAR/BLM/CD109/CDC6/CDCA2/CDK12/CENPE/CLSPN/CORO1C/EIF2AK2/FOXM1/GBP1/HERC5/IQGAP3/NLRC5/PARP14/PARP9/PML/RBL1/SMYD3/STAT2/TPX2/VRK2/KIF14/CXCL10/ECT2/NCAPG2/GRB2/PLK1/TTK/MASTL/PAK2/RIPK2/PTAFR/CDC25A/LILRB2/NUP205/INPP5K/BARD1/NUP107/CDC25C/CDK1/PKMYT1/RALB/ANKLE2/MLKL/PPP1R12A/NBN/NPRL2/TLR6/NENF/MAP3K2/SLAMF8/PTPN11/YWHAG/ITGA5/MTOR/TBK1/DDT/EIF4G1/NUP62/CAMKK2/TAOK1/RPLP1/SIRPA/TNFAIP3/TMEM1…	BP
cellular response to interleukin-12	8/960	49/17910	0.00421343	0.0398788	0.0334393	8	LMNB1/PAK2/IL12RB2/SIRPA/SOD2/PSME2/IL12RB1/IFNG	BP
regulation of cellular response to stress	55/960	713/17910	0.00422726	0.0399533	0.0335018	55	BRCA1/DTX3L/EIF2AK2/FOXM1/PARP9/PML/POLQ/RBL1/RFWD3/TRIP12/ACTR2/NUDT16L1/ATAD5/RIPK2/RIF1/KIR2DL4/TIMELESS/CHEK1/TPT1/NUP205/RAD51AP1/HELB/NUP107/MLKL/RAD51/TLR6/MAP3K2/FBXO5/RNF168/MTOR/EIF4G1/NUP62/TAOK1/SIRPA/SOD2/PPP4R2/GADD45G/BAD/YPEL3/SETMAR/SMCHD1/PRKDC/OPA1/HMGA1/ABCD1/NUP210/SEMA3A/DERL2/PAWR/RPL26/ENDOG/ROCK2/DNAJA1/NUP155/SPHK1	BP
positive regulation of cell cycle arrest	11/960	82/17910	0.00424325	0.0400479	0.0335811	11	BRCA1/E2F7/E2F8/PML/GTSE1/CDK2/CDC25C/CDK1/CCNB1/AURKA/RPL26	BP
protein localization to nucleus	22/960	223/17910	0.00433093	0.0408179	0.0342268	22	DTX3L/KPNA2/KPNB1/PARP9/PML/RPAIN/SP100/GTSE1/ECT2/PLK1/GBP2/LILRB4/BARD1/CDK1/MED1/TNPO3/NUP62/CD2AP/POLR1A/RPL11/KPNA4/IFNG	BP
microtubule polymerization or depolymerization	12/960	94/17910	0.00435594	0.0409385	0.0343279	12	CLIP1/KIF18B/RANGRF/KIF24/KIF2C/KIF18A/CKAP5/SKA1/SKA3/FBXO5/KIF2A/TAOK1	BP
positive regulation of adaptive immune response	12/960	94/17910	0.00435594	0.0409385	0.0343279	12	RSAD2/CD274/ATAD5/RIPK2/RIF1/IL18R1/TNFSF13B/FOXP3/CD80/P2RX7/HLA-F/IL12RB1	BP
lymphocyte mediated immunity	27/960	293/17910	0.00438135	0.0410795	0.0344461	27	RSAD2/EXO1/ATAD5/RIF1/KIR2DL4/RAET1E/IL18R1/GZMB/NBN/RNF168/FOXP3/C1QC/SERPINB9/LAG3/UNC13D/MSH6/DUSP22/IRF7/P2RX7/HLA-F/HAVCR2/TUBB/LILRB1/IL12RB1/BTN3A2/NCR1/SUSD4	BP
cellular response to oxygen levels	23/960	237/17910	0.00438933	0.0410795	0.0344461	23	BRIP1/PSMB9/PSMD12/CCNA2/PSMD11/NPEPPS/PSME3/PSMD2/PSMB8/MTOR/CCNB1/PSME2/BAD/CFLAR/OPA1/UBB/SUV39H1/BACH1/CYBB/PSMD1/ENDOG/ROCK2/CCDC115	BP
negative regulation of defense response	23/960	237/17910	0.00438933	0.0410795	0.0344461	23	ADAR/IFI16/NLRC5/NMI/PARP14/SAMHD1/MICB/DHX58/KIR2DL4/MEFV/IL1R2/TRAFD1/SLAMF8/IL2RA/FOXP3/SIRPA/TNFAIP3/SERPINB9/ABCD1/HLA-F/HAVCR2/SIGLEC10/LILRB1	BP
negative regulation of cellular protein metabolic process	76/960	1049/17910	0.00439932	0.0411156	0.0344764	76	ADAR/BRCA1/CD109/CORO1C/DTX3L/EIF2AK2/FOXM1/GBP1/IFI16/IFI6/ISG15/MOV10/PARP14/PML/RFFL/SMYD3/TRIP12/UBE2Z/PLK1/MASTL/PAK2/DNMT1/TRIM21/WFDC2/LARP1/INPP5K/IL1R2/SENP1/TYMS/PRDX5/IGF2BP2/KLF15/EIF4EBP3/FBXO5/GABARAPL2/YWHAG/RPL13A/MTOR/FOXP3/EIF4G1/NUP62/MAD2L1/BST2/SIRPA/TNFAIP3/SERPINB9/BIRC5/MBIP/CIRBP/KHSRP/XRN1/CCNB1/TMEM59/RPL11/PRKDC/RNF34/CFLAR/DUSP22/LIMK1/SYNCRIP/INCA1/RPL5/P2RX7/DERL2/E…	BP
kinetochore microtubule	3/1000	7/18675	0.00455357	0.0332019	0.0269658	3	CENPE/KNTC1/KIF18A	CC
sex chromosome	6/1000	30/18675	0.0045587	0.0332019	0.0269658	6	PLK4/CDK2/ESCO2/SUZ12/SMC6/SMCHD1	CC
cardiac muscle cell-cardiac muscle cell adhesion	3/960	7/17910	0.0045661	0.0420873	0.0352912	3	DSC2/DSG2/PKP2	BP
DNA cytosine deamination	3/960	7/17910	0.0045661	0.0420873	0.0352912	3	APOBEC3A/APOBEC3D/CDADC1	BP
embryonic cleavage	3/960	7/17910	0.0045661	0.0420873	0.0352912	3	TOP2A/AATF/TOP1	BP
positive regulation of aspartic-type endopeptidase activity involved in amyloid precursor protein catabolic process	3/960	7/17910	0.0045661	0.0420873	0.0352912	3	EFNA1/PICALM/ROCK2	BP
positive regulation of dendritic cell cytokine production	3/960	7/17910	0.0045661	0.0420873	0.0352912	3	DDX58/TICAM1/DDX21	BP
positive regulation of metaphase/anaphase transition of cell cycle	3/960	7/17910	0.0045661	0.0420873	0.0352912	3	ESPL1/DLGAP5/CDT1	BP
positive regulation of mitotic cell cycle spindle assembly checkpoint	3/960	7/17910	0.0045661	0.0420873	0.0352912	3	NDC80/MAD2L1/GEN1	BP
positive regulation of spindle checkpoint	3/960	7/17910	0.0045661	0.0420873	0.0352912	3	NDC80/MAD2L1/GEN1	BP
positive regulation of T cell tolerance induction	3/960	7/17910	0.0045661	0.0420873	0.0352912	3	LILRB2/FOXP3/IDO1	BP
regulation of interleukin-1-mediated signaling pathway	3/960	7/17910	0.0045661	0.0420873	0.0352912	3	VRK2/IL1R2/IL1RN	BP
negative regulation of double-strand break repair	6/960	30/17910	0.0045795	0.042095	0.0352976	6	POLQ/TRIP12/NUDT16L1/RIF1/HELB/SMCHD1	BP
positive regulation of CD4-positive, alpha-beta T cell differentiation	6/960	30/17910	0.0045795	0.042095	0.0352976	6	RIPK2/FOXP3/CD80/CD86/IL12RB1/IFNG	BP
peptidyl-serine modification	24/960	252/17910	0.00464523	0.0426407	0.0357552	24	CLSPN/SMYD3/PLK1/TTK/PAK2/RIPK2/CDK2/INPP5K/CDK1/MTOR/TBK1/EIF4G1/CCNB1/CSNK1G1/AURKA/PRKDC/TOP1/PIK3CA/TRIM6/TLK2/GALNT4/ROCK2/IFNG/LATS1	BP
regulation of cytokine production involved in immune response	11/960	83/17910	0.00466072	0.0426694	0.0357793	11	DDX58/RSAD2/KIR2DL4/IL18R1/FOXP3/BST2/TICAM1/TRIM6/HLA-F/LILRB1/DDX21	BP
peptide metabolic process	61/960	811/17910	0.0046611	0.0426694	0.0357793	61	EIF2AK2/MOV10/PTAFR/HAGH/LARP1/RPS9/TYMS/DENR/IGF2BP2/RPL34/RPL10A/RPL15/EIF4EBP3/RPL13/RPL13A/MTOR/MRPS21/RPS11/EIF4G1/RPLP1/CIRBP/KHSRP/XRN1/RPS20/BDH2/RPL11/RPL3/TCOF1/NCBP1/RPS21/LARP4/RPS6/SYNCRIP/MRPS36/RPL5/RPL18/XPNPEP1/EIF3L/GGT6/EFNA1/ADAM10/RPS13/HNRNPR/RPL26/EIF4H/CYFIP1/NDUFA7/FARS2/MRPS26/PICALM/PSTK/SERP1/ROCK2/RPL27A/MRPL43/RPS3A/IGF2BP3/RPL10/RPL37A/RPS23/GGT7	BP
intercalated disc	8/1000	50/18675	0.00475948	0.0343601	0.0279064	8	RANGRF/SLC2A1/DSC2/KCNJ11/ACTN1/DSG2/PKP2/VCL	CC
DNA synthesis involved in DNA repair	8/960	50/17910	0.00478552	0.0437487	0.0366843	8	DTL/ISG15/UBE2L6/POLE/TRIM25/POLA1/RFC5/UBB	BP
regulation of leukocyte differentiation	25/960	267/17910	0.00487319	0.0444894	0.0373054	25	IL27/RIPK2/LILRB2/IRF1/CASP8/FANCA/LILRB4/FANCD2/SLAMF8/MTOR/IL2RA/RC3H2/FOXP3/C1QC/CCR1/LAG3/CD80/BAD/IRF7/PPARGC1B/CD86/TCTA/LILRB1/IL12RB1/IFNG	BP
adaptive immune response	45/960	563/17910	0.00490107	0.0446831	0.0374678	45	RSAD2/TAP1/TAP2/CD274/IL27/EXO1/ATAD5/RIPK2/RIF1/LILRB2/IRF1/LILRB4/IL18R1/NBN/PDCD1LG2/RNF168/TNFSF13B/MTOR/RC3H2/FOXP3/C1QC/TNFAIP3/LAG3/NEDD4/CD80/UNC13D/MSH6/DUSP22/IRF7/P2RX7/HLA-F/HAVCR2/CD86/RELB/IL18BP/SIGLEC10/LILRB1/IL12RB1/LILRA6/BTN3A2/CD84/ADAM17/BTN3A1/CD209/SUSD4	BP
cellular response to abiotic stimulus	28/960	310/17910	0.00495016	0.0449927	0.0377275	28	BLM/IFI16/ECT2/GRB2/CASP5/PTAFR/MYD88/CDC25A/IRF1/CASP8/CHEK1/NMT1/RAD51AP1/SLC2A1/RAD51/MAP3K2/PTPN11/MBIP/NEDD4/BAD/RHBDD1/OXSR1/CASP8AP2/RPL26/TLK2/DYSF/RELB/GUCY2D	BP
cellular response to environmental stimulus	28/960	310/17910	0.00495016	0.0449927	0.0377275	28	BLM/IFI16/ECT2/GRB2/CASP5/PTAFR/MYD88/CDC25A/IRF1/CASP8/CHEK1/NMT1/RAD51AP1/SLC2A1/RAD51/MAP3K2/PTPN11/MBIP/NEDD4/BAD/RHBDD1/OXSR1/CASP8AP2/RPL26/TLK2/DYSF/RELB/GUCY2D	BP
regulation of cellular amino acid metabolic process	9/960	61/17910	0.00495517	0.0449927	0.0377275	9	PSMB9/PSMD12/PSMD11/PSME3/PSMD2/PSMB8/PSME2/OAZ2/PSMD1	BP
hepaticobiliary system development	15/960	133/17910	0.00510546	0.0462946	0.0388191	15	E2F7/E2F8/TYMS/ACAT1/MED1/WNT4/TNFAIP3/AURKA/CFLAR/MPST/PIK3CA/EZH2/MESP1/MAN2A1/ARF6	BP
myeloid leukocyte mediated immunity	44/960	549/17910	0.00511288	0.0462992	0.0388229	44	DDX58/DIAPH1/KPNB1/RHOF/TRAPPC1/ACTR2/PSMD12/DNAJC13/PTAFR/LILRB2/PSMD11/PSMD2/VAMP2/SLC15A4/CAND1/GPR84/BST2/CD68/SIRPA/SERPINB9/ANO6/HUWE1/TICAM1/UNC13D/STK10/ADAM10/PGM2/CST3/SIGLEC14/CYBB/PSMD1/CYFIP1/VCL/ATP11B/C3AR1/TMEM179B/PYGL/TUBB/ATP8A1/A1BG/CD84/DDX21/ADAM17/SIGLEC5	BP
organonitrogen compound biosynthetic process	122/960	1819/17910	0.00513938	0.0464764	0.0389716	122	EIF2AK2/GALNT11/MOV10/NMI/PARP9/PLSCR1/TK1/PPOX/DPM3/PCYT1A/MUC16/PTAFR/ALG5/HAGH/BCAT2/ALG10/NMT1/NUP205/LARP1/RPS9/ADI1/NUP107/TYMS/ST6GALNAC4/PEMT/DENR/B3GNT8/IGF2BP2/ACAT1/RPL34/RPL10A/RPL15/GLS2/AK1/EIF4EBP3/SAMD8/RPL13/SGPL1/NUDT14/ZDHHC16/TLR6/GCDH/GMPS/RPL13A/MTOR/FOXP3/TBK1/MRPS21/RPS11/EIF4G1/NUP62/IDO1/RPLP1/TMEM106A/CIRBP/PFKP/KHSRP/XRN1/RPS20/LAG3/BDH2/TMEM59/ST3GAL3/RPL11/RPL3/TCOF1…	BP
negative regulation of cellular component organization	52/960	673/17910	0.00515236	0.0465309	0.0390173	52	BRCA1/CORO1C/ESPL1/GBP1/TOP2A/TRIP12/CENPF/KIF14/CXCL10/CHADL/PLK1/TTK/MCM2/NDC80/DNMT1/LILRB2/CHEK1/MEFV/INPP5K/CDC20/CDT1/ASAP1/CCNF/NBN/FBXO5/RPL13A/FOXP3/MAD2L1/TAOK1/SIRPA/NEK2/XRN1/GEN1/CCNB1/SETMAR/CFLAR/MYLIP/DUSP22/OPA1/HMGA1/TRIP13/RAP1GAP/SEMA3A/EFNA1/CST3/NGEF/DYSF/PICALM/MTBP/ROCK2/LILRB1/ARF6	BP
activation of cysteine-type endopeptidase activity	4/960	14/17910	0.0053286	0.0477366	0.0400283	4	IFI16/RIPK2/CASP8/BAD	BP
bundle of His cell to Purkinje myocyte communication	4/960	14/17910	0.0053286	0.0477366	0.0400283	4	RANGRF/DSC2/DSG2/PKP2	BP
negative regulation of interferon-beta production	4/960	14/17910	0.0053286	0.0477366	0.0400283	4	NMI/SIRPA/RELB/LILRB1	BP
NLRP3 inflammasome complex assembly	4/960	14/17910	0.0053286	0.0477366	0.0400283	4	EIF2AK2/GBP5/MEFV/TLR6	BP
positive regulation of regulatory T cell differentiation	4/960	14/17910	0.0053286	0.0477366	0.0400283	4	LILRB2/LILRB4/FOXP3/IFNG	BP
signal transduction involved in G2 DNA damage checkpoint	4/960	14/17910	0.0053286	0.0477366	0.0400283	4	BRCA1/DTL/PLK1/CHEK1	BP
negative regulation of leukocyte cell-cell adhesion	14/960	121/17910	0.00534242	0.0477965	0.0400785	14	CD274/LILRB2/IRF1/PDCD1LG2/IL2RA/RC3H2/FOXP3/IDO1/LAG3/DUSP22/TIGIT/PAWR/HAVCR2/LILRB1	BP
cellular response to dsRNA	5/960	22/17910	0.00537193	0.0478687	0.0401391	5	DDX58/IFIH1/IFIT1/RALB/P2RX7	BP
interleukin-2 biosynthetic process	5/960	22/17910	0.00537193	0.0478687	0.0401391	5	FOXP3/LAG3/CD80/PAWR/CD86	BP
negative regulation of cell killing	5/960	22/17910	0.00537193	0.0478687	0.0401391	5	KIR2DL4/SERPINB9/HLA-F/HAVCR2/LILRB1	BP
positive regulation of ATPase activity	8/960	51/17910	0.00541529	0.0480296	0.0402739	8	NCAPH/PLSCR1/RAB4A/UHRF1/GABARAPL2/SETMAR/DNAJA1/DNAJC9	BP
cortical actin cytoskeleton organization	6/960	31/17910	0.00542582	0.0480296	0.0402739	6	KIF23/RACGAP1/ECT2/FMNL1/ROCK2/ARF6	BP
protein insertion into mitochondrial membrane	6/960	31/17910	0.00542582	0.0480296	0.0402739	6	MOAP1/CASP8/NMT1/GZMB/YWHAG/BAD	BP
regulation of cell cycle checkpoint	6/960	31/17910	0.00542582	0.0480296	0.0402739	6	RFWD3/NDC80/CDT1/MAD2L1/GEN1/CCNB1	BP
regulation of viral release from host cell	6/960	31/17910	0.00542582	0.0480296	0.0402739	6	PML/TRIM21/TRIM25/TRIM13/TRIM15/SMC3	BP
vesicle membrane	57/1000	754/18675	0.00544455	0.038964	0.0316456	57	CD109/CLIP1/DIAPH1/GBP1/RAB35/RAB4A/RHOF/TAP1/TAP2/LHFPL2/GRB2/IL15RA/DNAJC13/OTOF/PTAFR/LILRB2/VAMP2/CD163/RAB8A/LNPEP/SLC15A4/TLR6/SCNN1B/WNT4/HLA-B/GPR84/BST2/CD68/SIRPA/ANO6/RILP/SNX22/ATP8B3/NCALD/UBB/DENND1A/STK10/FOLR1/CYB5R1/ADAM10/ATP2A2/MYOF/SIGLEC14/CYBB/HLA-F/ATP11B/DYSF/C3AR1/TMEM179B/OCA2/PICALM/TMEM163/ATP8A1/DMXL2/SIGLEC5/GPRC5C/AHNAK2	CC
cytoplasmic microtubule	9/1000	62/18675	0.00549565	0.0389907	0.0316673	9	CLIP1/KIF18B/GTSE1/DCXR/KIF2C/TPT1/BICD1/TUBA1B/SERP1	CC
regulation of cell communication	224/960	3589/17910	0.00552611	0.0487383	0.0408683	224	ADAR/ARHGAP11A/BLM/BRCA1/BRIP1/CD109/CDK12/CEP55/DDX60/EIF2AK2/FOXM1/GALNT11/GBP1/IFI6/IQGAP3/NLRC5/PARP14/PARP9/PLSCR1/PML/PSMB9/RACGAP1/RANGRF/RFFL/RHOF/RNF213/RSAD2/SAMHD1/SECTM1/SP100/STAT1/TPX2/USP18/VRK2/ARHGAP11B/KIF14/ASPM/CXCL10/IFIT5/CXCL11/ECT2/IL27/NCAPG2/MOAP1/GRB2/EXO1/TTK/DHX58/GNA13/OPTN/ATAD5/CCL8/PSMD12/SSH1/PAK2/RIPK2/CDK2/SLC25A4/MYD88/WDFY1/TMEM127/TOPBP1/LILRB2/IRF1/LASP1/CA…	BP
interleukin-2 production	9/960	62/17910	0.0055277	0.0487383	0.0408683	9	GBP1/RIPK2/FOXP3/TNFAIP3/LAG3/CD80/PAWR/HAVCR2/CD86	BP
necrotic cell death	9/960	62/17910	0.0055277	0.0487383	0.0408683	9	SLC25A4/CASP8/BIRC3/ALKBH7/MLKL/TICAM1/CFLAR/PYGL/FASLG	BP
autophagosome	11/1000	85/18675	0.00555669	0.0390868	0.0317454	11	GABARAP/OPTN/TRIM21/PIP4K2A/MEFV/GABARAPL2/PIP4K2C/DAPK2/VPS33A/TICAM1/TMEM150B	CC
regulation of establishment of protein localization	55/960	723/17910	0.00560041	0.0493145	0.0413514	55	DDX58/GBP1/IFI27/IFIH1/KIF20B/PML/RSAD2/SP100/CD274/GTSE1/ECT2/RHBDF2/RIPK2/SLC25A4/CASP8/NMT1/NPEPPS/INPP5K/IL1R2/BARD1/SLC2A1/VAMP2/GZMB/RAB8A/SERGEF/TLR6/PTPN11/YWHAG/HADH/FOXP3/CEP135/NUP62/PHPT1/TNFAIP3/CD2AP/CACNA2D2/BAD/HUWE1/KCNJ11/CHIA/P2RX7/DERL2/AIM2/OAZ2/TRIM6/HAVCR2/IRS1/TOMM7/SERP1/VPS28/LILRB1/IFNG/ARF6/DNAJA1/CSF1R	BP
in utero embryonic development	30/960	342/17910	0.00563468	0.0495511	0.0415498	30	E2F7/E2F8/MYO1E/PLK4/STIL/BRCA2/NCAPG2/GRB2/ETV2/GNA13/XRCC2/ASF1B/CASP8/NMT1/CCNB2/INPP5K/GJB3/PEMT/MED1/NBN/NEK2/FOSL1/CCNB1/TAPT1/ADAM10/NDUFA2/ENDOG/MAN2A1/LATS1/GINS4	BP
activated T cell proliferation	7/960	41/17910	0.00565325	0.0495843	0.0415776	7	CD274/PDCD1LG2/IL2RA/FOXP3/IGFBP2/IL12RB1/BTN3A1	BP
negative regulation of G0 to G1 transition	7/960	41/17910	0.00565325	0.0495843	0.0415776	7	BRCA1/RRM2/CDC7/CHEK1/SUZ12/RAD51/EZH2	BP
tumor necrosis factor superfamily cytokine production	17/960	161/17910	0.00584894	0.0512337	0.0429606	17	DDX58/IFIH1/CD274/RIPK2/PTAFR/PTPN11/FOXP3/DDT/SIRPA/TNFAIP3/TMEM106A/TICAM1/CYBB/HAVCR2/CD86/LILRB1/IFNG	BP
natural killer cell activation	9/960	63/17910	0.00615003	0.0537305	0.0450543	9	ELF4/CASP8/IL18R1/TICAM1/UNC13D/HLA-F/HAVCR2/IL21R/NCR1	BP
positive regulation of cytokine biosynthetic process	9/960	63/17910	0.00615003	0.0537305	0.0450543	9	IL27/PTAFR/IRF1/TLR6/TBK1/CD80/TICAM1/CYBB/CD86	BP
regulation of T cell proliferation	16/960	149/17910	0.00627928	0.0547884	0.0459413	16	CD274/IL27/RIPK2/LILRB2/IRF1/PDCD1LG2/TNFSF13B/IL2RA/FOXP3/IDO1/IGFBP2/PAWR/HAVCR2/LILRB1/IL12RB1/CD209	BP
negative regulation of DNA repair	6/960	32/17910	0.00638104	0.0556039	0.0466252	6	POLQ/TRIP12/NUDT16L1/RIF1/HELB/SMCHD1	BP
cellular protein-containing complex assembly	69/960	952/17910	0.00643756	0.0560235	0.046977	69	ADAR/ANLN/CENPE/CENPI/CLIP1/DIAPH1/DIAPH3/EIF2AK2/HELLS/PATL1/RANGRF/SART3/SMYD3/CENPF/GRB2/CHAF1A/ACTR2/MCM2/BAZ2A/CENPO/CHAF1B/GBP5/ASF1B/CKAP5/PSMD11/MEFV/NUP205/BICD1/CDT1/NUP107/HJURP/RNF4/DENR/ATF7IP/RALB/RAD51/TLR6/FBXO5/CAND1/RPL13A/MTOR/EIF4G1/CENPK/CENPA/CIRBP/RPL11/TTC19/NCBP1/CENPN/UBB/RPL5/ACTR3/EIF3L/PXN/NDUFA2/UBE2C/TRIM6/CENPW/CYFIP1/NDUFA7/PICALM/RAD23B/GEMIN8/CCDC115/ARF6/GTF2H3…	BP
CENP-A containing chromatin organization	7/960	42/17910	0.00647701	0.0561481	0.0470815	7	CENPI/CENPO/HJURP/CENPK/CENPA/CENPN/CENPW	BP
CENP-A containing nucleosome assembly	7/960	42/17910	0.00647701	0.0561481	0.0470815	7	CENPI/CENPO/HJURP/CENPK/CENPA/CENPN/CENPW	BP
lymphocyte chemotaxis	7/960	42/17910	0.00647701	0.0561481	0.0470815	7	CXCL10/CXCL11/CCL7/CCL4/ADAM10/OXSR1/ADAM17	BP
negative regulation of interleukin-2 production	5/960	23/17910	0.00656622	0.0568479	0.0476683	5	GBP1/FOXP3/TNFAIP3/LAG3/HAVCR2	BP
polymeric cytoskeletal fiber	49/1000	635/18675	0.00657001	0.0458231	0.0372164	49	CDC27/CENPE/CLIP1/GABARAP/INCENP/KIF11/KIF18B/KIF4A/LMNB1/LMNB2/PRC1/RACGAP1/SPAG5/TPX2/KIF14/ASPM/GTSE1/PLK1/DCXR/KIF2C/KNTC1/KIF18A/CKAP5/TPT1/MEFV/SKA1/GAS2L3/BICD1/SKA3/TUBA1B/PBXIP1/CDK1/KRT80/KIF2A/TTLL4/NEK2/KLC4/CD2AP/AURKA/DUSP22/ACTN1/PAWR/PKP2/CDK2AP2/TLK2/DYSF/SERP1/TUBB/RASSF3	CC
negative regulation of metabolic process	208/960	3321/17910	0.00660549	0.0570526	0.0478399	208	ADAR/BLM/BRCA1/BRIP1/CD109/CDC6/CORO1C/DTX3L/E2F7/E2F8/EIF2AK2/ETV7/FOXM1/GBP1/HELLS/IFI16/IFI27/IFI6/IQGAP3/ISG15/MOV10/NMI/PARP14/PARP9/PATL1/PML/POLQ/PSMB9/RBL1/RFFL/SMYD3/SP100/STAT1/TRIP12/UBE2Z/ZC3HAV1/BRCA2/UHRF1/CENPF/CCNE1/PLK1/NUDT16L1/OPTN/ID4/MASTL/PSMD12/DEPDC1/BAZ2A/PAK2/CDK2/RIF1/TIMELESS/MYD88/DNMT1/LILRB2/TRIM21/IRF1/PSMD11/NUP205/WFDC2/SMC1A/LILRB4/LARP1/INPP5K/RPS9/IL1R2/BARD1/…	BP
negative regulation of leukocyte activation	17/960	163/17910	0.00660689	0.0570526	0.0478399	17	CD274/LILRB2/IRF1/PDCD1LG2/IL2RA/RC3H2/FOXP3/IDO1/TNFAIP3/LAG3/DUSP22/TIGIT/PAWR/HLA-F/HAVCR2/LILRB1/CD84	BP
regulation of viral transcription	9/960	64/17910	0.00682488	0.0588429	0.0493412	9	TRIM14/TRIM21/INPP5K/SP1/TRIM13/CHD1/CCL4/RRP1B/CCNT1	BP
DNA replication-independent nucleosome assembly	8/960	53/17910	0.00686231	0.0588429	0.0493412	8	CENPI/CENPO/ASF1B/HJURP/CENPK/CENPA/CENPN/CENPW	BP
DNA replication-independent nucleosome organization	8/960	53/17910	0.00686231	0.0588429	0.0493412	8	CENPI/CENPO/ASF1B/HJURP/CENPK/CENPA/CENPN/CENPW	BP
regulation of interleukin-12 production	8/960	53/17910	0.00686231	0.0588429	0.0493412	8	RIPK2/IRF1/MEFV/IDO1/TIGIT/LILRB1/IFNG/CMKLR1	BP
secretion by cell	99/960	1449/17910	0.00692213	0.0588429	0.0493412	99	CD109/DDX58/DIAPH1/GBP1/IFIH1/ISG15/KPNB1/PML/RHOF/RSAD2/TRAPPC1/CD274/LHFPL2/RHBDF2/ACTR2/CCL8/PSMD12/DNAJC13/OTOF/RIPK2/PTAFR/SLC25A4/LILRB2/GBP5/PSMD11/IL1R2/SLC2A1/PSMD2/VAMP2/RALB/RAB8A/GLS2/SERGEF/SLC15A4/TLR6/PTPN11/CAND1/TNFSF13B/HADH/USE1/FOXP3/GPR84/PHPT1/BST2/CD68/SIRPA/TNFAIP3/TMEM106A/CD2AP/CACNA2D2/ANO6/CCR1/VPS33A/BAD/GRIN3A/LIN7B/HUWE1/LCP2/UNC13D/KCNJ11/ACTN1/CHIA/STK10/P2RX7/IL1…	BP
negative regulation of cellular protein localization	13/960	112/17910	0.00693338	0.0588429	0.0493412	13	GBP1/SP100/LILRB4/INPP5K/BARD1/CDT1/POLR1A/TMEM59/DERL2/PICALM/ROCK2/ARF6/DNAJA1	BP
germinal center formation	4/960	15/17910	0.0069618	0.0588429	0.0493412	4	TNFSF13B/TNFAIP3/UNC13D/ADAM17	BP
regulation of T cell chemotaxis	4/960	15/17910	0.0069618	0.0588429	0.0493412	4	CXCL10/ADAM10/OXSR1/ADAM17	BP
toll-like receptor 2 signaling pathway	4/960	15/17910	0.0069618	0.0588429	0.0493412	4	RIPK2/TLR6/PIK3AP1/TNFAIP3	BP
regulation of lymphocyte differentiation	17/960	164/17910	0.00701462	0.0588429	0.0493412	17	IL27/RIPK2/LILRB2/IRF1/FANCA/LILRB4/FANCD2/SLAMF8/IL2RA/RC3H2/FOXP3/LAG3/CD80/BAD/CD86/IL12RB1/IFNG	BP
CD40 signaling pathway	3/960	8/17910	0.00701619	0.0588429	0.0493412	3	FANCA/FANCD2/TNFAIP3	BP
DNA strand renaturation	3/960	8/17910	0.00701619	0.0588429	0.0493412	3	BLM/RAD54L/RECQL	BP
interferon-beta biosynthetic process	3/960	8/17910	0.00701619	0.0588429	0.0493412	3	NMI/TBK1/TICAM1	BP
positive regulation of aspartic-type peptidase activity	3/960	8/17910	0.00701619	0.0588429	0.0493412	3	EFNA1/PICALM/ROCK2	BP
positive regulation of cell maturation	3/960	8/17910	0.00701619	0.0588429	0.0493412	3	MTOR/AURKA/OPA1	BP
positive regulation of chromosome separation	3/960	8/17910	0.00701619	0.0588429	0.0493412	3	ESPL1/DLGAP5/CDT1	BP
positive regulation of hepatocyte proliferation	3/960	8/17910	0.00701619	0.0588429	0.0493412	3	MED1/TNFAIP3/CFLAR	BP
positive regulation of RIG-I signaling pathway	3/960	8/17910	0.00701619	0.0588429	0.0493412	3	DDX60/DHX58/TRIM15	BP
protein K6-linked ubiquitination	3/960	8/17910	0.00701619	0.0588429	0.0493412	3	BRCA1/BARD1/RNF4	BP
regulation of interferon-beta biosynthetic process	3/960	8/17910	0.00701619	0.0588429	0.0493412	3	NMI/TBK1/TICAM1	BP
regulation of mitotic centrosome separation	3/960	8/17910	0.00701619	0.0588429	0.0493412	3	KIF11/CHEK1/NEK2	BP
T-tubule organization	3/960	8/17910	0.00701619	0.0588429	0.0493412	3	ATP2A2/MYOF/DYSF	BP
type I interferon secretion	3/960	8/17910	0.00701619	0.0588429	0.0493412	3	DDX58/IFIH1/LILRB1	BP
transport	290/960	4785/17910	0.00712647	0.0596931	0.0500541	290	APOL1/APOL2/APOL6/CD109/CENPE/CLIP1/CORO1C/DDX58/DIAPH1/DTX3L/GABARAP/GBP1/IFI27/IFIH1/IFIT1/ISG15/KIF11/KIF15/KIF20B/KIF23/KIF4A/KPNA2/KPNB1/MX2/MYO1E/OAS2/PML/PSMB9/RAB35/RACGAP1/RANGRF/RHOF/RPAIN/RSAD2/RTP4/SAMD9/SIGLEC1/SLC38A7/SLC9A7/SP100/SPAG5/TAP1/TAP2/TRAPPC1/CD274/CENPF/CXCL10/CXCL11/GTSE1/ECT2/LHFPL2/MOAP1/CD302/RHBDF2/GRB2/IL15RA/ACTR2/KIF2C/OPTN/CCL8/PSMD12/DNAJC13/OTOF/RIPK2/CDK2/PT…	BP
nuclear transport	27/960	305/17910	0.00741919	0.0620674	0.052045	27	IFI27/KPNA2/KPNB1/MX2/PML/RPAIN/SP100/GTSE1/ECT2/NUP205/BARD1/NUP107/PPP1R12A/MED1/TNPO3/PTPN11/NUP62/NEDD4/NCBP1/HMGA1/NUP210/LSG1/KPNA4/GEMIN8/IFNG/NUP155/XPO6	BP
cellular response to reactive oxygen species	17/960	165/17910	0.00744241	0.062184	0.0521428	17	ECT2/CDK2/CCNA2/PRDX5/CDK1/CAMKK2/SIRPA/TNFAIP3/SOD2/CFLAR/PPARGC1B/PAWR/EZH2/PXN/CST3/ENDOG/SPHK1	BP
mediator complex	5/1000	24/18675	0.00790372	0.0546619	0.0443951	5	MED11/MED1/MED14/PPARGC1B/MED4	CC
CAF-1 complex	2/1000	3/18675	0.00828766	0.0554532	0.0450378	2	CHAF1A/CHAF1B	CC
cyclin A2-CDK2 complex	2/1000	3/18675	0.00828766	0.0554532	0.0450378	2	CDK2/CCNA2	CC
proteasome activator complex	2/1000	3/18675	0.00828766	0.0554532	0.0450378	2	PSME3/PSME2	CC
RZZ complex	2/1000	3/18675	0.00828766	0.0554532	0.0450378	2	KNTC1/ZWILCH	CC
endosomal part	40/1000	504/18675	0.00851289	0.0557717	0.0452965	40	CORO1C/DTX3L/PML/RAB35/RAB4A/RFFL/SLC9A7/CD274/TMEM9/OPTN/DNAJC13/KIR2DL4/MYD88/SCYL2/RAB8A/CD320/LNPEP/TBK1/HLA-B/PLIN3/CD68/TMEM59/RILP/PARM1/VPS33A/TMEM108/TICAM1/EHD4/IRF7/NAPSA/UBB/TMEM150B/SFTPB/HLA-F/ATP11B/OCA2/VPS28/TMEM163/ARF6/SPHK1	CC
cleavage furrow	8/1000	55/18675	0.00853856	0.0557717	0.0452965	8	CEP55/PLK4/RACGAP1/ECT2/MASTL/SSH1/KIF20A/ARF6	CC
cytoplasmic stress granule	8/1000	55/18675	0.00853856	0.0557717	0.0452965	8	KPNB1/MOV10/LARP1/CIRBP/KHSRP/LARP4/RBPMS/NUFIP2	CC
