# Supplementary material for: Pan-cancer multi-omics profiling of OAS3 reveals its immunological and prognostic associations across human cancers
Source: PeerJ. 2026 Feb 12;14:e20805. doi: 10.7717/peerj.20805 (PMC12906706; doi:10.7717/peerj.20805)
Supplement: Supplemental Information 1 [file peerj-14-20805-s001.zip › Figure 8/KEGG.xlsx]

## Sheet: Sheet1
Description	gene ratio	BgRatio	pvalue	p.adjust	qvalue	Count	gene ID	other
Cell cycle	34/484	124/7914	3.56864e-14	1.08844e-11	9.91707e-12	34	BUB1B/BUB1/CDC27/CDC6/ESPL1/MCM4/RBL1/CCNE1/PLK1/E2F2/TTK/MCM6/MCM2/CDK2/CCNA2/CDC25A/CDC7/CHEK1/SMC1A/CCNB2/CDC20/MCM5/CDC25C/CDK1/PKMYT1/YWHAG/MAD2L1/ANAPC1/CCNB1/CDC45/GADD45G/PRKDC/MCM3/SMC3	Cellular Processes
Epstein-Barr virus infection	32/484	201/7914	4.66465e-07	4.72878e-05	4.30853e-05	32	DDX58/EIF2AK2/IRF9/ISG15/OAS1/OAS2/OAS3/STAT1/STAT2/TAP1/TAP2/CXCL10/CCNE1/E2F2/PSMD12/CDK2/CCNA2/MYD88/CASP8/PSMD11/PSMD2/TBK1/HLA-B/TRAF3/TNFAIP3/NEDD4/GADD45G/IRF7/PIK3CA/PSMD1/HLA-F/RELB	Human Diseases
Hepatitis C	27/484	155/7914	6.12564e-07	4.72878e-05	4.30853e-05	27	DDX58/EIF2AK2/IFIT1/IRF9/MX1/OAS1/OAS2/OAS3/RSAD2/STAT1/STAT2/CXCL10/GRB2/E2F2/CDK2/CASP8/PSME3/YWHAG/TBK1/TRAF3/BAD/TICAM1/CFLAR/IRF7/PIK3CA/IFNG/FASLG	Human Diseases
Measles	25/484	138/7914	7.52802e-07	4.72878e-05	4.30853e-05	25	ADAR/DDX58/EIF2AK2/IFIH1/IRF9/MX1/OAS1/OAS2/OAS3/STAT1/STAT2/CCNE1/CDK2/MYD88/CASP8/IL2RA/TBK1/IL2RB/TRAF3/TNFAIP3/BAD/IRF7/PIK3CA/CD209/FASLG	Human Diseases
DNA replication	12/484	36/7914	7.7521e-07	4.72878e-05	4.30853e-05	12	MCM4/MCM6/MCM2/MCM5/POLE/FEN1/PRIM1/POLA1/RFC5/RNASEH1/POLA2/MCM3	Genetic Information Processing
NOD-like receptor signaling pathway	29/484	181/7914	1.42282e-06	7.23265e-05	6.58989e-05	29	GABARAP/GBP1/IFI16/IRF9/OAS1/OAS2/OAS3/STAT1/STAT2/CASP5/RIPK2/GBP4/MYD88/GBP5/GBP2/CASP8/MEFV/BIRC3/GABARAPL2/TBK1/TRAF3/TNFAIP3/TICAM1/IRF7/GBP7/P2RX7/AIM2/CYBB/GBP3	Organismal Systems
Influenza A	27/484	170/7914	3.91189e-06	0.000170447	0.000155299	27	ADAR/DDX58/EIF2AK2/IFIH1/IRF9/KPNA2/MX1/OAS1/OAS2/OAS3/PML/RSAD2/STAT1/STAT2/CXCL10/SLC25A4/MYD88/CASP8/TBK1/TRAF3/TRIM25/TICAM1/IRF7/KPNA1/PIK3CA/IFNG/FASLG	Human Diseases
Homologous recombination	11/484	41/7914	2.35635e-05	0.000898359	0.000818522	11	BLM/BRCA1/BRIP1/BRCA2/RAD54L/XRCC2/TOPBP1/BARD1/NBN/RAD51/EME1	Genetic Information Processing
Ribosome	23/484	153/7914	5.00971e-05	0.00169773	0.00154686	23	RPS9/RPL34/RPL10A/RPL15/RPL13/RPL13A/MRPS21/RPS11/RPLP1/RPS20/RPL11/RPL3/RPS21/RPS6/RPL5/RPL18/RPS13/RPL26/RPL27A/RPS3A/RPL10/RPL37A/RPS23	Genetic Information Processing
Oocyte meiosis	20/484	127/7914	7.95013e-05	0.00242479	0.0022093	20	BUB1/CDC27/ESPL1/CCNE1/PLK1/CDK2/SMC1A/CCNB2/CDC20/CDC25C/CDK1/PKMYT1/FBXO5/YWHAG/MAD2L1/ANAPC1/CCNB1/AURKA/SLK/SMC3	Cellular Processes
Progesterone-mediated oocyte maturation	16/484	98/7914	0.000266002	0.00737551	0.00672005	16	BUB1/CDC27/PLK1/CDK2/CCNA2/CDC25A/CCNB2/CDC25C/CDK1/PKMYT1/MAD2L1/ANAPC1/CCNB1/AURKA/STK10/PIK3CA	Organismal Systems
Viral carcinogenesis	25/484	201/7914	0.000519104	0.0124308	0.0113261	25	EIF2AK2/IRF9/RBL1/SP100/CCNE1/GRB2/CDK2/CCNA2/CASP8/CHEK1/CDC20/CDK1/CCR5/YWHAG/CCR8/HLA-B/TRAF3/BAD/IRF7/ACTN1/PIK3CA/PXN/HLA-F/RASA2/GTF2H3	Human Diseases
Valine, leucine and isoleucine degradation	10/484	48/7914	0.000529839	0.0124308	0.0113261	10	BCAT2/IL4I1/ACAT1/HADH/PCCA/ACADSB/AUH/MCEE/BCKDHA/ALDH3A2	Metabolism
Cellular senescence	21/484	160/7914	0.00070688	0.0153999	0.0140313	21	FOXM1/RBL1/CCNE1/E2F2/CDK2/KIR2DL4/CCNA2/SLC25A4/CDC25A/CHEK1/CCNB2/CDK1/NBN/MTOR/HLA-B/MYBL2/CCNB1/GADD45G/PIK3CA/HLA-F/LIN54	Cellular Processes
Kaposi sarcoma-associated herpesvirus infection	23/484	186/7914	0.000931694	0.0189444	0.0172609	23	EIF2AK2/GABARAP/IRF9/STAT1/STAT2/MICB/E2F2/CASP8/GNB4/CCR5/GABARAPL2/MTOR/TBK1/CCR8/HLA-B/TRAF3/CCR1/TICAM1/IRF7/UBB/PIK3CA/HLA-F/CD86	Human Diseases
Human immunodeficiency virus 1 infection	25/484	212/7914	0.00113855	0.0217036	0.0197748	25	SAMHD1/TAP1/TAP2/PAK2/MYD88/CASP8/CHEK1/APOBEC3A/CCNB2/CDC25C/CDK1/GNB4/CCR5/MTOR/TBK1/HLA-B/BST2/CCNB1/BAD/APOBEC3D/LIMK1/PIK3CA/PXN/HLA-F/FASLG	Human Diseases
Proteasome	9/484	45/7914	0.00136161	0.023616	0.0215172	9	PSMB9/PSMD12/PSMD11/PSME3/PSMD2/PSMB8/PSME2/PSMD1/IFNG	Genetic Information Processing
Fanconi anemia pathway	10/484	54/7914	0.00139373	0.023616	0.0215172	10	BLM/BRCA1/BRIP1/FANCI/BRCA2/FANCA/FANCD2/FANCB/RAD51/EME1	Genetic Information Processing
Toll-like receptor signaling pathway	15/484	104/7914	0.00154498	0.0248009	0.0225969	15	STAT1/CXCL10/CXCL11/MYD88/CASP8/TLR6/TBK1/TRAF3/CD80/TICAM1/IRF7/PIK3CA/CCL4/CXCL9/CD86	Organismal Systems
Osteoclast differentiation	17/484	128/7914	0.00194994	0.0297366	0.0270939	17	IRF9/STAT1/STAT2/GRB2/LILRB2/LILRB4/FCGR3A/FOSL2/SIRPA/FOSL1/LCP2/PIK3CA/RELB/LILRB1/LILRA6/IFNG/CSF1R	Organismal Systems
Viral protein interaction with cytokine and cytokine receptor	14/484	100/7914	0.00290876	0.0422463	0.0384919	14	CXCL10/CXCL11/IL22RA1/CCL8/CCL7/IL18R1/CCR5/IL2RA/IL2RB/CCR8/CCR1/CCL4/CXCL9/CSF1R	Environmental Information Processing
p53 signaling pathway	11/484	72/7914	0.00404176	0.0560334	0.0510538	11	RRM2/CCNE1/GTSE1/CDK2/CASP8/CHEK1/CCNB2/SHISA5/CDK1/CCNB1/GADD45G	Cellular Processes
Cytosolic DNA-sensing pathway	10/484	63/7914	0.00454804	0.0581448	0.0529775	10	ADAR/DDX58/CXCL10/TBK1/ZBP1/IRF7/CCL4/AIM2/POLR1D/POLR3H	Organismal Systems
Hepatitis B	19/484	162/7914	0.00457533	0.0581448	0.0529775	19	DDX58/IFIH1/STAT1/STAT2/CCNE1/GRB2/E2F2/CDK2/CCNA2/MYD88/CASP8/TBK1/TRAF3/BIRC5/BAD/TICAM1/IRF7/PIK3CA/FASLG	Human Diseases
Yersinia infection	15/484	120/7914	0.00624588	0.0761997	0.0694279	15	ACTR2/MYD88/MEFV/GIT2/ITGA5/TBK1/TICAM1/LCP2/LIMK1/ACTR3/PIK3CA/PXN/ROCK2/ARF6/WIPF2	Human Diseases
Allograft rejection	7/484	38/7914	0.00738024	0.0855251	0.0779245	7	GZMB/HLA-B/CD80/HLA-F/CD86/IFNG/FASLG	Human Diseases
Human T-cell leukemia virus 1 infection	23/484	219/7914	0.00757107	0.0855251	0.0779245	23	BUB1B/CDC27/ESPL1/CCNE1/IL15RA/E2F2/CDK2/CCNA2/SLC25A4/CHEK1/CCNB2/IL1R2/SLC2A1/CDC20/IL2RA/IL2RB/MAD2L1/HLA-B/ANAPC1/FOSL1/PIK3CA/HLA-F/RELB	Human Diseases
RIG-I-like receptor signaling pathway	10/484	70/7914	0.00964338	0.105044	0.0957087	10	DDX58/IFIH1/ISG15/CXCL10/DHX58/CASP8/TBK1/TRAF3/TRIM25/IRF7	Organismal Systems
Lysine degradation	9/484	61/7914	0.0112083	0.114159	0.104013	9	SMYD3/ACAT1/GCDH/HADH/SETMAR/PLOD2/SUV39H1/EZH2/ALDH3A2	Metabolism
Graft-versus-host disease	7/484	41/7914	0.0112287	0.114159	0.104013	7	GZMB/HLA-B/CD80/HLA-F/CD86/IFNG/FASLG	Human Diseases
Type I diabetes mellitus	7/484	43/7914	0.0144924	0.142587	0.129915	7	GZMB/HLA-B/CD80/HLA-F/CD86/IFNG/FASLG	Human Diseases
Necroptosis	17/484	162/7914	0.0201465	0.192021	0.174956	17	EIF2AK2/IRF9/STAT1/STAT2/SLC25A4/CASP8/BIRC3/MLKL/TNFAIP3/ZBP1/TICAM1/CFLAR/CYBB/PYGL/IFNG/FASLG/JMJD7-PLA2G4B	Cellular Processes
FoxO signaling pathway	14/484	131/7914	0.0288223	0.266388	0.242714	14	GABARAP/PLK4/GRB2/PLK1/CDK2/CCNB2/GABARAPL2/SOD2/FBXO25/CCNB1/GADD45G/PIK3CA/IRS1/FASLG	Environmental Information Processing
Platinum drug resistance	9/484	73/7914	0.0330239	0.296244	0.269917	9	BRCA1/TOP2A/CASP8/BIRC3/BIRC5/BAD/MSH6/PIK3CA/FASLG	Human Diseases
Ubiquitin mediated proteolysis	14/484	136/7914	0.0380101	0.316672	0.288529	14	BRCA1/CDC27/PML/TRIP12/UBA6/UBE2L6/UBE2Z/BIRC3/CDC20/ANAPC1/NEDD4/HUWE1/UBE3B/UBE2C	Genetic Information Processing
Apoptosis	14/484	136/7914	0.0380101	0.316672	0.288529	14	LMNB1/LMNB2/CASP8/BIRC3/TUBA1B/GZMB/BIRC5/CTSF/GADD45G/BAD/CFLAR/PIK3CA/ENDOG/FASLG	Cellular Processes
Pancreatic cancer	9/484	75/7914	0.0384159	0.316672	0.288529	9	STAT1/BRCA2/E2F2/RALB/RAD51/MTOR/GADD45G/BAD/PIK3CA	Human Diseases
Tryptophan metabolism	6/484	42/7914	0.0408909	0.328203	0.299036	6	IL4I1/ACAT1/GCDH/HADH/IDO1/ALDH3A2	Metabolism
NF-kappa B signaling pathway	11/484	102/7914	0.0465078	0.363715	0.331392	11	DDX58/MYD88/BIRC3/TNFSF13B/TRAF3/TNFAIP3/TRIM25/TICAM1/CFLAR/CCL4/RELB	Environmental Information Processing
Human papillomavirus infection	28/484	330/7914	0.0478377	0.364763	0.332346	28	EIF2AK2/IRF9/ISG15/MX1/OASL/RBL1/STAT1/STAT2/CCNE1/GRB2/CDK2/CCNA2/IRF1/CASP8/LAMC2/ITGA5/MTOR/WNT4/TBK1/HLA-B/TRAF3/LAMB3/BAD/TICAM1/PIK3CA/PXN/HLA-F/FASLG	Human Diseases
Fatty acid degradation	6/484	44/7914	0.0497216	0.36988	0.337009	6	ACAT1/GCDH/HADH/ACADSB/ACADVL/ALDH3A2	Metabolism
Natural killer cell mediated cytotoxicity	13/484	131/7914	0.0567759	0.401625	0.365933	13	GRB2/MICB/KIR2DL4/FCGR3A/RAET1E/GZMB/PTPN11/HLA-B/LCP2/PIK3CA/IFNG/NCR1/FASLG	Organismal Systems
Pyrimidine metabolism	7/484	57/7914	0.0575004	0.401625	0.365933	7	CMPK2/RRM2/TK1/TYMS/RRM1/NME3/TYMP	Metabolism
Cytokine-cytokine receptor interaction	25/484	294/7914	0.0579393	0.401625	0.365933	25	CXCL10/CXCL11/IL27/IL22RA1/IL15RA/CCL8/CCL7/IL12RB2/IL1R2/TNFRSF9/IL18R1/CCR5/TNFSF13B/IL2RA/IL2RB/CCR8/CCR1/IL1RN/CCL4/CXCL9/IL12RB1/IFNG/IL21R/CSF1R/FASLG	Environmental Information Processing
Chemokine signaling pathway	17/484	189/7914	0.0702172	0.465606	0.424228	17	STAT1/STAT2/CXCL10/CXCL11/GRB2/CCL8/CCL7/GNB4/CCR5/CCR8/CCR1/BAD/PIK3CA/CCL4/CXCL9/PXN/ROCK2	Organismal Systems
Jak-STAT signaling pathway	15/484	162/7914	0.0702226	0.465606	0.424228	15	IRF9/STAT1/STAT2/IL22RA1/GRB2/IL15RA/IL12RB2/PTPN11/MTOR/IL2RA/IL2RB/PIK3CA/IL12RB1/IFNG/IL21R	Environmental Information Processing
African trypanosomiasis	5/484	37/7914	0.0727177	0.471891	0.429955	5	APOL1/MYD88/IDO1/IFNG/FASLG	Human Diseases
PD-L1 expression and PD-1 checkpoint pathway in cancer	9/484	89/7914	0.0929721	0.581323	0.529661	9	BATF2/STAT1/CD274/MYD88/PTPN11/MTOR/TICAM1/PIK3CA/IFNG	Human Diseases
Human cytomegalovirus infection	19/484	225/7914	0.0944954	0.581323	0.529661	19	TAP1/TAP2/GRB2/E2F2/GNA13/CASP8/GNB4/CCR5/MTOR/TBK1/SP1/HLA-B/CCR1/PIK3CA/CCL4/PXN/HLA-F/ROCK2/FASLG	Human Diseases
Mitophagy - animal	7/484	65/7914	0.100603	0.581323	0.529661	7	GABARAP/OPTN/GABARAPL2/TBK1/SP1/UBB/TOMM7	Cellular Processes
Inflammatory bowel disease (IBD)	7/484	65/7914	0.100603	0.581323	0.529661	7	STAT1/IL12RB2/IL18R1/FOXP3/IL12RB1/IFNG/IL21R	Human Diseases
Regulation of actin cytoskeleton	18/484	213/7914	0.101049	0.581323	0.529661	18	DIAPH1/DIAPH3/IQGAP3/GNA13/SSH1/PAK2/PIP4K2A/PPP1R12A/ITGA5/PIP4K2C/LIMK1/ACTN1/PIK3CA/PXN/CYFIP1/VCL/MYLPF/ROCK2	Cellular Processes
Antigen processing and presentation	8/484	78/7914	0.102743	0.581323	0.529661	8	TAP1/TAP2/KIR2DL4/PSME3/HLA-B/PSME2/HLA-F/IFNG	Organismal Systems
Autoimmune thyroid disease	6/484	53/7914	0.102923	0.581323	0.529661	6	GZMB/HLA-B/CD80/HLA-F/CD86/FASLG	Human Diseases
Endocytosis	20/484	243/7914	0.106706	0.581393	0.529725	20	PML/RAB35/RAB4A/ARF3/RAB8A/ARAP2/ASAP1/CCR5/GIT2/IL2RA/IL2RB/HLA-B/NEDD4/EHD4/UBB/FOLR1/HLA-F/VPS28/ARF6/WIPF2	Cellular Processes
Glyoxylate and dicarboxylate metabolism	4/484	30/7914	0.107798	0.581393	0.529725	4	HYI/ACAT1/PCCA/MCEE	Metabolism
Small cell lung cancer	9/484	92/7914	0.108654	0.581393	0.529725	9	CCNE1/E2F2/CDK2/BIRC3/LAMC2/TRAF3/LAMB3/GADD45G/PIK3CA	Human Diseases
Thyroid hormone signaling pathway	11/484	119/7914	0.11089	0.58313	0.531307	11	STAT1/SLC2A1/MED1/MTOR/WNT4/PFKP/BAD/MED14/PIK3CA/MED4/ATP2A2	Organismal Systems
Acute myeloid leukemia	7/484	67/7914	0.113548	0.586986	0.534821	7	PML/GRB2/CCNA2/MTOR/BAD/PIK3CA/CSF1R	Human Diseases
Synthesis and degradation of ketone bodies	2/484	10/7914	0.121321	0.606606	0.552697	2	ACAT1/BDH2	Metabolism
Sulfur metabolism	2/484	10/7914	0.121321	0.606606	0.552697	2	SELENBP1/MPST	Metabolism
B cell receptor signaling pathway	8/484	82/7914	0.127157	0.625529	0.569939	8	GRB2/LILRB2/LILRB4/PIK3AP1/PIK3CA/LILRB1/LILRA6/DAPP1	Organismal Systems
Fatty acid metabolism	6/484	57/7914	0.133407	0.645859	0.588462	6	ACAT1/HADH/ACADSB/ELOVL6/ACADVL/HSD17B8	Metabolism
ABC transporters	5/484	45/7914	0.138238	0.648771	0.591115	5	TAP1/TAP2/ABCD1/ABCA1/ABCA12	Environmental Information Processing
Base excision repair	4/484	33/7914	0.139986	0.648771	0.591115	4	POLE/FEN1/NTHL1/NEIL1	Genetic Information Processing
Ubiquinone and other terpenoid-quinone biosynthesis	2/484	11/7914	0.142517	0.648771	0.591115	2	VKORC1/COQ7	Metabolism
Taurine and hypotaurine metabolism	2/484	11/7914	0.142517	0.648771	0.591115	2	GGT6/GGT7	Metabolism
TNF signaling pathway	10/484	112/7914	0.146397	0.656633	0.598278	10	CXCL10/IRF1/CASP8/BIRC3/IL18R1/MLKL/TRAF3/TNFAIP3/CFLAR/PIK3CA	Environmental Information Processing
Propanoate metabolism	4/484	34/7914	0.151479	0.669581	0.610076	4	ACAT1/PCCA/MCEE/BCKDHA	Metabolism
Colorectal cancer	8/484	86/7914	0.154304	0.672323	0.612574	8	GRB2/RALB/MTOR/BIRC5/GADD45G/BAD/MSH6/PIK3CA	Human Diseases
Viral myocarditis	6/484	60/7914	0.158761	0.682002	0.621393	6	CASP8/EIF4G1/HLA-B/CD80/HLA-F/CD86	Human Diseases
Mismatch repair	3/484	23/7914	0.163154	0.69114	0.629719	3	EXO1/RFC5/MSH6	Genetic Information Processing
Pathways in cancer	38/484	530/7914	0.169188	0.703499	0.640979	38	PML/STAT1/STAT2/BRCA2/CCNE1/GRB2/IL15RA/E2F2/GNA13/CDK2/CCNA2/CASP8/IL12RB2/BIRC3/SLC2A1/RALB/GNB4/RAD51/LAMC2/MTOR/IL2RA/WNT4/SP1/IL2RB/TRAF3/DAPK2/BIRC5/LAMB3/GADD45G/BAD/MSH6/PIK3CA/TPM3/ROCK2/IL12RB1/IFNG/CSF1R/FASLG	Human Diseases
Chagas disease (American trypanosomiasis)	9/484	102/7914	0.170685	0.703499	0.640979	9	MYD88/CASP8/TLR6/C1QC/TICAM1/CFLAR/PIK3CA/IFNG/FASLG	Human Diseases
Cysteine and methionine metabolism	5/484	49/7914	0.17817	0.715026	0.651482	5	DNMT1/BCAT2/IL4I1/ADI1/MPST	Metabolism
Intestinal immune network for IgA production	5/484	49/7914	0.17817	0.715026	0.651482	5	IL15RA/TNFSF13B/CD80/CD86/ICOS	Organismal Systems
C-type lectin receptor signaling pathway	9/484	104/7914	0.184753	0.730582	0.665655	9	IRF9/STAT1/STAT2/IRF1/CASP8/PTPN11/PIK3CA/RELB/CD209	Organismal Systems
Non-homologous end-joining	2/484	13/7914	0.186837	0.730582	0.665655	2	FEN1/PRKDC	Genetic Information Processing
IL-17 signaling pathway	8/484	93/7914	0.207703	0.797538	0.726661	8	CXCL10/CASP8/CCL7/TBK1/TRAF3/TNFAIP3/FOSL1/IFNG	Organismal Systems
RNA transport	13/484	165/7914	0.20919	0.797538	0.726661	13	KPNB1/TACC3/NUP205/NUP107/EIF4EBP3/EIF4G1/NUP62/POP1/NCBP1/NUP210/CYFIP1/GEMIN8/NUP155	Genetic Information Processing
Autophagy - animal	11/484	137/7914	0.216133	0.813834	0.741509	11	GABARAP/RAB8A/GABARAPL2/MTOR/TBK1/CAMKK2/DAPK2/BAD/CFLAR/PIK3CA/IRS1	Cellular Processes
Phagosome	12/484	152/7914	0.219165	0.815185	0.74274	12	TAP1/TAP2/TUBA1B/FCGR3A/TLR6/ITGA5/HLA-B/RILP/CYBB/HLA-F/TUBB/CD209	Cellular Processes
Valine, leucine and isoleucine biosynthesis	1/484	4/7914	0.223128	0.819927	0.747061	1	BCAT2	Metabolism
Glycosphingolipid biosynthesis - lacto and neolacto series	3/484	27/7914	0.22675	0.823319	0.750151	3	ST3GAL3/B3GNT3/B3GNT5	Metabolism
Glycosphingolipid biosynthesis - ganglio series	2/484	15/7914	0.23272	0.823374	0.750201	2	ST6GALNAC4/ST6GALNAC6	Metabolism
Focal adhesion	15/484	199/7914	0.23584	0.823374	0.750201	15	DIAPH1/GRB2/PAK2/BIRC3/PPP1R12A/LAMC2/ITGA5/LAMB3/BAD/ACTN1/PIK3CA/PXN/VCL/MYLPF/ROCK2	Cellular Processes
Prostate cancer	8/484	97/7914	0.241079	0.823374	0.750201	8	CCNE1/GRB2/E2F2/CDK2/IL1R2/MTOR/BAD/PIK3CA	Human Diseases
Butanoate metabolism	3/484	28/7914	0.243346	0.823374	0.750201	3	ACAT1/HADH/BDH2	Metabolism
Renal cell carcinoma	6/484	69/7914	0.24533	0.823374	0.750201	6	GRB2/PAK2/SLC2A1/PTPN11/BAD/PIK3CA	Human Diseases
Central carbon metabolism in cancer	6/484	69/7914	0.24533	0.823374	0.750201	6	SLC16A3/SLC2A1/GLS2/MTOR/PFKP/PIK3CA	Human Diseases
Toxoplasmosis	9/484	112/7914	0.245662	0.823374	0.750201	9	STAT1/MYD88/CASP8/BIRC3/LAMC2/CCR5/LAMB3/BAD/IFNG	Human Diseases
Glutathione metabolism	5/484	56/7914	0.256496	0.850339	0.77477	5	LAP3/RRM2/RRM1/GGT6/GGT7	Metabolism
Phenylalanine, tyrosine and tryptophan biosynthesis	1/484	5/7914	0.270663	0.878216	0.800169	1	IL4I1	Metabolism
D-Glutamine and D-glutamate metabolism	1/484	5/7914	0.270663	0.878216	0.800169	1	GLS2	Metabolism
Amoebiasis	8/484	102/7914	0.285079	0.913127	0.831978	8	IL1R2/LAMC2/SERPINB9/LAMB3/ACTN1/PIK3CA/VCL/IFNG	Human Diseases
Cell adhesion molecules (CAMs)	11/484	147/7914	0.287743	0.913127	0.831978	11	SIGLEC1/CD274/PDCD1LG2/HLA-B/CD80/CDH15/CDH3/TIGIT/HLA-F/CD86/ICOS	Environmental Information Processing
VEGF signaling pathway	5/484	59/7914	0.292339	0.913127	0.831978	5	BAD/PIK3CA/PXN/SPHK1/JMJD7-PLA2G4B	Environmental Information Processing
RNA polymerase	3/484	31/7914	0.294081	0.913127	0.831978	3	POLR1A/POLR1D/POLR3H	Genetic Information Processing
Inositol phosphate metabolism	6/484	74/7914	0.298346	0.913127	0.831978	6	PIP4K2A/INPP5K/SYNJ2/PIP4K2C/INPP5A/PIK3CA	Metabolism
Type II diabetes mellitus	4/484	46/7914	0.309431	0.913127	0.831978	4	MTOR/KCNJ11/PIK3CA/IRS1	Human Diseases
Autophagy - other	3/484	32/7914	0.311173	0.913127	0.831978	3	GABARAP/GABARAPL2/MTOR	Cellular Processes
Apoptosis - multiple species	3/484	32/7914	0.311173	0.913127	0.831978	3	CASP8/BIRC3/BIRC5	Cellular Processes
Phosphonate and phosphinate metabolism	1/484	6/7914	0.315296	0.913127	0.831978	1	PCYT1A	Metabolism
Chronic myeloid leukemia	6/484	76/7914	0.320159	0.913127	0.831978	6	GRB2/E2F2/PTPN11/GADD45G/BAD/PIK3CA	Human Diseases
Ether lipid metabolism	4/484	47/7914	0.323547	0.913127	0.831978	4	AGPS/PLA2G10/PLA2G7/JMJD7-PLA2G4B	Metabolism
Nucleotide excision repair	4/484	47/7914	0.323547	0.913127	0.831978	4	POLE/RFC5/RAD23B/GTF2H3	Genetic Information Processing
Steroid biosynthesis	2/484	19/7914	0.325422	0.913127	0.831978	2	TM7SF2/HSD17B7	Metabolism
Th17 cell differentiation	8/484	107/7914	0.330932	0.913127	0.831978	8	STAT1/MTOR/IL2RA/FOXP3/IL2RB/IL12RB1/IFNG/IL21R	Organismal Systems
Arrhythmogenic right ventricular cardiomyopathy (ARVC)	6/484	77/7914	0.331154	0.913127	0.831978	6	ITGA5/DSC2/CACNA2D2/DSG2/PKP2/ATP2A2	Human Diseases
Amino sugar and nucleotide sugar metabolism	4/484	48/7914	0.337706	0.913127	0.831978	4	PMM1/CHIA/CYB5R1/PGM2	Metabolism
Insulin resistance	8/484	108/7914	0.340259	0.913127	0.831978	8	SLC2A1/PTPN11/SLC27A5/MTOR/PIK3CA/PPARGC1B/IRS1/PYGL	Human Diseases
Fc gamma R-mediated phagocytosis	7/484	93/7914	0.341649	0.913127	0.831978	7	FCGR3A/ASAP1/LIMK1/PIK3CA/ARF6/SPHK1/JMJD7-PLA2G4B	Organismal Systems
SNARE interactions in vesicular transport	3/484	34/7914	0.345403	0.913127	0.831978	3	VAMP2/USE1/GOSR1	Genetic Information Processing
Ras signaling pathway	16/484	232/7914	0.345415	0.913127	0.831978	16	GRB2/PAK2/RALB/RASAL2/GNB4/PTPN11/TBK1/BAD/PIK3CA/EFNA1/PLA2G10/RASA2/ARF6/CSF1R/FASLG/JMJD7-PLA2G4B	Environmental Information Processing
One carbon pool by folate	2/484	20/7914	0.348273	0.913127	0.831978	2	TYMS/MTHFD1	Metabolism
Transcriptional misregulation in cancer	13/484	186/7914	0.349738	0.913127	0.831978	13	ETV7/PML/CCNA2/BIRC3/IL1R2/GZMB/H3F3A/SP1/IL2RB/GADD45G/CD86/CCNT1/CSF1R	Human Diseases
N-Glycan biosynthesis	4/484	49/7914	0.351887	0.913127	0.831978	4	DPM3/ALG5/ALG10/MAN2A1	Metabolism
Drug metabolism - other enzymes	6/484	79/7914	0.353275	0.913127	0.831978	6	RRM2/TK1/RRM1/GMPS/NME3/TYMP	Metabolism
Salmonella infection	6/484	80/7914	0.364381	0.933918	0.850921	6	MYD88/KLC4/RILP/CCL4/ROCK2/IFNG	Human Diseases
Leukocyte transendothelial migration	8/484	112/7914	0.377891	0.947805	0.863574	8	PTPN11/ACTN1/PIK3CA/PXN/CYBB/VCL/MYLPF/ROCK2	Organismal Systems
Non-small cell lung cancer	5/484	66/7914	0.378414	0.947805	0.863574	5	GRB2/E2F2/GADD45G/BAD/PIK3CA	Human Diseases
Shigellosis	5/484	67/7914	0.390791	0.947805	0.863574	5	DIAPH1/RIPK2/ITGA5/VCL/ROCK2	Human Diseases
Endocrine resistance	7/484	98/7914	0.392483	0.947805	0.863574	7	GRB2/E2F2/MED1/MTOR/SP1/BAD/PIK3CA	Human Diseases
Choline metabolism in cancer	7/484	98/7914	0.392483	0.947805	0.863574	7	GRB2/PCYT1A/MTOR/SP1/PIK3CA/DGKH/JMJD7-PLA2G4B	Human Diseases
Terpenoid backbone biosynthesis	2/484	22/7914	0.393125	0.947805	0.863574	2	ACAT1/PMVK	Metabolism
Aldosterone-regulated sodium reabsorption	3/484	37/7914	0.396374	0.947805	0.863574	3	SCNN1B/PIK3CA/IRS1	Organismal Systems
Sulfur relay system	1/484	8/7914	0.396549	0.947805	0.863574	1	MPST	Genetic Information Processing
Peroxisome	6/484	83/7914	0.397767	0.947805	0.863574	6	PRDX5/AGPS/PMVK/SOD2/ABCD1/PEX11B	Cellular Processes
Phosphatidylinositol signaling system	7/484	99/7914	0.402684	0.952082	0.867471	7	PIP4K2A/INPP5K/SYNJ2/PIP4K2C/INPP5A/PIK3CA/DGKH	Environmental Information Processing
Primary immunodeficiency	3/484	38/7914	0.41315	0.967337	0.88137	3	TAP1/TAP2/ICOS	Human Diseases
Adipocytokine signaling pathway	5/484	69/7914	0.415479	0.967337	0.88137	5	SLC2A1/PTPN11/MTOR/CAMKK2/IRS1	Organismal Systems
Phospholipase D signaling pathway	10/484	148/7914	0.419508	0.969317	0.883174	10	GRB2/GNA13/RALB/PTPN11/MTOR/PIK3CA/DGKH/ARF6/SPHK1/JMJD7-PLA2G4B	Environmental Information Processing
Pyruvate metabolism	3/484	39/7914	0.429776	0.985577	0.897989	3	HAGH/ACAT1/ALDH3A2	Metabolism
Neurotrophin signaling pathway	8/484	119/7914	0.444117	1	0.91113	8	GRB2/PRDM4/RIPK2/PTPN11/BAD/PIK3CA/IRS1/FASLG	Organismal Systems
Bile secretion	5/484	72/7914	0.452183	1	0.91113	5	SLC2A1/NCEH1/EPHX1/SLC27A5/AQP9	Organismal Systems
AMPK signaling pathway	8/484	120/7914	0.453529	1	0.91113	8	CCNA2/RAB8A/MTOR/CAMKK2/PFKP/PIK3CA/IRS1/TBC1D1	Environmental Information Processing
Herpes simplex virus 1 infection	31/484	491/7914	0.453644	1	0.91113	31	DDX58/EIF2AK2/IFIH1/IRF9/OAS1/OAS2/OAS3/PML/SP100/STAT1/STAT2/TAP1/TAP2/MYD88/ZNF34/CASP8/BIRC3/PTPN11/ITGA5/MTOR/TBK1/HLA-B/BST2/TRAF3/BAD/TICAM1/IRF7/PIK3CA/HLA-F/IFNG/FASLG	Human Diseases
alpha-Linolenic acid metabolism	2/484	25/7914	0.457588	1	0.91113	2	PLA2G10/JMJD7-PLA2G4B	Metabolism
Pathogenic Escherichia coli infection	13/484	201/7914	0.458844	1	0.91113	13	MYO1E/GNA13/PAK2/MYD88/CASP8/TUBA1B/PTPN11/CYFIP1/ROCK2/TUBB/ARF6/WIPF2/FASLG	Human Diseases
Bladder cancer	3/484	41/7914	0.462493	1	0.91113	3	E2F2/DAPK2/TYMP	Human Diseases
Bacterial invasion of epithelial cells	5/484	73/7914	0.464289	1	0.91113	5	ITGA5/CD2AP/PIK3CA/PXN/VCL	Human Diseases
Endometrial cancer	4/484	58/7914	0.477589	1	0.91113	4	GRB2/GADD45G/BAD/PIK3CA	Human Diseases
Glioma	5/484	75/7914	0.488249	1	0.91113	5	GRB2/E2F2/MTOR/GADD45G/PIK3CA	Human Diseases
Th1 and Th2 cell differentiation	6/484	92/7914	0.496548	1	0.91113	6	STAT1/IL12RB2/IL2RA/IL2RB/IL12RB1/IFNG	Organismal Systems
Fatty acid elongation	2/484	27/7914	0.498304	1	0.91113	2	HADH/ELOVL6	Metabolism
Pertussis	5/484	76/7914	0.500086	1	0.91113	5	MYD88/IRF1/ITGA5/C1QC/TICAM1	Human Diseases
Leishmaniasis	5/484	76/7914	0.500086	1	0.91113	5	STAT1/MYD88/FCGR3A/CYBB/IFNG	Human Diseases
HIF-1 signaling pathway	7/484	109/7914	0.503396	1	0.91113	7	SLC2A1/MTOR/PFKP/RPS6/PIK3CA/CYBB/IFNG	Environmental Information Processing
Longevity regulating pathway - multiple species	4/484	62/7914	0.530566	1	0.91113	4	MTOR/SOD2/PIK3CA/IRS1	Organismal Systems
EGFR tyrosine kinase inhibitor resistance	5/484	79/7914	0.534933	1	0.91113	5	GRB2/MTOR/BAD/RPS6/PIK3CA	Human Diseases
Linoleic acid metabolism	2/484	29/7914	0.537011	1	0.91113	2	PLA2G10/JMJD7-PLA2G4B	Metabolism
Breast cancer	9/484	147/7914	0.548373	1	0.91113	9	BRCA1/BRCA2/GRB2/E2F2/MTOR/WNT4/SP1/GADD45G/PIK3CA	Human Diseases
Glycerophospholipid metabolism	6/484	97/7914	0.549075	1	0.91113	6	PCYT1A/PEMT/DGKH/PLA2G10/GPD2/JMJD7-PLA2G4B	Metabolism
Axon guidance	11/484	181/7914	0.553833	1	0.91113	11	SSH1/PAK2/PTPN11/WNT4/LIMK1/PIK3CA/SEMA3A/EFNA1/NGEF/ROCK2/PLXNA1	Organismal Systems
Sphingolipid metabolism	3/484	47/7914	0.555119	1	0.91113	3	SGPL1/CERK/SPHK1	Metabolism
Pentose phosphate pathway	2/484	30/7914	0.55558	1	0.91113	2	PFKP/PGM2	Metabolism
Systemic lupus erythematosus	8/484	133/7914	0.571791	1	0.91113	8	TRIM21/FCGR3A/H3F3A/C1QC/CD80/ACTN1/CD86/IFNG	Human Diseases
Galactose metabolism	2/484	31/7914	0.573614	1	0.91113	2	PFKP/PGM2	Metabolism
Mucin type O-glycan biosynthesis	2/484	31/7914	0.573614	1	0.91113	2	GALNT11/GALNT4	Metabolism
Antifolate resistance	2/484	31/7914	0.573614	1	0.91113	2	TYMS/FOLR1	Human Diseases
Glycosaminoglycan biosynthesis - keratan sulfate	1/484	14/7914	0.586978	1	0.91113	1	ST3GAL3	Metabolism
Arginine and proline metabolism	3/484	50/7914	0.597711	1	0.91113	3	LAP3/SAT2/ALDH3A2	Metabolism
Cholesterol metabolism	3/484	50/7914	0.597711	1	0.91113	3	NCEH1/MYLIP/ABCA1	Organismal Systems
Proteoglycans in cancer	12/484	204/7914	0.598828	1	0.91113	12	GRB2/NUDT16L1/PPP1R12A/PTPN11/ITGA5/MTOR/WNT4/RPS6/PIK3CA/PXN/ROCK2/FASLG	Human Diseases
ErbB signaling pathway	5/484	85/7914	0.601044	1	0.91113	5	GRB2/PAK2/MTOR/BAD/PIK3CA	Environmental Information Processing
Fc epsilon RI signaling pathway	4/484	68/7914	0.604688	1	0.91113	4	GRB2/LCP2/PIK3CA/JMJD7-PLA2G4B	Organismal Systems
Insulin signaling pathway	8/484	137/7914	0.605866	1	0.91113	8	GRB2/INPP5K/MTOR/BAD/RPS6/PIK3CA/IRS1/PYGL	Organismal Systems
Fructose and mannose metabolism	2/484	33/7914	0.608066	1	0.91113	2	PMM1/PFKP	Metabolism
T cell receptor signaling pathway	6/484	104/7914	0.61813	1	0.91113	6	GRB2/PAK2/LCP2/PIK3CA/IFNG/ICOS	Organismal Systems
Prolactin signaling pathway	4/484	70/7914	0.62776	1	0.91113	4	STAT1/GRB2/IRF1/PIK3CA	Organismal Systems
Gap junction	5/484	88/7914	0.632033	1	0.91113	5	GRB2/TUBA1B/CDK1/MAP3K2/TUBB	Cellular Processes
Thiamine metabolism	1/484	16/7914	0.636039	1	0.91113	1	AK1	Metabolism
Longevity regulating pathway	5/484	89/7914	0.642031	1	0.91113	5	MTOR/CAMKK2/SOD2/PIK3CA/IRS1	Organismal Systems
Melanoma	4/484	72/7914	0.649956	1	0.91113	4	E2F2/GADD45G/BAD/PIK3CA	Human Diseases
Alanine, aspartate and glutamate metabolism	2/484	36/7914	0.655708	1	0.91113	2	IL4I1/GLS2	Metabolism
Starch and sucrose metabolism	2/484	36/7914	0.655708	1	0.91113	2	PGM2/PYGL	Metabolism
Primary bile acid biosynthesis	1/484	17/7914	0.658343	1	0.91113	1	SLC27A5	Metabolism
Phenylalanine metabolism	1/484	17/7914	0.658343	1	0.91113	1	IL4I1	Metabolism
Selenocompound metabolism	1/484	17/7914	0.658343	1	0.91113	1	PSTK	Metabolism
Tuberculosis	10/484	179/7914	0.662925	1	0.91113	10	STAT1/RIPK2/MYD88/CASP8/FCGR3A/TLR6/BAD/IFNG/CD209/SPHK1	Human Diseases
Thyroid cancer	2/484	37/7914	0.670527	1	0.91113	2	GADD45G/TPM3	Human Diseases
PI3K-Akt signaling pathway	20/484	354/7914	0.678785	1	0.91113	20	BRCA1/CCNE1/GRB2/CDK2/GNB4/LAMC2/YWHAG/ITGA5/MTOR/IL2RA/PIK3AP1/IL2RB/LAMB3/BAD/RPS6/PIK3CA/EFNA1/IRS1/CSF1R/FASLG	Environmental Information Processing
Fatty acid biosynthesis	1/484	18/7914	0.679283	1	0.91113	1	HSD17B8	Metabolism
2-Oxocarboxylic acid metabolism	1/484	18/7914	0.679283	1	0.91113	1	BCAT2	Metabolism
Various types of N-glycan biosynthesis	2/484	38/7914	0.684826	1	0.91113	2	ST3GAL3/MAN2A1	Metabolism
Purine metabolism	7/484	130/7914	0.690153	1	0.91113	7	RRM2/RRM1/AK1/GMPS/NME3/PGM2/GUCY2D	Metabolism
Pantothenate and CoA biosynthesis	1/484	19/7914	0.698942	1	0.91113	1	BCAT2	Metabolism
Gastric cancer	8/484	149/7914	0.69902	1	0.91113	8	CCNE1/GRB2/E2F2/CDK2/MTOR/WNT4/GADD45G/PIK3CA	Human Diseases
Staphylococcus aureus infection	5/484	96/7914	0.707147	1	0.91113	5	FPR3/PTAFR/FCGR3A/C1QC/C3AR1	Human Diseases
Glycine, serine and threonine metabolism	2/484	40/7914	0.711896	1	0.91113	2	GNMT/GCAT	Metabolism
Ferroptosis	2/484	40/7914	0.711896	1	0.91113	2	SAT2/CYBB	Cellular Processes
Fat digestion and absorption	2/484	41/7914	0.724686	1	0.91113	2	PLA2G10/ABCA1	Organismal Systems
mTOR signaling pathway	8/484	153/7914	0.726715	1	0.91113	8	CLIP1/GRB2/NPRL2/MTOR/WNT4/RPS6/PIK3CA/IRS1	Environmental Information Processing
Spliceosome	7/484	135/7914	0.727255	1	0.91113	7	EFTUD2/PRPF40A/DHX8/WBP11/NCBP1/CCDC12/DDX23	Genetic Information Processing
Arginine biosynthesis	1/484	21/7914	0.734725	1	0.91113	1	GLS2	Metabolism
Apelin signaling pathway	7/484	137/7914	0.741213	1	0.91113	7	GABARAP/GNA13/GNB4/GABARAPL2/MTOR/RPS6/SPHK1	Environmental Information Processing
Other types of O-glycan biosynthesis	1/484	22/7914	0.750992	1	0.91113	1	ST3GAL3	Metabolism
Histidine metabolism	1/484	23/7914	0.766263	1	0.91113	1	ALDH3A2	Metabolism
Mannose type O-glycan biosynthesis	1/484	23/7914	0.766263	1	0.91113	1	ST3GAL3	Metabolism
Protein export	1/484	23/7914	0.766263	1	0.91113	1	SEC11C	Genetic Information Processing
Renin-angiotensin system	1/484	23/7914	0.766263	1	0.91113	1	LNPEP	Organismal Systems
Proximal tubule bicarbonate reclamation	1/484	23/7914	0.766263	1	0.91113	1	GLS2	Organismal Systems
Aminoacyl-tRNA biosynthesis	3/484	66/7914	0.777578	1	0.91113	3	WARS/FARS2/PSTK	Genetic Information Processing
Platelet activation	6/484	124/7914	0.778363	1	0.91113	6	GNA13/PPP1R12A/LCP2/PIK3CA/ROCK2/JMJD7-PLA2G4B	Organismal Systems
Cardiac muscle contraction	4/484	86/7914	0.780014	1	0.91113	4	CACNA2D2/TPM3/ATP2A2/UQCRB	Organismal Systems
Metabolic pathways	82/484	1439/7914	0.784359	1	0.91113	82	CMPK2/GALNT11/LAP3/RRM2/SAT2/TK1/PPOX/DCXR/DPM3/PCYT1A/ALG5/VKORC1/HAGH/DNMT1/BCAT2/ALG10/IL4I1/PMM1/PIP4K2A/INPP5K/ADI1/TYMS/ST6GALNAC4/PEMT/SELENBP1/HYI/ACAT1/GLS2/RRM1/AK1/SGPL1/AGPS/GCDH/GMPS/SLC27A5/HADH/SYNJ2/PMVK/IDO1/PIP4K2C/PCCA/GNMT/PFKP/INPP5A/BDH2/ST3GAL3/ACADSB/NME3/ELOVL6/ACADVL/B3GNT3/MPST/AUH/TM7SF2/CHIA/PIK3CA/DGKH/GGT6/MCEE/HSD17B7/ST6GALNAC6/PGM2/B3GNT5/NDUFA2/HSD17B8/UQCRB/PLA…	Metabolism
Glycolysis / Gluconeogenesis	3/484	68/7914	0.794617	1	0.91113	3	PFKP/PGM2/ALDH3A2	Metabolism
ECM-receptor interaction	4/484	88/7914	0.795045	1	0.91113	4	HMMR/LAMC2/ITGA5/LAMB3	Environmental Information Processing
MicroRNAs in cancer	16/484	310/7914	0.795871	1	0.91113	16	BRCA1/CDCA5/KIF23/CCNE1/GRB2/E2F2/CDC25A/DNMT1/CDC25C/GLS2/ITGA5/MTOR/PIK3CA/EFNA1/EZH2/IRS1	Human Diseases
GABAergic synapse	4/484	89/7914	0.802245	1	0.91113	4	GABARAP/GLS2/GNB4/GABARAPL2	Organismal Systems
Hypertrophic cardiomyopathy (HCM)	4/484	90/7914	0.80924	1	0.91113	4	ITGA5/CACNA2D2/TPM3/ATP2A2	Human Diseases
Epithelial cell signaling in Helicobacter pylori infection	3/484	70/7914	0.810555	1	0.91113	3	PTPN11/ADAM10/ADAM17	Human Diseases
Ovarian steroidogenesis	2/484	49/7914	0.810599	1	0.91113	2	HSD17B7/JMJD7-PLA2G4B	Organismal Systems
Malaria	2/484	49/7914	0.810599	1	0.91113	2	MYD88/IFNG	Human Diseases
Non-alcoholic fatty liver disease (NAFLD)	7/484	149/7914	0.814399	1	0.91113	7	CASP8/PIK3CA/NDUFA2/UQCRB/NDUFA7/IRS1/FASLG	Human Diseases
Adherens junction	3/484	71/7914	0.818125	1	0.91113	3	ACTN1/VCL/SSX2IP	Cellular Processes
Ascorbate and aldarate metabolism	1/484	27/7914	0.818554	1	0.91113	1	ALDH3A2	Metabolism
Biosynthesis of unsaturated fatty acids	1/484	27/7914	0.818554	1	0.91113	1	ELOVL6	Metabolism
Rheumatoid arthritis	4/484	93/7914	0.829021	1	0.91113	4	TNFSF13B/CD80/CD86/IFNG	Human Diseases
Alzheimer disease	8/484	171/7914	0.829586	1	0.91113	8	CASP8/BAD/ADAM10/ATP2A2/NDUFA2/UQCRB/NDUFA7/ADAM17	Human Diseases
Phototransduction	1/484	28/7914	0.829689	1	0.91113	1	GUCY2D	Organismal Systems
TGF-beta signaling pathway	4/484	94/7914	0.835225	1	0.91113	4	RBL1/ID4/SP1/IFNG	Environmental Information Processing
Hippo signaling pathway - multiple species	1/484	29/7914	0.840142	1	0.91113	1	LATS1	Environmental Information Processing
Notch signaling pathway	2/484	53/7914	0.843887	1	0.91113	2	DTX3L/ADAM17	Environmental Information Processing
Dilated cardiomyopathy (DCM)	4/484	96/7914	0.847071	1	0.91113	4	ITGA5/CACNA2D2/TPM3/ATP2A2	Human Diseases
Hematopoietic cell lineage	4/484	98/7914	0.858191	1	0.91113	4	IL1R2/ITGA5/IL2RA/CSF1R	Organismal Systems
Regulation of lipolysis in adipocytes	2/484	55/7914	0.858461	1	0.91113	2	PIK3CA/IRS1	Organismal Systems
Sphingolipid signaling pathway	5/484	119/7914	0.861081	1	0.91113	5	GNA13/SGPL1/PIK3CA/ROCK2/SPHK1	Environmental Information Processing
Legionellosis	2/484	56/7914	0.865273	1	0.91113	2	MYD88/CASP8	Human Diseases
AGE-RAGE signaling pathway in diabetic complications	4/484	100/7914	0.868615	1	0.91113	4	DIAPH1/STAT1/PIK3CA/CYBB	Human Diseases
RNA degradation	3/484	79/7914	0.86989	1	0.91113	3	PATL1/PFKP/XRN1	Genetic Information Processing
Parkinson disease	6/484	142/7914	0.87401	1	0.91113	6	UBE2L6/SLC25A4/UBB/NDUFA2/UQCRB/NDUFA7	Human Diseases
beta-Alanine metabolism	1/484	33/7914	0.87593	1	0.91113	1	ALDH3A2	Metabolism
Pentose and glucuronate interconversions	1/484	34/7914	0.883549	1	0.91113	1	DCXR	Metabolism
Protein processing in endoplasmic reticulum	7/484	166/7914	0.889347	1	0.91113	7	EIF2AK2/SSR4/SSR2/RNF5/DERL2/RAD23B/DNAJA1	Genetic Information Processing
Steroid hormone biosynthesis	2/484	60/7914	0.889614	1	0.91113	2	HSD17B7/HSD17B8	Metabolism
Long-term depression	2/484	60/7914	0.889614	1	0.91113	2	GNA13/JMJD7-PLA2G4B	Organismal Systems
Prion diseases	1/484	35/7914	0.890702	1	0.91113	1	C1QC	Human Diseases
Ribosome biogenesis in eukaryotes	4/484	105/7914	0.891837	1	0.91113	4	XRN1/POP1/TCOF1/LSG1	Genetic Information Processing
cGMP-PKG signaling pathway	7/484	167/7914	0.89283	1	0.91113	7	GNA13/SLC25A4/PPP1R12A/BAD/ATP2A2/IRS1/ROCK2	Environmental Information Processing
Glycerolipid metabolism	2/484	61/7914	0.895029	1	0.91113	2	DGKH/ALDH3A2	Metabolism
Hepatocellular carcinoma	7/484	168/7914	0.896219	1	0.91113	7	GRB2/E2F2/MTOR/WNT4/GADD45G/BAD/PIK3CA	Human Diseases
Tyrosine metabolism	1/484	36/7914	0.897416	1	0.91113	1	IL4I1	Metabolism
Tight junction	7/484	169/7914	0.899518	1	0.91113	7	ACTR2/TUBA1B/RAB8A/NEDD4/ACTN1/ACTR3/ROCK2	Cellular Processes
Insulin secretion	3/484	86/7914	0.904049	1	0.91113	3	SLC2A1/VAMP2/KCNJ11	Organismal Systems
Arachidonic acid metabolism	2/484	63/7914	0.905124	1	0.91113	2	PLA2G10/JMJD7-PLA2G4B	Metabolism
Basal cell carcinoma	2/484	63/7914	0.905124	1	0.91113	2	WNT4/GADD45G	Human Diseases
GnRH secretion New!	2/484	64/7914	0.909825	1	0.91113	2	KCNJ11/PIK3CA	Organismal Systems
Vascular smooth muscle contraction	5/484	132/7914	0.913223	1	0.91113	5	GNA13/PPP1R12A/PLA2G10/ROCK2/JMJD7-PLA2G4B	Organismal Systems
Cortisol synthesis and secretion	2/484	65/7914	0.914307	1	0.91113	2	NCEH1/SP1	Organismal Systems
Cushing syndrome	6/484	155/7914	0.919283	1	0.91113	6	CCNE1/E2F2/CDK2/NCEH1/WNT4/SP1	Human Diseases
Nicotine addiction	1/484	40/7914	0.9204	1	0.91113	1	GRIN3A	Human Diseases
MAPK signaling pathway	13/484	295/7914	0.920603	1	0.91113	13	GRB2/PAK2/MYD88/MAP3K2/TAOK1/CACNA2D2/GADD45G/EFNA1/RASA2/RELB/CSF1R/FASLG/JMJD7-PLA2G4B	Environmental Information Processing
Glutamatergic synapse	4/484	114/7914	0.924699	1	0.91113	4	GLS2/GNB4/GRIN3A/JMJD7-PLA2G4B	Organismal Systems
Porphyrin and chlorophyll metabolism	1/484	42/7914	0.929886	1	0.91113	1	PPOX	Metabolism
GnRH signaling pathway	3/484	93/7914	0.9299	1	0.91113	3	GRB2/MAP3K2/JMJD7-PLA2G4B	Organismal Systems
Carbon metabolism	4/484	117/7914	0.933474	1	0.91113	4	ACAT1/PCCA/PFKP/MCEE	Metabolism
Signaling pathways regulating pluripotency of stem cells	5/484	140/7914	0.935994	1	0.91113	5	GRB2/ID4/RIF1/WNT4/PIK3CA	Cellular Processes
Vasopressin-regulated water reabsorption	1/484	44/7914	0.938243	1	0.91113	1	VAMP2	Organismal Systems
Basal transcription factors	1/484	45/7914	0.942041	1	0.91113	1	GTF2H3	Genetic Information Processing
Carbohydrate digestion and absorption	1/484	47/7914	0.948952	1	0.91113	1	PIK3CA	Organismal Systems
Biosynthesis of amino acids	2/484	75/7914	0.948964	1	0.91113	2	BCAT2/PFKP	Metabolism
Pancreatic secretion	3/484	102/7914	0.953742	1	0.91113	3	RAB8A/ATP2A2/PLA2G10	Organismal Systems
Cocaine addiction	1/484	49/7914	0.95504	1	0.91113	1	GRIN3A	Human Diseases
Huntington disease	7/484	193/7914	0.955769	1	0.91113	7	SLC25A4/CASP8/SP1/SOD2/NDUFA2/UQCRB/NDUFA7	Human Diseases
Hedgehog signaling pathway	1/484	50/7914	0.957807	1	0.91113	1	CSNK1G1	Environmental Information Processing
Complement and coagulation cascades	2/484	79/7914	0.958678	1	0.91113	2	C1QC/C3AR1	Organismal Systems
Amyotrophic lateral sclerosis (ALS)	1/484	51/7914	0.960404	1	0.91113	1	BAD	Human Diseases
Glucagon signaling pathway	3/484	106/7914	0.961696	1	0.91113	3	SLC2A1/PFKP/PYGL	Organismal Systems
Oxytocin signaling pathway	5/484	153/7914	0.961788	1	0.91113	5	PPP1R12A/CAMKK2/CACNA2D2/ROCK2/JMJD7-PLA2G4B	Organismal Systems
Taste transduction	2/484	83/7914	0.966607	1	0.91113	2	SCNN1B/HTR1D	Organismal Systems
Wnt signaling pathway	5/484	160/7914	0.97134	1	0.91113	5	VANGL1/WNT4/FOSL1/ROCK2/RNF43	Environmental Information Processing
Alcoholism	6/484	184/7914	0.972772	1	0.91113	6	GRB2/GNB4/H3F3A/CAMKK2/GRIN3A/CAMKK1	Human Diseases
Serotonergic synapse	3/484	115/7914	0.975144	1	0.91113	3	GNB4/HTR1D/JMJD7-PLA2G4B	Organismal Systems
Salivary secretion	2/484	90/7914	0.977097	1	0.91113	2	VAMP2/CST3	Organismal Systems
mRNA surveillance pathway	2/484	91/7914	0.978307	1	0.91113	2	NCBP1/CSTF2	Genetic Information Processing
cAMP signaling pathway	7/484	216/7914	0.981256	1	0.91113	7	PPP1R12A/BAD/GRIN3A/PIK3CA/ATP2A2/HTR1D/ROCK2	Environmental Information Processing
Retrograde endocannabinoid signaling	4/484	148/7914	0.982901	1	0.91113	4	GNB4/NDUFA2/NDUFA7/FAAH	Organismal Systems
Lysosome	3/484	123/7914	0.983217	1	0.91113	3	CD68/CTSF/NAPSA	Cellular Processes
Amphetamine addiction	1/484	68/7914	0.986569	1	0.91113	1	GRIN3A	Human Diseases
Inflammatory mediator regulation of TRP channels	2/484	100/7914	0.986746	1	0.91113	2	PIK3CA/JMJD7-PLA2G4B	Organismal Systems
Hippo signaling pathway	4/484	154/7914	0.987039	1	0.91113	4	YWHAG/WNT4/BIRC5/LATS1	Environmental Information Processing
Relaxin signaling pathway	3/484	129/7914	0.987556	1	0.91113	3	GRB2/GNB4/PIK3CA	Organismal Systems
Oxidative phosphorylation	3/484	133/7914	0.989827	1	0.91113	3	NDUFA2/UQCRB/NDUFA7	Metabolism
Parathyroid hormone synthesis, secretion and action	2/484	106/7914	0.990493	1	0.91113	2	GNA13/SP1	Organismal Systems
Rap1 signaling pathway	6/484	210/7914	0.990608	1	0.91113	6	RALB/LCP2/RAP1GAP/PIK3CA/EFNA1/CSF1R	Environmental Information Processing
Thyroid hormone synthesis	1/484	74/7914	0.990835	1	0.91113	1	TTF2	Organismal Systems
Gastric acid secretion	1/484	75/7914	0.991401	1	0.91113	1	KCNJ10	Organismal Systems
Metabolism of xenobiotics by cytochrome P450	1/484	76/7914	0.991931	1	0.91113	1	EPHX1	Metabolism
PPAR signaling pathway	1/484	76/7914	0.991931	1	0.91113	1	SLC27A5	Organismal Systems
Estrogen signaling pathway	3/484	138/7914	0.99211	1	0.91113	3	GRB2/SP1/PIK3CA	Organismal Systems
Fluid shear stress and atherosclerosis	3/484	139/7914	0.992503	1	0.91113	3	IL1R2/PIK3CA/IFNG	Human Diseases
Synaptic vesicle cycle	1/484	78/7914	0.992897	1	0.91113	1	VAMP2	Organismal Systems
Calcium signaling pathway	5/484	193/7914	0.993175	1	0.91113	5	PTAFR/SLC25A4/P2RX7/ATP2A2/SPHK1	Environmental Information Processing
Cholinergic synapse	2/484	112/7914	0.993199	1	0.91113	2	GNB4/PIK3CA	Organismal Systems
Chemical carcinogenesis	1/484	82/7914	0.994496	1	0.91113	1	EPHX1	Human Diseases
Adrenergic signaling in cardiomyocytes	3/484	149/7914	0.995523	1	0.91113	3	CACNA2D2/TPM3/ATP2A2	Organismal Systems
Thermogenesis	6/484	231/7914	0.996221	1	0.91113	6	GRB2/MTOR/RPS6/NDUFA2/UQCRB/NDUFA7	Organismal Systems
Morphine addiction	1/484	91/7914	0.996901	1	0.91113	1	GNB4	Human Diseases
Protein digestion and absorption	1/484	95/7914	0.9976	1	0.91113	1	SLC36A1	Organismal Systems
Circadian entrainment	1/484	97/7914	0.997888	1	0.91113	1	GNB4	Organismal Systems
Melanogenesis	1/484	101/7914	0.998364	1	0.91113	1	WNT4	Organismal Systems
Dopaminergic synapse	1/484	131/7914	0.999761	1	0.91113	1	GNB4	Organismal Systems
Neuroactive ligand-receptor interaction	7/484	340/7914	0.999921	1	0.91113	7	FPR3/PTAFR/PENK/GRIN3A/P2RX7/C3AR1/HTR1D	Environmental Information Processing
Olfactory transduction	2/484	448/7914	1	1	0.91113	2	NCALD/GUCY2D	Organismal Systems
