# Supplementary material for: Pan-cancer multi-omics profiling of OAS3 reveals its immunological and prognostic associations across human cancers
Source: PeerJ. 2026 Feb 12;14:e20805. doi: 10.7717/peerj.20805 (PMC12906706; doi:10.7717/peerj.20805)
Supplement: Supplemental Information 1 [file peerj-14-20805-s001.zip › FigureS2-S4/CIBERSORT analysis.xlsx]

## Sheet: Sheet1
CODE	ID	B_cells_naive	B_cells_memory	Plasma_cells	T_cells_CD8	T_cells_CD4_naive	T_cells_CD4_memory_resting	T_cells_CD4_memory_activated	T_cells_follicular_helper	T_cells_regulatory_(Tregs)	T_cells_gamma_delta	NK_cells_resting	NK_cells_activated	Monocytes	Macrophages_M0	Macrophages_M1	Macrophages_M2	Dendritic_cells_resting	Dendritic_cells_activated	Mast_cells_resting	Mast_cells_activated	Eosinophils	Neutrophils	exp
TCGA-GBM(N=152)	TCGA-19-1787-01	0	0.0253565	0	0.0584419	0	0.00743147	0	0.0205483	0.00550971	0	0	0	0	0.034437	0.0126735	0.718805	0	0.00129214	0.101716	0	0	0.0137887	6.43278
TCGA-GBM(N=152)	TCGA-06-5412-01	0	0.0410362	0.00194572	0.0115808	0	0.030897	0	0.0183857	0.00307422	0	0.0123512	0.029593	0.157939	0	0	0.578051	0	0.000530359	0	0.0766843	0.0045198	0.0334116	3.85603
TCGA-GBM(N=152)	TCGA-16-0846-01	0	0.0135753	0.00365991	0.0731143	0	0.0519699	0	0.0133427	0	0	0	0.0186437	0.126575	0	0.0932603	0.503092	0	0	0	0.100296	0.00246997	0	6.17469
TCGA-GBM(N=152)	TCGA-12-5299-01	0.00438335	0.00177162	0.000333758	0.0266939	0	0.199206	0	0.0100197	0.0311459	0	0.0760286	0.0166973	0.0979799	0	0.0267288	0.438231	0	0.00196189	0.0403683	0	0	0.0284498	4.08324
TCGA-GBM(N=152)	TCGA-06-2561-01	0	0.00595082	0	0.08338	0	0.0676979	0	0.0195556	0.00272696	0	0.0344196	0	0.168355	0	0.000942799	0.584327	0	0.000453984	0.0166733	0	0	0.0155175	4.93597
TCGA-GBM(N=152)	TCGA-06-0132-01	0.0136459	0	0	0.0281953	0	0.0640891	0	0.00971668	0.00368808	0	0.0206913	0.00133706	0.197256	0	0.0198685	0.565476	0	0	0	0.0617023	0	0.0143336	2.3618
TCGA-GBM(N=152)	TCGA-26-5136-01	0.0713759	0	0.0308362	0.0355395	0	0.0802263	0	0.03465	0	0	0	0.00523113	0.140422	0	0.0164517	0.581648	0	0	0	0	0	0.00361931	5.00451
TCGA-GBM(N=152)	TCGA-27-2521-01	0	0.00628164	0	0	0.023152	0.0739717	0	0.0532933	0.00397186	0	0.0385261	0	0.0867324	0.00219429	0	0.518572	0	0	0.178342	0	0	0.0149623	0.632268
TCGA-GBM(N=152)	TCGA-19-2629-01	0.00164229	1.87487e-05	0	0.0293579	0	0.130594	0	0.0153778	0.00697122	0	0.0362099	0.00116136	0.0383827	0	0.00775394	0.694632	0	0.00404978	0.0249657	0	0	0.00888327	5.36032
TCGA-GBM(N=152)	TCGA-06-0238-01	0	0.0407374	0	0.0320623	0	0.101852	0	0.0424246	0	0	0	0.0836143	0.0301948	0	0.00727112	0.495307	0.00233729	0	0	0.0804157	0.064321	0.0194616	3.16514
TCGA-GBM(N=152)	TCGA-06-0749-01	0	0.039306	0	0.0467132	0	0.110039	0	0.0380968	0	0	0	0.0676288	0.062438	0.0228192	0.00154224	0.544259	0	0	0	0.0505743	0	0.0165834	3.28536
TCGA-GBM(N=152)	TCGA-06-0174-01	0	0.00305375	0	0	0	0.0276203	0	0.00887469	0.0104052	0	0.0242874	0	0	0.3508	0.0140779	0.525533	0	0	0.0115944	0	0	0.0237534	3.14889
TCGA-GBM(N=152)	TCGA-06-5414-01	0.00326991	0.00267187	0	0	0	0.186096	0	0.0228623	0.02805	0	0.0960518	0.00455689	0.0485983	0.122179	0.0129861	0.413104	0	0	0	0.0232918	0	0.0362812	4.56683
TCGA-GBM(N=152)	TCGA-28-5207-01	0	0.022541	0	0.0338734	0	0.0818439	0	0.00829687	0	0	0	0.0624386	0.0969103	0	0.0199583	0.613539	0	0	0	0.0329415	0.0205018	0.00715555	4.56013
TCGA-GBM(N=152)	TCGA-06-5410-01	0.0112892	0.00467688	0	0.021922	0	0.0373238	0.00305776	0	0.0229215	0	0.0623609	0	0.0846669	0	0	0.683553	0.00433438	0	0	0.0134884	0	0.050405	2.70264
TCGA-GBM(N=152)	TCGA-06-0747-01	0	0.0109886	0.00829685	0.0783572	0	0.0537058	0	0.135769	0.0237363	0	0.0464394	0.0221305	0.118903	0	0.00842062	0.287246	0.0116428	0.000342799	0	0.144271	0.0103068	0.0394436	4.99996
TCGA-GBM(N=152)	TCGA-28-2513-01	6.05921e-05	0.0176788	0	0.018373	0	0.143578	0	0.0115907	0.000377142	0	0	0.016918	0.131811	0	0.0580567	0.538093	0	0.00106218	0.0466907	0	0	0.0157097	4.30891
TCGA-GBM(N=152)	TCGA-76-4927-01	0.00107516	0.00544307	0.00133983	0.0119546	0	0.152932	0	0.0155306	0.036194	0	0.120649	0	0.105626	0	0.00789824	0.504351	0	0	0.0174895	0	0	0.0195168	3.84096
TCGA-GBM(N=152)	TCGA-06-0645-01	0.00542176	0.0106662	0	0.0256413	0	0.0796587	0	0.0152754	0.0109028	0	0.0737067	0.00199726	0.200955	0	0.00594315	0.338686	0	0.00128831	0	0.200734	0.00416035	0.0249629	3.52105
TCGA-GBM(N=152)	TCGA-06-2565-01	0.00181871	0.00803694	0	0.0497582	0	0.0936656	0	0.00617452	0.00474012	0	0	0.0166775	0.0403589	0	0.0176541	0.626534	0.00622992	0	0.128352	0	0	0	4.91788
TCGA-GBM(N=152)	TCGA-06-0130-01	0	0.00946706	0.00399225	0.0818225	0	0.0713935	0	0.0258702	0.00140107	0	0	0.0626966	0.125317	0	0.0662861	0.531324	0	0	0	0.0167217	0	0.00370797	4.75008
TCGA-GBM(N=152)	TCGA-06-0750-01	0.00831868	0.00785432	0	0.0430116	0	0.184975	0	0.0195152	0.00516003	0	0.0783953	0.0611276	0.115847	0.00375221	0.0166034	0.362947	0	0	0	0.0443819	0.00282567	0.0452853	3.29721
TCGA-GBM(N=152)	TCGA-27-1831-01	0	0.00485527	0	0.0710397	0	0.0628052	0	0.022025	0	0.0265401	0	0.0161371	0.307243	0	0.029255	0.391961	0	0	0	0.0464264	0.0217119	0	2.73557
TCGA-GBM(N=152)	TCGA-06-5416-01	0	0.00882895	0.0520626	0.0860602	0	0	0	0.0332232	0	0.00389965	0	0.0292111	0	0.292165	0.0175288	0.368627	0	0	0	0.108394	0	0	3.35195
TCGA-GBM(N=152)	TCGA-06-0141-01	0.0027618	0.0127044	0	0.0392691	0	0.0381505	0	0.0164454	0.00201891	0	0.0605612	0	0.0560587	0.118655	0.00405445	0.565838	0.00346377	0	0.032685	0	0	0.0473341	2.57287
TCGA-GBM(N=152)	TCGA-06-0125-01	0	0.00438903	0.00522424	0	0.0416183	0	0	0.0238379	0	0.017837	0.00742159	0	0.00111643	0.32942	0.00491485	0.447568	0	0	0.0273636	0	0	0.0892892	3.88948
TCGA-GBM(N=152)	TCGA-76-4925-01	0	0.0124798	0	0	0	0.0934576	0	0.0631448	0.0356966	0	0.0844638	0.0167993	0.0680733	0.242734	0.00106726	0.35568	0	0.00325693	0.00960689	0	0	0.0135398	3.32914
TCGA-GBM(N=152)	TCGA-76-4932-01	0	0.00497167	0	0.0298213	0	0.033987	0	0.00949936	0.0162471	0	0.0119487	0.0246368	0.0445895	0	0	0.72641	0	0	0.0810245	0	0	0.0168644	3.34626
TCGA-GBM(N=152)	TCGA-06-0743-01	0	0.0238299	0	0.111853	0.0218392	0	0	0.0336444	0.027055	0	0.100011	0.00638255	0.0510412	0.0850289	0.00599858	0.459532	0	0	0	0.057125	0	0.016659	2.99635
TCGA-GBM(N=152)	TCGA-14-1034-01	0	0.0116679	0	0.0405549	0	0.0216141	0	0	0.0022722	0	0	0.00261085	0.328736	0	0	0.416637	0	0	0.132799	0	0	0.0431074	4.02056
TCGA-GBM(N=152)	TCGA-06-0184-01	0.00462121	0.000539312	0.00075085	0.00401383	0	0.0733119	0	0.0113074	0	0	0	0.0487417	0.132607	0	0.00253708	0.646731	0	0	0	0.0445506	0	0.0302879	2.80325
TCGA-GBM(N=152)	TCGA-12-3652-01	0.00222344	0.00576819	0	0.0507184	0	0.0525091	0	0.0655159	0.00328278	1.07228e-05	0	0.0289901	0	0.0827843	0.018999	0.593255	0	0	0.0786294	0	0	0.0173135	3.41008
TCGA-GBM(N=152)	TCGA-26-5132-01	0.00367531	0.0230637	0	0.0466584	0	0.0574539	0	0.0747845	0.0185526	0	0.0664448	0	0.0181226	0.0434829	0	0.566257	0	0	0.0697497	0	0	0.0117549	4.73121
TCGA-GBM(N=152)	TCGA-32-1970-01	0.00491621	0	0	0.0918871	0	0.126042	0	0.0809945	0.0416685	0	0.089624	0.0068957	0.0820645	0	0.0131051	0.315798	0	0.00126025	0.11451	0	0	0.0312337	5.26829
TCGA-GBM(N=152)	TCGA-06-0219-01	0.00359188	0.0138191	0	0.0534993	0	0.135321	0	0.0118454	0	0	0.0908541	0.0370798	0.0955698	0	0.0110873	0.442487	0	0.000757721	0	0.0579459	0.0121323	0.0340093	3.17154
TCGA-GBM(N=152)	TCGA-14-0787-01	0	0.0577493	0	0.0547655	0	0.107578	0	0.0258328	0.019155	0	0.0313614	0.0148991	0.083306	0	0.0349366	0.470959	0	0	0.0834882	0	0	0.0159693	3.53483
TCGA-GBM(N=152)	TCGA-06-0190-01	0.000506033	0.00623825	0.000485861	0.0143257	0	0.0083818	0	0.0515265	0	0.0179529	0	0.0148728	0.0661304	0.126134	0.00769644	0.412498	0	0	0	0.241419	0.00129103	0.0305414	3.29721
TCGA-GBM(N=152)	TCGA-26-5135-01	0.00243801	0.0116367	0	0	0	0.172764	0	0.0241804	0.0449274	0	0.0954199	0.00739773	0.036243	0.168554	0	0.340333	0	0.000384163	0	0.0808908	0.00224484	0.0125865	3.61592
TCGA-GBM(N=152)	TCGA-76-4931-01	0	0.017031	0	0.0355845	0	0.0254011	0	0.0209598	0.0235651	0	0.0995431	0	0.0117901	0.317986	0.0126551	0.372273	0	0	0	0.0433587	0	0.0198528	3.68366
TCGA-GBM(N=152)	TCGA-41-3915-01	0	0.00824107	0.0029464	0.108769	0	0.0186392	0	0.0134448	0.0106479	0	0.0648274	0	0.139014	0	0.00296547	0.555588	0	0	0.0206694	0	0	0.0542468	2.38131
TCGA-GBM(N=152)	TCGA-06-0649-01	0.0286736	0	0.0207637	0.0628034	0	0.0664501	0	0.0109927	0	0	0	0.0237122	0.191783	0	0.00109462	0.529539	0	0	0	0.0478612	0	0.0163272	2.9542
TCGA-GBM(N=152)	TCGA-12-0618-01	0	0.0119509	0	0.0420779	0	0.0998321	0	0.0865475	0	0	0.0958566	0.000752699	0.126661	0.0135092	0.00121676	0.357623	0.00660218	0	0.118333	0	0.00220131	0.0368362	2.80735
TCGA-GBM(N=152)	TCGA-27-2524-01	0.00246447	0.00169222	0.000930225	0	0	0.0123717	0	0.060138	0.0209949	0.0579548	0.0355848	0	0	0.383204	0.0038788	0.287963	0	0	0	0.121116	0.004926	0.00678154	2.8156
TCGA-GBM(N=152)	TCGA-28-1753-01	0	0.0181962	0	0.0189631	0	0.014957	0	0.0342469	0.0149988	0	0	0.0180111	0	0.314073	0.00750577	0.53311	0	0	0	0.0189306	0	0.0070072	4.22803
TCGA-GBM(N=152)	TCGA-12-5295-01	0.00416706	0	0	0.053127	0	0.143779	0	0.005201	0	0	0.023578	0	0.0566407	0	0.0309166	0.658043	0	0	0.0245475	0	0	0	3.32914
TCGA-GBM(N=152)	TCGA-27-2523-01	0	0.0125952	0	0	0	0.016398	0	0.0378319	0.00941859	0.03504	0	0.00895102	0	0.329195	0	0.533647	0	0.00719089	0.00973204	0	0	0	3.65647
TCGA-GBM(N=152)	TCGA-06-2569-01	0.00360587	0	0	0.0665225	0	0.0742289	0	0.0389059	0.0175706	0	0	0.0550685	0.0352667	0.138591	0	0.550515	0	0	0.019725	0	0	0	2.03914
TCGA-GBM(N=152)	TCGA-27-1830-01	0	0.013925	0	0.0698091	0	0.0180409	0	0.0817268	0	0	0.00554165	0.0456322	0.0376592	0.0474824	0.0013156	0.346999	0	0	0	0.288976	0.00704787	0.0358434	3.75491
TCGA-GBM(N=152)	TCGA-06-2559-01	0	0.00859034	0	0.0293813	0	0.0418893	0	0.0237686	0.0302671	0	0.112739	0	0.0874108	0.154925	0.000744547	0.431138	0	0	0	0.0629855	0	0.0161602	4.07637
TCGA-GBM(N=152)	TCGA-27-2526-01	0.00352302	0.00941091	0	0.180932	0	0.0160936	0	0.0562982	0.0150473	0	0	0.0756045	0.0534896	0	0.0202205	0.510716	0	0.0118137	0.0423535	0	0.00427583	0.000221525	2.87578
TCGA-GBM(N=152)	TCGA-06-5856-01	0.0124229	0	0	0.0202773	0	0.0382866	0	0.00244889	0	0	0.025749	0	0.0920001	0	0.00219223	0.749363	0	0	0	0.0156363	0	0.0416235	3.69713
TCGA-GBM(N=152)	TCGA-26-1442-01	0	0.004649	0	0.0415533	0	0.0693691	0	0.00347569	0.00949249	0	0.0869266	0	0.0366054	0	0	0.607009	0	0.00609115	0.129934	0	0	0.00489346	1.93357
TCGA-GBM(N=152)	TCGA-06-5418-01	0	0.0147539	0.000836926	0	0	0.0905385	0	0.0463534	0.00506114	0	0.0411861	0.0237267	0.13597	0	0.00221402	0.515204	0	0	0	0.0706595	0.000388834	0.0531076	2.87188
TCGA-GBM(N=152)	TCGA-26-5139-01	0.00118136	0.00252226	0	0.0485631	0	0.12621	0	0.0327658	0.0513449	0	0.095199	0	0.0360555	0.00708646	0.00892578	0.487091	0	0	0	0.0859164	0	0.0171389	3.43566
TCGA-GBM(N=152)	TCGA-06-5417-01	0	0	0.000210506	0.023289	0	0.0820294	0	0.059698	0	0	0	0.033996	0.0358487	0	0	0.622218	0	0.00278684	0.139924	0	0	0	1.28688
TCGA-GBM(N=152)	TCGA-26-5134-01	0	0.0186804	0	0.0619143	0	0.0620502	0	0.0424307	0.0158207	0	0.0449011	0.00772456	0.0107264	0.276532	0	0.423602	0	0.0118281	0.0237897	0	0	0	1.70492
TCGA-GBM(N=152)	TCGA-06-5413-01	0	0.0363397	0	0.0502221	0	0.055543	0	0.0229711	0.000954627	0	0.0545827	0	0.0392315	0	0.00503581	0.675939	0	0	0.0294952	0	0	0.0296853	3.44492
TCGA-GBM(N=152)	TCGA-76-4929-01	0	0.00437288	0	0.0327101	0	0.0584426	0	0.00679336	0.00620328	0	0.00340757	0.0280993	0.00138475	0.0449443	0.00134378	0.689311	0	0	0.103904	0	0.000165741	0.0189176	4.34483
TCGA-GBM(N=152)	TCGA-06-0646-01	0	0	0	0	0	0.0230513	0	0.040767	0	0	0	0.0428156	0.172046	0	0.0161369	0.457829	0	0	0	0.201138	0.0346671	0.0115486	4.33485
TCGA-GBM(N=152)	TCGA-12-3650-01	0	0.00288259	0	0.136078	0	0	0	0.02658	0.0186366	0	0.0459224	0	0.00508055	0.0660332	0.00363456	0.599587	0	0	0.0735814	0	0	0.0219843	2.65076
TCGA-GBM(N=152)	TCGA-19-2620-01	0.0140766	0	0	0.0480592	0.00848689	0.0544808	0	0.00355374	0	0	0.00321442	0.055545	0.0719781	0	0.00282297	0.595683	0.00224407	0	0	0.106031	0.00527165	0.0285534	2.45678
TCGA-GBM(N=152)	TCGA-28-5213-01	0	0.0329441	0	0.0450961	0	0.0745204	0.0122145	0	0.0484653	0	0.0583164	0	0.166519	0	0.00249552	0.427198	0	0.00368867	0	0.0675858	0	0.0609568	2.51099
TCGA-GBM(N=152)	TCGA-06-0138-01	0	0.00537777	0.000666793	0.0288124	0	0.0095155	0	0.0400549	6.92953e-06	0	0	0.0328557	0.102622	0.0843509	0.0262925	0.470663	0	0	0	0.185353	0.00458904	0.00883956	3.13754
TCGA-GBM(N=152)	TCGA-06-5415-01	0.00307001	0.0315401	0	0.136418	0	0.0945611	0	0.0293528	0.0146638	0	0.0314735	0.0233197	0.0289217	0.00673722	0.0179014	0.54869	0	0	0.0333502	0	0	0	3.94019
TCGA-GBM(N=152)	TCGA-06-0139-01	0.0101416	0	0.0082354	0.0130668	0	0.000495833	0	0.0293732	0.00102108	0	0.00868184	0.00830801	0.043152	0.142249	0.0315292	0.619186	0	0	0	0.0152647	0	0.0692948	2.3618
TCGA-GBM(N=152)	TCGA-02-0047-01	0	0.0195347	0.00342901	0.0228958	0	0.0834436	0	0.0245942	0.00970551	0	0.0585068	0	0.00316659	0.307979	0	0.448407	0	0	0.00411138	0	0	0.0142262	3.58619
TCGA-GBM(N=152)	TCGA-14-0789-01	0.00310269	0.00809488	0	0	0	0.188825	0	0.00470532	0.04	0	0.130835	0	0.0437366	0.151081	0.00433774	0.349406	0	0	0	0.0475062	0	0.0283691	4.12845
TCGA-GBM(N=152)	TCGA-12-0616-01	0.0208834	0	0.0360533	0.151141	0	0.0530464	0	0.0477868	0	0	0.0174026	0	0.0584801	0	0.0283348	0.567711	0	0	0.0110121	0	0	0.00814926	3.54106
TCGA-GBM(N=152)	TCGA-32-1982-01	0.00316855	0.00806404	0	0.0519772	0	0.0561646	0	0.0448658	0	0	0	0.0768929	0.042892	0	0.0126899	0.55786	0	0	0	0.0923699	0.0142248	0.0388306	3.32626
TCGA-GBM(N=152)	TCGA-28-5220-01	0	0.00876915	0	0.018241	0	0.0654282	0	0	0	0	0	0.0112231	0.336902	0	0.0185544	0.50002	0	0	0.0355806	0	0	0.00528177	5.39399
TCGA-GBM(N=152)	TCGA-14-0817-01	0.000448367	0.00511465	0	0.0121894	0	0.0816008	0	0.00999157	0	0	0	0.0512348	0.153869	0	0.0249466	0.520311	0	0	0	0.132875	0.00285972	0.00456029	3.75491
TCGA-GBM(N=152)	TCGA-12-1597-01	0	0.00299451	0.00183656	0	0	0.162421	0	0.0700454	0	0	0.0161211	0.0829182	0.038509	0	0.0042599	0.544361	0	0	0	0.0579443	0	0.0185895	1.40599
TCGA-GBM(N=152)	TCGA-06-2570-01	0	0.0266979	0	0.00783445	0	0.0162187	0	0.00829996	0	0	0.036481	0	0.101585	0	0.0124187	0.745277	0	0	0.0115499	0	0	0.0336368	2.63689
TCGA-GBM(N=152)	TCGA-06-0211-01	0	0.00212762	0	0	0	0.0656635	0	0.0260706	0.0137597	0	0.0306052	0	0.00406492	0.297728	0	0.523274	0	0	0	0.0162832	0	0.0204239	3.90592
TCGA-GBM(N=152)	TCGA-02-2483-01	0.000252369	0.00554985	0	0.0211016	0	0.0365645	0	0.0109289	0	0	0	0.0460816	0.121195	0	0.00977922	0.632137	0	0	0	0.103004	0	0.0134063	2.30159
TCGA-GBM(N=152)	TCGA-06-0156-01	0	0.0132318	0.00779334	0.0864744	0	0.0720185	0	0.0210929	0.0176664	0	0.0993033	0	0.0693951	0	0.0128873	0.389563	0	0	0	0.148787	0	0.0617867	3.73824
TCGA-GBM(N=152)	TCGA-27-1837-01	0.000483045	0.00491638	0	0	0	0.290417	0	0.0245321	0	0	0.0706041	0.0850643	0.0498659	0	0.0885584	0.292902	0	7.61913e-05	0.0925812	0	0	0	5.32335
TCGA-GBM(N=152)	TCGA-28-5204-01	0.00296765	0.0205469	0	0.0505648	0	0.109142	0	0.0210606	0.00986162	0	0.0699328	0	0.0286601	0	0.0119437	0.580298	0	0.0130133	0.0643638	0	0	0.0176439	6.52355
TCGA-GBM(N=152)	TCGA-32-5222-01	0.00140311	0.00328746	0.000736285	0	0	0.151975	0	0.0146693	0	0	0.00726425	0.0706746	0.166728	0	0.0250245	0.440271	0	0	0	0.0144921	0.0501925	0.0532825	3.94205
TCGA-GBM(N=152)	TCGA-28-5209-01	0.00181908	0.00688442	0	0	0	0.0454841	0	0.0207943	0.0118859	0.0628312	0	0.00796451	0	0.427226	0.0119841	0.366722	0	0.00337239	0	0.0183127	0	0.0147197	4.85295
TCGA-GBM(N=152)	TCGA-27-2519-01	0	0.0726991	0	0.0533354	0	0.132113	0	0.00699958	0.0168224	0	0.0080272	0.0227424	0.0939735	0	0.0137902	0.533063	0	0	0	0.0280417	0	0.0183932	3.96713
TCGA-GBM(N=152)	TCGA-14-0790-01	0	0	0.0061769	0	0.0405072	0.0369312	0	0.0828767	0	0.0209185	0	0.0662453	0.00358715	0	0.0494457	0.390201	0.000656392	0	0.293824	0	0.00225478	0.00637497	4.52481
TCGA-GBM(N=152)	TCGA-12-0821-01	0	0.00250763	0.000795835	0.0447411	0	0.0215821	0	0.0640924	0.0312252	0	0.0594025	0	0.00163751	0.367282	0	0.388054	0	0	0.00432731	0	0	0.0143515	3.55578
TCGA-GBM(N=152)	TCGA-19-2619-01	0.00158935	0.01463	0	0.0329567	0	0.113014	0	0.1125	0.012784	0	0.0608584	0.0356064	0.0961771	0.137813	0	0.335826	0	8.19671e-05	0	0.0319742	0	0.0141881	4.12185
TCGA-GBM(N=152)	TCGA-27-1835-01	0	0.0227755	0	0.0123516	0.00533761	0.0310965	0	0.00190879	0	0.0505059	0	0.0636459	0	0.0188008	0.0175706	0.615345	0	0	0.151842	0	0	0.00882024	4.97817
TCGA-GBM(N=152)	TCGA-12-0619-01	0	0.0303563	0.00527889	0.0427335	0	0.0134048	0.000421757	0.0220747	0.0147012	0	0.0447949	0	0.124967	0	0.00241732	0.588285	0	0.00222264	0.0446724	0	0	0.0636694	3.09084
TCGA-GBM(N=152)	TCGA-06-0168-01	0.00693081	0.0259518	0	0	0	0.12564	0	0.0259894	0.0216122	0	0.0512171	0	0.106664	0	0.00779109	0.527945	0	0	0	0.0820557	0.00443255	0.0137704	4.71091
TCGA-GBM(N=152)	TCGA-27-2528-01	0.00140218	0.00610484	0	0.0184967	0	0.0281813	0	0.0227266	0.0050754	0	0.04278	0.0119452	0.0138446	0.41708	0	0.402969	0	0	0	0.0293951	0	0	3.64037
TCGA-GBM(N=152)	TCGA-28-5215-01	0.0442576	0	0.0275873	0.0350127	0	0.046344	0	0.0347547	0	0	0	0.0362669	0.144938	0	0.0213357	0.472573	0	0	0	0.127707	0.00435832	0.00486466	4.01615
TCGA-GBM(N=152)	TCGA-28-5218-01	0.0348281	0	0.0051079	0.157396	0	0	0.0244536	0.0581234	0.0270655	0	0.0136713	0	0.0107134	0.230279	0.0241381	0.401957	0	0	0	0	0	0.0122672	3.13258
TCGA-GBM(N=152)	TCGA-14-1825-01	0	0.00737001	0	0.0349944	0	0.198393	0	0.0761935	0.0204275	0	0.0451245	0.0178197	0.0458544	0	0	0.512219	0	0	0.0198299	0	0	0.0217745	2.94862
TCGA-GBM(N=152)	TCGA-06-0129-01	0.0567149	0	0.0107606	0.0124317	0	0.013625	0	0.0321914	0	0	0	0.0246052	0.0624359	0	0.00936445	0.75313	0	0	0	0.0247414	0	0	6.32262
TCGA-GBM(N=152)	TCGA-06-5859-01	0.0015313	0.00248877	0.00784358	0.0626759	0	0.139565	0	0.0115552	0	0	0	0.0543714	0.0620683	0	0.017644	0.600244	0	0	0	0.0275409	0	0.0124713	4.79854
TCGA-GBM(N=152)	TCGA-28-1747-01	0.00193561	0.00250514	0	0.047822	0	0.145928	0	0.00610853	0	0	0.0407015	0.0424131	0.0453719	0	0.0239049	0.605523	0	0	0.0210175	0	0	0.0167688	6.28708
TCGA-GBM(N=152)	TCGA-28-2499-01	0	0.00259297	0	0.0587737	0	0.125162	0	0.0271571	0	0	0.0317959	0.0280208	0.0299557	0	0.0112793	0.569335	0	0.00102723	0.112246	0	0	0.0026543	5.45347
TCGA-GBM(N=152)	TCGA-32-1980-01	0.00305331	0.00421505	0	0.0392311	0	0.0651167	0	0.0104684	0.00774439	0	0	0.0451562	0.0240547	0.0462205	0.0161968	0.613885	0	0	0	0.11311	0	0.0115476	3.32483
TCGA-GBM(N=152)	TCGA-06-2564-01	0.000925674	0.00420032	0	0.0520045	0	0.128218	0.00428889	0.00646134	0	0	0.086083	0	0.0403774	0	0.0018557	0.562314	0.0017056	0	0.0744946	0	0	0.037071	3.83891
TCGA-GBM(N=152)	TCGA-06-5408-01	0.0103392	0	0.0050055	0	0	0.0713589	0	0.0189986	0.0191869	0	0	0.0422093	0.0677236	0	0.00758158	0.602057	0	0	0.122472	0	0	0.0330676	6.06676
TCGA-GBM(N=152)	TCGA-27-1832-01	0.00710115	0.00588376	0.00234328	0.0839118	0	0.0590167	0	0.0258585	0.0298527	0	0.0526735	0.0247898	0.159	0	0.0198777	0.466902	0	0	0.0581336	0	0	0.00465514	4.84446
TCGA-GBM(N=152)	TCGA-14-1829-01	0	0.00916959	0.0148838	0.0455704	0	0.057841	0	0.0158646	0	0	0	0.0417057	0.264791	0	0.0156717	0.516285	0	0	0	0.00369383	0	0.0145224	1.89914
TCGA-GBM(N=152)	TCGA-32-2615-01	0.00108994	0.00864311	0	0.0254345	0	0.170046	0	0.0166583	0.0136137	0	0.103946	0.00156034	0.151092	0	0.00647702	0.426858	0	0.00358622	0	0.0297289	0	0.0412664	4.39918
TCGA-GBM(N=152)	TCGA-06-0158-01	0	0.00481837	0	0.0333984	0	0.0596422	0	0.0305953	0.0234616	0	0.0534952	0	0.0130736	0.178384	0	0.538255	0	0	0	0.0432347	0	0.0216414	5.34842
TCGA-GBM(N=152)	TCGA-28-5216-01	0	0.0128319	0	0.0498578	0	0.173334	0	0.0324785	0.0251127	0	0.082106	0.0120049	0.131535	0	0	0.393393	0	0	0	0.0702484	0.00205518	0.0150438	2.90302
TCGA-GBM(N=152)	TCGA-41-2572-01	0	0.0134557	0	0.0585208	0	0.0501803	0	0.0452428	0	0	0.053819	0	0.0796935	0	0.102876	0.56086	0	0	0.0298132	0	0	0.00553937	4.54471
TCGA-GBM(N=152)	TCGA-02-0055-01	0	0.00781644	0.00653352	0.0208917	0	0.0355138	0	0.00847347	0	0	0	0.0282187	0.195281	0.0631595	0	0.478239	0	0.00791168	0	0.121341	0	0.0266202	3.07724
TCGA-GBM(N=152)	TCGA-32-2634-01	0	0.011108	0.00314801	0	0	0.0205957	0	0.00883514	0.0163149	0.0151746	0	0.014962	0	0.20738	0	0.622185	0	0	0	0.0532556	0	0.027041	3.35475
TCGA-GBM(N=152)	TCGA-06-5411-01	0	0.0134442	0	0.0886975	0	0.0907409	0	0.00231939	0	0	0.0544006	0	0.090908	0	0	0.630863	0.00118737	0	0.00179827	0	0	0.0256407	2.83594
TCGA-GBM(N=152)	TCGA-06-0744-01	0	0.0198275	0.00350528	0.017221	0	0.0594065	0	0.0983293	0	0	0.113476	0.00436745	0.0522389	0	0.0198344	0.568212	0.00271062	0	0.0152103	0	0	0.025661	1.82786
TCGA-GBM(N=152)	TCGA-76-4928-01	0.00122173	0.00810072	0.00200779	0.0351121	0	0.0599157	0.0660542	0.00942585	0	0	0.0697954	0	0.139014	0	0	0.524504	0.0240404	0	0.0431024	0	0	0.017706	3.60288
TCGA-GBM(N=152)	TCGA-06-0644-01	0.0059085	0.013516	0	0.0607278	0	0.110983	0.00434056	0.0146446	0.0273261	0	0	0	0.03198	0.0815767	0.00651323	0.624835	0.00202833	0	0	0.00531871	0	0.0103014	3.90115
TCGA-GBM(N=152)	TCGA-14-0871-01	0	0.0435785	0.0150041	0.0029814	0	0.0898302	0	0.138477	0.00281363	0	0	0.0287855	0.119324	0.17881	0	0.22166	0	0	0.14152	0	0	0.0172151	2.35332
TCGA-GBM(N=152)	TCGA-08-0386-01	0	0.0126679	0	0	0.00569506	0.0852238	0	0.151331	0.00963888	0	0.155435	0	0.0347331	0.102738	0.00156165	0.360187	0	0	0	0.0218007	0	0.0589873	4.43158
TCGA-GBM(N=152)	TCGA-32-2632-01	0	0.0590588	0	0.0568499	0	0.0640119	0	0.0179231	0.036532	0	0	0.0385342	0.0575394	0	0.0162578	0.598571	0	0	0.0408099	0	0	0.0139118	5.13793
TCGA-GBM(N=152)	TCGA-06-0882-01	0	0.0039483	0	0.0345563	0	0.119329	0	0.0114694	0	0	0.0438036	0.000506285	0.132794	0	0.00299347	0.607588	0	0	0	0.0177957	0	0.0252155	3.96713
TCGA-GBM(N=152)	TCGA-41-4097-01	0	0.00847442	0	0.0933871	0	0.0837035	0	0.0189876	0.0212248	0	0.0879364	0	0.0538255	0	0.00595951	0.544568	0.00282481	0	0.0305537	0	0	0.0485548	3.45018
TCGA-GBM(N=152)	TCGA-16-1045-01	0.0265551	0	0	0.0223198	0	0.0851808	0	0.0106055	0.00221545	0	0.0458304	0	0.037662	0	0.0049741	0.705173	9.91823e-05	0	0.0374919	0	0	0.0218932	3.99551
TCGA-GBM(N=152)	TCGA-19-2625-01	0.000745819	0.0279852	0.00192251	0.0594096	0	0.0772431	0	0.0213958	0.0346133	0	0.0752734	0.0113906	0.133645	0	0.00865402	0.407271	0	0	0.113206	0	0.0089741	0.018271	3.34626
TCGA-GBM(N=152)	TCGA-27-1834-01	0	0.0448167	0	0.0395654	0	0.0389393	0	0.0181607	0	0	0	0.0160904	0.162159	0	0.0369677	0.611311	0	0	0.0294536	0	0	0.00253587	6.12599
TCGA-GBM(N=152)	TCGA-41-2571-01	0.0315007	0	0.00129466	0.0366538	0.0181482	0	0	0.0660367	0	0	0.0110027	0.0262371	0.0593409	0	0.00104602	0.539508	0	0	0	0.208528	0	0.000702791	1.59932
TCGA-GBM(N=152)	TCGA-19-4065-01	0	0.0717993	0.00735461	0.0101385	0	0.026831	0.00047591	0.0109188	0	0.00260321	0	0.0082348	0.0796041	0	0.0136864	0.71239	0.00454957	0	0.0404396	0	0	0.0109742	3.97359
TCGA-GBM(N=152)	TCGA-14-0781-01	0.0284422	0	0	0	0	0.122863	0	0.0109972	0.0270827	0	0.0747541	0	0.144829	0	0	0.530129	0	0.00538026	0	0.0200758	0	0.0354467	2.69377
TCGA-GBM(N=152)	TCGA-06-0157-01	0	0.0208316	0	0.0362122	0	0.0876165	0	0.0025211	0	0	0.0206006	0	0.104896	0	0.0323976	0.650752	0	0	0.0193585	0	0	0.0248138	4.06527
TCGA-GBM(N=152)	TCGA-12-3653-01	0.000642464	0	0.00021362	0.00490141	0	0.15146	0	0.0313524	0.00570601	0	0	0.0335221	0.0589627	0	0.0408515	0.47892	0	0.00524682	0.157165	0	0	0.0310553	7.56891
TCGA-GBM(N=152)	TCGA-76-4926-01	0	0.0188306	0.00436323	0.050186	0	0.0696233	0	0.0335983	0.0251302	0	0.0595714	0	0.1368	0	0.00578147	0.494837	0	0.00377015	0.0684806	0	0	0.0290274	3.69713
TCGA-GBM(N=152)	TCGA-26-5133-01	0	0.088437	0.00716361	0.0970559	0	0	0	0.0081862	0.0466788	0	0.0154698	0.0317289	0.0758816	0	0	0.45628	0	0	0.173118	0	0	0	2.69824
TCGA-GBM(N=152)	TCGA-06-2562-01	0.00380359	0.00740627	0	0.0222102	0	0.0577061	0	0.0324966	0.0220707	0	0.081326	0	0.0388268	0.147339	0.00544604	0.477445	0	0	0	0.0780834	0.0023137	0.0235263	3.57171
TCGA-GBM(N=152)	TCGA-41-5651-01	0.00598888	0.0258283	0.00631483	0.109637	0	0.0713527	0	0.0471232	0.0140744	0	0.0487838	0	0.0300628	0.25851	0	0.36134	0	0.0110679	0.00991604	0	0	0	2.0942
TCGA-GBM(N=152)	TCGA-06-0210-01	0.000411279	0.010576	0	0.0432949	0	0.098862	0	0.0109565	0	0	0.0974294	0	0.136307	0	0	0.494233	0	0	0.0218184	0	0	0.0861117	2.93166
TCGA-GBM(N=152)	TCGA-19-2624-01	0	0.0116286	0.0081073	0.096845	0	0.023335	0	0.145975	0.0552603	0	0.162312	0.0121385	0.0722984	0.088755	0.00476377	0.237577	0	0	0	0.0745267	0.00647773	0	3.34059
TCGA-GBM(N=152)	TCGA-19-5960-01	0.014178	0	0	0.0894169	0	0.0975676	0	0.0877291	0	0	0	0.0597007	0.0403858	0	0.0152174	0.575746	0	0	0	0	0.0200584	0	3.53228
TCGA-GBM(N=152)	TCGA-06-0686-01	0	0.00877273	0.00140955	0.021755	0	0.113328	0	0.0437331	0.031124	0	0.0838685	0.00978708	0.0190348	0.160236	0	0.468469	0	0	0	0.0274675	0	0.0110138	2.23573
TCGA-GBM(N=152)	TCGA-06-2563-01	0.00255286	0.0036786	0	0	0	0.0721665	0	0.00308272	0.00105688	0.0220653	0	0.0300905	0.0078933	0.037721	0.0115201	0.663608	0	0.00908368	0.119453	0	0	0.0160282	5.23226
TCGA-GBM(N=152)	TCGA-15-1444-01	0	0	0	0	0	0.0786816	0	0.00799347	0	0	0	0.0361132	0.240828	0	0	0.480506	0	0.00953013	0	0.126853	0.0132418	0.00625242	5.14074
TCGA-GBM(N=152)	TCGA-32-4213-01	0	0.018921	0	0.0555945	0	0.114843	0	0.022265	0.0128833	0	0.0211445	0.0271212	0.0582332	0.0240938	0.0570188	0.525171	0	0	0.0540988	0	0	0.00861273	2.848
TCGA-GBM(N=152)	TCGA-15-0742-01	0.00338666	0	0.000491369	0.0643235	0	0.0279018	0	0.0939325	0.0532218	0	0.0747527	0	0.125374	0.0108975	0	0.373026	0	0	0.134331	0	0	0.0383607	3.53228
TCGA-GBM(N=152)	TCGA-06-0187-01	0.0010036	0.00391448	0	0	0	0.224803	0	0.0113579	0.057314	0	0.107997	0	0.113237	0	0.00626304	0.329534	0	0	0	0.117705	0	0.0268703	5.09296
TCGA-GBM(N=152)	TCGA-19-1390-01	0	0.00877909	0	0.0434232	0	0.0708219	0	0.00304164	0.0056365	0	0.126262	0	0.071123	0	0	0.504392	0	0	0.106263	0	0	0.0602572	3.3813
TCGA-GBM(N=152)	TCGA-06-2557-01	0.0329751	0	0.0151708	0.0395183	0	0.0748174	0	0.0264732	0	0	0	0.0389045	0.0739955	0	0.0299532	0.635176	0	0	0	0.0250384	0	0.0079778	5.11393
TCGA-GBM(N=152)	TCGA-06-0878-01	0.00189537	0.000505544	0.00232062	0	0	0.0607059	0	0.0246887	0.0145811	0.022442	0.077302	0	0	0.292615	0.00344224	0.366176	0	0	0	0.112615	0.00339287	0.0173178	4.11686
TCGA-GBM(N=152)	TCGA-06-2567-01	0	0.00954743	0	0.0272731	0	0.0676629	0	0.0189819	0.0066127	0	0.0665036	0.0313027	0.155128	0	0.00691409	0.479414	0	0.00242549	0	0.0495761	0	0.0786577	6.11918
TCGA-GBM(N=152)	TCGA-32-2616-01	0	0.0233757	0.00499916	0.0529781	0	0.141633	0	0.0433557	0.0193354	0	0.0443467	0.0343901	0.0329081	0.143717	0.00327296	0.441607	0	0	0.00494376	0	0	0.00913807	5.15911
TCGA-GBM(N=152)	TCGA-28-5208-01	0	0.0265004	0.00760131	0.00351694	0	0.0247086	0	0.0984366	0	0	0	0.0403132	0.0350783	0	0.00565792	0.654316	0	0	0.0937605	0	0	0.0101103	4.43091
TCGA-GBM(N=152)	TCGA-28-2514-01	0.0077757	0.00572214	0	0.0560007	0	0.136864	0	0.0502608	0.0353964	0	0.151917	0.0153893	0.0770112	0.085556	0.0206748	0.241812	0	0	0.0848763	0	0	0.0307435	4.57229
TCGA-GBM(N=152)	TCGA-06-1804-01	0.03089	0.0475784	0.0415218	0	0.0194652	0.0146805	0	0.0461075	0	0	0.0555443	0	0.139407	0	0.0581795	0.445717	0	0	0.00558735	0	0	0.0953214	5.55
TCGA-GBM(N=152)	TCGA-14-2554-01	0.00241593	0.00809693	0	0.0478296	0	0.161818	0	0	0.0157496	0	0.0956437	0.015301	0.123643	0	0.000947434	0.387753	0	0.00728894	0	0.113692	0.0035342	0.0162862	2.74414
TCGA-GBM(N=152)	TCGA-02-2485-01	0	0.0199143	0.00494584	0.0472308	0	0.0530499	0	0.108014	0	0	0	0.0401444	0.0340545	0	0.0397022	0.510461	0	0	0	0.139175	0.00300814	0.000300059	5.73718
TCGA-GBM(N=152)	TCGA-06-5858-01	0	0.013886	0	0	0	0.028922	0	0.016304	0	0.00638705	0	0.0238516	0.108841	0	0.0130433	0.73696	0	0	0	0.0325354	0	0.0192703	4.84649
TCGA-GBM(N=152)	TCGA-06-0178-01	0	0.0243481	0.0225583	0.0603389	0	0	0	0.0188067	0	0	0	0.0389947	0.0575275	0	0.0144826	0.651612	0	0	0	0.0843293	0.00746044	0.0195413	1.20789
TCGA-GBM(N=152)	TCGA-14-1823-01	0.0042016	0.00696562	0.000153103	0	0	0.173629	0	0.026427	0.0219501	0	0.0830095	0	0.166009	0	0.00493265	0.441076	0	0.00166356	0	0.0396676	0	0.0303158	2.32772
TCGA-GBM(N=152)	TCGA-28-2509-01	0	0.0184987	0.000650324	0.0351868	0	0.168726	0	0.00751672	0	0	0.0874617	0	0.213459	0	0	0.323485	0.00238817	0	0.128191	0	0	0.0144369	3.41416
TCGA-GBM(N=152)	TCGA-06-2558-01	0	0.038261	0	0.0433188	0	0.0787345	0	0.0187544	0.0150106	0	0.0211713	0	0.115044	0.044482	0	0.577011	0	0	0	0.0163454	0	0.0318669	2.31907
TCGA-GBM(N=152)	TCGA-06-0745-01	0	0.0056898	0	0.0127374	0	0.00623384	0	0.0516802	0	0	0.00180097	0.0175068	0.0392683	0.0988006	0.0145867	0.603961	0	0	0	0.127031	0	0.0207043	3.14083
TCGA-GBMLGG(N=656)	TCGA-19-1787-01	0	0.0253565	0	0.0584419	0	0.00743147	0	0.0205483	0.00550971	0	0	0	0	0.034437	0.0126735	0.718805	0	0.00129214	0.101716	0	0	0.0137887	6.43278
TCGA-GBMLGG(N=656)	TCGA-S9-A7J2-01	0	0.0265615	0	0.0184977	0.070412	0	0	0.0496621	0	0	0	0.0608081	0.391316	0	0	0.188847	0	0	0	0.186228	0.00766797	0	3.12098
TCGA-GBMLGG(N=656)	TCGA-E1-A7YI-01	0	0.00957339	0	0.108853	0	0.0560398	0	0.0399349	0.00721966	0	0.0237288	0.0258213	0.0738052	0	0	0.354082	0.0013343	0	0.274849	0	0.0106565	0.0141014	3.3089
TCGA-GBMLGG(N=656)	TCGA-06-5412-01	0	0.0410362	0.00194572	0.0115808	0	0.030897	0	0.0183857	0.00307422	0	0.0123512	0.029593	0.157939	0	0	0.578051	0	0.000530359	0	0.0766843	0.0045198	0.0334116	3.85603
TCGA-GBMLGG(N=656)	TCGA-DU-7302-01	0	0.00728859	0	0.153923	0	0.034184	0	0.0153291	0	0	0.00571483	0	0.0834467	0.0536285	0.0215174	0.240133	0.00638523	0	0.310433	0	0.0140425	0.053974	3.50845
TCGA-GBMLGG(N=656)	TCGA-DU-A7TI-01	0.0223205	0.0327566	0.0128887	0.00336033	0	0.0203475	0	0.0495064	0	0	0	0.019634	0.162106	0	0.023884	0.255564	0	0	0	0.374648	0.0229845	0	4.91934
TCGA-GBMLGG(N=656)	TCGA-16-0846-01	0	0.0135753	0.00365991	0.0731143	0	0.0519699	0	0.0133427	0	0	0	0.0186437	0.126575	0	0.0932603	0.503092	0	0	0	0.100296	0.00246997	0	6.17469
TCGA-GBMLGG(N=656)	TCGA-12-5299-01	0.00438335	0.00177162	0.000333758	0.0266939	0	0.199206	0	0.0100197	0.0311459	0	0.0760286	0.0166973	0.0979799	0	0.0267288	0.438231	0	0.00196189	0.0403683	0	0	0.0284498	4.08324
TCGA-GBMLGG(N=656)	TCGA-P5-A5EX-01	0.00651698	0.0422892	0.0251943	0.0972519	0	0.0759483	0	0	0.025885	0	0	0.0234171	0.0199041	0	0.0153548	0.508139	0	0	0.147699	0	0	0.0124005	2.99462
TCGA-GBMLGG(N=656)	TCGA-HT-8563-01	0.00917585	0.00275747	0	0.0588057	0	0.0485526	0	0.00678664	0.0252176	0	0.0193241	0.0236785	0.111694	0	0.0436472	0.547396	0.00220385	2.35245e-05	0.0626227	0	0	0.0381143	5.00945
TCGA-GBMLGG(N=656)	TCGA-06-2561-01	0	0.00595082	0	0.08338	0	0.0676979	0	0.0195556	0.00272696	0	0.0344196	0	0.168355	0	0.000942799	0.584327	0	0.000453984	0.0166733	0	0	0.0155175	4.93597
TCGA-GBMLGG(N=656)	TCGA-DU-7012-01	0.0243328	0.0157932	0	0.0456386	0	0.0650377	0	0.0279501	0.00828561	0.00872963	0	0.00477816	0.148528	0	0.0746096	0.546719	0	0	0.0295978	0	0	0	4.93171
TCGA-GBMLGG(N=656)	TCGA-E1-5322-01	0	0.00209507	0	0.00285997	0.00882338	0.0343873	0	0	0	0	0	0.0173539	0.281057	0	0	0.534553	0	0.00393599	0	0.111002	0.00274142	0.00119188	2.82985
TCGA-GBMLGG(N=656)	TCGA-HT-8558-01	0	0.0869162	0	0.0540965	0.111161	0	0	0.0894026	0	0	0	0.0985774	0.195104	0	0	0.27583	0	0	0	0.0362105	0.0527019	0	1.90693
TCGA-GBMLGG(N=656)	TCGA-S9-A6U8-01	0.00338479	0.0133629	0	0.0296351	0	0.090791	0	0.0134237	0.00206899	0	0.000564073	0.0817088	0.26125	0	0.00153945	0.364734	0	0	0	0.129804	0.00773304	0	2.44893
TCGA-GBMLGG(N=656)	TCGA-CS-5393-01	0.000723859	0.00755433	0	0.0148906	0	0.12798	0	0.00679158	0.00284424	0	0.0207894	0.022229	0.156718	0	0	0.470026	0	7.84678e-05	0.168593	0	0	0.000781371	1.72683
TCGA-GBMLGG(N=656)	TCGA-HT-7854-01	0.000858227	0.0022984	0	0.0219893	0	0.103757	0	0.0211592	0	0	0	0.0456604	0.105155	0	0	0.329196	0	0	0	0.344284	0.0138776	0.011765	3.35195
TCGA-GBMLGG(N=656)	TCGA-HT-7874-01	0	0.0552963	0	0.0742554	0.0488265	0	0	0.0715842	0	0	0	0.0226361	0.247669	0	0	0.217596	0	0	0	0.229091	0	0.033045	2.63227
TCGA-GBMLGG(N=656)	TCGA-RY-A845-01	0	0.0136751	0	0	0.032686	0.0535604	0	0.0119555	0	0	0	0.0390289	0.24068	0	0	0.462304	0	0.00125696	0	0.134967	0.000944416	0.00894107	3.01616
TCGA-GBMLGG(N=656)	TCGA-06-0132-01	0.0136459	0	0	0.0281953	0	0.0640891	0	0.00971668	0.00368808	0	0.0206913	0.00133706	0.197256	0	0.0198685	0.565476	0	0	0	0.0617023	0	0.0143336	2.3618
TCGA-GBMLGG(N=656)	TCGA-HT-7616-01	0.0542187	0	0.0934531	0.0832024	0	0.147153	0.030059	0	0	0	0.0209149	0	0.0799439	0	0.0741586	0.408283	0	0	0.0060236	0	0	0.00258932	4.95561
TCGA-GBMLGG(N=656)	TCGA-KT-A7W1-01	0	0.00824296	0	0.106004	0	0.0840225	0	0.100843	0	0	0	0.0465633	0.104181	0	0.0565664	0.436022	0	0.000939969	0	0.056614	0	0	6.30722
TCGA-GBMLGG(N=656)	TCGA-P5-A5F2-01	0	0.0676687	0	0.0194454	0	0.0204387	0	0.0733552	0	0	0	0.0331243	0.212638	0	0	0.402598	0	0.000943828	0	0.165467	0.00432146	0	1.99635
TCGA-GBMLGG(N=656)	TCGA-26-5136-01	0.0713759	0	0.0308362	0.0355395	0	0.0802263	0	0.03465	0	0	0	0.00523113	0.140422	0	0.0164517	0.581648	0	0	0	0	0	0.00361931	5.00451
TCGA-GBMLGG(N=656)	TCGA-27-2521-01	0	0.00628164	0	0	0.023152	0.0739717	0	0.0532933	0.00397186	0	0.0385261	0	0.0867324	0.00219429	0	0.518572	0	0	0.178342	0	0	0.0149623	0.632268
TCGA-GBMLGG(N=656)	TCGA-19-2629-01	0.00164229	1.87487e-05	0	0.0293579	0	0.130594	0	0.0153778	0.00697122	0	0.0362099	0.00116136	0.0383827	0	0.00775394	0.694632	0	0.00404978	0.0249657	0	0	0.00888327	5.36032
TCGA-GBMLGG(N=656)	TCGA-06-0238-01	0	0.0407374	0	0.0320623	0	0.101852	0	0.0424246	0	0	0	0.0836143	0.0301948	0	0.00727112	0.495307	0.00233729	0	0	0.0804157	0.064321	0.0194616	3.16514
TCGA-GBMLGG(N=656)	TCGA-06-0749-01	0	0.039306	0	0.0467132	0	0.110039	0	0.0380968	0	0	0	0.0676288	0.062438	0.0228192	0.00154224	0.544259	0	0	0	0.0505743	0	0.0165834	3.28536
TCGA-GBMLGG(N=656)	TCGA-CS-5396-01	0	0.00324429	0	0.0269652	0	0.053898	0	0.00242439	0.0014427	0	0	0.0305431	0.0491562	0	0.00115365	0.660876	0.000941749	0	0.134053	0	0.0353014	0	3.5729
TCGA-GBMLGG(N=656)	TCGA-HT-7680-01	0.0551263	0	0.0198219	0.0255637	0	0.0327659	0	0.00906926	0	0	0	0.043287	0.329251	0	0	0.322823	0	0.00306812	0	0.124542	0.0168656	0.017816	2.35896
TCGA-GBMLGG(N=656)	TCGA-S9-A7IS-01	0.00520525	0.00296817	0	0.071242	0	0.255536	0	0.107234	0.0176607	0	0	0.0867488	0.108637	0.0413134	0.00324624	0.169982	0	0	0.12199	0	0.00787696	0.000359294	4.06612
TCGA-GBMLGG(N=656)	TCGA-06-0174-01	0	0.00305375	0	0	0	0.0276203	0	0.00887469	0.0104052	0	0.0242874	0	0	0.3508	0.0140779	0.525533	0	0	0.0115944	0	0	0.0237534	3.14889
TCGA-GBMLGG(N=656)	TCGA-HW-7486-01	0	0.0047191	0	0.0390881	0	0.0854093	0	0.00784208	0.00135045	0	0	0.0302644	0.0214908	0	0.00540908	0.500974	0	0	0.259347	0	0.0217198	0.0223866	3.52853
TCGA-GBMLGG(N=656)	TCGA-P5-A5F1-01	0	0.0770092	0	0.0228266	0.00820416	0.00894461	0	0	0	0	0.0286764	0	0.209707	0	0.0222413	0.588086	0	0	0.0343052	0	0	0	4.51037
TCGA-GBMLGG(N=656)	TCGA-DU-7011-01	0.00145216	0.00335631	0	0.00206498	0.000633532	0.0704443	0	0	0	0	0.00865738	0.0257187	0.257066	0	0.0299186	0.56161	0	0	0	0.038452	0	0.000625419	1.68706
TCGA-GBMLGG(N=656)	TCGA-06-5414-01	0.00326991	0.00267187	0	0	0	0.186096	0	0.0228623	0.02805	0	0.0960518	0.00455689	0.0485983	0.122179	0.0129861	0.413104	0	0	0	0.0232918	0	0.0362812	4.56683
TCGA-GBMLGG(N=656)	TCGA-P5-A77X-01	0	0.256755	0	0.0970632	0.0429164	0	0	0.0714488	0	0	0.0401386	0	0.208808	0	0	0.28287	0	0	0	0	0	0	2.53603
TCGA-GBMLGG(N=656)	TCGA-28-5207-01	0	0.022541	0	0.0338734	0	0.0818439	0	0.00829687	0	0	0	0.0624386	0.0969103	0	0.0199583	0.613539	0	0	0	0.0329415	0.0205018	0.00715555	4.56013
TCGA-GBMLGG(N=656)	TCGA-VM-A8CA-01	0	0.0491318	0	0.0317492	0.0158617	0.000157049	0	0.0131945	0	0	0.0197165	0.0377069	0.253072	0	0.00686567	0.384225	0	0	0	0.187007	0.00131252	0	1.85997
TCGA-GBMLGG(N=656)	TCGA-DU-7015-01	0.0577451	0	0.0135697	0.0186517	0.00118894	0.025312	0	0	0	0	0.0133868	0	0.252518	0	0.00912374	0.572794	0	0	0.0357098	0	0	0	3.07214
TCGA-GBMLGG(N=656)	TCGA-TM-A7C5-01	0	0.0186281	0	0.0526703	0.0362186	0	0	0.107999	0	0	0.00783627	0.0438066	0.0855793	0	0.00814935	0.479525	0	0	0	0.132092	0.0274957	0	2.56074
TCGA-GBMLGG(N=656)	TCGA-DU-8162-01	0	0.035665	0	0	0.00181996	0.0679975	0	0.00583141	0	0	0.00362953	0.0531839	0.297055	0	0.00918381	0.277829	0	0	0	0.214363	0.0334418	0	2.91265
TCGA-GBMLGG(N=656)	TCGA-TM-A84O-01	0	0.0613547	0	0.0823094	0.0196839	0	0	0.0174525	0.0140658	0	0	0.00408455	0.00819128	0	0	0.594268	0	0	0.192055	0	0	0.00653414	3.1293
TCGA-GBMLGG(N=656)	TCGA-06-5410-01	0.0112892	0.00467688	0	0.021922	0	0.0373238	0.00305776	0	0.0229215	0	0.0623609	0	0.0846669	0	0	0.683553	0.00433438	0	0	0.0134884	0	0.050405	2.70264
TCGA-GBMLGG(N=656)	TCGA-06-0747-01	0	0.0109886	0.00829685	0.0783572	0	0.0537058	0	0.135769	0.0237363	0	0.0464394	0.0221305	0.118903	0	0.00842062	0.287246	0.0116428	0.000342799	0	0.144271	0.0103068	0.0394436	4.99996
TCGA-GBMLGG(N=656)	TCGA-FG-A60K-01	0.01583	0.00200118	0	0	0.11798	0.0758845	0	0.0643504	0.0109559	0	0.126917	0	0.14692	0	0.000323207	0.312559	0	0.00750024	0.0848685	0	0.00391425	0.0299961	2.74627
TCGA-GBMLGG(N=656)	TCGA-S9-A7R3-01	0.00178319	0.00714498	0	0.0244797	0.022911	0.0226555	0	0.00811006	0	0	0.0115249	0.0318169	0.0523831	0	0.00183884	0.67679	0	0	0	0.121393	0.00354034	0.0136287	2.81971
TCGA-GBMLGG(N=656)	TCGA-TQ-A7RN-01	0	0.00834157	0	0	0.0941655	0.0255029	0	0.0091719	0.0156736	0	0.136752	0	0.068235	0	0.0263397	0.395864	0.0107722	0	0.209182	0	0	0	2.64614
TCGA-GBMLGG(N=656)	TCGA-28-2513-01	6.05921e-05	0.0176788	0	0.018373	0	0.143578	0	0.0115907	0.000377142	0	0	0.016918	0.131811	0	0.0580567	0.538093	0	0.00106218	0.0466907	0	0	0.0157097	4.30891
TCGA-GBMLGG(N=656)	TCGA-DU-A6S6-01	0	0.0459373	0	0.0853682	0.0268516	0	0	0.166427	0	0	0	0.0896128	0.22607	0	0.0229605	0.165719	0	0	0	0.137319	0.033735	0	3.00538
TCGA-GBMLGG(N=656)	TCGA-S9-A7R2-01	0	0.00786763	0	0.109276	0	0.0245051	0	0.00079739	0	0	0	0.0180798	0.182377	0	0.00181706	0.642673	0	0	0.012122	0	0	0.000485346	2.39232
TCGA-GBMLGG(N=656)	TCGA-P5-A735-01	0	0.0152746	0	0.0304038	0.000269159	0.024308	0	0.0159543	0	0	0.104543	0.0359823	0.364367	0	0	0.257148	0	0	0.14191	0	0	0.00984107	1.46989
TCGA-GBMLGG(N=656)	TCGA-76-4927-01	0.00107516	0.00544307	0.00133983	0.0119546	0	0.152932	0	0.0155306	0.036194	0	0.120649	0	0.105626	0	0.00789824	0.504351	0	0	0.0174895	0	0	0.0195168	3.84096
TCGA-GBMLGG(N=656)	TCGA-HT-7691-01	0.00795754	0.00366551	0	0.0084593	0	0.0536061	0	0.0147496	0	0	0	0.0341145	0.257802	0	0	0.368605	0	0	0	0.218998	0.0320434	0	2.38405
TCGA-GBMLGG(N=656)	TCGA-FG-A6J1-01	0	0.0330696	0.00600742	0.0497336	0.0171504	0.0196882	0	0.0297685	0	0	0	0.0583699	0.230424	0	0	0.490213	0	0	0	0.062898	0	0.00267732	1.40054
TCGA-GBMLGG(N=656)	TCGA-DU-6402-01	0	0.006243	0.00479148	0.118171	0	0.0635922	0	0.00660219	0	0	0.0341514	0	0.106229	0.0511156	0.0229513	0.557145	0	0	0.0247701	0	0	0.0042375	3.03035
TCGA-GBMLGG(N=656)	TCGA-HT-8104-01	0.000845403	4.21065e-05	0.00179092	0.110376	0	0.148665	0	0.00915999	0.00868777	0	0	0.0635963	0.0318993	0	0.0252205	0.385167	0	0	0.213734	0	0.000816737	0	4.34768
TCGA-GBMLGG(N=656)	TCGA-FN-7833-01	0.00514442	0.000462159	4.9641e-05	0	0	0.128307	0	0.018115	0	0	0	0.0499847	0.202604	0	0.0101072	0.359615	0	0	0	0.206845	0.00944952	0.00931651	6.10263
TCGA-GBMLGG(N=656)	TCGA-HT-7473-01	0.0314439	0.0109805	0.00758041	0.0117383	0.00306964	0.0300737	0.000447693	0	0	0	0.0307807	0	0.203652	0	0.00178477	0.657149	0	0	0.00959784	0	0	0.00170161	3.53483
TCGA-GBMLGG(N=656)	TCGA-06-0645-01	0.00542176	0.0106662	0	0.0256413	0	0.0796587	0	0.0152754	0.0109028	0	0.0737067	0.00199726	0.200955	0	0.00594315	0.338686	0	0.00128831	0	0.200734	0.00416035	0.0249629	3.52105
TCGA-GBMLGG(N=656)	TCGA-06-2565-01	0.00181871	0.00803694	0	0.0497582	0	0.0936656	0	0.00617452	0.00474012	0	0	0.0166775	0.0403589	0	0.0176541	0.626534	0.00622992	0	0.128352	0	0	0	4.91788
TCGA-GBMLGG(N=656)	TCGA-HT-8019-01	0	0.114249	0	0.116204	0	0	0	0.120717	0	0	0	0.134645	0.216006	0	0.00800424	0.255591	0	0	0	0.0345828	0	0	1.59455
TCGA-GBMLGG(N=656)	TCGA-06-0130-01	0	0.00946706	0.00399225	0.0818225	0	0.0713935	0	0.0258702	0.00140107	0	0	0.0626966	0.125317	0	0.0662861	0.531324	0	0	0	0.0167217	0	0.00370797	4.75008
TCGA-GBMLGG(N=656)	TCGA-06-0750-01	0.00831868	0.00785432	0	0.0430116	0	0.184975	0	0.0195152	0.00516003	0	0.0783953	0.0611276	0.115847	0.00375221	0.0166034	0.362947	0	0	0	0.0443819	0.00282567	0.0452853	3.29721
TCGA-GBMLGG(N=656)	TCGA-DB-A4XF-01	0	0.00266848	0	0	0	0.191184	0	0.0303109	0.00289916	0	0.0046012	0.022099	0.0362397	0	0.00731376	0.642974	0.000302732	0	0.0586056	0	0.000801775	0	2.04264
TCGA-GBMLGG(N=656)	TCGA-HT-A5RA-01	0	0	0.00397338	0.0524742	0	0.197595	0	0.0307038	0.008077	0	0.0209467	0.0311226	0.0375311	0.0601842	0.216475	0.233668	0.0246939	0	0.0805664	0	0.0019891	0	5.16553
TCGA-GBMLGG(N=656)	TCGA-E1-A7YL-01	0	0.0618028	0.0247947	0.0741567	0	0.0604607	0	0.0299193	0	0	0.0824578	0	0.157511	0	0	0.474057	0	0.00217619	0	0	0	0.0326646	3.10938
TCGA-GBMLGG(N=656)	TCGA-27-1831-01	0	0.00485527	0	0.0710397	0	0.0628052	0	0.022025	0	0.0265401	0	0.0161371	0.307243	0	0.029255	0.391961	0	0	0	0.0464264	0.0217119	0	2.73557
TCGA-GBMLGG(N=656)	TCGA-HT-A61B-01	0	0.00444413	0	0.0241317	0	0.0395362	0	0	0	0	0.0151257	0.0176213	0.213958	0	0.00409612	0.681087	0	0	0	0	0	0	4.42624
TCGA-GBMLGG(N=656)	TCGA-TM-A7CA-01	0	0.0132187	0	0.110037	0	0.145976	0	0.0684319	0.00321318	0	0.0318381	0.0694783	0.0859079	0	0	0.441933	0.000792058	0	0.0197842	0	0.000718535	0.00867093	1.96351
TCGA-GBMLGG(N=656)	TCGA-06-5416-01	0	0.00882895	0.0520626	0.0860602	0	0	0	0.0332232	0	0.00389965	0	0.0292111	0	0.292165	0.0175288	0.368627	0	0	0	0.108394	0	0	3.35195
TCGA-GBMLGG(N=656)	TCGA-HT-7684-01	0.000998358	0.0067698	0	0	0	0.068572	0	0.0135211	0.0057232	0	0	0.0455851	0.374098	0	0	0.316619	0	0.000695615	0	0.16206	0.00535773	0	1.13093
TCGA-GBMLGG(N=656)	TCGA-HW-8322-01	0	0.0455722	0.00846803	0.05229	0.00639909	0.00338334	0	0.0172695	0	0	0.0242581	0.00688786	0.0692915	0	0.00971617	0.56403	0.00305514	0	0.178636	0	0.000723594	0.0100189	3.46209
TCGA-GBMLGG(N=656)	TCGA-S9-A6U9-01	0.0174191	0	0	0	0	0.114009	0	0.0140345	0	0	0	0.0683187	0.122522	0	0	0.492999	0	0	0	0.158466	0.00696326	0.00526839	1.91839
TCGA-GBMLGG(N=656)	TCGA-HT-7676-01	0.00167974	0.00722338	0	0	0	0.140827	0	0	0.00601474	0	0.0419339	0.00642657	0.21319	0	0	0.525157	0	0.00188091	0.0410164	0	0	0.0146508	1.79909
TCGA-GBMLGG(N=656)	TCGA-HT-7469-01	0	0.00127403	0.00167729	0.00894459	0.0246143	0	0	0.0636111	0.0186872	0	0	0.0392586	0.103283	0	0	0.529962	0	0.00475952	0.172531	0	0.00276682	0.0286313	3.76131
TCGA-GBMLGG(N=656)	TCGA-DH-A7UU-01	0	0.00528865	0	0.012229	0.0175949	0.060681	0	0.00409415	0	0	0.0293862	0.0300247	0.143858	0	0.00244002	0.570938	0	0	0	0.117298	0.00212356	0.00404306	1.81967
TCGA-GBMLGG(N=656)	TCGA-HT-7873-01	0	0.00766555	0.00743305	0.00883445	0.0314533	0.0197619	0	0.0171752	0.0103817	0	0.0981105	0	0.144181	0.00560409	0.00607367	0.250614	0.000337255	0	0.267746	0	0	0.124628	2.10772
TCGA-GBMLGG(N=656)	TCGA-HW-A5KK-01	0.000453773	0.00681178	0	0	0	0.16955	0	0.0283054	0	0	0	0.124539	0.112564	0	0	0.336317	0	0.00392452	0	0.196849	0.00826523	0.0124201	3.01616
TCGA-GBMLGG(N=656)	TCGA-DB-A64P-01	0.0202236	0	0	0.0167022	0.00076928	0.0298818	0	0.0440595	0	0	0.0317344	0.0195771	0.133158	0	0.0184469	0.600592	0	0	0	0.0815051	0.00185439	0.00149537	1.75707
TCGA-GBMLGG(N=656)	TCGA-HT-7478-01	0.00636608	0	0.000200854	0.0249353	0	0.108219	0	0.0114336	0	0	0	0.0796219	0.184387	0	0.00381342	0.462758	0	0	0	0.0859441	0.00223206	0.030089	1.73985
TCGA-GBMLGG(N=656)	TCGA-S9-A6TX-01	0	0.0158266	0	0.031908	0.0319513	0.0165549	0	0.0129742	0.00935663	0	0.0925084	0	0.0314818	0	0	0.544812	0	0.00227752	0.205597	0	0	0.00475107	2.59211
TCGA-GBMLGG(N=656)	TCGA-RY-A83Z-01	0	0.00739718	0	0.0322485	0	0.212757	0	0.0552155	0.0082774	0	0.0446612	0.00105401	0.164078	0	0	0.40986	0	0.00634973	0	0.0473642	0	0.0107367	0.659925
TCGA-GBMLGG(N=656)	TCGA-FG-6688-01	0.00129608	0.00364933	0	0.0247962	0	0.0671127	0	0.00776674	0	0	0.0435945	0	0.142356	0	0	0.652745	0	0.00539251	0.0442197	0	0	0.00707123	3.73224
TCGA-GBMLGG(N=656)	TCGA-06-0141-01	0.0027618	0.0127044	0	0.0392691	0	0.0381505	0	0.0164454	0.00201891	0	0.0605612	0	0.0560587	0.118655	0.00405445	0.565838	0.00346377	0	0.032685	0	0	0.0473341	2.57287
TCGA-GBMLGG(N=656)	TCGA-06-0125-01	0	0.00438903	0.00522424	0	0.0416183	0	0	0.0238379	0	0.017837	0.00742159	0	0.00111643	0.32942	0.00491485	0.447568	0	0	0.0273636	0	0	0.0892892	3.88948
TCGA-GBMLGG(N=656)	TCGA-FG-A4MT-01	0	0.00716316	0	0.00836031	0	0.116606	0	0.0235833	0	0	0.0105514	0.0662202	0.0331271	0	0	0.704058	0	0	0	0.0278912	0.00243996	0	2.30159
TCGA-GBMLGG(N=656)	TCGA-76-4925-01	0	0.0124798	0	0	0	0.0934576	0	0.0631448	0.0356966	0	0.0844638	0.0167993	0.0680733	0.242734	0.00106726	0.35568	0	0.00325693	0.00960689	0	0	0.0135398	3.32914
TCGA-GBMLGG(N=656)	TCGA-FG-A6IZ-01	0	0.025077	0	0.0342151	0	0.0824758	0	0.0937695	0	0	0.0427847	0.0495895	0.163319	0	0.00197067	0.462482	0	0.00181306	0.0421972	0	0	0.000307226	1.5008
TCGA-GBMLGG(N=656)	TCGA-HT-8113-01	0	0.121664	0	0.159127	0.0039921	0	0	0.0740526	0	0	0	0.061004	0.225129	0	0	0.0672674	0	0	0	0.226626	0	0.0611378	2.15381
TCGA-GBMLGG(N=656)	TCGA-DH-A7UT-01	0	0.0546491	0	0	0	0.0449075	0	0.04834	0	0	0	0.056641	0.352296	0	0	0.330931	0	0.00371994	0	0.0854242	0.0230903	0	1.14405
TCGA-GBMLGG(N=656)	TCGA-76-4932-01	0	0.00497167	0	0.0298213	0	0.033987	0	0.00949936	0.0162471	0	0.0119487	0.0246368	0.0445895	0	0	0.72641	0	0	0.0810245	0	0	0.0168644	3.34626
TCGA-GBMLGG(N=656)	TCGA-EZ-7264-01	0	0.0435925	0	0.0280264	0.0182949	0	0	0.0558048	0	0	0.0100368	0.0136237	0.123523	0	0.00964708	0.617848	0	0	0	0.0796029	0	0	3.30162
TCGA-GBMLGG(N=656)	TCGA-TQ-A7RF-01	0.0192085	0.00829858	0.0420615	0.0141937	0.0119376	0.0161369	0	0.0304633	0	0	0.000655409	0.0166931	0.171367	0	0	0.581707	0	0	0	0.0872766	0	0	1.67812
TCGA-GBMLGG(N=656)	TCGA-DB-5274-01	0.00701939	0.0150809	0.00536474	0.102094	0	0	0	0.0595231	0	0	0	0.0533109	0.156103	0	0.0113963	0.522669	0	0	0	0.063078	0	0.00436073	1.29866
TCGA-GBMLGG(N=656)	TCGA-S9-A7R8-01	0.000327787	0.0028554	0	0.0174062	0	0.139904	0	0.0146265	0.0120649	0	0.0737147	0.0193367	0.0565663	0	0	0.542443	0	6.85402e-05	0.103981	0	0.000424636	0.0162796	3.15377
TCGA-GBMLGG(N=656)	TCGA-FG-7641-01	0	0.1318	0	0.0296104	0.11912	0	0	0.0453793	0	0	0	0.0482014	0.250727	0	0	0.314919	0	0	0	0.0602428	0	0	2.38131
TCGA-GBMLGG(N=656)	TCGA-HW-7495-01	0	0.0844481	0	0.0520582	0.0119724	0	0	0.113529	0	0	0.0137133	0.0146478	0.202146	0	0	0.450336	0	0	0	0.0571482	0	0	2.25096
TCGA-GBMLGG(N=656)	TCGA-CS-6669-01	0	0.123403	0	0	0.185774	0.126124	0	0	0	0	0	0	0	0.0245843	0	0.257805	0	0	0.272769	0	0.00954099	0	1.81558
TCGA-GBMLGG(N=656)	TCGA-HT-7481-01	0	0.0395669	0	0.0411673	0.0256541	0	0	0.128688	0	0	0.00923217	0.047499	0.166834	0	0.0588363	0.463231	0	0	0	0.0192914	0	0	2.50332
TCGA-GBMLGG(N=656)	TCGA-DU-8163-01	0.00584208	0.00664222	0	0.0376125	0	0.159986	0	0.0230874	0.00841435	0	0.0645337	0	0.275366	0	0	0.361745	0	0.00375412	0.0344355	0	0	0.0185811	2.9891
TCGA-GBMLGG(N=656)	TCGA-S9-A6WD-01	0	0.0121903	0	0	0	0.132532	0	0.0754179	0.00326655	0	0	0.159845	0.0749624	0	0.00390301	0.433807	0	0	0	0.0955399	0.00435915	0.00417641	2.74203
TCGA-GBMLGG(N=656)	TCGA-CS-4942-01	0.0144322	0.00187085	0.00045042	0.0271016	0	0.0916037	0	0.00549545	0.0127794	0	0.0384413	0	0.0918604	0	0.00106792	0.621747	0	0.00959781	0.0713901	0	0	0.0121616	4.44494
TCGA-GBMLGG(N=656)	TCGA-HT-8110-01	0.00431878	0	0	0.028085	0	0.0912879	0	0	0.0062151	0	0.0435189	0	0.147978	0	0.0246833	0.590352	0	0	0.0346173	0	0	0.0289441	5.0081
TCGA-GBMLGG(N=656)	TCGA-HT-8106-01	0.022327	0.0924865	0	0.128401	0	0.121252	0	0.0233753	0.0346524	0	0	0.0160641	0.108007	0	0.0314005	0.404939	0	0	0	0	0	0.0170955	3.16026
TCGA-GBMLGG(N=656)	TCGA-QH-A6CW-01	0	0.021508	0.00680234	0.00858259	0.0230366	0.0206512	0	0.00752491	0.000166285	0	0.0156736	0.0111601	0.237684	0	0	0.321814	0	0.000772168	0	0.315512	0.00911278	0	1.66903
TCGA-GBMLGG(N=656)	TCGA-RY-A840-01	0	0.00213636	0	0.0254576	0.0191512	0.0515068	0	0.0516227	0	0	0.0815307	0.00380913	0.110172	0	0	0.633409	0	0	0.0212044	0	0	0	2.24187
TCGA-GBMLGG(N=656)	TCGA-06-0743-01	0	0.0238299	0	0.111853	0.0218392	0	0	0.0336444	0.027055	0	0.100011	0.00638255	0.0510412	0.0850289	0.00599858	0.459532	0	0	0	0.057125	0	0.016659	2.99635
TCGA-GBMLGG(N=656)	TCGA-HW-8319-01	0.0134677	0	0	0.0437645	0	0.0977507	0	0.0592751	0.0271755	0	0.0764312	0.0221257	0.286267	0	0.00385989	0.221221	0	0	0	0.140101	0.00644069	0.00212055	3.09931
TCGA-GBMLGG(N=656)	TCGA-HT-7482-01	0.00280507	0.000567795	0	0	0	0.0793201	0	0.0116169	0	0	0	0.0544713	0.347166	0	0	0.401282	0	0.00238522	0	0.0924575	0.00792901	0	1.26303
TCGA-GBMLGG(N=656)	TCGA-DU-5870-01	0	0.0605629	0	0.0144281	0.0432088	0	0	0.0369016	0	0	0	0.0174722	0.345514	0.0612329	0.00380454	0.416876	0	0	0	0	0	0	3.37154
TCGA-GBMLGG(N=656)	TCGA-E1-5304-01	0	0.00566887	0	0.0493179	0	0.11674	0	0.0491758	0	0	0	0.0276653	0.0489342	0	0	0.527925	0	0.0051796	0.151627	0	0.00241682	0.0153495	1.48543
TCGA-GBMLGG(N=656)	TCGA-TM-A84S-01	0	0.00936433	0	0.0757273	0	0.0885446	0	0.0729927	0.00248377	0	0	0.0269494	0.0456844	0	0.0160868	0.572561	0.00100912	0	0.0843465	0	0	0.00424993	2.65076
TCGA-GBMLGG(N=656)	TCGA-CS-4943-01	0.00200377	0.00201076	0	0.01931	0	0.158733	0	0.00781195	0	0	0	0.0747477	0.0522385	0	0	0.575608	0	0.00636247	0	0.0872841	0.00306351	0.010826	1.99635
TCGA-GBMLGG(N=656)	TCGA-E1-A7Z3-01	0.0106476	0.0161807	0	0	0.0755659	0.0357537	0	0.0116919	0.0472983	0	0.0605558	0	0.128932	0	0	0.503826	0	0	0.101088	0	0.00344708	0.00501201	1.99996
TCGA-GBMLGG(N=656)	TCGA-14-1034-01	0	0.0116679	0	0.0405549	0	0.0216141	0	0	0.0022722	0	0	0.00261085	0.328736	0	0	0.416637	0	0	0.132799	0	0	0.0431074	4.02056
TCGA-GBMLGG(N=656)	TCGA-06-0184-01	0.00462121	0.000539312	0.00075085	0.00401383	0	0.0733119	0	0.0113074	0	0	0	0.0487417	0.132607	0	0.00253708	0.646731	0	0	0	0.0445506	0	0.0302879	2.80325
TCGA-GBMLGG(N=656)	TCGA-12-3652-01	0.00222344	0.00576819	0	0.0507184	0	0.0525091	0	0.0655159	0.00328278	1.07228e-05	0	0.0289901	0	0.0827843	0.018999	0.593255	0	0	0.0786294	0	0	0.0173135	3.41008
TCGA-GBMLGG(N=656)	TCGA-FG-8182-01	0.00161387	0.00094566	0	0	0	0.11589	0	0.0179633	0	0	0	0.0509236	0.130044	0	0.00144569	0.415371	0	0	0	0.252167	0.0136344	0	2.53603
TCGA-GBMLGG(N=656)	TCGA-26-5132-01	0.00367531	0.0230637	0	0.0466584	0	0.0574539	0	0.0747845	0.0185526	0	0.0664448	0	0.0181226	0.0434829	0	0.566257	0	0	0.0697497	0	0	0.0117549	4.73121
TCGA-GBMLGG(N=656)	TCGA-DU-A5TW-01	0	0.0112289	0	0.0172974	0.00865284	0.108449	0	0.0257056	0.0114514	0	0	0.0309415	0.0218438	0	0.00214006	0.718692	0	0	0.0219824	0	0	0.0216148	1.31034
TCGA-GBMLGG(N=656)	TCGA-TQ-A7RP-01	0	0.0255184	0.00472568	0.054127	0	0.0805517	0	0.00616239	0	0	0.00280011	0.0514679	0.104034	0	0.0144931	0.515208	0	0	0	0.136522	0	0.00439044	2.73769
TCGA-GBMLGG(N=656)	TCGA-HT-7689-01	0	0.00768781	0	0.00851426	0.00936283	0.0274946	0	0.0128489	0	0	0.0656168	0	0.349189	0	0	0.420928	0	0.000628201	0.0916783	0	0	0.00605102	2.72469
TCGA-GBMLGG(N=656)	TCGA-FG-7638-01	0	0.101158	0	0.0341245	0.0605349	0	0	0.0419745	0	0	0.0276403	0.00641031	0.227147	0	0.033863	0.426584	0	0	0.0405638	0	0	0	2.44361
TCGA-GBMLGG(N=656)	TCGA-32-1970-01	0.00491621	0	0	0.0918871	0	0.126042	0	0.0809945	0.0416685	0	0.089624	0.0068957	0.0820645	0	0.0131051	0.315798	0	0.00126025	0.11451	0	0	0.0312337	5.26829
TCGA-GBMLGG(N=656)	TCGA-P5-A5EV-01	0	0.0121612	0	0.0588808	0	0.104594	0	0.010051	0.00742756	0	0.0994623	0	0.0537471	0	0.0327461	0.533349	0.0101615	0	0.0694628	0	0	0.00795635	1.9486
TCGA-GBMLGG(N=656)	TCGA-HT-7476-01	0.0105682	0.015527	0	0.0902308	0	0.133118	0	0.0114364	0	0	0.00237705	0.019507	0.157005	0	0.0408019	0.470843	0	0	0	0.0461136	0.00247231	0	1.76129
TCGA-GBMLGG(N=656)	TCGA-TQ-A7RG-01	0	0.0058207	0	0.0737128	0.00265979	0.0407309	0	0.0181292	0	0	0.0233732	0.0308315	0.292379	0	0.0223846	0.445969	0	0	0	0.0421602	0	0.00184899	3.16186
TCGA-GBMLGG(N=656)	TCGA-TM-A84F-01	0.0326929	0	0.00601167	0.0645047	0	0.0371991	0	0.0330979	0	0	0	0.0619946	0.215537	0	0.0572604	0.35133	0	0	0	0.131075	0.00929679	0	3.40873
TCGA-GBMLGG(N=656)	TCGA-FG-8181-01	0	0.0675179	0.000375728	0.0614529	0	0.0445769	0	0.039239	0	0	0	0.0649516	0.194995	0	0.040027	0.182692	0	0	0	0.222956	0.0812162	0	2.67129
TCGA-GBMLGG(N=656)	TCGA-DU-A7T6-01	0	0.0733644	0.00830072	0.046841	0.010167	0	0	0.0849486	0	0	0	0.0297254	0	0.105784	0.0115738	0.577122	0	0	0	0.0521726	0	0	2.37848
TCGA-GBMLGG(N=656)	TCGA-DB-A4XC-01	0	0.00445722	0	0.0169617	0.0308189	0.0771747	0	0.0148451	0.00438654	0	0.0520376	0	0.0394242	0	0.00329533	0.691665	0	0	0.0432582	0	0	0.021676	3.31905
TCGA-GBMLGG(N=656)	TCGA-06-0219-01	0.00359188	0.0138191	0	0.0534993	0	0.135321	0	0.0118454	0	0	0.0908541	0.0370798	0.0955698	0	0.0110873	0.442487	0	0.000757721	0	0.0579459	0.0121323	0.0340093	3.17154
TCGA-GBMLGG(N=656)	TCGA-14-0787-01	0	0.0577493	0	0.0547655	0	0.107578	0	0.0258328	0.019155	0	0.0313614	0.0148991	0.083306	0	0.0349366	0.470959	0	0	0.0834882	0	0	0.0159693	3.53483
TCGA-GBMLGG(N=656)	TCGA-S9-A6U2-01	0	0.00990086	0	0.0123047	0.0161146	0	0	0.0710399	0	0	0	0.042599	0.251999	0	0.00371921	0.434162	0	0	0	0.112634	0.045526	0	3.70267
TCGA-GBMLGG(N=656)	TCGA-DB-A75M-01	0.000833088	0.0065171	0	0.00703073	0.0294759	0.0400775	0	0.00387967	0	0	0.0121716	0.0263776	0.264878	0	0.000462038	0.595188	0	0	0	0.0131086	0	0	1.45418
TCGA-GBMLGG(N=656)	TCGA-HT-8012-01	0	0.0425814	0	0.0279628	0.0125918	0	0	0.0826655	0	0	0	0.0329547	0.212234	0	0	0.519349	0	0	0	0.0696603	0	0	2.69156
TCGA-GBMLGG(N=656)	TCGA-S9-A7QW-01	0	0.0171567	0	0.00403038	0.059921	0	0	0.0585954	0	0	0	0.0420411	0.318556	0	0	0.292683	0	0	0	0.204588	0.00242849	0	2.51099
TCGA-GBMLGG(N=656)	TCGA-P5-A733-01	0	0.115404	0	0.00191208	0.0139711	0	0	0.0964619	0	0	0	0.0461089	0.13247	0.00977057	0.0132044	0.385433	0	0	0	0.156688	0.00549296	0.0230824	1.26303
TCGA-GBMLGG(N=656)	TCGA-E1-A7Z4-01	0	0.0180605	0.00194364	0.00401839	0.0178485	0.0407218	0	0.00611389	0	0	0	0.0276982	0.30435	0	0	0.540991	0	0.00442967	0	0.0321365	0.00168827	0	1.77817
TCGA-GBMLGG(N=656)	TCGA-FG-8185-01	0	0.048342	0	0.00589573	0.0191651	0.0107424	0	0.0516337	0	0	0	0.0159622	0.237212	0	0	0.424077	0	0	0	0.165294	0.0216758	0	1.5656
TCGA-GBMLGG(N=656)	TCGA-FG-A4MW-01	0	0.0337375	0	0.0211124	0.0096082	0.00923046	0	0.0367784	0.0222235	0	0	0.0178616	0.0108766	0.025226	0.0671777	0.334383	0.00270267	0	0.383315	0	0.00255615	0.0232109	3.6276
TCGA-GBMLGG(N=656)	TCGA-HW-8320-01	0.00278552	0	0.000395079	0	0	0.115229	0	0.0164682	0	0	0	0.0494172	0.0272418	0	0	0.371015	0.00225557	0	0	0.375261	0.0124357	0.0274956	1.25701
TCGA-GBMLGG(N=656)	TCGA-DU-5849-01	0.00359071	0.00356878	0	0.0171795	0	0.0858376	0	0.0512256	0	0	0.00471525	0.0521694	0.0650956	0	0.00179477	0.627384	0	0	0	0.0643282	0	0.0231106	2.60407
TCGA-GBMLGG(N=656)	TCGA-06-0190-01	0.000506033	0.00623825	0.000485861	0.0143257	0	0.0083818	0	0.0515265	0	0.0179529	0	0.0148728	0.0661304	0.126134	0.00769644	0.412498	0	0	0	0.241419	0.00129103	0.0305414	3.29721
TCGA-GBMLGG(N=656)	TCGA-DB-5273-01	0.0109599	0	0	0	0	0.143869	0	0.00972714	0.00909437	0	0.0112796	0.00615716	0.207843	0	0.00808683	0.509097	0	0	0	0.0767241	0	0.00716279	3.54964
TCGA-GBMLGG(N=656)	TCGA-R8-A6MO-01	0.00305171	0.01276	0	0.103898	0	0.154592	0	0.101191	0.0094325	0	0.11908	0.0432476	0.0693358	0	0.00379311	0.255428	0	0	0.117939	0	0.00414517	0.0021061	3.45419
TCGA-GBMLGG(N=656)	TCGA-CS-6670-01	0	0.0316188	0	0.0400475	0.00877887	0	0	0.116069	0	0	0	0.0447533	0.286895	0	0.00525347	0.234439	0	0	0	0.212898	0.0192472	0	2.05658
TCGA-GBMLGG(N=656)	TCGA-DU-5854-01	0.00343719	0.00245731	0	0.0814928	0	0.141605	0	0.00189151	0.00189236	0	0.0616013	0.00557417	0.0490556	0	0.00712569	0.557941	0.00269724	0	0.0716228	0	0	0.0116061	4.24262
TCGA-GBMLGG(N=656)	TCGA-S9-A6WL-01	0.00711908	0	0	0.0434881	0.0151945	0.0544618	0	0.0318564	0.0312785	0	0	0.0090091	0.0385254	0.00893276	0.0163144	0.393682	0.00707879	0	0.317187	0	0.0114117	0.0144597	2.3448
TCGA-GBMLGG(N=656)	TCGA-S9-A6TV-01	0	0.00760076	0.00501687	0.00901526	0	0.059964	0	0.00871598	0	0	0.0427601	0.0117184	0.222334	0	0.0218456	0.572158	0	0	0.0211432	0	0	0.0177276	4.28395
TCGA-GBMLGG(N=656)	TCGA-26-5135-01	0.00243801	0.0116367	0	0	0	0.172764	0	0.0241804	0.0449274	0	0.0954199	0.00739773	0.036243	0.168554	0	0.340333	0	0.000384163	0	0.0808908	0.00224484	0.0125865	3.61592
TCGA-GBMLGG(N=656)	TCGA-S9-A6WE-01	0	0.0189637	0.00112876	0.104502	0	0.131807	0	0.0129634	0.001123	0	0.00679338	0.0119506	0.0309464	0	0	0.431411	0.0142593	0	0.213974	0	0.00876494	0.0114128	2.46989
TCGA-GBMLGG(N=656)	TCGA-76-4931-01	0	0.017031	0	0.0355845	0	0.0254011	0	0.0209598	0.0235651	0	0.0995431	0	0.0117901	0.317986	0.0126551	0.372273	0	0	0	0.0433587	0	0.0198528	3.68366
TCGA-GBMLGG(N=656)	TCGA-QH-A6XA-01	0.00232191	0	0.000737152	0.0278881	0	0.232085	0	0.0237313	0	0	0.00474453	0.102386	0.0871907	0	0	0.141453	0	0.00476356	0	0.341107	0.0270803	0.00451209	1.85599
TCGA-GBMLGG(N=656)	TCGA-DU-6393-01	0	0.00925422	0.00343275	0.0441807	0	0.0938011	0	0.0191471	0.00768653	0	0	0.0254603	0.0106108	0	0	0.512504	0	0	0.260721	0	0.00618879	0.00701349	3.49058
TCGA-GBMLGG(N=656)	TCGA-41-3915-01	0	0.00824107	0.0029464	0.108769	0	0.0186392	0	0.0134448	0.0106479	0	0.0648274	0	0.139014	0	0.00296547	0.555588	0	0	0.0206694	0	0	0.0542468	2.38131
TCGA-GBMLGG(N=656)	TCGA-VM-A8C9-01	0	0.0379373	0	0.0909328	0	0.0647913	0	0.0091225	0.00452817	0	0.041344	0.0150944	0.0779184	0	9.1491e-05	0.53534	0	0.00508	0.114312	0	0	0.00350745	2.08403
TCGA-GBMLGG(N=656)	TCGA-06-0649-01	0.0286736	0	0.0207637	0.0628034	0	0.0664501	0	0.0109927	0	0	0	0.0237122	0.191783	0	0.00109462	0.529539	0	0	0	0.0478612	0	0.0163272	2.9542
TCGA-GBMLGG(N=656)	TCGA-DU-5853-01	0.00144463	0.023211	0.00206153	0.0488176	0	0.0833979	0	0.00323325	0	0	0	0.0162769	0.160938	0	0.0129892	0.593864	0	0.000946435	0	0.0499072	0	0.00291196	2.33053
TCGA-GBMLGG(N=656)	TCGA-12-0618-01	0	0.0119509	0	0.0420779	0	0.0998321	0	0.0865475	0	0	0.0958566	0.000752699	0.126661	0.0135092	0.00121676	0.357623	0.00660218	0	0.118333	0	0.00220131	0.0368362	2.80735
TCGA-GBMLGG(N=656)	TCGA-FG-5962-01	0	0.06731	0	0.00848506	0	0.0425434	0	0.0614392	0	0	0	0.0482583	0.256154	0	0.021079	0.327695	0	0	0	0.13886	0.028176	0	4.03032
TCGA-GBMLGG(N=656)	TCGA-27-2524-01	0.00246447	0.00169222	0.000930225	0	0	0.0123717	0	0.060138	0.0209949	0.0579548	0.0355848	0	0	0.383204	0.0038788	0.287963	0	0	0	0.121116	0.004926	0.00678154	2.8156
TCGA-GBMLGG(N=656)	TCGA-QH-A65S-01	0	0.00966791	0	0.0341583	0	0.0481861	0	0.0262688	0.0240551	0	0.0160746	0.0251667	0.13233	0	0.00153942	0.42151	0	0.00391005	0.219887	0	0	0.0372459	1.52105
TCGA-GBMLGG(N=656)	TCGA-F6-A8O4-01	0	0.0945125	0	0.0484632	0.025278	0	0	0.0603688	0	0	0	0.0265747	0.189557	0	0	0.32824	0	0	0	0.227005	0	0	1.99277
TCGA-GBMLGG(N=656)	TCGA-28-1753-01	0	0.0181962	0	0.0189631	0	0.014957	0	0.0342469	0.0149988	0	0	0.0180111	0	0.314073	0.00750577	0.53311	0	0	0	0.0189306	0	0.0070072	4.22803
TCGA-GBMLGG(N=656)	TCGA-QH-A870-01	0	0.0740693	0	0	0.0298529	0.00807938	0	0.0519237	0	0	0.0311028	0	0.443984	0	0	0.324214	0	0.00472522	0	0.0320481	0	0	2.20477
TCGA-GBMLGG(N=656)	TCGA-S9-A7R1-01	0	0.0279268	0	0.0194471	0.011284	0	0	0.0777928	0	0	0.0212552	0.0133724	0.0884664	0	0.00445464	0.296661	0	0	0	0.431116	0.00475319	0.00347029	1.20163
TCGA-GBMLGG(N=656)	TCGA-TQ-A7RH-01	0.000220428	0.0140484	0	0.0146209	0.0242642	0.00597333	0	0.00897387	0	0	0.00163484	0.0112974	0.212377	0	0.00476827	0.649892	0	0	0	0.0519294	0	0	2.64849
TCGA-GBMLGG(N=656)	TCGA-12-5295-01	0.00416706	0	0	0.053127	0	0.143779	0	0.005201	0	0	0.023578	0	0.0566407	0	0.0309166	0.658043	0	0	0.0245475	0	0	0	3.32914
TCGA-GBMLGG(N=656)	TCGA-E1-A7YQ-01	0.00440741	0.00430185	0	0.0177829	0	0.18144	0	0.0143667	0.00482828	0	0.102396	0.0413488	0.0970715	0	0.0336617	0.47979	0	0	0	0.00856308	0	0.0100412	6.24927
TCGA-GBMLGG(N=656)	TCGA-27-2523-01	0	0.0125952	0	0	0	0.016398	0	0.0378319	0.00941859	0.03504	0	0.00895102	0	0.329195	0	0.533647	0	0.00719089	0.00973204	0	0	0	3.65647
TCGA-GBMLGG(N=656)	TCGA-HT-8107-01	0	0.0467161	0	0.0468494	0	0.00380292	0	0.0852042	0	0	0	0.0759099	0.177689	0	0.0012885	0.251228	0	0	0	0.296311	0.0150021	0	2.66221
TCGA-GBMLGG(N=656)	TCGA-P5-A72W-01	0	0.00745797	0	0.0519222	0.0575403	0.0151129	0	0.020906	0.0431626	0	0.00761282	0.049647	0.0578037	0	0.00516174	0.529532	0.00517298	0	0.142429	0	0.00088488	0.00565375	0.704872
TCGA-GBMLGG(N=656)	TCGA-DB-A64L-01	0.0196119	0.0335679	0.0312092	0.0587657	0	0	0	0.0426044	0	0	0.000441445	0.0573061	0.134566	0	0.00599112	0.376636	0	0	0	0.156136	0	0.0831636	2.66448
TCGA-GBMLGG(N=656)	TCGA-HW-7493-01	0	0.0225253	0	0.0185273	0	0.0541712	0	0.00240242	0	0	0	0.0324979	0.236735	0	0.0228615	0.416426	0	0	0	0.17257	0.0212839	0	3.11602
TCGA-GBMLGG(N=656)	TCGA-TM-A84R-01	0	0.145745	0	0.0788697	0	0.0688746	0	0.0726193	0	0	0.00282183	0.0714624	0.259469	0	0.0553768	0.244762	0	0	0	0	0	0	1.98185
TCGA-GBMLGG(N=656)	TCGA-HT-A74L-01	0	0.00114749	0	0.00704085	0.0401954	0.0344132	0	0.0113439	0	0	0.0350931	0	0.265945	0	0	0.458404	0	0	0	0.13668	0.00778812	0.00194831	3.74742
TCGA-GBMLGG(N=656)	TCGA-HT-7477-01	0.00842394	0	0	0.0536655	0	0.26201	0	0.0454651	0.00167471	0	0.0198958	0.0892892	0.0799366	0	0.0111587	0.383525	0	0	0	0.03462	0.0103358	0	4.43225
TCGA-GBMLGG(N=656)	TCGA-FG-A87Q-01	0.00145176	0.000874321	0	0.0475913	0	0.11452	0	0.00519845	0.00391319	0	0.0827952	0	0.0311431	0	0.0350073	0.647208	0	0	0	0.0227325	0	0.00756428	3.669
TCGA-GBMLGG(N=656)	TCGA-FG-A70Z-01	0.031005	0.0323565	0	0.0159897	0	0.0399627	0	0.0511074	0	0	0	0.0598592	0.104391	0	0.034821	0.588765	0	0	0	0.0417422	0	0	3.56191
TCGA-GBMLGG(N=656)	TCGA-FG-A4MU-01	0	0	0	0	0	0.088206	0	0.015466	0	0	0.0321434	0	0.133427	0	0.0315029	0.652916	0	0	0.0330053	0	0.00191771	0.0114154	4.34417
TCGA-GBMLGG(N=656)	TCGA-DB-A4XB-01	0.00303425	0.0812651	0	5.60965e-05	0.0151868	0.02153	0	0.062619	0	0	0	0.0365442	0.207338	0	0.0120529	0.40543	0	0	0	0.149943	0.00500058	0	2.82375
TCGA-GBMLGG(N=656)	TCGA-WY-A85D-01	0	0.00403404	0.00246439	0.00266704	0.0415876	0.00897503	0	0.00287268	0	0	0.0117975	0.0194816	0.337085	0	0	0.44777	0	0	0	0.121265	0	0	1.89914
TCGA-GBMLGG(N=656)	TCGA-DU-A5TR-01	0.0432227	0	0.02282	0.0974606	0	0.0109984	0	0.0167327	0	0	0	0.0767914	0.163322	0	0.00602009	0.516219	0	0	0	0.0464133	0	0	1.26903
TCGA-GBMLGG(N=656)	TCGA-CS-4941-01	0.00767913	0.0469094	0	0.0644164	0	0.134238	0	0.0170794	0.00336734	0	0.00625923	0.0129899	0.0466711	0	0.0372354	0.533504	0	0	0.071996	0	0	0.0176551	6.41578
TCGA-GBMLGG(N=656)	TCGA-HT-A615-01	0.000947328	0.00160465	0	0.0369707	0	0.0659726	0	0.00965247	0.00232882	0	0.0260916	0.0190018	0.105311	0	0.000631021	0.681618	0	0.00254131	0.0418765	0	0	0.00545255	3.62879
TCGA-GBMLGG(N=656)	TCGA-06-2569-01	0.00360587	0	0	0.0665225	0	0.0742289	0	0.0389059	0.0175706	0	0	0.0550685	0.0352667	0.138591	0	0.550515	0	0	0.019725	0	0	0	2.03914
TCGA-GBMLGG(N=656)	TCGA-HT-A5RB-01	0.0651324	0.0670034	0.00784745	0.0400696	0.0501832	0	0	0.0483288	0	0	0	0	0.244122	0	0.00208812	0.339564	0	0	0	0.13566	0	0	2.47514
TCGA-GBMLGG(N=656)	TCGA-E1-A7YN-01	0.00687739	0.0141738	0	0.084278	0	0.0550645	0.0116436	0.00724786	0	0	0.0252155	0	0.112304	0	0.0229088	0.540931	0	0	0.0832892	0	0	0.036066	6.86779
TCGA-GBMLGG(N=656)	TCGA-27-1830-01	0	0.013925	0	0.0698091	0	0.0180409	0	0.0817268	0	0	0.00554165	0.0456322	0.0376592	0.0474824	0.0013156	0.346999	0	0	0	0.288976	0.00704787	0.0358434	3.75491
TCGA-GBMLGG(N=656)	TCGA-QH-A6XC-01	0	0.00945123	0	0.064509	0	0.105763	0	0.0273424	0.0524955	0	0.17743	0	0.0730731	0	0.0238736	0.353371	0	0	0.106209	0	0.00443619	0.00204667	3.49696
TCGA-GBMLGG(N=656)	TCGA-06-2559-01	0	0.00859034	0	0.0293813	0	0.0418893	0	0.0237686	0.0302671	0	0.112739	0	0.0874108	0.154925	0.000744547	0.431138	0	0	0	0.0629855	0	0.0161602	4.07637
TCGA-GBMLGG(N=656)	TCGA-S9-A6WN-01	0.00195012	0.0308303	0	0.0571597	0	0.0793836	0	0.0120351	0.0172079	0	0.0810619	0	0.0302039	0	0.00285508	0.561642	0	0	0.102639	0	0	0.0230309	3.82171
TCGA-GBMLGG(N=656)	TCGA-P5-A72X-01	0.000747167	0.00799069	0	0.0285744	0	0.0351003	0	0.0620357	0	0	0	0.0381995	0.235221	0	0.0319183	0.454372	0	0	0	0.104911	0.000929909	0	2.29863
TCGA-GBMLGG(N=656)	TCGA-WY-A858-01	0.00130128	0.00221027	0	0	0.0482403	0.0772281	0	0.00512183	0	0	0	0.0660026	0.0730582	0	0.00279386	0.652182	0	0	0	0.0569155	8.14104e-05	0.0148648	2.02857
TCGA-GBMLGG(N=656)	TCGA-DU-7014-01	0.00285017	0.00129605	0	0.0552022	0	0.177282	0	0.026466	0.00286609	0	0.0472703	0.0239102	0.0498865	0	0.00161317	0.527729	0	0.00137113	0.0822573	0	0	0	1.36737
TCGA-GBMLGG(N=656)	TCGA-27-2526-01	0.00352302	0.00941091	0	0.180932	0	0.0160936	0	0.0562982	0.0150473	0	0	0.0756045	0.0534896	0	0.0202205	0.510716	0	0.0118137	0.0423535	0	0.00427583	0.000221525	2.87578
TCGA-GBMLGG(N=656)	TCGA-VM-A8CF-01	0	0.0366326	0.00305268	0.0183678	0.0891938	0	0	0.00979569	0.0112901	0	0.0204862	0.0482284	0.104266	0	0	0.637414	0.00174247	0	0.0170276	0	0	0.00250309	1.27501
TCGA-GBMLGG(N=656)	TCGA-06-5856-01	0.0124229	0	0	0.0202773	0	0.0382866	0	0.00244889	0	0	0.025749	0	0.0920001	0	0.00219223	0.749363	0	0	0	0.0156363	0	0.0416235	3.69713
TCGA-GBMLGG(N=656)	TCGA-26-1442-01	0	0.004649	0	0.0415533	0	0.0693691	0	0.00347569	0.00949249	0	0.0869266	0	0.0366054	0	0	0.607009	0	0.00609115	0.129934	0	0	0.00489346	1.93357
TCGA-GBMLGG(N=656)	TCGA-CS-4938-01	0.00174791	0.0018433	0	0.0204943	0	0.0533116	0	0.0138221	0.00216876	0	0	0.0442817	0.10848	0	0.000588906	0.65278	0	0	0	0.0936132	0.00352794	0.0033402	1.92979
TCGA-GBMLGG(N=656)	TCGA-DU-8166-01	0	0.00290137	0	0.010401	0.00211941	0.0554942	0	0.0128351	0	0	0.013023	0.028342	0.266244	0	0.00243211	0.199728	0	8.21843e-05	0	0.374347	0.00847163	0.0235789	2.94114
TCGA-GBMLGG(N=656)	TCGA-DU-7300-01	0	0.00825818	0	0.140315	0	0.277948	0	0.0553839	0.000443961	0	0.039935	0.0270664	0.0847583	0	0.0140065	0.321773	0.000246187	0	0.024291	0	0.00557459	0	3.8797
TCGA-GBMLGG(N=656)	TCGA-DU-7292-01	0.00414434	0	0	0.197239	0	0.0653861	0	0.0130654	0.0290612	0	0	0.00139061	0.0364282	0.124425	0.0262496	0.127198	0	0	0.349951	0	0.00624518	0.0192159	3.36178
TCGA-GBMLGG(N=656)	TCGA-DB-A75P-01	0.00842165	0	0	0.223795	0	0	0	0.0480905	0.00595923	0	0	0.0429096	0.0265361	0.0125407	0.00960575	0.311096	0.00265071	0	0.29565	0	0.00881643	0.0039284	3.06526
TCGA-GBMLGG(N=656)	TCGA-06-5418-01	0	0.0147539	0.000836926	0	0	0.0905385	0	0.0463534	0.00506114	0	0.0411861	0.0237267	0.13597	0	0.00221402	0.515204	0	0	0	0.0706595	0.000388834	0.0531076	2.87188
TCGA-GBMLGG(N=656)	TCGA-FG-6691-01	0.00399139	0.00136203	0	0	0.0205983	0.0416473	0	0	0.00932515	0	0	0.0729938	0.137291	0	0	0.631023	0	0	0	0.0693362	0.00234573	0.0100859	2.26906
TCGA-GBMLGG(N=656)	TCGA-26-5139-01	0.00118136	0.00252226	0	0.0485631	0	0.12621	0	0.0327658	0.0513449	0	0.095199	0	0.0360555	0.00708646	0.00892578	0.487091	0	0	0	0.0859164	0	0.0171389	3.43566
TCGA-GBMLGG(N=656)	TCGA-06-5417-01	0	0	0.000210506	0.023289	0	0.0820294	0	0.059698	0	0	0	0.033996	0.0358487	0	0	0.622218	0	0.00278684	0.139924	0	0	0	1.28688
TCGA-GBMLGG(N=656)	TCGA-DB-5279-01	0	0.0222812	0	0.0944404	0	0.0308415	0	0.0287861	0	0	0.0588522	0.00375175	0.174192	0	0.00147413	0.267926	0	0.00360254	0	0.189404	0	0.124448	2.60883
TCGA-GBMLGG(N=656)	TCGA-S9-A6WI-01	0	0.0933519	0	0.123119	0	0	0	0.0823631	0	0	0.00134767	0.0362759	0.319664	0	0	0.104203	0	0	0	0.21263	0.0270454	0	1.77817
TCGA-GBMLGG(N=656)	TCGA-DB-A64S-01	0.00375575	0	0.00128838	0.00811023	0.00500604	0.00574989	0	0.0161354	0	0	0	0.0111709	0.28322	0	0.00901102	0.524069	0	0	0	0.0903952	0.0420884	0	1.87974
TCGA-GBMLGG(N=656)	TCGA-FG-6692-01	0	0.0205879	0	0.133118	0	0.0542453	0	0.0619	0	0	0.0139308	0.0507676	0.0280899	0	0.0564703	0.542954	0	0	0.0221439	0	0	0.0157926	4.24641
TCGA-GBMLGG(N=656)	TCGA-HW-7489-01	0	0.042624	0	0.0346935	0.0232426	0	0	0.0387236	0	0	0	0.0196916	0.303213	0	0	0.399213	0	0	0	0.138467	0.000132088	0	1.83992
TCGA-GBMLGG(N=656)	TCGA-26-5134-01	0	0.0186804	0	0.0619143	0	0.0620502	0	0.0424307	0.0158207	0	0.0449011	0.00772456	0.0107264	0.276532	0	0.423602	0	0.0118281	0.0237897	0	0	0	1.70492
TCGA-GBMLGG(N=656)	TCGA-HT-8114-01	0	0.0268213	0	0.0422391	0.0114637	0.00815915	0	0.0178564	0	0	0	0.0437868	0.2659	0	0.0229556	0.495459	0	0	0	0.0649882	0	0.000371346	3.38401
TCGA-GBMLGG(N=656)	TCGA-TM-A84H-01	1.39642e-06	0.0135349	0	0.0397256	0	0.136048	0	0.0195673	0.0185424	0	0.0331183	0.0102715	0.0273417	0	0.0100732	0.570869	0	0	0.11095	0	0.0008171	0.00913951	2.0496
TCGA-GBMLGG(N=656)	TCGA-DB-A64V-01	0	0.000762991	0	0.106935	0	0	0	0.0150156	0	0	0	0.0319938	0.0885836	0	0.00745305	0.749256	0	0	0	0	0	0	2.29275
TCGA-GBMLGG(N=656)	TCGA-DU-7019-01	0	0	0.00034754	0	0	0.1517	0	0.011755	0	0	0	0.0888237	0.0697342	0	0.0109075	0.486427	0	0	0	0.167741	0.00844313	0.00412092	1.85997
TCGA-GBMLGG(N=656)	TCGA-S9-A7R4-01	0.00156846	0.00441664	0	0	0	0.168431	0	0.0144554	0	0	0	0.107355	0.0448964	0	0	0.400612	0	0	0	0.244666	0.00809013	0.00550943	2.92975
TCGA-GBMLGG(N=656)	TCGA-S9-A7J3-01	0	0.0191017	0	0.00727397	0.00643009	0.00300404	0	0.0867829	0	0	0	0.0627569	0.331341	0	0.0235808	0.338883	0	0	0	0.0971149	0.0237303	0	3.96347
TCGA-GBMLGG(N=656)	TCGA-TM-A84L-01	0	0.00247652	0.000571361	0.00797122	0.0325604	0.030481	0	0.0124294	0.00116698	0	0.00363809	0.0457495	0.0846424	0	0.00477126	0.511605	0	0	0	0.239214	0.00655113	0.0161716	1.98185
TCGA-GBMLGG(N=656)	TCGA-E1-A7YH-01	0	0.010696	0	0.0252028	0	0.0763424	0	0.0442163	0.00398623	0	0.0748445	0.017699	0.0537346	0	0	0.552277	0	0	0.135109	0	0.00341645	0.00247568	0.847997
TCGA-GBMLGG(N=656)	TCGA-06-5413-01	0	0.0363397	0	0.0502221	0	0.055543	0	0.0229711	0.000954627	0	0.0545827	0	0.0392315	0	0.00503581	0.675939	0	0	0.0294952	0	0	0.0296853	3.44492
TCGA-GBMLGG(N=656)	TCGA-76-4929-01	0	0.00437288	0	0.0327101	0	0.0584426	0	0.00679336	0.00620328	0	0.00340757	0.0280993	0.00138475	0.0449443	0.00134378	0.689311	0	0	0.103904	0	0.000165741	0.0189176	4.34483
TCGA-GBMLGG(N=656)	TCGA-06-0646-01	0	0	0	0	0	0.0230513	0	0.040767	0	0	0	0.0428156	0.172046	0	0.0161369	0.457829	0	0	0	0.201138	0.0346671	0.0115486	4.33485
TCGA-GBMLGG(N=656)	TCGA-QH-A65Z-01	0.0483029	0.0817677	0.0944055	0.0464859	0	0	0	0.0717536	0	0	0	0.0217486	0.146819	0	0.000553946	0.265799	0	0	0	0.222222	0.00014096	0	2.30159
TCGA-GBMLGG(N=656)	TCGA-DU-A7TD-01	0	0.00411484	0	0.0526217	0	0.138981	0	0.006348	0	0	0.0331234	0.0719101	0.0685952	0	0.0323817	0.509424	0	0	0	0.0572121	0	0.0252884	6.27552
TCGA-GBMLGG(N=656)	TCGA-DU-5871-01	0	0.0066356	0	0	0.00833832	0.0532856	0	0	0	0	0	0.0371776	0.194039	0	0.000785669	0.570168	0	0.00306978	0	0.116253	0	0.0102476	1.58496
TCGA-GBMLGG(N=656)	TCGA-HW-A5KL-01	0.00383838	0.017176	0	0.0353455	0.0544055	0.0523726	0	0.00099339	0.00774493	0	0.0648291	0	0.098716	0	0.0174356	0.438101	0.00567446	0	0.199546	0	0	0.00382218	1.86394
TCGA-GBMLGG(N=656)	TCGA-RY-A83X-01	0	0.0153063	0	0.0552768	0.10712	0	0	0.0203345	0	0	0	0.0499088	0.211615	0	0	0.506307	0	0	0	0.0341309	0	0	1.9449
TCGA-GBMLGG(N=656)	TCGA-HT-7687-01	0.0286253	0	0	0.0972983	0	0.109142	0	0.0717988	0	0	0	0.0805706	0.0644376	0	0.0172004	0.36677	0	0	0	0.157221	0.00693602	0	3.55459
TCGA-GBMLGG(N=656)	TCGA-HT-A4DV-01	0	0.188801	0.0552939	0.0347151	0.00368914	0	0	0.118299	0	0	0.00476271	0.00612382	0.238832	0	0.0151658	0.263152	0	0	0	0.0711652	0	0	2.18272
TCGA-GBMLGG(N=656)	TCGA-WY-A85A-01	0	0.0276106	0	0.0205415	0.0171577	0.00604508	0	0.0382188	0	0	0.00608307	0.0272399	0.280319	0	0.00878854	0.364072	0	0	0	0.178762	0.0251622	0	3.05488
TCGA-GBMLGG(N=656)	TCGA-12-3650-01	0	0.00288259	0	0.136078	0	0	0	0.02658	0.0186366	0	0.0459224	0	0.00508055	0.0660332	0.00363456	0.599587	0	0	0.0735814	0	0	0.0219843	2.65076
TCGA-GBMLGG(N=656)	TCGA-19-2620-01	0.0140766	0	0	0.0480592	0.00848689	0.0544808	0	0.00355374	0	0	0.00321442	0.055545	0.0719781	0	0.00282297	0.595683	0.00224407	0	0	0.106031	0.00527165	0.0285534	2.45678
TCGA-GBMLGG(N=656)	TCGA-DB-5281-01	0	0.010421	0	0.0551417	0	0.268122	0	0.0802228	0.00424092	0	0.000988882	0.034038	0.141808	0	0.0171387	0.361586	0	0	0.0262918	0	0	0	2.01432
TCGA-GBMLGG(N=656)	TCGA-E1-A7YK-01	0	0.0131553	0	0.0475437	0	0.0273577	0	0.00201536	0	0	0.0401499	0	0.227877	0	0.000755339	0.613695	0	0.000315161	0.0271349	0	0	0	2.74848
TCGA-GBMLGG(N=656)	TCGA-28-5213-01	0	0.0329441	0	0.0450961	0	0.0745204	0.0122145	0	0.0484653	0	0.0583164	0	0.166519	0	0.00249552	0.427198	0	0.00368867	0	0.0675858	0	0.0609568	2.51099
TCGA-GBMLGG(N=656)	TCGA-DU-A7TA-01	0	0.0135633	0.0019281	0.00879522	0	0.0507504	0	0.0154517	0	0	0.00991405	0.046459	0.136092	0	0.000598446	0.546953	0	0.0094294	0	0.15547	0.00459529	0	3.32626
TCGA-GBMLGG(N=656)	TCGA-CS-5395-01	0.000189812	0.0039504	0	0.0490345	0	0.0640398	0	0.0429063	0.00699528	0	0.00808028	0.0149734	0.0334647	0	0.00624951	0.407506	0	0	0.349973	0	0.0123367	0.000300491	3.69381
TCGA-GBMLGG(N=656)	TCGA-DH-A7UR-01	0	0.0356933	0	0.0173257	0.0590032	0	0	0.0992738	0	0	0.0472314	0.0646896	0.0611512	0	0.0101786	0.567872	0	0	0	0.0375816	0	0	2.28685
TCGA-GBMLGG(N=656)	TCGA-DU-6400-01	0	0.0353225	0	0.130225	0	0	0	0.0465332	0	0	0	0.0521555	0.0677014	0	0.0202339	0.585104	0	0	0	0.0627245	0	0	3.14569
TCGA-GBMLGG(N=656)	TCGA-06-0138-01	0	0.00537777	0.000666793	0.0288124	0	0.0095155	0	0.0400549	6.92953e-06	0	0	0.0328557	0.102622	0.0843509	0.0262925	0.470663	0	0	0	0.185353	0.00458904	0.00883956	3.13754
TCGA-GBMLGG(N=656)	TCGA-HT-A5R5-01	0.00197786	0.000156409	0	0.00489548	0	0.0954227	0	0.0109208	0	0	0.0171099	0.0290781	0.190723	0	0	0.327661	0	0.0159129	0	0.286907	0.0124128	0.00682237	3.93738
TCGA-GBMLGG(N=656)	TCGA-HT-8018-01	0	0.012065	0	0.0531719	0	0.0682427	0	0.00972609	0	0	0	0.0441485	0.180034	0	0.0221128	0.420242	0	0	0	0.164979	0.0247448	0.000532459	4.24792
TCGA-GBMLGG(N=656)	TCGA-FG-A713-01	0	0.0994152	0	0.0547364	0.141176	0	0	0.0374456	0	0	0.0174485	0.0281328	0.0889762	0	0.00759076	0.370096	0	0	0.100827	0	0.0541553	0	2.12433
TCGA-GBMLGG(N=656)	TCGA-S9-A6WP-01	0.0079895	0	0	0.0699762	0	0.0324464	0	0.0192746	0.00306017	0	0	0.0689492	0.0356483	0	0	0.730858	0	0	0	0.0235192	0	0.00827876	2.66903
TCGA-GBMLGG(N=656)	TCGA-S9-A6U5-01	0	0.0409382	0.00913286	0.108361	0	0.0348585	0	0.00785388	0	0	0.0220968	0.022793	0.00501693	0.039131	0.0218945	0.615098	0.0709557	0	0.00186958	0	0	0	3.62529
TCGA-GBMLGG(N=656)	TCGA-E1-A7YO-01	0	0.00454936	0.00202457	0.0741718	0.0801754	0	0	0.067951	0	0	0.0431637	0.0427187	0.0873018	0	0	0.447124	0	0	0	0.143838	0.00183697	0.00514461	2.87974
TCGA-GBMLGG(N=656)	TCGA-FG-A710-01	0	0.000477459	0.00133144	0	0	0.0765389	0	0.00529315	0	0	0	0.0354747	0.225029	0	0.0660929	0.518166	0	0	0	0.068299	0.00329786	0	4.25626
TCGA-GBMLGG(N=656)	TCGA-QH-A6X8-01	0	0.0173484	0	0.0100394	0.06885	0	0	0.135503	0	0	0	0.0961137	0.334881	0.0273044	0.0168885	0.288546	0	0	0	0.00452499	0	0	3.14083
TCGA-GBMLGG(N=656)	TCGA-06-5415-01	0.00307001	0.0315401	0	0.136418	0	0.0945611	0	0.0293528	0.0146638	0	0.0314735	0.0233197	0.0289217	0.00673722	0.0179014	0.54869	0	0	0.0333502	0	0	0	3.94019
TCGA-GBMLGG(N=656)	TCGA-HT-7610-01	0	0.0354943	0	0	0.0829691	0	0	0.0502478	0	0	0	0.0383338	0.423678	0	0	0.164131	0	0.00374737	0	0.194624	0.00677385	0	2.46203
TCGA-GBMLGG(N=656)	TCGA-HT-7875-01	0	0.0584272	0	0.00536233	0.0317883	0.0140712	0	0.111837	0	0	0.0061778	0.0392993	0.246206	0	0.0327896	0.437648	0	0	0.0163932	0	0	0	3.8728
TCGA-GBMLGG(N=656)	TCGA-DU-A6S3-01	0.0339116	0	0	0.311781	0	0	0	0.0204666	0.0865809	0	0.0759587	0.0271901	0.220675	0.0217252	0.0131679	0.0928279	0	0	0.0799224	0	0.00729882	0.00849448	1.65992
TCGA-GBMLGG(N=656)	TCGA-R8-A6MK-01	0	0.00709477	0	0	0.0465494	0.0695229	0	0.0260795	0	0	0.0076329	0.054047	0.214222	0	0	0.505569	0	0	0.0692826	0	0	0	2.71587
TCGA-GBMLGG(N=656)	TCGA-P5-A5F0-01	0	0.143634	0	0.176904	0.0382992	0	0	0.118968	0	0	0.00745005	0.0434021	0.119187	0	0.00320063	0.309506	0	0	0.0394486	0	0	0	3.08236
TCGA-GBMLGG(N=656)	TCGA-06-0139-01	0.0101416	0	0.0082354	0.0130668	0	0.000495833	0	0.0293732	0.00102108	0	0.00868184	0.00830801	0.043152	0.142249	0.0315292	0.619186	0	0	0	0.0152647	0	0.0692948	2.3618
TCGA-GBMLGG(N=656)	TCGA-02-0047-01	0	0.0195347	0.00342901	0.0228958	0	0.0834436	0	0.0245942	0.00970551	0	0.0585068	0	0.00316659	0.307979	0	0.448407	0	0	0.00411138	0	0	0.0142262	3.58619
TCGA-GBMLGG(N=656)	TCGA-S9-A6TS-01	0.00226867	0.00978103	0	0	0.0449514	0.0820989	0	0	0.00314186	0	0	0.0262095	0.0816086	0	0	0.633862	0.0147351	0	0.0936284	0	0	0.0077141	1.55085
TCGA-GBMLGG(N=656)	TCGA-S9-A6TW-01	0.0410904	0.04348	0.0705947	0.0890418	0.0237251	0	0	0.0847018	0	0	0.016444	0.0374711	0.078361	0	0.012684	0.475679	0	0	0.0101794	0.0165479	0	0	1.52607
TCGA-GBMLGG(N=656)	TCGA-E1-5303-01	0.00268506	0.0015017	0	0	0	0.0941741	0	0.0140825	0	0	0.0130602	0.0495728	0.232437	0	0	0.518229	0	0.00790228	0	0.0603727	0.00326503	0.00271713	1.57046
TCGA-GBMLGG(N=656)	TCGA-DU-7299-01	0.00150084	0.00348237	0	0.0465038	0	0.184167	0	0.0218086	0.0122134	0	0.0224302	0.0582722	0.0996881	0	0	0.435807	0	0.00119765	0.107597	0	0.0053325	0	3.83593
TCGA-GBMLGG(N=656)	TCGA-DH-5140-01	0	0.00996779	0	0.117155	0	0.310994	0	0.0599354	0.0125678	0	0.0304505	0.0421628	0.104054	0.00337437	0	0.259665	0	0	0.0433146	0	0.00635928	0	4.00358
TCGA-GBMLGG(N=656)	TCGA-S9-A7QX-01	0	0.00494234	0	0.0142047	0	0.0973719	0	0.0111053	0.00621729	0	0	0.0251044	0.0398556	0	0	0.661147	0	0.00882715	0.117572	0	0.00332765	0.0103246	1.0635
TCGA-GBMLGG(N=656)	TCGA-DU-6408-01	0	0.00218623	0	0.0086908	0.0128087	0.0582173	0	0.00721462	0	0	0.00952282	0.0294062	0.232929	0	0	0.478024	0	0	0	0.155578	0.00542194	0	2.82985
TCGA-GBMLGG(N=656)	TCGA-14-0789-01	0.00310269	0.00809488	0	0	0	0.188825	0	0.00470532	0.04	0	0.130835	0	0.0437366	0.151081	0.00433774	0.349406	0	0	0	0.0475062	0	0.0283691	4.12845
TCGA-GBMLGG(N=656)	TCGA-FG-5964-01	0	0.00488675	0	0.0229889	0	0.0943507	0	0.0297531	0	0	0.0221304	0.0628398	0.0562112	0	0.00500955	0.679297	0	0	0	0.022533	0	0	2.03914
TCGA-GBMLGG(N=656)	TCGA-DB-A64Q-01	0	0.00430777	0	0.0214236	0.0184755	0.0410178	0	0.0796219	0	0	0.0576234	0.0209195	0.194526	0	0	0.539858	0	0	0	0.0222263	0	0	3.31034
TCGA-GBMLGG(N=656)	TCGA-S9-A6WH-01	0	0.0342432	0	0.0638255	0.0557462	0	0	0.0103082	0	0	0	0.0470735	0.199298	0	0	0.554686	0	0	0	0.0222161	0	0.0126034	3.03035
TCGA-GBMLGG(N=656)	TCGA-12-0616-01	0.0208834	0	0.0360533	0.151141	0	0.0530464	0	0.0477868	0	0	0.0174026	0	0.0584801	0	0.0283348	0.567711	0	0	0.0110121	0	0	0.00814926	3.54106
TCGA-GBMLGG(N=656)	TCGA-DU-A6S8-01	0.000806772	0.0112123	0	0.0589176	0	0.235314	0	0.0138366	0.0242044	0	0.0250137	0.0460378	0.0714925	0	0.00248986	0.402454	0.0120964	0	0.0834194	0	0	0.0127049	3.19058
TCGA-GBMLGG(N=656)	TCGA-HT-7858-01	0.00554133	0.028701	0	0.0181452	0	0.0746774	0	0.0114346	0	0	0	0.0528455	0.0723079	0	0	0.51603	0	0	0	0.209042	0.00193174	0.00934378	2.08066
TCGA-GBMLGG(N=656)	TCGA-32-1982-01	0.00316855	0.00806404	0	0.0519772	0	0.0561646	0	0.0448658	0	0	0	0.0768929	0.042892	0	0.0126899	0.55786	0	0	0	0.0923699	0.0142248	0.0388306	3.32626
TCGA-GBMLGG(N=656)	TCGA-HT-7860-01	0	0.0042687	0	0.0488407	0	0.103024	0	0.0082401	0.00536665	0	0.0486152	0.0187278	0.138363	0	0.0143501	0.498662	0	0.0163135	0	0.0772149	0.000897979	0.0171157	5.87723
TCGA-GBMLGG(N=656)	TCGA-DU-7006-01	0.000677252	0.00695661	0	0.0757805	0	0.0469556	0.00333818	0.00561899	0	0	0.0203399	0	0.0845627	0	0	0.627105	0.00583618	0	0.102635	0	0	0.0201935	3.63228
TCGA-GBMLGG(N=656)	TCGA-DU-7009-01	0	0.0424969	0	0.0547688	0.0496469	0	0	0.166583	0	0	0	0.0575	0.28336	0.0444094	0	0.126214	0	0	0	0.169067	0.00595312	0	3.56073
TCGA-GBMLGG(N=656)	TCGA-DU-7010-01	0	0.00893174	0	0.0651205	0	0.276226	0	0.0351469	0.0189138	0	0	0.0443886	0.0698474	0	0.0163338	0.35033	0	0	0.113448	0	0	0.00131292	2.88165
TCGA-GBMLGG(N=656)	TCGA-QH-A6X3-01	0.00668754	0	0.00849856	0.0191368	0	0.116771	0	0.0223675	0	0	0	0.0891947	0.0388215	0	0.0013104	0.342677	0.00278272	0	0	0.332641	0.0191111	0	1.15056
TCGA-GBMLGG(N=656)	TCGA-DU-8164-01	0	0.0271864	0	0.0197662	0.0543195	0	0	0.0517715	0	0	0	0.0432354	0.269248	0	0	0.426614	0	0	0	0.105878	0.00198084	0	3.21412
TCGA-GBMLGG(N=656)	TCGA-DU-7018-01	0	0.00828246	0	0	0.0269151	0.0739603	0	0.0203152	0	0	0.0293444	0.0573842	0.0444706	0	0.00224443	0.537575	0	0	0	0.195448	0.00405984	0	3.01439
TCGA-GBMLGG(N=656)	TCGA-R8-A73M-01	0	0.0106519	0	0.0183696	0.0336902	0	0	0.0703815	0	0	0	0.0184048	0.308225	0	0	0.413628	0	0.000395749	0	0.126253	0	0	2.14078
TCGA-GBMLGG(N=656)	TCGA-DB-A75L-01	0.000162774	0.00728635	0	0.000415534	0	0.132445	0	0.0453051	0.00350263	0	0.018445	0.0383967	0.076611	0	0	0.587189	0	0	0.087174	0	0.00306739	0	1.83588
TCGA-GBMLGG(N=656)	TCGA-RY-A843-01	0	0.0491676	0	0.0122726	0.0348964	0.00540248	0	0.0292935	0	0	0	0.0158515	0.26981	0	0	0.553942	0	0	0	0.0187946	0.0105698	0	2.78245
TCGA-GBMLGG(N=656)	TCGA-HT-7693-01	0	0.0139096	0	0.00159697	0.0142309	0.0382496	0	0.00117116	0	0	0	0.0253799	0.20538	0	0	0.565699	0	0.00105103	0	0.106787	0	0.0265448	2.49057
TCGA-GBMLGG(N=656)	TCGA-DU-A76L-01	0.00232783	0.00549705	0	0	0	0.117192	0	0.0225207	0.0165485	0	0	0.0858309	0.0130959	0.31399	0.00317253	0.318294	0	0	0	0.0790847	0.00172683	0.0207188	4.61878
TCGA-GBMLGG(N=656)	TCGA-28-5220-01	0	0.00876915	0	0.018241	0	0.0654282	0	0	0	0	0	0.0112231	0.336902	0	0.0185544	0.50002	0	0	0.0355806	0	0	0.00528177	5.39399
TCGA-GBMLGG(N=656)	TCGA-HT-7472-01	0	0.00756203	0	0.0175391	0.014557	0.0085402	0	0.00900269	0	0	0	0.016374	0.178388	0	0.00788978	0.721157	0	0	0	0.0189906	0	0	3.14889
TCGA-GBMLGG(N=656)	TCGA-14-0817-01	0.000448367	0.00511465	0	0.0121894	0	0.0816008	0	0.00999157	0	0	0	0.0512348	0.153869	0	0.0249466	0.520311	0	0	0	0.132875	0.00285972	0.00456029	3.75491
TCGA-GBMLGG(N=656)	TCGA-12-1597-01	0	0.00299451	0.00183656	0	0	0.162421	0	0.0700454	0	0	0.0161211	0.0829182	0.038509	0	0.0042599	0.544361	0	0	0	0.0579443	0	0.0185895	1.40599
TCGA-GBMLGG(N=656)	TCGA-06-2570-01	0	0.0266979	0	0.00783445	0	0.0162187	0	0.00829996	0	0	0.036481	0	0.101585	0	0.0124187	0.745277	0	0	0.0115499	0	0	0.0336368	2.63689
TCGA-GBMLGG(N=656)	TCGA-TQ-A8XE-01	0	0.0396107	0	0.0149284	0.025616	0.0276788	0	0.00759928	0	0	0.00295235	0.0192614	0.141022	0	0	0.503916	0	0	0	0.213207	0	0.00420798	2.61819
TCGA-GBMLGG(N=656)	TCGA-HT-A616-01	0	0.0107915	0	0.0413337	0	0	0	0.0749757	0	0	0	0.0343541	0.345545	0	0.00607466	0.170308	0	0	0	0.314535	0.00208145	0	1.5008
TCGA-GBMLGG(N=656)	TCGA-FG-A4MY-01	0	0.00647986	0	0.0258591	0.0205468	0	0	0.0556349	0	0	0.0250728	0.0530974	0.0277818	0	0.0222975	0.661315	0	0	0	0.101914	0	0	1.50589
TCGA-GBMLGG(N=656)	TCGA-HT-7681-01	0	0.0319131	0.0110308	0.0917898	0	0.0322613	0	0.0146504	0	0	0	0.056067	0.214928	0	0.032349	0.453178	0	0	0	0.0616581	0.00017411	0	3.16026
TCGA-GBMLGG(N=656)	TCGA-DU-A6S2-01	0.0270598	0.0134318	0	0.0267875	0.0480464	0	0	0.0749727	0	0	0.0115486	0.01872	0.06407	0	0	0.0465018	0	0	0	0.629527	0.00888332	0.0304513	2.90302
TCGA-GBMLGG(N=656)	TCGA-P5-A5EW-01	0.00681027	0	0.000145516	0	0	0.141677	0	0.0107646	0.0050748	0	0	0.0654709	0.1521	0	0.00311241	0.262722	0	0	0	0.334293	0.0178303	0	1.9222
TCGA-GBMLGG(N=656)	TCGA-DU-7309-01	0	0.0229886	0	0.00729345	0.0109273	0.0432763	0	0.00749359	0	0	0	0.0103865	0.184784	0	0	0.452195	0	0	0	0.234526	0.00515407	0.0209749	2.44893
TCGA-GBMLGG(N=656)	TCGA-FG-A87N-01	6.20515e-05	0.00409083	0	0.239441	0	0	0	0.0167469	0.016346	0	0.0582974	0.0245989	0.0685019	0.0168997	0.0011231	0.293332	0	0	0.233439	0	0.00562953	0.0214919	2.13754
TCGA-GBMLGG(N=656)	TCGA-DB-A4XH-01	0	0.0961873	0	0.0425186	0.0493097	0	0	0.0496427	0	0	0	0.0223463	0.0863678	0	0.0251279	0.418134	0	0	0	0.168834	0.041532	0	2.24486
TCGA-GBMLGG(N=656)	TCGA-HT-7485-01	0	0.00814484	0	0	0.0167533	0.0355659	0	0	0	0	0.00205708	0.0135852	0.327324	0	0.0130582	0.570709	0	0	0	0.0128021	0	0	2.62522
TCGA-GBMLGG(N=656)	TCGA-06-0211-01	0	0.00212762	0	0	0	0.0656635	0	0.0260706	0.0137597	0	0.0306052	0	0.00406492	0.297728	0	0.523274	0	0	0	0.0162832	0	0.0204239	3.90592
TCGA-GBMLGG(N=656)	TCGA-VV-A86M-01	0	0.0113807	0.00161646	0.0240792	0	0.0799932	0	0.00369832	0	0	0.00958724	0.0559365	0.127335	0	0	0.597396	0	0.00250358	0	0.0851268	0.00134739	0	2.02857
TCGA-GBMLGG(N=656)	TCGA-HT-7468-01	0.00228743	0.0133251	0	0.120848	0	0.0383709	0	0.0196194	0.0026982	0	0.00331893	0	0.0538565	0	0.0374575	0.514132	0.00525795	0	0.165043	0	0.00542935	0.018355	3.67693
TCGA-GBMLGG(N=656)	TCGA-02-2483-01	0.000252369	0.00554985	0	0.0211016	0	0.0365645	0	0.0109289	0	0	0	0.0460816	0.121195	0	0.00977922	0.632137	0	0	0	0.103004	0	0.0134063	2.30159
TCGA-GBMLGG(N=656)	TCGA-HT-7677-01	0	0.0599534	0	0.0801548	0.022886	0	0	0.0539533	0	0	0.0125804	0.0159692	0.182104	0	0.000493268	0.353387	0	0	0	0.181615	0.0248552	0.0120484	3.26608
TCGA-GBMLGG(N=656)	TCGA-VW-A7QS-01	0	0.0326584	0.012702	0.0103713	0.107013	0	0	0.170126	0	0	0.0522327	0.0371575	0.0358674	0	0	0.541471	0	0	0	0	0.000400177	0	1.68706
TCGA-GBMLGG(N=656)	TCGA-DU-A5TY-01	0	0.0507614	0	0	0	0.0607572	0	0.0244142	0.00598044	0	0.0185973	0.0871904	0.0351825	0.14326	0.0161875	0.532822	0.000783537	0	0	0.0221911	0.00187237	0	3.8934
TCGA-GBMLGG(N=656)	TCGA-HT-8109-01	0.00159914	0	0	0.153752	0	0.113619	0	0.0016017	0.00160519	0	0	0.0748466	0.125191	0	0.00196971	0.293202	0	0	0	0.216807	0.0158062	0	2.65766
TCGA-GBMLGG(N=656)	TCGA-06-0156-01	0	0.0132318	0.00779334	0.0864744	0	0.0720185	0	0.0210929	0.0176664	0	0.0993033	0	0.0693951	0	0.0128873	0.389563	0	0	0	0.148787	0	0.0617867	3.73824
TCGA-GBMLGG(N=656)	TCGA-S9-A6TZ-01	0	0.0624969	0.00102805	0.0257623	0.00866435	0.0628144	0	0.00275205	0	0	0.010376	0.0297083	0.243679	0	0.0282259	0.45925	0	0	0	0.0626264	0.00261634	0	4.77666
TCGA-GBMLGG(N=656)	TCGA-HT-7606-01	0.0038857	0.0159025	0	0	0.00268202	0.100804	0	0.0186131	0.00367046	0	0.0215224	0.00107615	0.0432382	0	0	0.655554	0	0	0.124865	0	0.00085309	0.00733334	3.19691
TCGA-GBMLGG(N=656)	TCGA-DH-5142-01	0	0.00233212	0	0.0120374	0	0.0661595	0	0.00208897	0	0	0.0152752	0.0228802	0.228239	0	0.0170872	0.576705	0	0	0.0448064	0	0.0123896	0	2.89722
TCGA-GBMLGG(N=656)	TCGA-DU-7294-01	0.00684328	0	0	0.00129084	0.0485244	0.0690402	0	0.0185038	0	0	0.013556	0	0.0978585	0.0484148	0.0257488	0.275968	0.0112178	0	0.326661	0	0.00190045	0.0544721	2.848
TCGA-GBMLGG(N=656)	TCGA-HT-7479-01	0.00465334	0	0	0	0	0.121349	0	0.0114308	0	0	0	0.0597417	0.0611359	0	0.0038844	0.506367	0	0	0	0.214643	0.00779517	0.0089999	2.38131
TCGA-GBMLGG(N=656)	TCGA-DB-5275-01	0	0.0171427	0	0.013934	0.0202108	0.0124613	0	0.0525843	0	0	0	0.0304673	0.274471	0	0.0225759	0.386076	0	0	0	0.164355	0	0.00572143	2.19216
TCGA-GBMLGG(N=656)	TCGA-TM-A7C4-01	0	0.100674	0.00573452	0.0697372	0	0.0128231	0	0.102375	0	0	0	0.0239996	0.145975	0	0	0.430355	0	0	0.108326	0	0	0	2.18903
TCGA-GBMLGG(N=656)	TCGA-27-1837-01	0.000483045	0.00491638	0	0	0	0.290417	0	0.0245321	0	0	0.0706041	0.0850643	0.0498659	0	0.0885584	0.292902	0	7.61913e-05	0.0925812	0	0	0	5.32335
TCGA-GBMLGG(N=656)	TCGA-DU-5872-01	0.0574223	0	0.0320291	0.0439132	0	0.00526628	0	0.0317729	0	0	0	0.0353932	0.150631	0	0.050082	0.519359	0	0	0	0.0499648	0	0.024166	4.16988
TCGA-GBMLGG(N=656)	TCGA-FG-8186-01	0	0.00184653	0	0.0149893	0.000783071	0.0431982	0	0.0340759	0	0	0	0.0435641	0.247865	0	0.0180735	0.470077	0	0	0	0.12065	0.00487659	0	4.88164
TCGA-GBMLGG(N=656)	TCGA-TM-A84I-01	0.0634835	0	0.039624	0.0313762	0	0.0314858	0	0.0236778	0	0	0	0.0428139	0.0994827	0	0.0133615	0.570169	0	0	0	0.0788949	0.00563102	0	1.74416
TCGA-GBMLGG(N=656)	TCGA-S9-A6U6-01	0	0.0325361	0	0.00932067	0.0211735	0	0	0.0639895	0	0	0	0.0244971	0.344974	0	0	0.293887	0	0.00153683	0	0.208085	0	0	1.97089
TCGA-GBMLGG(N=656)	TCGA-E1-5305-01	0.00152986	0.00279202	0	0.014769	0	0.122127	0	0.00864484	0.00120532	0	0	0	0.167664	0	0	0.581492	0.00128786	0	0.0770328	0	0	0.0214564	2.61351
TCGA-GBMLGG(N=656)	TCGA-DU-6395-01	0.00525801	0.00123172	0	0.0157122	0.00151561	0.00761481	0	0.0216353	0	0	0	0.0141874	0.162047	0	0.022732	0.286482	0	0	0	0.459287	0.00229579	0	1.91456
TCGA-GBMLGG(N=656)	TCGA-28-5204-01	0.00296765	0.0205469	0	0.0505648	0	0.109142	0	0.0210606	0.00986162	0	0.0699328	0	0.0286601	0	0.0119437	0.580298	0	0.0130133	0.0643638	0	0	0.0176439	6.52355
TCGA-GBMLGG(N=656)	TCGA-TM-A84T-01	0	0.00203009	0.00171886	0.0107177	0.0154663	0.0555536	0	0	0	0	0.0263025	0.00182041	0.231882	0	0	0.598415	0	0.000782913	0.0553113	0	0	0	2.08403
TCGA-GBMLGG(N=656)	TCGA-HT-7879-01	0.0116412	0	0	0.0111525	0.050091	0	0	0	0	0	0.00316045	0.0298245	0.185581	0	0.00152568	0.626537	0	0	0	0.0804866	0	0	2.25704
TCGA-GBMLGG(N=656)	TCGA-S9-A7IZ-01	0	0.00505364	0	0.0414537	0	0.111825	0	0.0310851	0.00733094	0	0.0280295	0.0147898	0.0278697	0	0.000637207	0.717523	0	0.00320165	0	0.010994	0.000206759	0	2.24796
TCGA-GBMLGG(N=656)	TCGA-HT-7602-01	0.00219672	0.0297326	0	0.0353821	0.0176672	0.0502567	0	0.013207	0.0222169	0	0.0836198	0	0.119545	0	0.00787273	0.570615	0	0	0.0327967	0	0	0.0148921	2.09758
TCGA-GBMLGG(N=656)	TCGA-32-5222-01	0.00140311	0.00328746	0.000736285	0	0	0.151975	0	0.0146693	0	0	0.00726425	0.0706746	0.166728	0	0.0250245	0.440271	0	0	0	0.0144921	0.0501925	0.0532825	3.94205
TCGA-GBMLGG(N=656)	TCGA-DU-A7TJ-01	0.00217052	0.00364455	0	0.0291574	0	0.214483	0	0.0128289	0.0198754	0	0.00304523	0.0337128	0.0610263	0	0.00704211	0.490186	0	0	0.107118	0	0	0.015709	4.72409
TCGA-GBMLGG(N=656)	TCGA-28-5209-01	0.00181908	0.00688442	0	0	0	0.0454841	0	0.0207943	0.0118859	0.0628312	0	0.00796451	0	0.427226	0.0119841	0.366722	0	0.00337239	0	0.0183127	0	0.0147197	4.85295
TCGA-GBMLGG(N=656)	TCGA-P5-A77W-01	0	0.0146209	0	0.0350913	0	0.191561	0	0.0585748	0.001512	0	0.112584	0.0380401	0.0832272	0	0.000350674	0.251536	0.00142477	0	0.206613	0	0.00486403	0	2.22345
TCGA-GBMLGG(N=656)	TCGA-27-2519-01	0	0.0726991	0	0.0533354	0	0.132113	0	0.00699958	0.0168224	0	0.0080272	0.0227424	0.0939735	0	0.0137902	0.533063	0	0	0	0.0280417	0	0.0183932	3.96713
TCGA-GBMLGG(N=656)	TCGA-CS-6186-01	0	0.0326923	0	0	0.0156681	0.0930668	0	0.00758221	0	0	0.0434054	0.0263202	0.0367202	0	0.0326986	0.649645	0	0	0.0608513	0	0	0.0013498	5.46471
TCGA-GBMLGG(N=656)	TCGA-DU-7008-01	0	0.0639522	0.087515	0.032348	0.0260548	0	0	0.0129758	0	0	0.0014331	0.00867914	0.21239	0	0	0.527826	0	0	0	0.0268266	0	0	1.45943
TCGA-GBMLGG(N=656)	TCGA-14-0790-01	0	0	0.0061769	0	0.0405072	0.0369312	0	0.0828767	0	0.0209185	0	0.0662453	0.00358715	0	0.0494457	0.390201	0.000656392	0	0.293824	0	0.00225478	0.00637497	4.52481
TCGA-GBMLGG(N=656)	TCGA-HT-7688-01	0	0.0385773	0	0.0676624	0	0	0	0.0787531	0	0	0.00563744	0.0351891	0.0950202	0	0.0172603	0.481565	0	0	0	0.114359	0.0577789	0.0081975	1.72683
TCGA-GBMLGG(N=656)	TCGA-DU-A7T8-01	0.0138742	0.00219781	0	0.0103541	0.00192413	0.0333831	0	0.0375192	0	0	0	0.0450617	0.246848	0	0.0553086	0.410207	0	0	0	0.126703	0.0166198	0	3.27352
TCGA-GBMLGG(N=656)	TCGA-DB-A64U-01	0	0.0158063	0	0	0.0387271	0	0	0.0935074	0	0	0	0.0494984	0.388385	0	0	0.256114	0	0	0	0.150945	0.00701722	0	2.91646
TCGA-GBMLGG(N=656)	TCGA-HT-A61C-01	0.000366377	0.0041322	0	0.0372092	0	0.105772	0	0.0389346	0.00670125	0	0.0100064	0.0519481	0.00505285	0.283361	0.00942765	0.36764	0	0	0	0.072313	0	0.00713534	4.25626
TCGA-GBMLGG(N=656)	TCGA-12-0821-01	0	0.00250763	0.000795835	0.0447411	0	0.0215821	0	0.0640924	0.0312252	0	0.0594025	0	0.00163751	0.367282	0	0.388054	0	0	0.00432731	0	0	0.0143515	3.55578
TCGA-GBMLGG(N=656)	TCGA-19-2619-01	0.00158935	0.01463	0	0.0329567	0	0.113014	0	0.1125	0.012784	0	0.0608584	0.0356064	0.0961771	0.137813	0	0.335826	0	8.19671e-05	0	0.0319742	0	0.0141881	4.12185
TCGA-GBMLGG(N=656)	TCGA-F6-A8O3-01	0	0.0534907	0	0.0244885	0.0072192	0.0151214	0	0.0776833	0	0	0	0.0736974	0.151724	0	0	0.436713	0	0	0	0.159862	0	0	3.12762
TCGA-GBMLGG(N=656)	TCGA-DB-A64O-01	0	0.00782947	0	0.0432835	0.0211148	0.0603314	0	0.0191988	0.00518744	0	0	0	0.0284332	0	0.00538646	0.656754	0	0	0.143953	0	0	0.00852789	2.91837
TCGA-GBMLGG(N=656)	TCGA-R8-A6ML-01	0	0.0680982	0.00534316	0.0883981	0.0243947	0	0	0.0269671	0.000222408	0	0.0760545	0	0.0278613	0.169947	0.0135926	0.16613	0.00309765	0	0.323654	0	0.0062392	0	3.01616
TCGA-GBMLGG(N=656)	TCGA-DU-A5TT-01	0.00196936	0.00638297	0	0.0559511	0	0.0949669	0	0.0763269	0.00158391	0	0.0974293	0	0.208284	0	0.00533511	0.31687	0	0	0	0.113655	0.00754998	0.0136961	4.47377
TCGA-GBMLGG(N=656)	TCGA-27-1835-01	0	0.0227755	0	0.0123516	0.00533761	0.0310965	0	0.00190879	0	0.0505059	0	0.0636459	0	0.0188008	0.0175706	0.615345	0	0	0.151842	0	0	0.00882024	4.97817
TCGA-GBMLGG(N=656)	TCGA-HT-8111-01	0.00268801	0.018747	0	0.0400755	0	0.103679	0	0.0428637	0.00560938	0	0.00209149	0	0.0553152	0	0.016295	0.624422	0	0	0.081445	0	0	0.00676905	2.65766
TCGA-GBMLGG(N=656)	TCGA-S9-A7QZ-01	0	0.148654	0	0.0821332	0.0409873	0	0	0.143623	0	0	0.0475375	0.0260412	0.086124	0	0.04087	0.342034	0	0	0	0.041996	0	0	2.66676
TCGA-GBMLGG(N=656)	TCGA-12-0619-01	0	0.0303563	0.00527889	0.0427335	0	0.0134048	0.000421757	0.0220747	0.0147012	0	0.0447949	0	0.124967	0	0.00241732	0.588285	0	0.00222264	0.0446724	0	0	0.0636694	3.09084
TCGA-GBMLGG(N=656)	TCGA-06-0168-01	0.00693081	0.0259518	0	0	0	0.12564	0	0.0259894	0.0216122	0	0.0512171	0	0.106664	0	0.00779109	0.527945	0	0	0	0.0820557	0.00443255	0.0137704	4.71091
TCGA-GBMLGG(N=656)	TCGA-IK-7675-01	0.00665871	0	0.00132541	0.0467206	0	0.231357	0	0.0183147	0	0	0	0.111555	0.0616748	0	0	0.314119	0	0.00368313	0	0.193243	0.0113484	0	1.50589
TCGA-GBMLGG(N=656)	TCGA-TQ-A7RW-01	0	0.00219783	0	0	0.0103017	0.0609797	0	0.0113596	0	0	0.00285291	0.0338042	0.21016	0	0.000778891	0.621679	0	0.000360335	0	0.0455256	0	0	3.20163
TCGA-GBMLGG(N=656)	TCGA-TQ-A7RU-01	0	0.116172	0.0191441	0.0384817	0.113856	0	0	0.0242702	0.00549744	0	0.00928498	0.00984653	0.0362546	0	0.011008	0.431343	0	0	0.17159	0	0.00379767	0.00945324	2.87578
TCGA-GBMLGG(N=656)	TCGA-27-2528-01	0.00140218	0.00610484	0	0.0184967	0	0.0281813	0	0.0227266	0.0050754	0	0.04278	0.0119452	0.0138446	0.41708	0	0.402969	0	0	0	0.0293951	0	0	3.64037
TCGA-GBMLGG(N=656)	TCGA-HT-7470-01	0	0.0167596	0	0.107917	0	0.196989	0	0.0216324	0.0118648	0	0.00104822	0.0920675	0.139413	0	0.00547849	0.280257	0	0	0.107746	0	0.00366925	0.0151594	2.41681
TCGA-GBMLGG(N=656)	TCGA-HT-8108-01	0.0155568	0	0	0	0	0.13461	0	0	0.00428828	0	0.0143599	0	0.127525	0	0.00468194	0.593101	0	0	0.07932	0	0	0.0265565	4.08493
TCGA-GBMLGG(N=656)	TCGA-DB-A4XE-01	0	0.0248992	0	0.0268637	0.022709	0.0311269	0	0.0235825	0.0170062	0	0.109992	0	0.224779	0	0	0.447573	0	0	0.061257	0	0	0.0102119	2.45154
TCGA-GBMLGG(N=656)	TCGA-HT-A4DS-01	0	0.00428882	0	0.0465412	0	0.139254	0	0.0218908	0.0132382	0	0.0354382	0.0507514	0.0468363	0	0	0.585809	0	0.0110419	0.0396125	0	0.00233467	0.00296347	2.49567
TCGA-GBMLGG(N=656)	TCGA-E1-A7YU-01	0	0.0285837	0.000722558	0.0608758	0.0627718	0.00217984	0	0.0245875	0.0048068	0	0.138147	0	0.166997	0	0.010517	0.31512	0.00976476	0	0.166626	0	0	0.0083006	1.19535
TCGA-GBMLGG(N=656)	TCGA-DU-8158-01	0.00239971	0.0103483	0	0.108779	0	0.0844112	0	0.00248013	0.000171277	0	0.0279102	0	0.124927	0	0.0134868	0.609425	0	0	0	0.0109046	0	0.00475761	2.01792
TCGA-GBMLGG(N=656)	TCGA-HT-7474-01	0	0.0139302	0	0.105808	0	0.0446069	0	0.0451529	0	0	0	0.0254221	0.277768	0	0.0249505	0.358315	0	0	0.100111	0	0.00393477	0	3.60766
TCGA-GBMLGG(N=656)	TCGA-DH-5143-01	0	0.0206897	0	0.0075636	0	0.067173	0	0.00983191	0	0	0	0.0346808	0.31408	0	0.00241758	0.340349	0	0.00176548	0	0.188807	0.0126421	0	2.98001
TCGA-GBMLGG(N=656)	TCGA-TQ-A7RJ-01	0	0.0246788	0	0.00343867	0.0393357	0.0122818	0	0	0	0	0	0.0106626	0.300259	0	0	0.600226	0	0.00063585	0	0.00848118	0	0	2.05658
TCGA-GBMLGG(N=656)	TCGA-TM-A84J-01	0.168908	0	0.0511982	0.0233941	0	0.049848	0	0.0406214	0	0	0.0319888	0	0.0242166	0.285183	0	0.308762	0	0	0.0158798	0	0	0	2.81764
TCGA-GBMLGG(N=656)	TCGA-E1-A7YD-01	0.0306189	0	0	0.0126677	0	0.0641089	0	0.162629	0	0	0	0.117683	0.112897	0	0.0333514	0.366022	0	0	0	0.0689361	0.0310857	0	4.58254
TCGA-GBMLGG(N=656)	TCGA-S9-A7QY-01	0	0.0862197	0	0.0743059	0.0317833	0	0	0.0560339	0	0	0.0159131	0.0170863	0.196054	0	0.00635978	0.504751	0	0	0	0.0114935	0	0	3.39641
TCGA-GBMLGG(N=656)	TCGA-P5-A731-01	0.0034348	0.00900464	0	0.00507696	0	0.0807111	0	0.0128153	0.0322255	0	0.0411852	0	0.036229	0.354021	0.0202974	0.372249	0	0	0	0.0185641	0	0.0141862	3.03738
TCGA-GBMLGG(N=656)	TCGA-E1-A7YE-01	0	0.00616448	0.000660925	0.00345225	0	0.0569832	0	0.0404267	0	0	0	0.0498721	0.138461	0	0	0.524049	0	0.00465836	0	0.129438	0.0389657	0.00686823	1.95609
TCGA-GBMLGG(N=656)	TCGA-HW-8321-01	0.00278308	0.000854918	0.00205014	0.0378808	0	0.134031	0	0.00782006	0.000633579	0	0.0142283	0.0833344	0.094211	0	0.000796066	0.204013	0	0.00228597	0	0.383205	0.016476	0.0153966	1.81151
TCGA-GBMLGG(N=656)	TCGA-HT-8010-01	0	0.0883977	0	0.0237178	0.0201458	0	0	0.0681269	0	0	0	0.0280214	0.198098	0	0	0.419892	0	0	0	0.138144	0.0154573	0	2.77398
TCGA-GBMLGG(N=656)	TCGA-DB-5270-01	0	0.0442517	0	0.0343499	0	0.0219178	0	0.023146	0	0	0	0.031977	0.193685	0	0.0155085	0.479136	0	0	0	0.156028	0	0	3.32194
TCGA-GBMLGG(N=656)	TCGA-HT-A5R9-01	0.0149138	0	0	0.117717	0	0.216826	0	0	0.0104675	0	0.00424494	0.108872	0.194568	0	0.0193577	0.199402	0.0140493	0	0	0.0503937	0	0.0491891	2.16031
TCGA-GBMLGG(N=656)	TCGA-KT-A74X-01	0	0.0389179	0.00294587	0.0748521	0.01334	0	0	0.0711861	0	0	0.0154294	0.0185956	0.00846083	0.0758156	0.0315351	0.619549	0	0	0	0.0292822	0	9.05053e-05	3.07724
TCGA-GBMLGG(N=656)	TCGA-HT-A74K-01	0	0.0951757	0.0117269	0.0258494	0.00699618	3.96772e-05	0	0.0218956	0.00837395	0	0.0321901	0	0.00481534	0	0	0.574428	0.00698259	0	0.210146	0	0	0.0013806	0.970854
TCGA-GBMLGG(N=656)	TCGA-WY-A85C-01	0	0.0193807	0.00337554	0.0195335	0	0.0556603	0	0.0286211	0.00256289	0	0.0565493	0.0410933	0.186819	0	0	0.267154	0	0	0	0.291225	0.0205271	0.0074992	1.89142
TCGA-GBMLGG(N=656)	TCGA-FG-8188-01	0.00644754	0	0	0	0.0158956	0.0335654	0	0.00300387	0	0	0.00324993	0.0397976	0.232139	0	0.00134665	0.553118	0	0	0	0.110836	0.000601412	0	2.20789
TCGA-GBMLGG(N=656)	TCGA-DU-A6S7-01	0	0.00534795	0	0.0153197	0	0.0453686	0	0	0.00163536	0	0.045816	0.042472	0.219748	0	0	0.558997	0	0	0	0.0605435	0.00475185	0	2.20163
TCGA-GBMLGG(N=656)	TCGA-HT-7855-01	0	0.00202886	0	0.0142353	0.021907	0.108083	0	0.0106458	0.00388307	0	0.000763627	0.0117736	0.0173718	0	0.0043115	0.717025	0	0	0.0819658	0	0	0.00600607	1.35614
TCGA-GBMLGG(N=656)	TCGA-HT-8015-01	0	0.00683327	0	0.0448312	0	0.0793987	0	0.023001	0	0	0	0.0491927	0.128829	0	0	0.433106	0	0	0	0.225522	0.00928631	0	2.45678
TCGA-GBMLGG(N=656)	TCGA-DB-A75O-01	0	0.0295692	0	0	0.0151627	0.060821	0	0.00737866	0	0	0.0345575	0.00197753	0.255197	0	0	0.544061	0	0.00371764	0.0465329	0	0.00102489	0	3.49187
TCGA-GBMLGG(N=656)	TCGA-S9-A6TY-01	0	0.0386577	0.00204605	0.0736959	0.11693	0	0	0.137068	0	0	0.0264204	0.0430959	0.0427983	0	0	0.471089	0	0	0.0481985	0	0	0	2.60883
TCGA-GBMLGG(N=656)	TCGA-DU-A7TB-01	0	0.0103872	0	0.0607531	0	0.172627	0	0.0117795	0.000167093	0	0.0370615	0.104717	0.0989732	0	0.00129112	0.270752	0.00295192	0	0.204879	0	0.00698382	0.0166756	1.79909
TCGA-GBMLGG(N=656)	TCGA-HT-7604-01	0	0.0155052	0.00709982	0.00449479	0.0220811	0.0342693	0	0	0	0	0.00450258	0.0124905	0.179725	0	0.0023503	0.594328	0	0	0	0.123154	0	0	1.9782
TCGA-GBMLGG(N=656)	TCGA-HT-7884-01	0	0.0194946	0	0.0244414	0.0629236	0.0147644	0	0.0137911	0.00200792	0	0.0821383	0	0.124993	0	0.0126368	0.580127	0	0	0.0563655	0	0	0.00631637	2.43563
TCGA-GBMLGG(N=656)	TCGA-28-5215-01	0.0442576	0	0.0275873	0.0350127	0	0.046344	0	0.0347547	0	0	0	0.0362669	0.144938	0	0.0213357	0.472573	0	0	0	0.127707	0.00435832	0.00486466	4.01615
TCGA-GBMLGG(N=656)	TCGA-QH-A6CY-01	0	0.0979402	0	0.0118343	0.0226079	0	0	0.130655	0	0	0	0.0742631	0.24109	0	0.0154264	0.180461	0	0	0	0.214918	0.0108035	0	2.93166
TCGA-GBMLGG(N=656)	TCGA-S9-A6WM-01	0.000314475	0.00319032	0	0.070878	0	0.148645	0	0.0151612	0.0117751	0	0.0490001	0.0602972	0.0432065	0	0.00447614	0.443424	0	0	0.145014	0	0	0.0046176	4.13336
TCGA-GBMLGG(N=656)	TCGA-CS-6667-01	0	0.00816172	0	0	0.051717	0.0974202	0	0	0.00301179	0	0.0462047	0	0.0607239	0	0.00714109	0.581023	0	0	0.111498	0	0	0.0330988	0.918386
TCGA-GBMLGG(N=656)	TCGA-28-5218-01	0.0348281	0	0.0051079	0.157396	0	0	0.0244536	0.0581234	0.0270655	0	0.0136713	0	0.0107134	0.230279	0.0241381	0.401957	0	0	0	0	0	0.0122672	3.13258
TCGA-GBMLGG(N=656)	TCGA-QH-A6CV-01	0	0.00331304	0	0.0332316	0	0.081922	0	0.00571868	0	0	0.0106497	0.0307359	0.0323671	0	0.000392936	0.689784	0.000523796	0.00309694	0.108264	0	0	0	4.14817
TCGA-GBMLGG(N=656)	TCGA-VM-A8CE-01	0	0.00750744	0	0	0.014002	0.0155134	0	0.0702606	0	0	0	0.0414934	0.327295	0	0.0380269	0.418159	0	0	0	0.0663309	0.00141147	0	2.46203
TCGA-GBMLGG(N=656)	TCGA-DB-A64X-01	0	0.00945752	0	0.0547054	0.00416809	0.0546353	0	0.0376908	0	0	0.108063	0	0.0533661	0	0.00362959	0.633022	0	0	0.041263	0	0	0	1.63227
TCGA-GBMLGG(N=656)	TCGA-P5-A72U-01	0.0222532	0.0697631	0.0383293	0.118053	0	0.0579933	0	0.0183246	0.0216584	0	0	0.011012	0.0227311	0.00159302	0.0114086	0.478229	0	0.00147814	0.120522	0	0	0.00665191	3.32194
TCGA-GBMLGG(N=656)	TCGA-DB-A75K-01	0	0.00456413	0	0	0.0336683	0	0	0.0700212	0	0	0.00818756	0.0552724	0.309192	0	0	0.28418	0	0.00331715	0	0.222482	0.0091157	0	6.56342
TCGA-GBMLGG(N=656)	TCGA-DU-6410-01	0	0.0331244	0	0.0202741	0.0653342	0	0	0.144488	0	0	0.0905428	0	0.0114967	0	0	0.580387	0	0	0.0232086	0	0.0171613	0.0139821	2.10094
TCGA-GBMLGG(N=656)	TCGA-14-1825-01	0	0.00737001	0	0.0349944	0	0.198393	0	0.0761935	0.0204275	0	0.0451245	0.0178197	0.0458544	0	0	0.512219	0	0	0.0198299	0	0	0.0217745	2.94862
TCGA-GBMLGG(N=656)	TCGA-E1-5307-01	0.0054388	0	0	0.0796363	0	0.0909447	0	0.0526222	0.016653	0	0.00900753	0.0103117	0.0847623	0	0	0.497807	0	0.000417233	0.14118	0	0	0.0112193	1.72683
TCGA-GBMLGG(N=656)	TCGA-S9-A7IY-01	0	0.122788	0	0.029516	0.0296649	0	0	0.0462152	0	0	0.0475737	0	0.28049	0	0.00226407	0.396903	0	0	0	0.0326304	0	0.0119543	2.44893
TCGA-GBMLGG(N=656)	TCGA-P5-A781-01	0	0.0240103	0	0.024567	0.0278866	0	0	0.110088	0	0	0.00101163	0.0348922	0.252486	0	0.0220481	0.455511	0	0	0	0.0474996	0	0	2.57529
TCGA-GBMLGG(N=656)	TCGA-DU-6405-01	0.00493008	0	0.00150063	0.00216108	0	0.191077	0	0.0129366	0.0231719	0	0.0780369	0.0230398	0.0441802	0	0.0156874	0.549114	0	0	0	0.0352207	0	0.0189436	3.88659
TCGA-GBMLGG(N=656)	TCGA-06-0129-01	0.0567149	0	0.0107606	0.0124317	0	0.013625	0	0.0321914	0	0	0	0.0246052	0.0624359	0	0.00936445	0.75313	0	0	0	0.0247414	0	0	6.32262
TCGA-GBMLGG(N=656)	TCGA-DU-5852-01	0.000250146	0.00601781	0	0.0612507	0	0.183271	0	0.00874679	0	0	0.0594405	0.0263008	0.0890308	0	0	0.498983	0.00245737	0	0.0386849	0	0	0.0255671	3.98089
TCGA-GBMLGG(N=656)	TCGA-FG-A6J3-01	0	0.00442001	0.00154474	0.132515	0	0	0	0.0485519	0	0	0	0.0909726	0.207748	0	0.00902406	0.460915	0	0	0	0.0414853	0.00282349	0	1.61824
TCGA-GBMLGG(N=656)	TCGA-CS-5397-01	0	0.0103232	0	0.0478888	0	0.158212	0	0.00255176	0	0	0	0.0281216	0.0477194	0	0	0.667365	0	0	0.00463906	0	0	0.0331791	3.03035
TCGA-GBMLGG(N=656)	TCGA-FG-A70Y-01	0.00124847	0.0233411	0	0.0203081	0.00759154	0.0548744	0	0.00348525	0.00598725	0	0	0.00239517	0.0851721	0	0.00264497	0.720059	0	0	0.0655396	0	0	0.00735355	1.23879
TCGA-GBMLGG(N=656)	TCGA-FG-7643-01	0.0514894	0.0246012	0	0.113345	0	0.0948696	0	0.0459426	0	0	0.0547904	0	0.201988	0	0.0143095	0.369255	0	0	0	0.0141139	0	0.0152955	2.17954
TCGA-GBMLGG(N=656)	TCGA-06-5859-01	0.0015313	0.00248877	0.00784358	0.0626759	0	0.139565	0	0.0115552	0	0	0	0.0543714	0.0620683	0	0.017644	0.600244	0	0	0	0.0275409	0	0.0124713	4.79854
TCGA-GBMLGG(N=656)	TCGA-TM-A84C-01	0	0.00764991	0	0	0	0.186856	0	0.0430337	0	0	0.00107592	0.106169	0.211883	0	0.000564996	0.223719	0	0	0	0.204489	0.00968899	0.00487017	3.99907
TCGA-GBMLGG(N=656)	TCGA-WY-A85E-01	0	0.0932244	0	0.0680425	0.0276007	0	0	0.0615858	0	0	0.0130785	0.0386609	0.152655	0	0.00976501	0.313889	0	0	0	0.210982	0.0105154	0	2.94114
TCGA-GBMLGG(N=656)	TCGA-28-1747-01	0.00193561	0.00250514	0	0.047822	0	0.145928	0	0.00610853	0	0	0.0407015	0.0424131	0.0453719	0	0.0239049	0.605523	0	0	0.0210175	0	0	0.0167688	6.28708
TCGA-GBMLGG(N=656)	TCGA-28-2499-01	0	0.00259297	0	0.0587737	0	0.125162	0	0.0271571	0	0	0.0317959	0.0280208	0.0299557	0	0.0112793	0.569335	0	0.00102723	0.112246	0	0	0.0026543	5.45347
TCGA-GBMLGG(N=656)	TCGA-HW-A5KM-01	0.00425821	0.00490805	0	0.0182276	0	0.0562639	0	0.00226144	0.0113932	0	0.0196493	0.00156572	0.195701	0	0.0113244	0.594191	0	0.00792352	0.0623563	0	0	0.00997687	7.34768
TCGA-GBMLGG(N=656)	TCGA-32-1980-01	0.00305331	0.00421505	0	0.0392311	0	0.0651167	0	0.0104684	0.00774439	0	0	0.0451562	0.0240547	0.0462205	0.0161968	0.613885	0	0	0	0.11311	0	0.0115476	3.32483
TCGA-GBMLGG(N=656)	TCGA-DU-7298-01	0	0.0314371	0	0.00593595	0	0.0915303	0	0.0143836	0	0	0	0.0447943	0.142785	0	0	0.465691	0	0.013936	0	0.111651	0.0647392	0.0131174	2.68708
TCGA-GBMLGG(N=656)	TCGA-FG-7637-01	0.21757	0	0	0.0679642	0	0.107143	0	0.000821304	0.0146226	0	0.0821175	0	0.0335947	0	0.0142498	0.386783	0	0	0.0607104	0	0	0.0144245	1.92979
TCGA-GBMLGG(N=656)	TCGA-QH-A65R-01	0	0.0580168	0.019544	0.0234421	0.057575	0	0	0.0631882	0	0	0.00483099	0.0364954	0.0102954	0	0.00159678	0.376888	0	0	0	0.335887	0.01224	0	1.44355
TCGA-GBMLGG(N=656)	TCGA-FG-A60J-01	0	0.014603	0	0.0257674	0	0.105003	0	0.0062966	0	0	0	0.0749271	0.0259047	0	0.00272436	0.599829	0	0	0	0.138561	0.00638297	0	3.27504
TCGA-GBMLGG(N=656)	TCGA-FG-8189-01	0	0.274417	0	0.0693687	0.105966	0	0	0.0883281	0	0	0	0.0844679	0.149728	0.0127615	0	0.156844	0	0	0.0496856	0	0.00843356	0	2.36734
TCGA-GBMLGG(N=656)	TCGA-P5-A5EY-01	0	0.0288713	0	0.121577	0	0.130909	0	0.0298294	0.00143863	0	0.0945229	0	0.141567	0	0.0176602	0.393464	0	0	0.0401604	0	0	0	3.03914
TCGA-GBMLGG(N=656)	TCGA-06-2564-01	0.000925674	0.00420032	0	0.0520045	0	0.128218	0.00428889	0.00646134	0	0	0.086083	0	0.0403774	0	0.0018557	0.562314	0.0017056	0	0.0744946	0	0	0.037071	3.83891
TCGA-GBMLGG(N=656)	TCGA-06-5408-01	0.0103392	0	0.0050055	0	0	0.0713589	0	0.0189986	0.0191869	0	0	0.0422093	0.0677236	0	0.00758158	0.602057	0	0	0.122472	0	0	0.0330676	6.06676
TCGA-GBMLGG(N=656)	TCGA-27-1832-01	0.00710115	0.00588376	0.00234328	0.0839118	0	0.0590167	0	0.0258585	0.0298527	0	0.0526735	0.0247898	0.159	0	0.0198777	0.466902	0	0	0.0581336	0	0	0.00465514	4.84446
TCGA-GBMLGG(N=656)	TCGA-14-1829-01	0	0.00916959	0.0148838	0.0455704	0	0.057841	0	0.0158646	0	0	0	0.0417057	0.264791	0	0.0156717	0.516285	0	0	0	0.00369383	0	0.0145224	1.89914
TCGA-GBMLGG(N=656)	TCGA-QH-A6X5-01	0.0105972	0.055554	0	0.110142	0.0802647	0	0	0.00600968	0.0325042	0	0.12033	0	0.30401	0	0	0.248423	0	0	0.0203334	0	0	0.0118331	2.65304
TCGA-GBMLGG(N=656)	TCGA-32-2615-01	0.00108994	0.00864311	0	0.0254345	0	0.170046	0	0.0166583	0.0136137	0	0.103946	0.00156034	0.151092	0	0.00647702	0.426858	0	0.00358622	0	0.0297289	0	0.0412664	4.39918
TCGA-GBMLGG(N=656)	TCGA-06-0158-01	0	0.00481837	0	0.0333984	0	0.0596422	0	0.0305953	0.0234616	0	0.0534952	0	0.0130736	0.178384	0	0.538255	0	0	0	0.0432347	0	0.0216414	5.34842
TCGA-GBMLGG(N=656)	TCGA-HT-7605-01	0	0.0247029	0	0.0665281	0	0	0	0.0499361	0	0	0	0.050229	0.283778	0	0.0512718	0.333744	0	0	0	0.139809	0	0	2.99094
TCGA-GBMLGG(N=656)	TCGA-DU-6394-01	0	0.000643844	0	0.0234734	0.0272036	0.00639787	0	0.00997817	0	0	0.0526944	0	0.0359179	0.0836762	0.0101792	0.366872	0.000543984	0	0.343783	0	0	0.0386361	4.1293
TCGA-GBMLGG(N=656)	TCGA-S9-A6WO-01	0	0.00456251	0	0.0119361	0	0.120064	0	0.0125003	0	0	0.0104562	0.052829	0.27574	0	0	0.379303	0	0.000793892	0	0.109414	0	0.0224	1.80735
TCGA-GBMLGG(N=656)	TCGA-28-5216-01	0	0.0128319	0	0.0498578	0	0.173334	0	0.0324785	0.0251127	0	0.082106	0.0120049	0.131535	0	0	0.393393	0	0	0	0.0702484	0.00205518	0.0150438	2.90302
TCGA-GBMLGG(N=656)	TCGA-WY-A859-01	0	0.0584111	0	0.0544978	0.0164959	0	0	0.108654	0	0	0.000656428	0.0549827	0.151514	0	0	0.259673	0	0	0	0.294082	0.00103213	0	0.863938
TCGA-GBMLGG(N=656)	TCGA-WY-A85B-01	0.00201715	0.000116667	0.00058667	0.0223189	0	0.107622	0	0.00756045	0	0	0	0.0580033	0.161695	0	0.00254409	0.570878	0.00102277	0	0	0.0656348	0	0	1.37295
TCGA-GBMLGG(N=656)	TCGA-S9-A6UB-01	0	0.0174025	0	0.0190589	0.11344	0	0	0.156783	0	0	0	0.0884519	0.163223	0	0	0.414178	0	0	0	0	0.0274629	0	3.37569
TCGA-GBMLGG(N=656)	TCGA-41-2572-01	0	0.0134557	0	0.0585208	0	0.0501803	0	0.0452428	0	0	0.053819	0	0.0796935	0	0.102876	0.56086	0	0	0.0298132	0	0	0.00553937	4.54471
TCGA-GBMLGG(N=656)	TCGA-DU-7290-01	0.00199512	0.00238918	0	0.0204234	0	0.129844	0	0.0149589	0	0	0.020172	0.0681393	0.130217	0	0	0.479787	0	0.00619107	0	0.0937471	0.0192895	0.0128459	4.13175
TCGA-GBMLGG(N=656)	TCGA-P5-A5F6-01	0	0	0	0.0812254	0	0.0971555	0.00160665	0	0.0565433	0	0.00463868	0	0.022041	0.049067	0.00392656	0.511937	0	0	0.154236	0	0	0.0176237	2.13096
TCGA-GBMLGG(N=656)	TCGA-DU-6407-01	0.0104242	0	0	0.000943894	0	0.0532746	0	0.000239872	0	0	0.00430796	0.0277133	0.172808	0	0	0.634916	0	0.00155965	0	0.0916057	0	0.00220691	2.03214
TCGA-GBMLGG(N=656)	TCGA-02-0055-01	0	0.00781644	0.00653352	0.0208917	0	0.0355138	0	0.00847347	0	0	0	0.0282187	0.195281	0.0631595	0	0.478239	0	0.00791168	0	0.121341	0	0.0266202	3.07724
TCGA-GBMLGG(N=656)	TCGA-HT-7601-01	0	0.000380141	0	0.0355424	0	0.0430245	0	0.000330193	0.000485062	0	0.0111894	0	0.222187	0	0.0195232	0.647495	0	0	0.0198431	0	0	0	3.2615
TCGA-GBMLGG(N=656)	TCGA-32-2634-01	0	0.011108	0.00314801	0	0	0.0205957	0	0.00883514	0.0163149	0.0151746	0	0.014962	0	0.20738	0	0.622185	0	0	0	0.0532556	0	0.027041	3.35475
TCGA-GBMLGG(N=656)	TCGA-DU-6403-01	0	0.00237206	0	0.0129161	0	0.122557	0	0.000338837	0	0	0.0119242	0.0569259	0.19983	0	0.0197594	0.548389	0	0.00189815	0	0.0222783	0.000811459	0	4.77715
TCGA-GBMLGG(N=656)	TCGA-DB-A4XG-01	0	0.0437632	0	0.00882047	0.102976	0	0	0.168405	0	0	0.000820746	0.0468471	0.201748	0	0	0.421095	0	0.00212552	0	0.00339833	0	0	3.13425
TCGA-GBMLGG(N=656)	TCGA-DB-A64R-01	0	0.008292	0	0.0110942	0.163915	0	0	0.0193766	0	0	0.0123007	0.0288187	0.16276	0	0	0.395895	0	0	0	0.197547	0	0	3.15058
TCGA-GBMLGG(N=656)	TCGA-HW-7487-01	0	0.0059826	0	0	0	0.205467	0	0.0302345	0.00159821	0	0.0125287	0.0845573	0.244394	0	0.013265	0.200027	0	0	0	0.166268	0.00287646	0.032801	2.40051
TCGA-GBMLGG(N=656)	TCGA-S9-A7J1-01	0	0.0657467	0.00708936	0.0797569	0.0240457	0.00180846	0	0.0272234	0.00481897	0	0	0.0323659	0.0194944	0	0.0170959	0.520815	0.00133621	0	0.176631	0	0	0.0217727	3.97453
TCGA-GBMLGG(N=656)	TCGA-FG-6689-01	0.00114628	0.00263524	0.000580536	0.0385193	0	0.105571	0	0.0136085	0	0	0	0.0729841	0.190951	0	0	0.405554	0	0.00101317	0	0.159259	0.00817809	0	1.65992
TCGA-GBMLGG(N=656)	TCGA-HT-8011-01	0.00278301	0.00967656	0	0.0428893	0	0.016474	0	0.0590086	0.0188603	0	0.0338796	0.0075909	0.0261281	0.0614987	0.0119484	0.599922	0.00539471	0	0.103946	0	0	0	3.75806
TCGA-GBMLGG(N=656)	TCGA-E1-A7YJ-01	0	0.0123367	0.00241517	0.0782605	0	0.0963885	0	0.0374242	0.00589777	0	0.0473597	0.00661351	0.0749316	0	0.0331581	0.489912	0	0	0.0973817	0	0	0.0179207	5.86219
TCGA-GBMLGG(N=656)	TCGA-06-5411-01	0	0.0134442	0	0.0886975	0	0.0907409	0	0.00231939	0	0	0.0544006	0	0.090908	0	0	0.630863	0.00118737	0	0.00179827	0	0	0.0256407	2.83594
TCGA-GBMLGG(N=656)	TCGA-DB-5277-01	0	0	0.00149646	0.0492935	0	0.0628496	0	0.0220328	0	0	0	0.0763616	0.0790741	0	0.0085279	0.536545	0.00226971	0	0.141928	0	0.0196215	0	2.86196
TCGA-GBMLGG(N=656)	TCGA-HT-7690-01	0	0.0340163	0	0.0490958	0	0.00385739	0	0.00627361	0	0	0.0282392	0.0264039	0.176189	0	0.027898	0.648027	0	0	0	0	0	0	2.46203
TCGA-GBMLGG(N=656)	TCGA-TM-A84M-01	0	0	0	0	0.0730912	0	0	0.159388	0	0	0	0.0517936	0	0	0	0.432879	0	0	0	0.246665	0.0361833	0	3.80424
TCGA-GBMLGG(N=656)	TCGA-HT-8105-01	0	0.00352646	0	0.0344661	0	0	0	0.178032	0	0	0	0.0820958	0.234546	0	0	0.376367	0	0	0	0.0258289	0	0.0651374	2.48538
TCGA-GBMLGG(N=656)	TCGA-06-0744-01	0	0.0198275	0.00350528	0.017221	0	0.0594065	0	0.0983293	0	0	0.113476	0.00436745	0.0522389	0	0.0198344	0.568212	0.00271062	0	0.0152103	0	0	0.025661	1.82786
TCGA-GBMLGG(N=656)	TCGA-76-4928-01	0.00122173	0.00810072	0.00200779	0.0351121	0	0.0599157	0.0660542	0.00942585	0	0	0.0697954	0	0.139014	0	0	0.524504	0.0240404	0	0.0431024	0	0	0.017706	3.60288
TCGA-GBMLGG(N=656)	TCGA-06-0644-01	0.0059085	0.013516	0	0.0607278	0	0.110983	0.00434056	0.0146446	0.0273261	0	0	0	0.03198	0.0815767	0.00651323	0.624835	0.00202833	0	0	0.00531871	0	0.0103014	3.90115
TCGA-GBMLGG(N=656)	TCGA-E1-A7YY-01	0	0.0194293	0	0	0	0.117311	0	0.0180983	0	0	0.016314	0.048966	0.294079	0	0.0940525	0.334844	0.00170174	0	0	0.0552043	0	0	1.83992
TCGA-GBMLGG(N=656)	TCGA-HT-A619-01	0	0.122088	0.0583016	0.0977482	0	0.161333	0	0.219766	0.00657986	0	0	0.0435588	0.0520337	0.00843515	0	0.130563	0.0061784	0	0.0934135	0	0	0	2.18903
TCGA-GBMLGG(N=656)	TCGA-E1-5318-01	0.00521811	0	0	0	0	0.226614	0	0.00773551	0.0200423	0	0.0162981	0.0474351	0.0822874	0	0	0.439036	0	0	0.154051	0	0	0.00128209	2.13422
TCGA-GBMLGG(N=656)	TCGA-P5-A737-01	0	0.0278589	0	0.0175468	0.0202752	0.0219119	0	0.0489604	0	0	0	0.0366019	0.260217	0	0.0373032	0.454702	0	0	0	0.0746236	0	0	3.39505
TCGA-GBMLGG(N=656)	TCGA-14-0871-01	0	0.0435785	0.0150041	0.0029814	0	0.0898302	0	0.138477	0.00281363	0	0	0.0287855	0.119324	0.17881	0	0.22166	0	0	0.14152	0	0	0.0172151	2.35332
TCGA-GBMLGG(N=656)	TCGA-RY-A83Y-01	0	0.00189416	0	0.0474288	0.0353906	0	0	0.0646217	0	0	0.0153765	0.0499871	0.025633	0	0.00449025	0.739525	0	0	0	0.0156533	0	0	2.65537
TCGA-GBMLGG(N=656)	TCGA-08-0386-01	0	0.0126679	0	0	0.00569506	0.0852238	0	0.151331	0.00963888	0	0.155435	0	0.0347331	0.102738	0.00156165	0.360187	0	0	0	0.0218007	0	0.0589873	4.43158
TCGA-GBMLGG(N=656)	TCGA-HT-8564-01	0.000169253	0.00422141	0	0.162562	0	0.0752526	0	0.0219751	0	0	0.0451329	0.0119544	0.0353801	0	0.0187759	0.447956	0	0	0.171622	0	0	0.004998	5.1085
TCGA-GBMLGG(N=656)	TCGA-HT-7686-01	0.00303905	0.00499975	0	0.0196708	0	0.0512411	0	0	0.00929642	0	0.0400727	0	0.0973674	0	0	0.682043	0	0.00371833	0.0690487	0	0	0.0195026	2.79288
TCGA-GBMLGG(N=656)	TCGA-E1-A7YM-01	0	0.0172675	0	0.030245	0	0.0839085	0	0.0195551	0.0211252	0	0.0879315	0.0142711	0.115955	0	0.0118318	0.301877	0	0	0.282884	0	0	0.0131486	2.52609
TCGA-GBMLGG(N=656)	TCGA-DU-7301-01	0	0.00688965	0	0.00330699	0	0.0635302	0	0.00637008	0	0	0	0.0370479	0.12116	0	0.00202888	0.686768	0	0	0	0.0728986	0	0	2.65076
TCGA-GBMLGG(N=656)	TCGA-S9-A6UA-01	0.0725156	0	0.0301647	0.0795349	0	0.0607329	0	0.021469	0	0	0	0.0188743	0.139075	0	0.00654345	0.550031	0	0	0	0.0175023	0	0.00355639	4.61351
TCGA-GBMLGG(N=656)	TCGA-32-2632-01	0	0.0590588	0	0.0568499	0	0.0640119	0	0.0179231	0.036532	0	0	0.0385342	0.0575394	0	0.0162578	0.598571	0	0	0.0408099	0	0	0.0139118	5.13793
TCGA-GBMLGG(N=656)	TCGA-TM-A84G-01	0.00112854	0	0	0.0324008	0.027593	0	0	0.017333	0.0212689	0	0.0804457	0	0.0249138	0.00201234	0.012769	0.365878	0	0	0.394483	0	0.0197735	0	2.50332
TCGA-GBMLGG(N=656)	TCGA-VV-A829-01	0	0.038304	0.00417398	0.000863912	0	0.0895803	0	0.00492243	0	0	0	0.072109	0.141536	0	0	0.525103	0	0.00594864	0	0.117459	0	0	2.03914
TCGA-GBMLGG(N=656)	TCGA-DH-A66B-01	0.00193691	0.00867791	0.00320116	0.0151691	0	0.0680322	0	0.00295292	0	0	0	0.0354034	0.208199	0	0.0186672	0.571688	0	0	0	0.066072	0	0	2.0635
TCGA-GBMLGG(N=656)	TCGA-HT-A5R7-01	0	0.000404675	0	0.141343	0	0.0570604	0	0.0313433	0.00281981	0	0	0.0405071	0.362063	0.0272248	0.0108506	0.125479	0	0	0.190454	0	0.0104505	0	2.90302
TCGA-GBMLGG(N=656)	TCGA-CS-5394-01	0.000930792	0.00057874	0	0.0328245	0.0454258	0.0241195	0	0.000287733	0.00177284	0	0.125645	0	0.0406664	0	0	0.456761	0	0	0.270987	0	0	0	2.87188
TCGA-GBMLGG(N=656)	TCGA-HT-A61A-01	0	0.0815861	0	0.114527	0.0200679	0	0	0.0552479	0	0	0.039305	0.0133537	0.300734	0	0.0226811	0.335695	0	0	0.0168028	0	0	0	2.13096
TCGA-GBMLGG(N=656)	TCGA-HT-7877-01	0	0.0643713	0	0.110531	0.0648889	0	0	0.0782743	0	0	0.126841	0	0.0903603	0	0.00455659	0.225585	0	0	0	0	0	0.234592	3.16675
TCGA-GBMLGG(N=656)	TCGA-HT-A618-01	0.00228999	0.00689807	0	0.0305611	0	0.0797687	0	0.00678896	0	0	0.0274942	0.020022	0.194934	0	0.0022068	0.562322	0	0	0	0.0584895	0.00148496	0.00673979	2.01078
TCGA-GBMLGG(N=656)	TCGA-06-0882-01	0	0.0039483	0	0.0345563	0	0.119329	0	0.0114694	0	0	0.0438036	0.000506285	0.132794	0	0.00299347	0.607588	0	0	0	0.0177957	0	0.0252155	3.96713
TCGA-GBMLGG(N=656)	TCGA-DU-6542-01	0	0.00374558	0	0.0283755	0	0.16311	0	0.0094369	0	0	0	0	0.0510533	0	0	0.699553	0	0.0060088	0.0254334	0	0	0.0132837	3.92122
TCGA-GBMLGG(N=656)	TCGA-41-4097-01	0	0.00847442	0	0.0933871	0	0.0837035	0	0.0189876	0.0212248	0	0.0879364	0	0.0538255	0	0.00595951	0.544568	0.00282481	0	0.0305537	0	0	0.0485548	3.45018
TCGA-GBMLGG(N=656)	TCGA-QH-A6CS-01	0	0.0570954	0	0	0	0.0757782	0	0.0170213	0	0	0	0.0302909	0.320937	0	0.0423605	0.421757	0	0	0	0.03476	0	0	2.1177
TCGA-GBMLGG(N=656)	TCGA-W9-A837-01	0	0.0857697	0	0.0279756	0.0701462	0	0	0.0753858	0	0	0	0.0339215	0.180835	0	0	0.358623	0	0	0	0.141548	0.0257944	0	2.89142
TCGA-GBMLGG(N=656)	TCGA-16-1045-01	0.0265551	0	0	0.0223198	0	0.0851808	0	0.0106055	0.00221545	0	0.0458304	0	0.037662	0	0.0049741	0.705173	9.91823e-05	0	0.0374919	0	0	0.0218932	3.99551
TCGA-GBMLGG(N=656)	TCGA-DU-7306-01	0.00152357	0.0155892	0.00918846	0.0215089	0	0.0884941	0	0.0180398	0	0	0	0	0.0817557	0	0.00855996	0.533774	0	0	0.221566	0	0	0	3.94299
TCGA-GBMLGG(N=656)	TCGA-VM-A8CH-01	0.000685126	0	0	0.0249298	0	0.104949	0	0.0268671	0.00300366	0	0.026386	0.0124491	0.0329671	0	0.00145507	0.693849	0	0.00320585	0.0664553	0	0	0.00279797	2.27795
TCGA-GBMLGG(N=656)	TCGA-QH-A6X9-01	0	0.00668661	0.00230984	0.038792	0.0665996	0	0	0	0	0	0.027153	0.0365315	0.35922	0	0	0.384251	0	0	0	0.059972	0.018485	0	2.14078
TCGA-GBMLGG(N=656)	TCGA-E1-5311-01	0	0.0643159	0	0.0206354	0.048058	0	0	0.0770829	0	0	0.0135717	0.0105733	0.207004	0	0.00756941	0.448446	0	0	0	0.0996867	0	0.0030567	2.57046
TCGA-GBMLGG(N=656)	TCGA-S9-A6U0-01	0	0.00326713	0	0.0983357	0	0.16464	0	0.021951	0.0114421	0	0.12012	0	0.0333886	0	0.0140187	0.486658	0	0	0.0461785	0	0	0	3.64957
TCGA-GBMLGG(N=656)	TCGA-QH-A6CZ-01	0	0.00290892	0	0.100396	0	0	0	0.0467954	0	0	0	0.0306949	0.134801	0	0	0.374211	0	0	0	0.221438	0.0887543	0	3.70821
TCGA-GBMLGG(N=656)	TCGA-HT-7611-01	0.000113324	0.00640894	0	0.0262424	0	0.0835922	0	0.00865314	0	0	0.000291319	0.0468328	0.105209	0	0.00542488	0.66616	0	0	0	0.0410483	0	0.0100242	2.20477
TCGA-GBMLGG(N=656)	TCGA-19-2625-01	0.000745819	0.0279852	0.00192251	0.0594096	0	0.0772431	0	0.0213958	0.0346133	0	0.0752734	0.0113906	0.133645	0	0.00865402	0.407271	0	0	0.113206	0	0.0089741	0.018271	3.34626
TCGA-GBMLGG(N=656)	TCGA-WH-A86K-01	0.00565746	0	0	0.0225468	0	0.0817639	0	0.0210007	0.0236986	0	0.0133374	0.00834216	0.0274392	0	0.000139616	0.644181	0	0.00101102	0.150208	0	0	0.000674606	1.15056
TCGA-GBMLGG(N=656)	TCGA-DH-5141-01	0	0.0181374	0.000833206	0.0514826	0.0142533	0	0	0.0226858	0	0	0.0157875	0.00783234	0.033266	0.0308201	0.0231418	0.664054	0	0	0	0.116868	0.000838619	0	2.41145
TCGA-GBMLGG(N=656)	TCGA-FG-A60L-01	0	0.0474007	0.0111352	0.0269842	0.0254229	0.0421807	0	0.0212746	0	0	0.010232	0.0676251	0.0892528	0	0	0.518577	0	0	0	0.131543	0	0.00837203	1.04963
TCGA-GBMLGG(N=656)	TCGA-DB-5280-01	0	0.0346814	0	0.0407887	0	0.0816954	0	0.0145237	0.00456633	0	0.00407561	0	0.0243663	0	0	0.632256	0	0	0.155058	0	0	0.00798824	2.57529
TCGA-GBMLGG(N=656)	TCGA-S9-A7IX-01	0.00148261	0.00394094	0	0.0203351	0	0.190726	0	0.00935107	0.0297092	0	0.119845	0.0349927	0.0522085	0	0	0.463099	0	0	0	0.0606504	0.00138209	0.0122778	3.59334
TCGA-GBMLGG(N=656)	TCGA-HT-A5RC-01	0	0.0236883	0	0.0089623	0.0642505	0.0131261	0	0.0111221	0	0	0.00316933	0.00699051	0.128515	0	0.00139773	0.707504	0	0	0	0.0312741	0	0	3.41144
TCGA-GBMLGG(N=656)	TCGA-FG-5965-01	0.00983313	0.0104759	0	0.0409341	0	0.0581928	0	0.00866484	0	0	0.00459483	0.00879639	0.179104	0	0.0300585	0.346209	0	0	0	0.221644	0	0.0814927	2.91265
TCGA-GBMLGG(N=656)	TCGA-FG-7634-01	0	0.00196149	0	0.0282051	0	0.14355	0	0.0302693	0.00344916	0	0.0850125	0	0.0501525	0.00293491	0.018385	0.615824	0	0	0	0	0	0.0202565	4.1731
TCGA-GBMLGG(N=656)	TCGA-S9-A6TU-01	0.000220161	0	0	0.00450374	0	0.0710711	0	0.0291021	0	0	0	0.051052	0.252778	0	0	0.394812	0	0.000216128	0	0.195323	0.000922281	0	1.28096
TCGA-GBMLGG(N=656)	TCGA-27-1834-01	0	0.0448167	0	0.0395654	0	0.0389393	0	0.0181607	0	0	0	0.0160904	0.162159	0	0.0369677	0.611311	0	0	0.0294536	0	0	0.00253587	6.12599
TCGA-GBMLGG(N=656)	TCGA-DU-7007-01	0.0802269	0	0.0228908	0.0651721	0	0.0599199	0	0.0165485	0.00254074	0	0	0.0110636	0.109627	0	0.0162873	0.571119	0	0	0	0.0263035	0	0.0183005	1.68257
TCGA-GBMLGG(N=656)	TCGA-HW-7490-01	0	0.00641172	0.0089737	0.0321884	0.00218244	0.0283463	0	0.00800276	0	0	0.014273	0.0283509	0.24007	0	0.0394765	0.423423	0	0	0	0.13048	0.0378219	0	4.31328
TCGA-GBMLGG(N=656)	TCGA-TM-A7C3-01	0	0.0362223	0.0210345	0.020292	0.0190455	0.0794125	0	0.0372628	0.00435851	0	0	0.0522432	0.0122886	0	0.07044	0.59902	0	0	0.0447411	0	0	0.00363848	3.54471
TCGA-GBMLGG(N=656)	TCGA-CS-6668-01	0	0.0152156	0	0.035108	0.0562683	0	0	0.0676016	0	0	0.00218026	0.0309792	0	0.0933281	0.0144046	0.637378	0	0	0.0475367	0	0	0	3.7279
TCGA-GBMLGG(N=656)	TCGA-S9-A6WG-01	0	0.016144	0.00314577	0.0237992	0	0.0809105	0	0.0170609	0.00181861	0	0	0.0509256	0.184831	0	0.0433248	0.161427	0	0	0	0.378103	0.0191253	0.0193843	2.99462
TCGA-GBMLGG(N=656)	TCGA-DU-8165-01	0.0352935	0	0.0152273	0.0474251	0	0.0480353	0	0.0417457	0	0	0	0.0346904	0.144634	0	0.0196383	0.586439	0	0	0	0.0198874	0.00665398	0.000329744	5.59846
TCGA-GBMLGG(N=656)	TCGA-HT-7692-01	0	0.00998985	0	0.0237786	0.0155509	0.0458533	0	0.0296089	0	0	0.0364424	0.019876	0.115095	0	0	0.624862	0	0.00449279	0	0.0738243	0.000625308	0	3.00538
TCGA-GBMLGG(N=656)	TCGA-TQ-A7RM-01	0.00194212	0.000363001	0	0.0278423	0	0.280512	0	0.0448175	0.035721	0	0.00405064	0.0420228	0.0555845	0	0	0.427417	0	0	0.065196	0	0	0.0145308	1.52105
TCGA-GBMLGG(N=656)	TCGA-HT-7607-01	0	0.0394978	0	0.171235	0	0	0	0.00364829	0.00858008	0	0	0.0410777	0.028685	0	0.0124454	0.428882	0	0	0.244746	0	0.000496242	0.0207072	3.14729
TCGA-GBMLGG(N=656)	TCGA-HT-7880-01	0.0104307	0.145245	0	0.109626	0.0390675	0	0	0.0665535	0	0	0.0580528	0.0275737	0.367891	0	0	0.1582	0	0	0.0173603	0	0	0	2.18272
TCGA-GBMLGG(N=656)	TCGA-DU-8161-01	0.00426514	0.00398818	0	0.0927012	0	0.138796	0	0.0389785	0.00556578	0	0	0	0.0308976	0	0.111443	0.523686	0.00619817	0	0.0340719	0	0	0.00940887	6.1455
TCGA-GBMLGG(N=656)	TCGA-HT-7467-01	0	0.00489719	0	0.181314	0	0.0247474	0	0.0300569	0.0260373	0	0	0.0231237	0.076781	0.129644	0.0247174	0.0924232	0	0	0.368316	0	0.00717963	0.0107619	3.77614
TCGA-GBMLGG(N=656)	TCGA-VM-A8CD-01	0	0.0071571	0	0	0	0.124635	0	0.00566746	0	0	0.00411715	0.0559997	0.241878	0	0.0271444	0.405501	0	0.0116564	0	0.1038	0.00692111	0.0055232	7.26212
TCGA-GBMLGG(N=656)	TCGA-DU-6401-01	0.00246847	0	0	0.0105879	0	0.110119	0	0.0124832	0	0	0.0071338	0.0692692	0.116695	0	0	0.436048	0	0.00195677	0	0.216923	0.00571387	0.0106011	1.83992
TCGA-GBMLGG(N=656)	TCGA-DU-6396-01	0.00533902	0.00662498	0	0.0346003	0	0.106526	0	0.00302026	0.00828239	0	0.0664948	0.0151309	0.124191	0	0.00216477	0.574287	0	0.00793235	0.0338591	0	0	0.0115468	5.81503
TCGA-GBMLGG(N=656)	TCGA-HT-A74H-01	0	0.0162669	0	0.125052	0	0.0747194	0	0.00462804	0	0	0.0106156	0.0271046	0.0497349	0	0.00976664	0.590785	0.000108073	0	0.0868964	0	0.000905793	0.00341631	2.22345
TCGA-GBMLGG(N=656)	TCGA-41-2571-01	0.0315007	0	0.00129466	0.0366538	0.0181482	0	0	0.0660367	0	0	0.0110027	0.0262371	0.0593409	0	0.00104602	0.539508	0	0	0	0.208528	0	0.000702791	1.59932
TCGA-GBMLGG(N=656)	TCGA-19-4065-01	0	0.0717993	0.00735461	0.0101385	0	0.026831	0.00047591	0.0109188	0	0.00260321	0	0.0082348	0.0796041	0	0.0136864	0.71239	0.00454957	0	0.0404396	0	0	0.0109742	3.97359
TCGA-GBMLGG(N=656)	TCGA-14-0781-01	0.0284422	0	0	0	0	0.122863	0	0.0109972	0.0270827	0	0.0747541	0	0.144829	0	0	0.530129	0	0.00538026	0	0.0200758	0	0.0354467	2.69377
TCGA-GBMLGG(N=656)	TCGA-HT-7483-01	0.000843885	0.00512791	0	0	0	0.111966	0	0.00187386	0	0	0	0.0787509	0.17498	0	0.0343858	0.433908	0	0	0	0.151699	0	0.00646389	1.89526
TCGA-GBMLGG(N=656)	TCGA-HT-7620-01	0	0.0925162	0.00593866	0.0386593	0.0620189	0	0	0	0	0	0.0740735	0	0.380052	0	0	0.325965	0	0	0.0140344	0	0.0046786	0.0020641	2.39783
TCGA-GBMLGG(N=656)	TCGA-HT-7480-01	0	0.0466993	0	0.0363615	0.0437385	0	0	0.128716	0	0	0.0281791	0.00794343	0.0347941	0	0.0101696	0.490322	0	0	0.152144	0	0.0209322	0	3.43566
TCGA-GBMLGG(N=656)	TCGA-06-0157-01	0	0.0208316	0	0.0362122	0	0.0876165	0	0.0025211	0	0	0.0206006	0	0.104896	0	0.0323976	0.650752	0	0	0.0193585	0	0	0.0248138	4.06527
TCGA-GBMLGG(N=656)	TCGA-S9-A7J0-01	0.00184811	0.0065898	0	0.0481355	0	0.255731	0	0.0744028	0.0090765	0	0.119923	0.0285472	0.0839409	0	0	0.252305	0	0	0.111774	0	0.00772571	0	1.65535
TCGA-GBMLGG(N=656)	TCGA-12-3653-01	0.000642464	0	0.00021362	0.00490141	0	0.15146	0	0.0313524	0.00570601	0	0	0.0335221	0.0589627	0	0.0408515	0.47892	0	0.00524682	0.157165	0	0	0.0310553	7.56891
TCGA-GBMLGG(N=656)	TCGA-P5-A736-01	0.00266068	0.0158088	0	0.0441854	0	0.0699174	0	0.0109937	0.00845693	0	0	0.0559644	0.0577452	0	0.0073327	0.686665	0	0	0	0.0289552	0	0.0113144	2.68032
TCGA-GBMLGG(N=656)	TCGA-TM-A84Q-01	0	0.00715745	0.000289317	0.00939661	0	0.0578409	0	0.00669641	0	0	0.0204393	0.0203163	0.230159	0	0	0.537007	0	0	0	0.107615	0.00308272	0	1.95609
TCGA-GBMLGG(N=656)	TCGA-76-4926-01	0	0.0188306	0.00436323	0.050186	0	0.0696233	0	0.0335983	0.0251302	0	0.0595714	0	0.1368	0	0.00578147	0.494837	0	0.00377015	0.0684806	0	0	0.0290274	3.69713
TCGA-GBMLGG(N=656)	TCGA-26-5133-01	0	0.088437	0.00716361	0.0970559	0	0	0	0.0081862	0.0466788	0	0.0154698	0.0317289	0.0758816	0	0	0.45628	0	0	0.173118	0	0	0	2.69824
TCGA-GBMLGG(N=656)	TCGA-06-2562-01	0.00380359	0.00740627	0	0.0222102	0	0.0577061	0	0.0324966	0.0220707	0	0.081326	0	0.0388268	0.147339	0.00544604	0.477445	0	0	0	0.0780834	0.0023137	0.0235263	3.57171
TCGA-GBMLGG(N=656)	TCGA-RY-A847-01	0	0.011489	0	0	0	0.180925	0	0.0329757	0.00358656	0	0.0136834	0.0254574	0.0970213	0	0	0.51786	0	0.0109934	0	0.0949906	0.00347851	0.00753883	3.59931
TCGA-GBMLGG(N=656)	TCGA-E1-A7YV-01	0.0565327	0	0.0515941	0.0418256	0.0318798	0.00761357	0	0.0417623	0	0	0.0461394	0.0236387	0.131597	0	0.0481268	0.335703	0	0	0	0.0913761	0.0158437	0.0763674	1.80323
TCGA-GBMLGG(N=656)	TCGA-TQ-A7RQ-01	0	0.0464033	0	0.0313403	0.0486361	0	0	0.119415	0	0	0	0.0600071	0.0948324	0	0	0.406461	0	0	0	0.190946	0.00195851	0	3.61703
TCGA-GBMLGG(N=656)	TCGA-FG-8191-01	0.00318269	0.00392403	0.00419387	0	0	0.137736	0	0.0147535	0	0	0	0.0641669	0.117832	0	0	0.202472	0.000979735	0	0	0.42234	0.0183079	0.0101116	1.84804
TCGA-GBMLGG(N=656)	TCGA-E1-A7YW-01	0	0.0339428	0	0	0.032518	0.0201878	0	0.00970334	0	0	0.0109669	0.00990993	0.333416	0	0.00510322	0.37339	0	0	0	0.170861	0	0	1.42223
TCGA-GBMLGG(N=656)	TCGA-DB-5278-01	0.000701034	0.00501131	0	0.158915	0	0.0833382	0	0.0206578	0.0173415	0	0.090888	0	0.114964	0	0.0151237	0.445677	0.000134132	0	0	0.0329728	0.0142759	0	2.42763
TCGA-GBMLGG(N=656)	TCGA-E1-A7YS-01	0	0.00972138	0	0.0261476	0.000654282	0	0	0.289064	0	0	0	0.103242	0.0301499	0	0.000524988	0.506572	0	0	0	0.0328689	0.0010553	0	4.23343
TCGA-GBMLGG(N=656)	TCGA-HT-7695-01	0	0.051944	0	0.127033	0	0.000674434	0	0.0583084	0	0	0	0.0577525	0.326268	0	0.00520558	0.233608	0	0	0	0.0810555	0.050913	0.00723787	2.848
TCGA-GBMLGG(N=656)	TCGA-DU-A7TC-01	0	0.0105139	0	0.0711229	0.0258568	0.0749759	0	0.0112708	0.00480299	0	0	0.000549851	0.0936278	0	0.00707587	0.460947	0.0148006	0	0.218547	0	0.0059093	0	2.13096
TCGA-GBMLGG(N=656)	TCGA-HW-7491-01	0.0191652	0	0	0.0315225	0	0.033675	0	0.00880421	0.0016049	0	0.111786	0	0.0727797	0	0.00110226	0.4388	0	0	0.156395	0	0	0.124365	2.21723
TCGA-GBMLGG(N=656)	TCGA-DB-A4X9-01	0	0.0922076	0	0.000838739	0.0335743	0	0	0.0628227	0	0	0	0.010669	0.431882	0	0	0.16779	0	0	0	0.19687	0.00334517	0	2.06695
TCGA-GBMLGG(N=656)	TCGA-HT-A614-01	0.00137456	0.010432	0	0.0823821	0	0.0949669	0	0.0173846	0.00208062	0	0.115587	0	0.0524026	0	0.00337263	0.594203	1.42746e-05	0	0.0248695	0	0.000201097	0.000729607	1.93357
TCGA-GBMLGG(N=656)	TCGA-TQ-A7RI-01	0.00324878	0.00561305	0	0.0487891	0	0.0505481	0	0.0348911	0.00471034	0	0.0268387	0.00220699	0.0684024	0	0	0.464719	0	0	0.279643	0	0.000316693	0.0100725	3.68929
TCGA-GBMLGG(N=656)	TCGA-CS-6188-01	0.000667111	0.00315469	0	0.0196413	0	0.0292542	0	0.0142919	0.0128962	0	0.0214521	0.0146218	0	0.107657	0.00128344	0.735507	0	0.00340564	0.0207095	0	0	0.0154583	4.04262
TCGA-GBMLGG(N=656)	TCGA-QH-A86X-01	0	0.0288404	0.0119503	0.0590106	0.0629333	0	0	0.0268228	0	0	0	0.0228165	0.0393905	0	0.00940749	0.615608	0	0	0	0.12322	0	0	2.848
TCGA-GBMLGG(N=656)	TCGA-DU-A76R-01	0	0.00962116	0	0.0614347	0.0699188	0.0483168	0	0	0.00929472	0	0.0493552	0	0.135303	0	0.027058	0.339662	0.0234794	0	0.214927	0	0.00773493	0.00389442	2.66903
TCGA-GBMLGG(N=656)	TCGA-DH-5144-01	0.0182542	0	0	0.0233328	0	0.0591411	0	0.0402549	0	0	0.0428156	0.0473709	0.122883	0	0.000840823	0.565313	0	0	0	0.0773429	0.00245102	0	3.13586
TCGA-GBMLGG(N=656)	TCGA-DU-8168-01	0.003363	0.00404147	0	0.0743095	0	0.0919913	0	0.0344345	0	0	0.0365134	0.0535852	0.0453697	0	0	0.603714	0	0.00726263	0	0.0425102	0.00290537	0	2.7398
TCGA-GBMLGG(N=656)	TCGA-VM-A8C8-01	0	0.00394048	0.000137797	0.00361846	0.0263917	0.0404228	0	0.00199508	0	0	0.0177728	0.0093569	0.293188	0	0	0.546843	0	0.00196715	0.0543655	0	0	0	1.87578
TCGA-GBMLGG(N=656)	TCGA-HT-7882-01	0.00390488	0	0.000218673	0.0513389	0	0.0460885	0	0.0357831	0.00653949	0	0	0.075205	0.0600499	0	0.00329177	0.504023	0	0	0	0.178967	0	0.0345894	3.969
TCGA-GBMLGG(N=656)	TCGA-DU-6399-01	0	0.00228298	0	0.00842076	0.00842414	0.020834	0	0.000567073	0	0	0	0.0211765	0.272359	0	0	0.65427	0	0.000183719	0	0.0108591	0	0.000621966	3.5059
TCGA-GBMLGG(N=656)	TCGA-S9-A7R7-01	0.011423	0	0	0.0425718	0	0.127753	0	0.00897706	0.00531025	0	0.0538303	0	0.164725	0	0	0.535172	0	0.00664483	0.0346191	0	0	0.00897391	2.69597
TCGA-GBMLGG(N=656)	TCGA-41-5651-01	0.00598888	0.0258283	0.00631483	0.109637	0	0.0713527	0	0.0471232	0.0140744	0	0.0487838	0	0.0300628	0.25851	0	0.36134	0	0.0110679	0.00991604	0	0	0	2.0942
TCGA-GBMLGG(N=656)	TCGA-E1-A7Z2-01	0.0272431	0	0	0.000114798	0	0.1022	0	0.0715603	0.040795	0	0.0660746	0.0560578	0.0674019	0.105353	0.00580215	0.107124	0.00245929	0	0.318579	0	0.0113942	0.0178415	2.41145
TCGA-GBMLGG(N=656)	TCGA-DU-A5TP-01	0.011682	0	0	0.014823	0.00199293	0.00749067	0	0.0252839	0	0	0	0.0470702	0.190586	0	0.0068068	0.555199	0	0	0	0.11421	0.0248554	0	3.30009
TCGA-GBMLGG(N=656)	TCGA-06-0210-01	0.000411279	0.010576	0	0.0432949	0	0.098862	0	0.0109565	0	0	0.0974294	0	0.136307	0	0	0.494233	0	0	0.0218184	0	0	0.0861117	2.93166
TCGA-GBMLGG(N=656)	TCGA-FG-8187-01	0	0.0548512	0	0.0015325	0.0174124	0.000464264	0	0.081688	0	0	0	0.0358821	0.267735	0	0.038898	0.199472	0	0	0	0.274344	0.0277211	0	2.66221
TCGA-GBMLGG(N=656)	TCGA-19-2624-01	0	0.0116286	0.0081073	0.096845	0	0.023335	0	0.145975	0.0552603	0	0.162312	0.0121385	0.0722984	0.088755	0.00476377	0.237577	0	0	0	0.0745267	0.00647773	0	3.34059
TCGA-GBMLGG(N=656)	TCGA-IK-8125-01	0	0.0436625	0	0.0383442	0.0338347	0.0479692	0	0.0219626	0.00378217	0	0.0119106	0.0308294	0.0762908	0	0.00333783	0.371099	0.00162046	0	0.236182	0	0.0112839	0.0678906	2.58979
TCGA-GBMLGG(N=656)	TCGA-19-5960-01	0.014178	0	0	0.0894169	0	0.0975676	0	0.0877291	0	0	0	0.0597007	0.0403858	0	0.0152174	0.575746	0	0	0	0	0.0200584	0	3.53228
TCGA-GBMLGG(N=656)	TCGA-CS-6666-01	0.0109289	0	0	0.0430872	0	0.086763	0	0.00463292	0.00161334	0	0.0629399	0	0.0613378	0	0.0150498	0.680352	0	0	0	0.0332955	0	0	3.40193
TCGA-GBMLGG(N=656)	TCGA-06-0686-01	0	0.00877273	0.00140955	0.021755	0	0.113328	0	0.0437331	0.031124	0	0.0838685	0.00978708	0.0190348	0.160236	0	0.468469	0	0	0	0.0274675	0	0.0110138	2.23573
TCGA-GBMLGG(N=656)	TCGA-TM-A7CF-01	0	0.0437269	0	0.0219852	0.0335176	0.0747879	0	0	0.0312513	0	0.148317	0.00274135	0.196664	0	0	0.28911	0	0	0.157899	0	0	0	2.26306
TCGA-GBMLGG(N=656)	TCGA-DH-A7US-01	0	0.0138576	0.00034056	0.0352465	0.120468	0	0	0.0079753	0.0190225	0	0.0901322	0	0.0415185	0	0	0.484116	0.00735091	0	0.170211	0	0.00523216	0.00452999	2.97818
TCGA-GBMLGG(N=656)	TCGA-DU-7013-01	0.00151451	0	0	0.103833	0	0.155653	0	0.0149189	0.00650221	0	0	0.0337274	0.0400661	0	0.00817467	0.489346	0	0.00143109	0.144078	0	0	0.000755572	4.94061
TCGA-GBMLGG(N=656)	TCGA-E1-A7Z6-01	0	0.0284982	0.00115322	0.00303305	0.0408753	0.0327062	0	0.00889994	0	0	0.00297927	0.0167909	0.295094	0	0	0.516153	0	0	0	0.0455163	0.00830037	0	2.14405
TCGA-GBMLGG(N=656)	TCGA-HT-7857-01	0.00796036	0	0	0.0319972	0	0.058318	0	0.0334889	0	0	0	0.0361099	0.0977771	0	0.0263928	0.636941	0	0	0	0.0658084	0.00464842	0.000557589	3.16026
TCGA-GBMLGG(N=656)	TCGA-E1-5319-01	0	0.00418245	0	0.0531984	0	0.053391	0	0.00756027	0.0048171	0	0.00600631	0	0.008127	0	0.0164061	0.675914	0.00119126	0	0.164259	0	0	0.00494773	3.41815
TCGA-GBMLGG(N=656)	TCGA-DU-A5TS-01	0	0.0345584	0	0.0317086	0.0263234	0.0462406	0	0.0135697	0	0	0.109779	0	0.161047	0	0.00994347	0.535169	0	0	0.0316608	0	0	0	1.23266
TCGA-GBMLGG(N=656)	TCGA-HT-7856-01	0	0.0527432	0	0.21932	0	0	0	0.0127384	0	0	0	0	0.166955	0	0	0.538958	0	0	0	0	0	0.00928587	2.52609
TCGA-GBMLGG(N=656)	TCGA-DU-6392-01	0.047035	0	0	0.0299195	0	0.017711	0	0.017228	0	0	0.0206934	0.0297751	0.0530422	0	0.00481542	0.705636	0	0	0	0.0646807	0	0.00946382	4.02947
TCGA-GBMLGG(N=656)	TCGA-QH-A6CU-01	0	0.0026507	0	0.0240519	0.012794	0.0479047	0	0.0117618	0	0	0.00564239	0.0324594	0.111038	0	0.00419603	0.547211	0	0	0	0.190852	0.00812909	0.00130848	1.73114
TCGA-GBMLGG(N=656)	TCGA-DU-6404-01	0	0.00532847	0	0.131901	0	0.173671	0	0.064689	0.0269668	0	0.0316079	0.0533141	0.0494887	0.233371	0.017893	0.129069	0	0	0	0.072992	0.00970829	0	3.69935
TCGA-GBMLGG(N=656)	TCGA-VW-A8FI-01	0	0	0	0.0106336	0	0.0923966	0	0.0949612	0	0	0	0.0622202	0.122879	0	0.0505391	0.435995	0	0	0	0.103998	0.0240447	0.00233224	4.58858
TCGA-GBMLGG(N=656)	TCGA-P5-A5EZ-01	0.0158411	0	0	0.106508	0	0.0992281	0	0.0128269	8.03138e-05	0	0	0.0268924	0.152306	0	0.0357271	0.535293	0	0	0	0.0152966	0	0	1.84804
TCGA-GBMLGG(N=656)	TCGA-S9-A89Z-01	0.00349591	0.00555188	0	0.032811	0	0.15231	0	0.0199614	0	0	0.00212787	0.0937748	0.0333904	0	0.00297614	0.589542	0	0	0	0.0550862	0.00148769	0.00748453	2.08066
TCGA-GBMLGG(N=656)	TCGA-FG-5963-01	0.00415475	0.00969356	0	0.122119	0	0.0700885	0	0.0192119	0.00950823	0	0.0334521	0.00943048	0.0251467	0	0.0241221	0.623336	0	0	0.0322505	0	0	0.0174859	3.87186
TCGA-GBMLGG(N=656)	TCGA-S9-A7IQ-01	0	0.0238277	0	0.207538	0	0	0	0.0761339	0	0	0.0302872	0	0.0308789	0.187207	0.00112971	0.0190486	0	0	0.357351	0	0.027888	0.0387099	2.19849
TCGA-GBMLGG(N=656)	TCGA-S9-A89V-01	0.00726054	0	0	0.137103	0	0.0571281	0	0.019619	0	0	0.0411826	0.0370176	0.0779971	0	0.000299668	0.469803	0	4.77533e-05	0	0.136008	0.00511489	0.0114188	3.20163
TCGA-GBMLGG(N=656)	TCGA-DB-A64W-01	0	0.0947942	0	0.0298977	0.122455	0	0	0.205996	0	0	0.0048681	0.113049	0.0960252	0	0	0.306862	0	0	0	0.026053	0	0	2.757
TCGA-GBMLGG(N=656)	TCGA-FG-A4MX-01	0	0.0615234	0	0.00354291	0.0233398	0.0295203	0	0.0154688	0	0	0.00169748	0.0325867	0.184102	0	0	0.48614	0	0	0	0.162079	0	0	0.815575
TCGA-GBMLGG(N=656)	TCGA-P5-A72Z-01	0	0.0106666	0	0	0.0359351	0.0930469	0	0.0983617	0.00240995	0	0.0216871	0.0591232	0.0723164	0	0	0.349077	0	0	0.257376	0	0	0	3.06871
TCGA-GBMLGG(N=656)	TCGA-06-2563-01	0.00255286	0.0036786	0	0	0	0.0721665	0	0.00308272	0.00105688	0.0220653	0	0.0300905	0.0078933	0.037721	0.0115201	0.663608	0	0.00908368	0.119453	0	0	0.0160282	5.23226
TCGA-GBMLGG(N=656)	TCGA-S9-A6U1-01	0	0.00575222	0.0010395	0.0315698	0	0.0719343	0	0.0106507	0.000547694	0	0.0186624	0.0293323	0.234263	0	0	0.415784	0	0	0	0.168452	0.0120123	0	2.46464
TCGA-GBMLGG(N=656)	TCGA-15-1444-01	0	0	0	0	0	0.0786816	0	0.00799347	0	0	0	0.0361132	0.240828	0	0	0.480506	0	0.00953013	0	0.126853	0.0132418	0.00625242	5.14074
TCGA-GBMLGG(N=656)	TCGA-32-4213-01	0	0.018921	0	0.0555945	0	0.114843	0	0.022265	0.0128833	0	0.0211445	0.0271212	0.0582332	0.0240938	0.0570188	0.525171	0	0	0.0540988	0	0	0.00861273	2.848
TCGA-GBMLGG(N=656)	TCGA-HT-7881-01	0	0.0744735	0	0.168902	0.0435513	0	0	0.07363	0	0	0.0277173	0.0387723	0.094047	0	0.0671166	0.323836	0	0	0	0.0864121	0.00154188	0	2.71587
TCGA-GBMLGG(N=656)	TCGA-15-0742-01	0.00338666	0	0.000491369	0.0643235	0	0.0279018	0	0.0939325	0.0532218	0	0.0747527	0	0.125374	0.0108975	0	0.373026	0	0	0.134331	0	0	0.0383607	3.53228
TCGA-GBMLGG(N=656)	TCGA-06-0187-01	0.0010036	0.00391448	0	0	0	0.224803	0	0.0113579	0.057314	0	0.107997	0	0.113237	0	0.00626304	0.329534	0	0	0	0.117705	0	0.0268703	5.09296
TCGA-GBMLGG(N=656)	TCGA-19-1390-01	0	0.00877909	0	0.0434232	0	0.0708219	0	0.00304164	0.0056365	0	0.126262	0	0.071123	0	0	0.504392	0	0	0.106263	0	0	0.0602572	3.3813
TCGA-GBMLGG(N=656)	TCGA-QH-A65V-01	0	0.0318547	0	0	0.0160059	0.0840903	0	0.0295613	0	0	0.0180624	0.0785583	0.337225	0	0.0127153	0.292596	0	0	0	0.0965426	0.00278841	0	2.07724
TCGA-GBMLGG(N=656)	TCGA-DU-A7TG-01	0	0.0291996	0	0.0076407	0	0.0215542	0	0.0390305	0	0	0	0.0267589	0.387674	0	0.00298745	0.104327	0	0	0	0.213057	0.108741	0.0590294	2.1177
TCGA-GBMLGG(N=656)	TCGA-TQ-A7RV-01	0	0.0296569	0.00465937	0.0649733	0.0508902	0	0	0	0.0241551	0	0.0835278	0	0.0560902	0	0.00750351	0.375194	0	0	0.293042	0	0.00419249	0.006116	2.33911
TCGA-GBMLGG(N=656)	TCGA-DU-5874-01	0.00227091	0.0142846	0	0.0527082	0	0.0587137	0	0.111043	0.00452784	0	0	0.0202268	0.0414744	0	0.0082375	0.381558	0.00106588	0	0.27391	0	0.00833579	0.0216432	3.6241
TCGA-GBMLGG(N=656)	TCGA-QH-A6X4-01	0	0.0486191	0	0	0.0637133	0	0	0.0642365	0	0	0.017047	0.0245783	0.258351	0	0	0.472307	0	0	0.051148	0	0	0	2.46203
TCGA-GBMLGG(N=656)	TCGA-VM-A8CB-01	0	0.0468391	0	0.1316	0.0354339	0	0	0.0511376	0	0	0.027454	0.0496402	0.163997	0	0.00932669	0.471197	0	0	0	0.0133744	0	0	2.56565
TCGA-GBMLGG(N=656)	TCGA-DH-A66F-01	0	0.0147131	0	0.000988835	0.100912	0	0	0.0190524	0.00244853	0	0.0120849	0	0.0289357	0.0929146	0.00580697	0.35782	0.00562006	0	0.346434	0	0	0.012268	2.72028
TCGA-GBMLGG(N=656)	TCGA-HT-7694-01	0	0.0643314	0	0.0904544	0	0	0	0.113241	0	0	0	0.0435618	0.20646	0	0	0.401765	0	0	0	0.0534606	0.0267263	0	2.26607
TCGA-GBMLGG(N=656)	TCGA-HT-7471-01	0.0136138	0	0	0.0392094	0	0.119433	0	0.0550363	0.0174124	0	0.0281113	0.00671481	0.123351	0	0.0311004	0.537045	0.00292257	0	0.0124684	0	0	0.0135817	5.7466
TCGA-GBMLGG(N=656)	TCGA-HT-7608-01	0	0.0329938	0	0	0.0350156	0.0137602	0	0.0214482	0	0	0	0.0131883	0.312957	0	0	0.462966	0	0	0	0.0925866	0.0150841	0	2.65076
TCGA-GBMLGG(N=656)	TCGA-CS-6290-01	0.00282532	0.0143491	0	0.0342588	0	0.0643759	0	0	0.00260417	0	0.0309034	0	0.105865	0	0.00498553	0.667346	0	0	0.0605113	0	0	0.011976	3.54471
TCGA-GBMLGG(N=656)	TCGA-DB-A4XD-01	0	0.0112417	0	0.0267783	0.000697818	0.0708569	0	0.00977547	0	0	0.104342	0	0.116464	0	0	0.586519	0	0.00180653	0.0668489	0	0.00039945	0.00426995	1.79494
TCGA-GBMLGG(N=656)	TCGA-TQ-A7RK-01	0	0.00155427	0	0.00234178	0.0377882	0.0178795	0	0.0263019	0	0	0	0.0303969	0.213845	0	0.0151122	0.62751	0	0	0	0.0264005	0.000869439	0	1.69595
TCGA-GBMLGG(N=656)	TCGA-HT-7475-01	0.00237559	0.00061821	0	0.174065	0	0.2848	0	0	0.0108976	0	0.0445632	0	0.189658	0.122382	0.00207296	0.00621963	0	0	0.0971988	0	0	0.0651492	2.37848
TCGA-GBMLGG(N=656)	TCGA-TQ-A7RO-01	0	0.0197412	0.0172438	0.138637	0	0.0488338	0	0.182965	0.00109159	0	0.144172	0	0.0788481	0	0.0323961	0.281975	0.00287491	0	0	0.0402761	0.00170266	0.00924272	3.47246
TCGA-GBMLGG(N=656)	TCGA-HT-7902-01	0	0.0994365	0	0.0989465	0.0628298	0	0	0.0689918	0	0	0.0781603	0.0358422	0.220463	0	0.0308296	0.270556	0	0	0.0258569	0	0	0.00808802	4.08408
TCGA-GBMLGG(N=656)	TCGA-FG-A711-01	0	0.174569	0	0.0151434	0.0436866	0	0	0.0332223	0	0	0.0820468	0	0.401124	0	0	0.208058	0	0.0142019	0	0.0279478	0	0	1.86786
TCGA-GBMLGG(N=656)	TCGA-06-2557-01	0.0329751	0	0.0151708	0.0395183	0	0.0748174	0	0.0264732	0	0	0	0.0389045	0.0739955	0	0.0299532	0.635176	0	0	0	0.0250384	0	0.0079778	5.11393
TCGA-GBMLGG(N=656)	TCGA-DB-5276-01	0.00509888	0	0	0	0	0.170335	0	0.0222953	0	0	0	0.097314	0.0636939	0	0	0.34241	0	0	0	0.269941	0.0176337	0.0112781	1.83188
TCGA-GBMLGG(N=656)	TCGA-P5-A730-01	0	0.0440422	0.012935	0.0641576	0.00512384	0.00749824	0	0.0103545	0	0	0.000167633	0.0444847	0.0365019	0	0	0.565962	0.000929287	0	0.207843	0	0	0	2.02148
TCGA-GBMLGG(N=656)	TCGA-HT-A74O-01	0	0.0254168	0.00675958	0.0427208	0	0.0989459	0	0.0165704	0.0128043	0	0.037644	0.012105	0.0919854	0	0.000985967	0.567013	0	0.00532657	0.075438	0	0	0.00628438	3.01974
TCGA-GBMLGG(N=656)	TCGA-HT-A74J-01	0	0.138847	0	0.00571085	0.0216261	0	0	0.0547738	0	0	0.0343904	0	0.233129	0	0	0.374767	0	0	0	0.13358	0.00317636	0	1.9449
TCGA-GBMLGG(N=656)	TCGA-DU-5855-01	0.00203645	0	0	0.00190484	0.0089713	0.0540199	0	0.003508	0	0	0	0.0391189	0.242332	0	0	0.473631	0	0.00270713	0	0.166264	0.00550753	0	2.30454
TCGA-GBMLGG(N=656)	TCGA-06-0878-01	0.00189537	0.000505544	0.00232062	0	0	0.0607059	0	0.0246887	0.0145811	0.022442	0.077302	0	0	0.292615	0.00344224	0.366176	0	0	0	0.112615	0.00339287	0.0173178	4.11686
TCGA-GBMLGG(N=656)	TCGA-DH-A669-01	0.00740481	0.0219493	0	0.0475253	0	0.192253	0	0.0653277	0.0178528	0	0	0.0471057	0.0357208	0	0.0941762	0.427474	0.000149853	0	0.0430603	0	0	0	6.31107
TCGA-GBMLGG(N=656)	TCGA-HT-A617-01	0	0.0540106	0	0.058423	0.0337069	0	0	0	0	0.018491	0	0	0	0	0.022302	0.748786	0.00512691	0	0.0580078	0	0	0.00114563	2.69377
TCGA-GBMLGG(N=656)	TCGA-06-2567-01	0	0.00954743	0	0.0272731	0	0.0676629	0	0.0189819	0.0066127	0	0.0665036	0.0313027	0.155128	0	0.00691409	0.479414	0	0.00242549	0	0.0495761	0	0.0786577	6.11918
TCGA-GBMLGG(N=656)	TCGA-32-2616-01	0	0.0233757	0.00499916	0.0529781	0	0.141633	0	0.0433557	0.0193354	0	0.0443467	0.0343901	0.0329081	0.143717	0.00327296	0.441607	0	0	0.00494376	0	0	0.00913807	5.15911
TCGA-GBMLGG(N=656)	TCGA-28-5208-01	0	0.0265004	0.00760131	0.00351694	0	0.0247086	0	0.0984366	0	0	0	0.0403132	0.0350783	0	0.00565792	0.654316	0	0	0.0937605	0	0	0.0101103	4.43091
TCGA-GBMLGG(N=656)	TCGA-28-2514-01	0.0077757	0.00572214	0	0.0560007	0	0.136864	0	0.0502608	0.0353964	0	0.151917	0.0153893	0.0770112	0.085556	0.0206748	0.241812	0	0	0.0848763	0	0	0.0307435	4.57229
TCGA-GBMLGG(N=656)	TCGA-06-1804-01	0.03089	0.0475784	0.0415218	0	0.0194652	0.0146805	0	0.0461075	0	0	0.0555443	0	0.139407	0	0.0581795	0.445717	0	0	0.00558735	0	0	0.0953214	5.55
TCGA-GBMLGG(N=656)	TCGA-QH-A6CX-01	0.000974694	0.00484065	0	0.0520013	0	0.104441	0	0.00494958	0.00396505	0	0.000519175	0.113146	0.0479714	0	0	0.550815	0	0.00420998	0	0.102762	0.00940502	0	3.05655
TCGA-GBMLGG(N=656)	TCGA-14-2554-01	0.00241593	0.00809693	0	0.0478296	0	0.161818	0	0	0.0157496	0	0.0956437	0.015301	0.123643	0	0.000947434	0.387753	0	0.00728894	0	0.113692	0.0035342	0.0162862	2.74414
TCGA-GBMLGG(N=656)	TCGA-P5-A5F4-01	0	0.0983659	0	0.0979617	0.0103553	0	0	0.104929	0	0	0.00342701	0.0324011	0.147378	0	0.0207739	0.209812	0	0	0	0.270049	0.00454674	0	1.51602
TCGA-GBMLGG(N=656)	TCGA-DU-A5TU-01	0	0.0209123	0	0.0415033	0	0.0574811	0	0.012302	0.00540341	0	0.0365123	0.0406365	0.207663	0	0.00218022	0.530863	0	0	0	0.0374695	0.00045359	0.00661925	1.29866
TCGA-GBMLGG(N=656)	TCGA-DU-A76K-01	0	0.0626745	0	0.0495144	0.0309453	0	0	0.13234	0	0	0	0.0826232	0.0696323	0	0.039182	0.288323	0	0	0	0.244765	0	0	3.22492
TCGA-GBMLGG(N=656)	TCGA-HT-7609-01	0	0.0114183	0	9.91096e-05	0.0114409	0.0475491	0	0.00220148	0	0	0	0.0200237	0.152488	0	0	0.571282	0	0.00109509	0	0.176316	0.00365639	0.00243098	1.65076
TCGA-GBMLGG(N=656)	TCGA-TQ-A7RR-01	0	0.0201205	0	0.047706	0.0151023	0	0	0.0504694	0	0	0	0.0483724	0.283894	0	0	0.413372	0	0	0	0.107974	0.0129896	0	1.89526
TCGA-GBMLGG(N=656)	TCGA-DH-A66D-01	0	0.00408348	0	0.00465678	0	0.108666	0	0.000941194	0	0	0.0567882	0.020553	0.137605	0	0.00397558	0.550663	0	0	0	0.1036	0.00293821	0.00552941	2.89142
TCGA-GBMLGG(N=656)	TCGA-DH-A7UV-01	0.00936521	0	0	0.00298565	0.0269265	0.0443976	0	0	0	0	0.0140163	0.0261344	0.246158	0	0	0.595919	0	0	0	0.0340973	0	0	0.903038
TCGA-GBMLGG(N=656)	TCGA-02-2485-01	0	0.0199143	0.00494584	0.0472308	0	0.0530499	0	0.108014	0	0	0	0.0401444	0.0340545	0	0.0397022	0.510461	0	0	0	0.139175	0.00300814	0.000300059	5.73718
TCGA-GBMLGG(N=656)	TCGA-06-5858-01	0	0.013886	0	0	0	0.028922	0	0.016304	0	0.00638705	0	0.0238516	0.108841	0	0.0130433	0.73696	0	0	0	0.0325354	0	0.0192703	4.84649
TCGA-GBMLGG(N=656)	TCGA-FG-6690-01	0	0.0018669	0	0.0155866	0	0.072483	0	0	0	0	0	0.0410219	0.308476	0	0	0.519489	0	0.00346325	0	0.0313699	0.00624298	0	2.19849
TCGA-GBMLGG(N=656)	TCGA-DB-A4XA-01	0	0.0108028	0	0.0656152	0.0684114	0	0	0.00843422	0.00245262	0	0	0.0365391	0.0154094	0	0.0170624	0.645672	0.00490841	0	0.120751	0	0	0.00394212	2.30454
TCGA-GBMLGG(N=656)	TCGA-DU-8167-01	0.00446371	0	0	0	0	0.196987	0	0.0241974	0	0	0	0.111831	0.0956785	0	0.00913324	0.297068	0	0	0	0.240115	0.0111632	0.00936368	2.62994
TCGA-GBMLGG(N=656)	TCGA-QH-A65X-01	0	0.0409763	0.000306907	0.0660319	0	0.0663791	0	0.126609	0.0152859	0	0	0.0455908	0.0921379	0	0.0316536	0.474325	0.0089644	0	0.0317398	0	0	0	1.81151
TCGA-GBMLGG(N=656)	TCGA-06-0178-01	0	0.0243481	0.0225583	0.0603389	0	0	0	0.0188067	0	0	0	0.0389947	0.0575275	0	0.0144826	0.651612	0	0	0	0.0843293	0.00746044	0.0195413	1.20789
TCGA-GBMLGG(N=656)	TCGA-P5-A780-01	0.00277448	0	0.000891904	0.031152	0	0.147433	0	0.0233516	0	0	0.0146788	0.0823437	0.10014	0	0	0.224096	0	0	0	0.347292	0.0145615	0.0112851	1.65535
TCGA-GBMLGG(N=656)	TCGA-E1-5302-01	0	0.00277816	0	0.0236543	0	0.102848	0	0.0120177	0.00408043	0	0.0101201	0	0.191775	0	0	0.563167	0	0.0115806	0.0705927	0	0	0.00738595	2.22651
TCGA-GBMLGG(N=656)	TCGA-14-1823-01	0.0042016	0.00696562	0.000153103	0	0	0.173629	0	0.026427	0.0219501	0	0.0830095	0	0.166009	0	0.00493265	0.441076	0	0.00166356	0	0.0396676	0	0.0303158	2.32772
TCGA-GBMLGG(N=656)	TCGA-HW-A5KJ-01	0	0.00891477	0.163794	0.322043	0.00881174	0	0	0.0828335	0	0	0.0184532	0.0780353	0.0145772	0	0	0.243689	0	0	0	0.0502147	0.00863302	0	1.29278
TCGA-GBMLGG(N=656)	TCGA-FG-7636-01	0	0.041757	0	0.0247759	0.0329744	0.0230445	0	0	0	0	0.0255655	0	0.194098	0	0.000865126	0.601031	0	0	0.055888	0	0	0	2.6415
TCGA-GBMLGG(N=656)	TCGA-DU-5847-01	0.00409313	0.0336015	0	0.0151937	0	0.136869	0	0.0166456	0.0342561	0	0.0882972	0.00141445	0.182222	0	0.00970871	0.428534	0	0	0	0.0310795	0	0.0180853	5.46569
TCGA-GBMLGG(N=656)	TCGA-28-2509-01	0	0.0184987	0.000650324	0.0351868	0	0.168726	0	0.00751672	0	0	0.0874617	0	0.213459	0	0	0.323485	0.00238817	0	0.128191	0	0	0.0144369	3.41416
TCGA-GBMLGG(N=656)	TCGA-DU-6406-01	0.00157517	0.00261908	0	0	0	0.057004	0	0.0182193	0.0184051	0.0430111	0	0.0204591	0	0.363643	0.0373438	0.385835	0	0.000530092	0.0513555	0	0	0	5.72933
TCGA-GBMLGG(N=656)	TCGA-06-2558-01	0	0.038261	0	0.0433188	0	0.0787345	0	0.0187544	0.0150106	0	0.0211713	0	0.115044	0.044482	0	0.577011	0	0	0	0.0163454	0	0.0318669	2.31907
TCGA-GBMLGG(N=656)	TCGA-06-0745-01	0	0.0056898	0	0.0127374	0	0.00623384	0	0.0516802	0	0	0.00180097	0.0175068	0.0392683	0.0988006	0.0145867	0.603961	0	0	0	0.127031	0	0.0207043	3.14083
TCGA-GBMLGG(N=656)	TCGA-TM-A84B-01	0.0448291	0	0.0063721	0.0330217	0.0529202	0.0737993	0	0.0116215	0	0	0.0151073	0.0443332	0	0.264235	0.0402847	0.407874	0	0	0.00560198	0	0	0	4.85952
TCGA-GBMLGG(N=656)	TCGA-DU-A76O-01	0	0.0124685	0	0.00476472	0.0239386	0.0342488	0	0	0	0	0.0295538	0	0.301826	0	0	0.550876	0	0	0.0423235	0	0	0	2.11103
TCGA-GBMLGG(N=656)	TCGA-CS-4944-01	0.00652332	0.0019722	0.00407921	0.106559	0	0.0554172	0	0.0147444	0	0	0	0.00546047	0.02809	0	0.00380026	0.679281	0.00600099	0	0.0756335	0	0.0124387	0	1.47508
TCGA-GBMLGG(N=656)	TCGA-HT-7603-01	0	0.0849727	0	0.0741769	0.000735295	0	0	0.0320924	0	0	0.0362358	0	0.364817	0	0	0.302114	0	0	0.072805	0	0.0320509	0	0.992768
TCGA-LGG(N=504)	TCGA-S9-A7J2-01	0	0.0265615	0	0.0184977	0.070412	0	0	0.0496621	0	0	0	0.0608081	0.391316	0	0	0.188847	0	0	0	0.186228	0.00766797	0	3.12098
TCGA-LGG(N=504)	TCGA-E1-A7YI-01	0	0.00957339	0	0.108853	0	0.0560398	0	0.0399349	0.00721966	0	0.0237288	0.0258213	0.0738052	0	0	0.354082	0.0013343	0	0.274849	0	0.0106565	0.0141014	3.3089
TCGA-LGG(N=504)	TCGA-DU-7302-01	0	0.00728859	0	0.153923	0	0.034184	0	0.0153291	0	0	0.00571483	0	0.0834467	0.0536285	0.0215174	0.240133	0.00638523	0	0.310433	0	0.0140425	0.053974	3.50845
TCGA-LGG(N=504)	TCGA-DU-A7TI-01	0.0223205	0.0327566	0.0128887	0.00336033	0	0.0203475	0	0.0495064	0	0	0	0.019634	0.162106	0	0.023884	0.255564	0	0	0	0.374648	0.0229845	0	4.91934
TCGA-LGG(N=504)	TCGA-P5-A5EX-01	0.00651698	0.0422892	0.0251943	0.0972519	0	0.0759483	0	0	0.025885	0	0	0.0234171	0.0199041	0	0.0153548	0.508139	0	0	0.147699	0	0	0.0124005	2.99462
TCGA-LGG(N=504)	TCGA-HT-8563-01	0.00917585	0.00275747	0	0.0588057	0	0.0485526	0	0.00678664	0.0252176	0	0.0193241	0.0236785	0.111694	0	0.0436472	0.547396	0.00220385	2.35245e-05	0.0626227	0	0	0.0381143	5.00945
TCGA-LGG(N=504)	TCGA-DU-7012-01	0.0243328	0.0157932	0	0.0456386	0	0.0650377	0	0.0279501	0.00828561	0.00872963	0	0.00477816	0.148528	0	0.0746096	0.546719	0	0	0.0295978	0	0	0	4.93171
TCGA-LGG(N=504)	TCGA-E1-5322-01	0	0.00209507	0	0.00285997	0.00882338	0.0343873	0	0	0	0	0	0.0173539	0.281057	0	0	0.534553	0	0.00393599	0	0.111002	0.00274142	0.00119188	2.82985
TCGA-LGG(N=504)	TCGA-HT-8558-01	0	0.0869162	0	0.0540965	0.111161	0	0	0.0894026	0	0	0	0.0985774	0.195104	0	0	0.27583	0	0	0	0.0362105	0.0527019	0	1.90693
TCGA-LGG(N=504)	TCGA-S9-A6U8-01	0.00338479	0.0133629	0	0.0296351	0	0.090791	0	0.0134237	0.00206899	0	0.000564073	0.0817088	0.26125	0	0.00153945	0.364734	0	0	0	0.129804	0.00773304	0	2.44893
TCGA-LGG(N=504)	TCGA-CS-5393-01	0.000723859	0.00755433	0	0.0148906	0	0.12798	0	0.00679158	0.00284424	0	0.0207894	0.022229	0.156718	0	0	0.470026	0	7.84678e-05	0.168593	0	0	0.000781371	1.72683
TCGA-LGG(N=504)	TCGA-HT-7854-01	0.000858227	0.0022984	0	0.0219893	0	0.103757	0	0.0211592	0	0	0	0.0456604	0.105155	0	0	0.329196	0	0	0	0.344284	0.0138776	0.011765	3.35195
TCGA-LGG(N=504)	TCGA-HT-7874-01	0	0.0552963	0	0.0742554	0.0488265	0	0	0.0715842	0	0	0	0.0226361	0.247669	0	0	0.217596	0	0	0	0.229091	0	0.033045	2.63227
TCGA-LGG(N=504)	TCGA-RY-A845-01	0	0.0136751	0	0	0.032686	0.0535604	0	0.0119555	0	0	0	0.0390289	0.24068	0	0	0.462304	0	0.00125696	0	0.134967	0.000944416	0.00894107	3.01616
TCGA-LGG(N=504)	TCGA-HT-7616-01	0.0542187	0	0.0934531	0.0832024	0	0.147153	0.030059	0	0	0	0.0209149	0	0.0799439	0	0.0741586	0.408283	0	0	0.0060236	0	0	0.00258932	4.95561
TCGA-LGG(N=504)	TCGA-KT-A7W1-01	0	0.00824296	0	0.106004	0	0.0840225	0	0.100843	0	0	0	0.0465633	0.104181	0	0.0565664	0.436022	0	0.000939969	0	0.056614	0	0	6.30722
TCGA-LGG(N=504)	TCGA-P5-A5F2-01	0	0.0676687	0	0.0194454	0	0.0204387	0	0.0733552	0	0	0	0.0331243	0.212638	0	0	0.402598	0	0.000943828	0	0.165467	0.00432146	0	1.99635
TCGA-LGG(N=504)	TCGA-CS-5396-01	0	0.00324429	0	0.0269652	0	0.053898	0	0.00242439	0.0014427	0	0	0.0305431	0.0491562	0	0.00115365	0.660876	0.000941749	0	0.134053	0	0.0353014	0	3.5729
TCGA-LGG(N=504)	TCGA-HT-7680-01	0.0551263	0	0.0198219	0.0255637	0	0.0327659	0	0.00906926	0	0	0	0.043287	0.329251	0	0	0.322823	0	0.00306812	0	0.124542	0.0168656	0.017816	2.35896
TCGA-LGG(N=504)	TCGA-S9-A7IS-01	0.00520525	0.00296817	0	0.071242	0	0.255536	0	0.107234	0.0176607	0	0	0.0867488	0.108637	0.0413134	0.00324624	0.169982	0	0	0.12199	0	0.00787696	0.000359294	4.06612
TCGA-LGG(N=504)	TCGA-HW-7486-01	0	0.0047191	0	0.0390881	0	0.0854093	0	0.00784208	0.00135045	0	0	0.0302644	0.0214908	0	0.00540908	0.500974	0	0	0.259347	0	0.0217198	0.0223866	3.52853
TCGA-LGG(N=504)	TCGA-P5-A5F1-01	0	0.0770092	0	0.0228266	0.00820416	0.00894461	0	0	0	0	0.0286764	0	0.209707	0	0.0222413	0.588086	0	0	0.0343052	0	0	0	4.51037
TCGA-LGG(N=504)	TCGA-DU-7011-01	0.00145216	0.00335631	0	0.00206498	0.000633532	0.0704443	0	0	0	0	0.00865738	0.0257187	0.257066	0	0.0299186	0.56161	0	0	0	0.038452	0	0.000625419	1.68706
TCGA-LGG(N=504)	TCGA-P5-A77X-01	0	0.256755	0	0.0970632	0.0429164	0	0	0.0714488	0	0	0.0401386	0	0.208808	0	0	0.28287	0	0	0	0	0	0	2.53603
TCGA-LGG(N=504)	TCGA-VM-A8CA-01	0	0.0491318	0	0.0317492	0.0158617	0.000157049	0	0.0131945	0	0	0.0197165	0.0377069	0.253072	0	0.00686567	0.384225	0	0	0	0.187007	0.00131252	0	1.85997
TCGA-LGG(N=504)	TCGA-DU-7015-01	0.0577451	0	0.0135697	0.0186517	0.00118894	0.025312	0	0	0	0	0.0133868	0	0.252518	0	0.00912374	0.572794	0	0	0.0357098	0	0	0	3.07214
TCGA-LGG(N=504)	TCGA-TM-A7C5-01	0	0.0186281	0	0.0526703	0.0362186	0	0	0.107999	0	0	0.00783627	0.0438066	0.0855793	0	0.00814935	0.479525	0	0	0	0.132092	0.0274957	0	2.56074
TCGA-LGG(N=504)	TCGA-DU-8162-01	0	0.035665	0	0	0.00181996	0.0679975	0	0.00583141	0	0	0.00362953	0.0531839	0.297055	0	0.00918381	0.277829	0	0	0	0.214363	0.0334418	0	2.91265
TCGA-LGG(N=504)	TCGA-TM-A84O-01	0	0.0613547	0	0.0823094	0.0196839	0	0	0.0174525	0.0140658	0	0	0.00408455	0.00819128	0	0	0.594268	0	0	0.192055	0	0	0.00653414	3.1293
TCGA-LGG(N=504)	TCGA-FG-A60K-01	0.01583	0.00200118	0	0	0.11798	0.0758845	0	0.0643504	0.0109559	0	0.126917	0	0.14692	0	0.000323207	0.312559	0	0.00750024	0.0848685	0	0.00391425	0.0299961	2.74627
TCGA-LGG(N=504)	TCGA-S9-A7R3-01	0.00178319	0.00714498	0	0.0244797	0.022911	0.0226555	0	0.00811006	0	0	0.0115249	0.0318169	0.0523831	0	0.00183884	0.67679	0	0	0	0.121393	0.00354034	0.0136287	2.81971
TCGA-LGG(N=504)	TCGA-TQ-A7RN-01	0	0.00834157	0	0	0.0941655	0.0255029	0	0.0091719	0.0156736	0	0.136752	0	0.068235	0	0.0263397	0.395864	0.0107722	0	0.209182	0	0	0	2.64614
TCGA-LGG(N=504)	TCGA-DU-A6S6-01	0	0.0459373	0	0.0853682	0.0268516	0	0	0.166427	0	0	0	0.0896128	0.22607	0	0.0229605	0.165719	0	0	0	0.137319	0.033735	0	3.00538
TCGA-LGG(N=504)	TCGA-S9-A7R2-01	0	0.00786763	0	0.109276	0	0.0245051	0	0.00079739	0	0	0	0.0180798	0.182377	0	0.00181706	0.642673	0	0	0.012122	0	0	0.000485346	2.39232
TCGA-LGG(N=504)	TCGA-P5-A735-01	0	0.0152746	0	0.0304038	0.000269159	0.024308	0	0.0159543	0	0	0.104543	0.0359823	0.364367	0	0	0.257148	0	0	0.14191	0	0	0.00984107	1.46989
TCGA-LGG(N=504)	TCGA-HT-7691-01	0.00795754	0.00366551	0	0.0084593	0	0.0536061	0	0.0147496	0	0	0	0.0341145	0.257802	0	0	0.368605	0	0	0	0.218998	0.0320434	0	2.38405
TCGA-LGG(N=504)	TCGA-FG-A6J1-01	0	0.0330696	0.00600742	0.0497336	0.0171504	0.0196882	0	0.0297685	0	0	0	0.0583699	0.230424	0	0	0.490213	0	0	0	0.062898	0	0.00267732	1.40054
TCGA-LGG(N=504)	TCGA-DU-6402-01	0	0.006243	0.00479148	0.118171	0	0.0635922	0	0.00660219	0	0	0.0341514	0	0.106229	0.0511156	0.0229513	0.557145	0	0	0.0247701	0	0	0.0042375	3.03035
TCGA-LGG(N=504)	TCGA-HT-8104-01	0.000845403	4.21065e-05	0.00179092	0.110376	0	0.148665	0	0.00915999	0.00868777	0	0	0.0635963	0.0318993	0	0.0252205	0.385167	0	0	0.213734	0	0.000816737	0	4.34768
TCGA-LGG(N=504)	TCGA-FN-7833-01	0.00514442	0.000462159	4.9641e-05	0	0	0.128307	0	0.018115	0	0	0	0.0499847	0.202604	0	0.0101072	0.359615	0	0	0	0.206845	0.00944952	0.00931651	6.10263
TCGA-LGG(N=504)	TCGA-HT-7473-01	0.0314439	0.0109805	0.00758041	0.0117383	0.00306964	0.0300737	0.000447693	0	0	0	0.0307807	0	0.203652	0	0.00178477	0.657149	0	0	0.00959784	0	0	0.00170161	3.53483
TCGA-LGG(N=504)	TCGA-HT-8019-01	0	0.114249	0	0.116204	0	0	0	0.120717	0	0	0	0.134645	0.216006	0	0.00800424	0.255591	0	0	0	0.0345828	0	0	1.59455
TCGA-LGG(N=504)	TCGA-DB-A4XF-01	0	0.00266848	0	0	0	0.191184	0	0.0303109	0.00289916	0	0.0046012	0.022099	0.0362397	0	0.00731376	0.642974	0.000302732	0	0.0586056	0	0.000801775	0	2.04264
TCGA-LGG(N=504)	TCGA-HT-A5RA-01	0	0	0.00397338	0.0524742	0	0.197595	0	0.0307038	0.008077	0	0.0209467	0.0311226	0.0375311	0.0601842	0.216475	0.233668	0.0246939	0	0.0805664	0	0.0019891	0	5.16553
TCGA-LGG(N=504)	TCGA-E1-A7YL-01	0	0.0618028	0.0247947	0.0741567	0	0.0604607	0	0.0299193	0	0	0.0824578	0	0.157511	0	0	0.474057	0	0.00217619	0	0	0	0.0326646	3.10938
TCGA-LGG(N=504)	TCGA-HT-A61B-01	0	0.00444413	0	0.0241317	0	0.0395362	0	0	0	0	0.0151257	0.0176213	0.213958	0	0.00409612	0.681087	0	0	0	0	0	0	4.42624
TCGA-LGG(N=504)	TCGA-TM-A7CA-01	0	0.0132187	0	0.110037	0	0.145976	0	0.0684319	0.00321318	0	0.0318381	0.0694783	0.0859079	0	0	0.441933	0.000792058	0	0.0197842	0	0.000718535	0.00867093	1.96351
TCGA-LGG(N=504)	TCGA-HT-7684-01	0.000998358	0.0067698	0	0	0	0.068572	0	0.0135211	0.0057232	0	0	0.0455851	0.374098	0	0	0.316619	0	0.000695615	0	0.16206	0.00535773	0	1.13093
TCGA-LGG(N=504)	TCGA-HW-8322-01	0	0.0455722	0.00846803	0.05229	0.00639909	0.00338334	0	0.0172695	0	0	0.0242581	0.00688786	0.0692915	0	0.00971617	0.56403	0.00305514	0	0.178636	0	0.000723594	0.0100189	3.46209
TCGA-LGG(N=504)	TCGA-S9-A6U9-01	0.0174191	0	0	0	0	0.114009	0	0.0140345	0	0	0	0.0683187	0.122522	0	0	0.492999	0	0	0	0.158466	0.00696326	0.00526839	1.91839
TCGA-LGG(N=504)	TCGA-HT-7676-01	0.00167974	0.00722338	0	0	0	0.140827	0	0	0.00601474	0	0.0419339	0.00642657	0.21319	0	0	0.525157	0	0.00188091	0.0410164	0	0	0.0146508	1.79909
TCGA-LGG(N=504)	TCGA-HT-7469-01	0	0.00127403	0.00167729	0.00894459	0.0246143	0	0	0.0636111	0.0186872	0	0	0.0392586	0.103283	0	0	0.529962	0	0.00475952	0.172531	0	0.00276682	0.0286313	3.76131
TCGA-LGG(N=504)	TCGA-DH-A7UU-01	0	0.00528865	0	0.012229	0.0175949	0.060681	0	0.00409415	0	0	0.0293862	0.0300247	0.143858	0	0.00244002	0.570938	0	0	0	0.117298	0.00212356	0.00404306	1.81967
TCGA-LGG(N=504)	TCGA-HT-7873-01	0	0.00766555	0.00743305	0.00883445	0.0314533	0.0197619	0	0.0171752	0.0103817	0	0.0981105	0	0.144181	0.00560409	0.00607367	0.250614	0.000337255	0	0.267746	0	0	0.124628	2.10772
TCGA-LGG(N=504)	TCGA-HW-A5KK-01	0.000453773	0.00681178	0	0	0	0.16955	0	0.0283054	0	0	0	0.124539	0.112564	0	0	0.336317	0	0.00392452	0	0.196849	0.00826523	0.0124201	3.01616
TCGA-LGG(N=504)	TCGA-DB-A64P-01	0.0202236	0	0	0.0167022	0.00076928	0.0298818	0	0.0440595	0	0	0.0317344	0.0195771	0.133158	0	0.0184469	0.600592	0	0	0	0.0815051	0.00185439	0.00149537	1.75707
TCGA-LGG(N=504)	TCGA-HT-7478-01	0.00636608	0	0.000200854	0.0249353	0	0.108219	0	0.0114336	0	0	0	0.0796219	0.184387	0	0.00381342	0.462758	0	0	0	0.0859441	0.00223206	0.030089	1.73985
TCGA-LGG(N=504)	TCGA-S9-A6TX-01	0	0.0158266	0	0.031908	0.0319513	0.0165549	0	0.0129742	0.00935663	0	0.0925084	0	0.0314818	0	0	0.544812	0	0.00227752	0.205597	0	0	0.00475107	2.59211
TCGA-LGG(N=504)	TCGA-RY-A83Z-01	0	0.00739718	0	0.0322485	0	0.212757	0	0.0552155	0.0082774	0	0.0446612	0.00105401	0.164078	0	0	0.40986	0	0.00634973	0	0.0473642	0	0.0107367	0.659925
TCGA-LGG(N=504)	TCGA-FG-6688-01	0.00129608	0.00364933	0	0.0247962	0	0.0671127	0	0.00776674	0	0	0.0435945	0	0.142356	0	0	0.652745	0	0.00539251	0.0442197	0	0	0.00707123	3.73224
TCGA-LGG(N=504)	TCGA-FG-A4MT-01	0	0.00716316	0	0.00836031	0	0.116606	0	0.0235833	0	0	0.0105514	0.0662202	0.0331271	0	0	0.704058	0	0	0	0.0278912	0.00243996	0	2.30159
TCGA-LGG(N=504)	TCGA-FG-A6IZ-01	0	0.025077	0	0.0342151	0	0.0824758	0	0.0937695	0	0	0.0427847	0.0495895	0.163319	0	0.00197067	0.462482	0	0.00181306	0.0421972	0	0	0.000307226	1.5008
TCGA-LGG(N=504)	TCGA-HT-8113-01	0	0.121664	0	0.159127	0.0039921	0	0	0.0740526	0	0	0	0.061004	0.225129	0	0	0.0672674	0	0	0	0.226626	0	0.0611378	2.15381
TCGA-LGG(N=504)	TCGA-DH-A7UT-01	0	0.0546491	0	0	0	0.0449075	0	0.04834	0	0	0	0.056641	0.352296	0	0	0.330931	0	0.00371994	0	0.0854242	0.0230903	0	1.14405
TCGA-LGG(N=504)	TCGA-EZ-7264-01	0	0.0435925	0	0.0280264	0.0182949	0	0	0.0558048	0	0	0.0100368	0.0136237	0.123523	0	0.00964708	0.617848	0	0	0	0.0796029	0	0	3.30162
TCGA-LGG(N=504)	TCGA-TQ-A7RF-01	0.0192085	0.00829858	0.0420615	0.0141937	0.0119376	0.0161369	0	0.0304633	0	0	0.000655409	0.0166931	0.171367	0	0	0.581707	0	0	0	0.0872766	0	0	1.67812
TCGA-LGG(N=504)	TCGA-DB-5274-01	0.00701939	0.0150809	0.00536474	0.102094	0	0	0	0.0595231	0	0	0	0.0533109	0.156103	0	0.0113963	0.522669	0	0	0	0.063078	0	0.00436073	1.29866
TCGA-LGG(N=504)	TCGA-S9-A7R8-01	0.000327787	0.0028554	0	0.0174062	0	0.139904	0	0.0146265	0.0120649	0	0.0737147	0.0193367	0.0565663	0	0	0.542443	0	6.85402e-05	0.103981	0	0.000424636	0.0162796	3.15377
TCGA-LGG(N=504)	TCGA-FG-7641-01	0	0.1318	0	0.0296104	0.11912	0	0	0.0453793	0	0	0	0.0482014	0.250727	0	0	0.314919	0	0	0	0.0602428	0	0	2.38131
TCGA-LGG(N=504)	TCGA-HW-7495-01	0	0.0844481	0	0.0520582	0.0119724	0	0	0.113529	0	0	0.0137133	0.0146478	0.202146	0	0	0.450336	0	0	0	0.0571482	0	0	2.25096
TCGA-LGG(N=504)	TCGA-CS-6669-01	0	0.123403	0	0	0.185774	0.126124	0	0	0	0	0	0	0	0.0245843	0	0.257805	0	0	0.272769	0	0.00954099	0	1.81558
TCGA-LGG(N=504)	TCGA-HT-7481-01	0	0.0395669	0	0.0411673	0.0256541	0	0	0.128688	0	0	0.00923217	0.047499	0.166834	0	0.0588363	0.463231	0	0	0	0.0192914	0	0	2.50332
TCGA-LGG(N=504)	TCGA-DU-8163-01	0.00584208	0.00664222	0	0.0376125	0	0.159986	0	0.0230874	0.00841435	0	0.0645337	0	0.275366	0	0	0.361745	0	0.00375412	0.0344355	0	0	0.0185811	2.9891
TCGA-LGG(N=504)	TCGA-S9-A6WD-01	0	0.0121903	0	0	0	0.132532	0	0.0754179	0.00326655	0	0	0.159845	0.0749624	0	0.00390301	0.433807	0	0	0	0.0955399	0.00435915	0.00417641	2.74203
TCGA-LGG(N=504)	TCGA-CS-4942-01	0.0144322	0.00187085	0.00045042	0.0271016	0	0.0916037	0	0.00549545	0.0127794	0	0.0384413	0	0.0918604	0	0.00106792	0.621747	0	0.00959781	0.0713901	0	0	0.0121616	4.44494
TCGA-LGG(N=504)	TCGA-HT-8110-01	0.00431878	0	0	0.028085	0	0.0912879	0	0	0.0062151	0	0.0435189	0	0.147978	0	0.0246833	0.590352	0	0	0.0346173	0	0	0.0289441	5.0081
TCGA-LGG(N=504)	TCGA-HT-8106-01	0.022327	0.0924865	0	0.128401	0	0.121252	0	0.0233753	0.0346524	0	0	0.0160641	0.108007	0	0.0314005	0.404939	0	0	0	0	0	0.0170955	3.16026
TCGA-LGG(N=504)	TCGA-QH-A6CW-01	0	0.021508	0.00680234	0.00858259	0.0230366	0.0206512	0	0.00752491	0.000166285	0	0.0156736	0.0111601	0.237684	0	0	0.321814	0	0.000772168	0	0.315512	0.00911278	0	1.66903
TCGA-LGG(N=504)	TCGA-RY-A840-01	0	0.00213636	0	0.0254576	0.0191512	0.0515068	0	0.0516227	0	0	0.0815307	0.00380913	0.110172	0	0	0.633409	0	0	0.0212044	0	0	0	2.24187
TCGA-LGG(N=504)	TCGA-HW-8319-01	0.0134677	0	0	0.0437645	0	0.0977507	0	0.0592751	0.0271755	0	0.0764312	0.0221257	0.286267	0	0.00385989	0.221221	0	0	0	0.140101	0.00644069	0.00212055	3.09931
TCGA-LGG(N=504)	TCGA-HT-7482-01	0.00280507	0.000567795	0	0	0	0.0793201	0	0.0116169	0	0	0	0.0544713	0.347166	0	0	0.401282	0	0.00238522	0	0.0924575	0.00792901	0	1.26303
TCGA-LGG(N=504)	TCGA-DU-5870-01	0	0.0605629	0	0.0144281	0.0432088	0	0	0.0369016	0	0	0	0.0174722	0.345514	0.0612329	0.00380454	0.416876	0	0	0	0	0	0	3.37154
TCGA-LGG(N=504)	TCGA-E1-5304-01	0	0.00566887	0	0.0493179	0	0.11674	0	0.0491758	0	0	0	0.0276653	0.0489342	0	0	0.527925	0	0.0051796	0.151627	0	0.00241682	0.0153495	1.48543
TCGA-LGG(N=504)	TCGA-TM-A84S-01	0	0.00936433	0	0.0757273	0	0.0885446	0	0.0729927	0.00248377	0	0	0.0269494	0.0456844	0	0.0160868	0.572561	0.00100912	0	0.0843465	0	0	0.00424993	2.65076
TCGA-LGG(N=504)	TCGA-CS-4943-01	0.00200377	0.00201076	0	0.01931	0	0.158733	0	0.00781195	0	0	0	0.0747477	0.0522385	0	0	0.575608	0	0.00636247	0	0.0872841	0.00306351	0.010826	1.99635
TCGA-LGG(N=504)	TCGA-E1-A7Z3-01	0.0106476	0.0161807	0	0	0.0755659	0.0357537	0	0.0116919	0.0472983	0	0.0605558	0	0.128932	0	0	0.503826	0	0	0.101088	0	0.00344708	0.00501201	1.99996
TCGA-LGG(N=504)	TCGA-FG-8182-01	0.00161387	0.00094566	0	0	0	0.11589	0	0.0179633	0	0	0	0.0509236	0.130044	0	0.00144569	0.415371	0	0	0	0.252167	0.0136344	0	2.53603
TCGA-LGG(N=504)	TCGA-DU-A5TW-01	0	0.0112289	0	0.0172974	0.00865284	0.108449	0	0.0257056	0.0114514	0	0	0.0309415	0.0218438	0	0.00214006	0.718692	0	0	0.0219824	0	0	0.0216148	1.31034
TCGA-LGG(N=504)	TCGA-TQ-A7RP-01	0	0.0255184	0.00472568	0.054127	0	0.0805517	0	0.00616239	0	0	0.00280011	0.0514679	0.104034	0	0.0144931	0.515208	0	0	0	0.136522	0	0.00439044	2.73769
TCGA-LGG(N=504)	TCGA-HT-7689-01	0	0.00768781	0	0.00851426	0.00936283	0.0274946	0	0.0128489	0	0	0.0656168	0	0.349189	0	0	0.420928	0	0.000628201	0.0916783	0	0	0.00605102	2.72469
TCGA-LGG(N=504)	TCGA-FG-7638-01	0	0.101158	0	0.0341245	0.0605349	0	0	0.0419745	0	0	0.0276403	0.00641031	0.227147	0	0.033863	0.426584	0	0	0.0405638	0	0	0	2.44361
TCGA-LGG(N=504)	TCGA-P5-A5EV-01	0	0.0121612	0	0.0588808	0	0.104594	0	0.010051	0.00742756	0	0.0994623	0	0.0537471	0	0.0327461	0.533349	0.0101615	0	0.0694628	0	0	0.00795635	1.9486
TCGA-LGG(N=504)	TCGA-HT-7476-01	0.0105682	0.015527	0	0.0902308	0	0.133118	0	0.0114364	0	0	0.00237705	0.019507	0.157005	0	0.0408019	0.470843	0	0	0	0.0461136	0.00247231	0	1.76129
TCGA-LGG(N=504)	TCGA-TQ-A7RG-01	0	0.0058207	0	0.0737128	0.00265979	0.0407309	0	0.0181292	0	0	0.0233732	0.0308315	0.292379	0	0.0223846	0.445969	0	0	0	0.0421602	0	0.00184899	3.16186
TCGA-LGG(N=504)	TCGA-TM-A84F-01	0.0326929	0	0.00601167	0.0645047	0	0.0371991	0	0.0330979	0	0	0	0.0619946	0.215537	0	0.0572604	0.35133	0	0	0	0.131075	0.00929679	0	3.40873
TCGA-LGG(N=504)	TCGA-FG-8181-01	0	0.0675179	0.000375728	0.0614529	0	0.0445769	0	0.039239	0	0	0	0.0649516	0.194995	0	0.040027	0.182692	0	0	0	0.222956	0.0812162	0	2.67129
TCGA-LGG(N=504)	TCGA-DU-A7T6-01	0	0.0733644	0.00830072	0.046841	0.010167	0	0	0.0849486	0	0	0	0.0297254	0	0.105784	0.0115738	0.577122	0	0	0	0.0521726	0	0	2.37848
TCGA-LGG(N=504)	TCGA-DB-A4XC-01	0	0.00445722	0	0.0169617	0.0308189	0.0771747	0	0.0148451	0.00438654	0	0.0520376	0	0.0394242	0	0.00329533	0.691665	0	0	0.0432582	0	0	0.021676	3.31905
TCGA-LGG(N=504)	TCGA-S9-A6U2-01	0	0.00990086	0	0.0123047	0.0161146	0	0	0.0710399	0	0	0	0.042599	0.251999	0	0.00371921	0.434162	0	0	0	0.112634	0.045526	0	3.70267
TCGA-LGG(N=504)	TCGA-DB-A75M-01	0.000833088	0.0065171	0	0.00703073	0.0294759	0.0400775	0	0.00387967	0	0	0.0121716	0.0263776	0.264878	0	0.000462038	0.595188	0	0	0	0.0131086	0	0	1.45418
TCGA-LGG(N=504)	TCGA-HT-8012-01	0	0.0425814	0	0.0279628	0.0125918	0	0	0.0826655	0	0	0	0.0329547	0.212234	0	0	0.519349	0	0	0	0.0696603	0	0	2.69156
TCGA-LGG(N=504)	TCGA-S9-A7QW-01	0	0.0171567	0	0.00403038	0.059921	0	0	0.0585954	0	0	0	0.0420411	0.318556	0	0	0.292683	0	0	0	0.204588	0.00242849	0	2.51099
TCGA-LGG(N=504)	TCGA-P5-A733-01	0	0.115404	0	0.00191208	0.0139711	0	0	0.0964619	0	0	0	0.0461089	0.13247	0.00977057	0.0132044	0.385433	0	0	0	0.156688	0.00549296	0.0230824	1.26303
TCGA-LGG(N=504)	TCGA-E1-A7Z4-01	0	0.0180605	0.00194364	0.00401839	0.0178485	0.0407218	0	0.00611389	0	0	0	0.0276982	0.30435	0	0	0.540991	0	0.00442967	0	0.0321365	0.00168827	0	1.77817
TCGA-LGG(N=504)	TCGA-FG-8185-01	0	0.048342	0	0.00589573	0.0191651	0.0107424	0	0.0516337	0	0	0	0.0159622	0.237212	0	0	0.424077	0	0	0	0.165294	0.0216758	0	1.5656
TCGA-LGG(N=504)	TCGA-FG-A4MW-01	0	0.0337375	0	0.0211124	0.0096082	0.00923046	0	0.0367784	0.0222235	0	0	0.0178616	0.0108766	0.025226	0.0671777	0.334383	0.00270267	0	0.383315	0	0.00255615	0.0232109	3.6276
TCGA-LGG(N=504)	TCGA-HW-8320-01	0.00278552	0	0.000395079	0	0	0.115229	0	0.0164682	0	0	0	0.0494172	0.0272418	0	0	0.371015	0.00225557	0	0	0.375261	0.0124357	0.0274956	1.25701
TCGA-LGG(N=504)	TCGA-DU-5849-01	0.00359071	0.00356878	0	0.0171795	0	0.0858376	0	0.0512256	0	0	0.00471525	0.0521694	0.0650956	0	0.00179477	0.627384	0	0	0	0.0643282	0	0.0231106	2.60407
TCGA-LGG(N=504)	TCGA-DB-5273-01	0.0109599	0	0	0	0	0.143869	0	0.00972714	0.00909437	0	0.0112796	0.00615716	0.207843	0	0.00808683	0.509097	0	0	0	0.0767241	0	0.00716279	3.54964
TCGA-LGG(N=504)	TCGA-R8-A6MO-01	0.00305171	0.01276	0	0.103898	0	0.154592	0	0.101191	0.0094325	0	0.11908	0.0432476	0.0693358	0	0.00379311	0.255428	0	0	0.117939	0	0.00414517	0.0021061	3.45419
TCGA-LGG(N=504)	TCGA-CS-6670-01	0	0.0316188	0	0.0400475	0.00877887	0	0	0.116069	0	0	0	0.0447533	0.286895	0	0.00525347	0.234439	0	0	0	0.212898	0.0192472	0	2.05658
TCGA-LGG(N=504)	TCGA-DU-5854-01	0.00343719	0.00245731	0	0.0814928	0	0.141605	0	0.00189151	0.00189236	0	0.0616013	0.00557417	0.0490556	0	0.00712569	0.557941	0.00269724	0	0.0716228	0	0	0.0116061	4.24262
TCGA-LGG(N=504)	TCGA-S9-A6WL-01	0.00711908	0	0	0.0434881	0.0151945	0.0544618	0	0.0318564	0.0312785	0	0	0.0090091	0.0385254	0.00893276	0.0163144	0.393682	0.00707879	0	0.317187	0	0.0114117	0.0144597	2.3448
TCGA-LGG(N=504)	TCGA-S9-A6TV-01	0	0.00760076	0.00501687	0.00901526	0	0.059964	0	0.00871598	0	0	0.0427601	0.0117184	0.222334	0	0.0218456	0.572158	0	0	0.0211432	0	0	0.0177276	4.28395
TCGA-LGG(N=504)	TCGA-S9-A6WE-01	0	0.0189637	0.00112876	0.104502	0	0.131807	0	0.0129634	0.001123	0	0.00679338	0.0119506	0.0309464	0	0	0.431411	0.0142593	0	0.213974	0	0.00876494	0.0114128	2.46989
TCGA-LGG(N=504)	TCGA-QH-A6XA-01	0.00232191	0	0.000737152	0.0278881	0	0.232085	0	0.0237313	0	0	0.00474453	0.102386	0.0871907	0	0	0.141453	0	0.00476356	0	0.341107	0.0270803	0.00451209	1.85599
TCGA-LGG(N=504)	TCGA-DU-6393-01	0	0.00925422	0.00343275	0.0441807	0	0.0938011	0	0.0191471	0.00768653	0	0	0.0254603	0.0106108	0	0	0.512504	0	0	0.260721	0	0.00618879	0.00701349	3.49058
TCGA-LGG(N=504)	TCGA-VM-A8C9-01	0	0.0379373	0	0.0909328	0	0.0647913	0	0.0091225	0.00452817	0	0.041344	0.0150944	0.0779184	0	9.1491e-05	0.53534	0	0.00508	0.114312	0	0	0.00350745	2.08403
TCGA-LGG(N=504)	TCGA-DU-5853-01	0.00144463	0.023211	0.00206153	0.0488176	0	0.0833979	0	0.00323325	0	0	0	0.0162769	0.160938	0	0.0129892	0.593864	0	0.000946435	0	0.0499072	0	0.00291196	2.33053
TCGA-LGG(N=504)	TCGA-FG-5962-01	0	0.06731	0	0.00848506	0	0.0425434	0	0.0614392	0	0	0	0.0482583	0.256154	0	0.021079	0.327695	0	0	0	0.13886	0.028176	0	4.03032
TCGA-LGG(N=504)	TCGA-QH-A65S-01	0	0.00966791	0	0.0341583	0	0.0481861	0	0.0262688	0.0240551	0	0.0160746	0.0251667	0.13233	0	0.00153942	0.42151	0	0.00391005	0.219887	0	0	0.0372459	1.52105
TCGA-LGG(N=504)	TCGA-F6-A8O4-01	0	0.0945125	0	0.0484632	0.025278	0	0	0.0603688	0	0	0	0.0265747	0.189557	0	0	0.32824	0	0	0	0.227005	0	0	1.99277
TCGA-LGG(N=504)	TCGA-QH-A870-01	0	0.0740693	0	0	0.0298529	0.00807938	0	0.0519237	0	0	0.0311028	0	0.443984	0	0	0.324214	0	0.00472522	0	0.0320481	0	0	2.20477
TCGA-LGG(N=504)	TCGA-S9-A7R1-01	0	0.0279268	0	0.0194471	0.011284	0	0	0.0777928	0	0	0.0212552	0.0133724	0.0884664	0	0.00445464	0.296661	0	0	0	0.431116	0.00475319	0.00347029	1.20163
TCGA-LGG(N=504)	TCGA-TQ-A7RH-01	0.000220428	0.0140484	0	0.0146209	0.0242642	0.00597333	0	0.00897387	0	0	0.00163484	0.0112974	0.212377	0	0.00476827	0.649892	0	0	0	0.0519294	0	0	2.64849
TCGA-LGG(N=504)	TCGA-E1-A7YQ-01	0.00440741	0.00430185	0	0.0177829	0	0.18144	0	0.0143667	0.00482828	0	0.102396	0.0413488	0.0970715	0	0.0336617	0.47979	0	0	0	0.00856308	0	0.0100412	6.24927
TCGA-LGG(N=504)	TCGA-HT-8107-01	0	0.0467161	0	0.0468494	0	0.00380292	0	0.0852042	0	0	0	0.0759099	0.177689	0	0.0012885	0.251228	0	0	0	0.296311	0.0150021	0	2.66221
TCGA-LGG(N=504)	TCGA-P5-A72W-01	0	0.00745797	0	0.0519222	0.0575403	0.0151129	0	0.020906	0.0431626	0	0.00761282	0.049647	0.0578037	0	0.00516174	0.529532	0.00517298	0	0.142429	0	0.00088488	0.00565375	0.704872
TCGA-LGG(N=504)	TCGA-DB-A64L-01	0.0196119	0.0335679	0.0312092	0.0587657	0	0	0	0.0426044	0	0	0.000441445	0.0573061	0.134566	0	0.00599112	0.376636	0	0	0	0.156136	0	0.0831636	2.66448
TCGA-LGG(N=504)	TCGA-HW-7493-01	0	0.0225253	0	0.0185273	0	0.0541712	0	0.00240242	0	0	0	0.0324979	0.236735	0	0.0228615	0.416426	0	0	0	0.17257	0.0212839	0	3.11602
TCGA-LGG(N=504)	TCGA-TM-A84R-01	0	0.145745	0	0.0788697	0	0.0688746	0	0.0726193	0	0	0.00282183	0.0714624	0.259469	0	0.0553768	0.244762	0	0	0	0	0	0	1.98185
TCGA-LGG(N=504)	TCGA-HT-A74L-01	0	0.00114749	0	0.00704085	0.0401954	0.0344132	0	0.0113439	0	0	0.0350931	0	0.265945	0	0	0.458404	0	0	0	0.13668	0.00778812	0.00194831	3.74742
TCGA-LGG(N=504)	TCGA-HT-7477-01	0.00842394	0	0	0.0536655	0	0.26201	0	0.0454651	0.00167471	0	0.0198958	0.0892892	0.0799366	0	0.0111587	0.383525	0	0	0	0.03462	0.0103358	0	4.43225
TCGA-LGG(N=504)	TCGA-FG-A87Q-01	0.00145176	0.000874321	0	0.0475913	0	0.11452	0	0.00519845	0.00391319	0	0.0827952	0	0.0311431	0	0.0350073	0.647208	0	0	0	0.0227325	0	0.00756428	3.669
TCGA-LGG(N=504)	TCGA-FG-A70Z-01	0.031005	0.0323565	0	0.0159897	0	0.0399627	0	0.0511074	0	0	0	0.0598592	0.104391	0	0.034821	0.588765	0	0	0	0.0417422	0	0	3.56191
TCGA-LGG(N=504)	TCGA-FG-A4MU-01	0	0	0	0	0	0.088206	0	0.015466	0	0	0.0321434	0	0.133427	0	0.0315029	0.652916	0	0	0.0330053	0	0.00191771	0.0114154	4.34417
TCGA-LGG(N=504)	TCGA-DB-A4XB-01	0.00303425	0.0812651	0	5.60965e-05	0.0151868	0.02153	0	0.062619	0	0	0	0.0365442	0.207338	0	0.0120529	0.40543	0	0	0	0.149943	0.00500058	0	2.82375
TCGA-LGG(N=504)	TCGA-WY-A85D-01	0	0.00403404	0.00246439	0.00266704	0.0415876	0.00897503	0	0.00287268	0	0	0.0117975	0.0194816	0.337085	0	0	0.44777	0	0	0	0.121265	0	0	1.89914
TCGA-LGG(N=504)	TCGA-DU-A5TR-01	0.0432227	0	0.02282	0.0974606	0	0.0109984	0	0.0167327	0	0	0	0.0767914	0.163322	0	0.00602009	0.516219	0	0	0	0.0464133	0	0	1.26903
TCGA-LGG(N=504)	TCGA-CS-4941-01	0.00767913	0.0469094	0	0.0644164	0	0.134238	0	0.0170794	0.00336734	0	0.00625923	0.0129899	0.0466711	0	0.0372354	0.533504	0	0	0.071996	0	0	0.0176551	6.41578
TCGA-LGG(N=504)	TCGA-HT-A615-01	0.000947328	0.00160465	0	0.0369707	0	0.0659726	0	0.00965247	0.00232882	0	0.0260916	0.0190018	0.105311	0	0.000631021	0.681618	0	0.00254131	0.0418765	0	0	0.00545255	3.62879
TCGA-LGG(N=504)	TCGA-HT-A5RB-01	0.0651324	0.0670034	0.00784745	0.0400696	0.0501832	0	0	0.0483288	0	0	0	0	0.244122	0	0.00208812	0.339564	0	0	0	0.13566	0	0	2.47514
TCGA-LGG(N=504)	TCGA-E1-A7YN-01	0.00687739	0.0141738	0	0.084278	0	0.0550645	0.0116436	0.00724786	0	0	0.0252155	0	0.112304	0	0.0229088	0.540931	0	0	0.0832892	0	0	0.036066	6.86779
TCGA-LGG(N=504)	TCGA-QH-A6XC-01	0	0.00945123	0	0.064509	0	0.105763	0	0.0273424	0.0524955	0	0.17743	0	0.0730731	0	0.0238736	0.353371	0	0	0.106209	0	0.00443619	0.00204667	3.49696
TCGA-LGG(N=504)	TCGA-S9-A6WN-01	0.00195012	0.0308303	0	0.0571597	0	0.0793836	0	0.0120351	0.0172079	0	0.0810619	0	0.0302039	0	0.00285508	0.561642	0	0	0.102639	0	0	0.0230309	3.82171
TCGA-LGG(N=504)	TCGA-P5-A72X-01	0.000747167	0.00799069	0	0.0285744	0	0.0351003	0	0.0620357	0	0	0	0.0381995	0.235221	0	0.0319183	0.454372	0	0	0	0.104911	0.000929909	0	2.29863
TCGA-LGG(N=504)	TCGA-WY-A858-01	0.00130128	0.00221027	0	0	0.0482403	0.0772281	0	0.00512183	0	0	0	0.0660026	0.0730582	0	0.00279386	0.652182	0	0	0	0.0569155	8.14104e-05	0.0148648	2.02857
TCGA-LGG(N=504)	TCGA-DU-7014-01	0.00285017	0.00129605	0	0.0552022	0	0.177282	0	0.026466	0.00286609	0	0.0472703	0.0239102	0.0498865	0	0.00161317	0.527729	0	0.00137113	0.0822573	0	0	0	1.36737
TCGA-LGG(N=504)	TCGA-VM-A8CF-01	0	0.0366326	0.00305268	0.0183678	0.0891938	0	0	0.00979569	0.0112901	0	0.0204862	0.0482284	0.104266	0	0	0.637414	0.00174247	0	0.0170276	0	0	0.00250309	1.27501
TCGA-LGG(N=504)	TCGA-CS-4938-01	0.00174791	0.0018433	0	0.0204943	0	0.0533116	0	0.0138221	0.00216876	0	0	0.0442817	0.10848	0	0.000588906	0.65278	0	0	0	0.0936132	0.00352794	0.0033402	1.92979
TCGA-LGG(N=504)	TCGA-DU-8166-01	0	0.00290137	0	0.010401	0.00211941	0.0554942	0	0.0128351	0	0	0.013023	0.028342	0.266244	0	0.00243211	0.199728	0	8.21843e-05	0	0.374347	0.00847163	0.0235789	2.94114
TCGA-LGG(N=504)	TCGA-DU-7300-01	0	0.00825818	0	0.140315	0	0.277948	0	0.0553839	0.000443961	0	0.039935	0.0270664	0.0847583	0	0.0140065	0.321773	0.000246187	0	0.024291	0	0.00557459	0	3.8797
TCGA-LGG(N=504)	TCGA-DU-7292-01	0.00414434	0	0	0.197239	0	0.0653861	0	0.0130654	0.0290612	0	0	0.00139061	0.0364282	0.124425	0.0262496	0.127198	0	0	0.349951	0	0.00624518	0.0192159	3.36178
TCGA-LGG(N=504)	TCGA-DB-A75P-01	0.00842165	0	0	0.223795	0	0	0	0.0480905	0.00595923	0	0	0.0429096	0.0265361	0.0125407	0.00960575	0.311096	0.00265071	0	0.29565	0	0.00881643	0.0039284	3.06526
TCGA-LGG(N=504)	TCGA-FG-6691-01	0.00399139	0.00136203	0	0	0.0205983	0.0416473	0	0	0.00932515	0	0	0.0729938	0.137291	0	0	0.631023	0	0	0	0.0693362	0.00234573	0.0100859	2.26906
TCGA-LGG(N=504)	TCGA-DB-5279-01	0	0.0222812	0	0.0944404	0	0.0308415	0	0.0287861	0	0	0.0588522	0.00375175	0.174192	0	0.00147413	0.267926	0	0.00360254	0	0.189404	0	0.124448	2.60883
TCGA-LGG(N=504)	TCGA-S9-A6WI-01	0	0.0933519	0	0.123119	0	0	0	0.0823631	0	0	0.00134767	0.0362759	0.319664	0	0	0.104203	0	0	0	0.21263	0.0270454	0	1.77817
TCGA-LGG(N=504)	TCGA-DB-A64S-01	0.00375575	0	0.00128838	0.00811023	0.00500604	0.00574989	0	0.0161354	0	0	0	0.0111709	0.28322	0	0.00901102	0.524069	0	0	0	0.0903952	0.0420884	0	1.87974
TCGA-LGG(N=504)	TCGA-FG-6692-01	0	0.0205879	0	0.133118	0	0.0542453	0	0.0619	0	0	0.0139308	0.0507676	0.0280899	0	0.0564703	0.542954	0	0	0.0221439	0	0	0.0157926	4.24641
TCGA-LGG(N=504)	TCGA-HW-7489-01	0	0.042624	0	0.0346935	0.0232426	0	0	0.0387236	0	0	0	0.0196916	0.303213	0	0	0.399213	0	0	0	0.138467	0.000132088	0	1.83992
TCGA-LGG(N=504)	TCGA-HT-8114-01	0	0.0268213	0	0.0422391	0.0114637	0.00815915	0	0.0178564	0	0	0	0.0437868	0.2659	0	0.0229556	0.495459	0	0	0	0.0649882	0	0.000371346	3.38401
TCGA-LGG(N=504)	TCGA-TM-A84H-01	1.39642e-06	0.0135349	0	0.0397256	0	0.136048	0	0.0195673	0.0185424	0	0.0331183	0.0102715	0.0273417	0	0.0100732	0.570869	0	0	0.11095	0	0.0008171	0.00913951	2.0496
TCGA-LGG(N=504)	TCGA-DB-A64V-01	0	0.000762991	0	0.106935	0	0	0	0.0150156	0	0	0	0.0319938	0.0885836	0	0.00745305	0.749256	0	0	0	0	0	0	2.29275
TCGA-LGG(N=504)	TCGA-DU-7019-01	0	0	0.00034754	0	0	0.1517	0	0.011755	0	0	0	0.0888237	0.0697342	0	0.0109075	0.486427	0	0	0	0.167741	0.00844313	0.00412092	1.85997
TCGA-LGG(N=504)	TCGA-S9-A7R4-01	0.00156846	0.00441664	0	0	0	0.168431	0	0.0144554	0	0	0	0.107355	0.0448964	0	0	0.400612	0	0	0	0.244666	0.00809013	0.00550943	2.92975
TCGA-LGG(N=504)	TCGA-S9-A7J3-01	0	0.0191017	0	0.00727397	0.00643009	0.00300404	0	0.0867829	0	0	0	0.0627569	0.331341	0	0.0235808	0.338883	0	0	0	0.0971149	0.0237303	0	3.96347
TCGA-LGG(N=504)	TCGA-TM-A84L-01	0	0.00247652	0.000571361	0.00797122	0.0325604	0.030481	0	0.0124294	0.00116698	0	0.00363809	0.0457495	0.0846424	0	0.00477126	0.511605	0	0	0	0.239214	0.00655113	0.0161716	1.98185
TCGA-LGG(N=504)	TCGA-E1-A7YH-01	0	0.010696	0	0.0252028	0	0.0763424	0	0.0442163	0.00398623	0	0.0748445	0.017699	0.0537346	0	0	0.552277	0	0	0.135109	0	0.00341645	0.00247568	0.847997
TCGA-LGG(N=504)	TCGA-QH-A65Z-01	0.0483029	0.0817677	0.0944055	0.0464859	0	0	0	0.0717536	0	0	0	0.0217486	0.146819	0	0.000553946	0.265799	0	0	0	0.222222	0.00014096	0	2.30159
TCGA-LGG(N=504)	TCGA-DU-A7TD-01	0	0.00411484	0	0.0526217	0	0.138981	0	0.006348	0	0	0.0331234	0.0719101	0.0685952	0	0.0323817	0.509424	0	0	0	0.0572121	0	0.0252884	6.27552
TCGA-LGG(N=504)	TCGA-DU-5871-01	0	0.0066356	0	0	0.00833832	0.0532856	0	0	0	0	0	0.0371776	0.194039	0	0.000785669	0.570168	0	0.00306978	0	0.116253	0	0.0102476	1.58496
TCGA-LGG(N=504)	TCGA-HW-A5KL-01	0.00383838	0.017176	0	0.0353455	0.0544055	0.0523726	0	0.00099339	0.00774493	0	0.0648291	0	0.098716	0	0.0174356	0.438101	0.00567446	0	0.199546	0	0	0.00382218	1.86394
TCGA-LGG(N=504)	TCGA-RY-A83X-01	0	0.0153063	0	0.0552768	0.10712	0	0	0.0203345	0	0	0	0.0499088	0.211615	0	0	0.506307	0	0	0	0.0341309	0	0	1.9449
TCGA-LGG(N=504)	TCGA-HT-7687-01	0.0286253	0	0	0.0972983	0	0.109142	0	0.0717988	0	0	0	0.0805706	0.0644376	0	0.0172004	0.36677	0	0	0	0.157221	0.00693602	0	3.55459
TCGA-LGG(N=504)	TCGA-HT-A4DV-01	0	0.188801	0.0552939	0.0347151	0.00368914	0	0	0.118299	0	0	0.00476271	0.00612382	0.238832	0	0.0151658	0.263152	0	0	0	0.0711652	0	0	2.18272
TCGA-LGG(N=504)	TCGA-WY-A85A-01	0	0.0276106	0	0.0205415	0.0171577	0.00604508	0	0.0382188	0	0	0.00608307	0.0272399	0.280319	0	0.00878854	0.364072	0	0	0	0.178762	0.0251622	0	3.05488
TCGA-LGG(N=504)	TCGA-DB-5281-01	0	0.010421	0	0.0551417	0	0.268122	0	0.0802228	0.00424092	0	0.000988882	0.034038	0.141808	0	0.0171387	0.361586	0	0	0.0262918	0	0	0	2.01432
TCGA-LGG(N=504)	TCGA-E1-A7YK-01	0	0.0131553	0	0.0475437	0	0.0273577	0	0.00201536	0	0	0.0401499	0	0.227877	0	0.000755339	0.613695	0	0.000315161	0.0271349	0	0	0	2.74848
TCGA-LGG(N=504)	TCGA-DU-A7TA-01	0	0.0135633	0.0019281	0.00879522	0	0.0507504	0	0.0154517	0	0	0.00991405	0.046459	0.136092	0	0.000598446	0.546953	0	0.0094294	0	0.15547	0.00459529	0	3.32626
TCGA-LGG(N=504)	TCGA-CS-5395-01	0.000189812	0.0039504	0	0.0490345	0	0.0640398	0	0.0429063	0.00699528	0	0.00808028	0.0149734	0.0334647	0	0.00624951	0.407506	0	0	0.349973	0	0.0123367	0.000300491	3.69381
TCGA-LGG(N=504)	TCGA-DH-A7UR-01	0	0.0356933	0	0.0173257	0.0590032	0	0	0.0992738	0	0	0.0472314	0.0646896	0.0611512	0	0.0101786	0.567872	0	0	0	0.0375816	0	0	2.28685
TCGA-LGG(N=504)	TCGA-DU-6400-01	0	0.0353225	0	0.130225	0	0	0	0.0465332	0	0	0	0.0521555	0.0677014	0	0.0202339	0.585104	0	0	0	0.0627245	0	0	3.14569
TCGA-LGG(N=504)	TCGA-HT-A5R5-01	0.00197786	0.000156409	0	0.00489548	0	0.0954227	0	0.0109208	0	0	0.0171099	0.0290781	0.190723	0	0	0.327661	0	0.0159129	0	0.286907	0.0124128	0.00682237	3.93738
TCGA-LGG(N=504)	TCGA-HT-8018-01	0	0.012065	0	0.0531719	0	0.0682427	0	0.00972609	0	0	0	0.0441485	0.180034	0	0.0221128	0.420242	0	0	0	0.164979	0.0247448	0.000532459	4.24792
TCGA-LGG(N=504)	TCGA-FG-A713-01	0	0.0994152	0	0.0547364	0.141176	0	0	0.0374456	0	0	0.0174485	0.0281328	0.0889762	0	0.00759076	0.370096	0	0	0.100827	0	0.0541553	0	2.12433
TCGA-LGG(N=504)	TCGA-S9-A6WP-01	0.0079895	0	0	0.0699762	0	0.0324464	0	0.0192746	0.00306017	0	0	0.0689492	0.0356483	0	0	0.730858	0	0	0	0.0235192	0	0.00827876	2.66903
TCGA-LGG(N=504)	TCGA-S9-A6U5-01	0	0.0409382	0.00913286	0.108361	0	0.0348585	0	0.00785388	0	0	0.0220968	0.022793	0.00501693	0.039131	0.0218945	0.615098	0.0709557	0	0.00186958	0	0	0	3.62529
TCGA-LGG(N=504)	TCGA-E1-A7YO-01	0	0.00454936	0.00202457	0.0741718	0.0801754	0	0	0.067951	0	0	0.0431637	0.0427187	0.0873018	0	0	0.447124	0	0	0	0.143838	0.00183697	0.00514461	2.87974
TCGA-LGG(N=504)	TCGA-FG-A710-01	0	0.000477459	0.00133144	0	0	0.0765389	0	0.00529315	0	0	0	0.0354747	0.225029	0	0.0660929	0.518166	0	0	0	0.068299	0.00329786	0	4.25626
TCGA-LGG(N=504)	TCGA-QH-A6X8-01	0	0.0173484	0	0.0100394	0.06885	0	0	0.135503	0	0	0	0.0961137	0.334881	0.0273044	0.0168885	0.288546	0	0	0	0.00452499	0	0	3.14083
TCGA-LGG(N=504)	TCGA-HT-7610-01	0	0.0354943	0	0	0.0829691	0	0	0.0502478	0	0	0	0.0383338	0.423678	0	0	0.164131	0	0.00374737	0	0.194624	0.00677385	0	2.46203
