# Supplementary material for: Pan-cancer multi-omics profiling of OAS3 reveals its immunological and prognostic associations across human cancers
Source: PeerJ. 2026 Feb 12;14:e20805. doi: 10.7717/peerj.20805 (PMC12906706; doi:10.7717/peerj.20805)
Supplement: Supplemental Information 1 [file peerj-14-20805-s001.zip › FigureS2-S4/Correlations between OAS3 and several RNA modification-related genes.xlsx]

## Sheet: Sheet1
TYPE	GENE	ALL	NB	TGCT	UCS	UVM	GBMLGG	LGG	ESCA	LUSC	CESC	HNSC	SKCM	COAD	COADREAD	LAML	MESO	BLCA	LUAD	STAD	STES	BRCA	READ	PAAD	SARC	DLBC	THYM	KIPAN	PRAD	KIRC	KIRP	PCPG	LIHC	UCEC	ACC	KICH	CHOL	THCA	GBM	OV	WT	ALL	NB	TGCT	UCS	UVM	GBMLGG	LGG	ESCA
m1A_writer	TRMT61A	0.368179	0.0363189	0.0262231	-0.0297516	0.291746	0.0786653	0.0582635	0.106774	0.0407971	-0.0891742	-0.00559178	0.0303083	0.0034277	-0.0190232	0.23	0.138499	0.0634918	0.188062	0.0306337	0.0847024	-0.180624	-0.0975005	-0.00319017	0.112606	-0.222942	0.204376	-0.240178	-0.288491	0.0541567	0.025697	0.359194	0.108624	0.0523705	0.305503	0.186443	0.239269	-0.254263	0.329265	0.211907	0.142296	1.40298e-05	0.655812	0.751724	0.826111	0.00908646	0.0430404	0.189396	0.152536
m1A_writer	TRMT6	0.401976	-0.0345823	0.179523	0.0909386	0.306598	0.455571	0.405449	0.0626903	0.0428711	0.124883	0.195239	0.27033	0.129617	0.178875	0.126372	0.172525	0.415267	0.331173	0.24378	0.235973	0.370839	0.355942	0.22031	0.256538	0.512488	0.477836	0.424558	0.48871	0.452266	0.530406	0.585401	0.433997	0.516946	0.500013	0.50453	0.423166	0.397432	0.330462	0.281584	0.159019	1.77461e-06	0.67129	0.0290179	0.501102	0.00599261	3.10851e-35	1.4624e-21	0.40181
m1A_writer	TRMT10C	0.129749	-0.182473	0.138834	0.148367	0.154334	0.297035	0.24701	0.0502462	-0.0016305	0.0422731	0.0438936	0.216492	0.0348584	0.0610777	-0.0796265	0.149069	0.265669	0.192035	0.241258	0.237116	0.255196	0.159241	0.246183	0.0718813	0.355815	0.425402	0.161265	0.314225	0.278321	0.264083	0.146918	0.339025	0.521793	0.350365	0.295815	0.331167	0.228554	-0.00821751	0.278255	0.116314	0.138127	0.0239742	0.0924078	0.270707	0.17445	5.95408e-15	1.63442e-08	0.501752
m1A_writer	TRMT61B	0.287712	-0.240829	-0.0929352	-0.103255	0.177711	0.315198	0.257092	-0.00444521	0.00659943	0.0125968	-0.05808	0.0214814	-0.0158888	0.0201648	0.0690328	0.147656	0.12314	0.1177	0.027061	0.10268	0.0317174	0.149156	0.200042	0.107189	0.253238	0.130748	0.228777	0.283347	0.224038	0.174757	0.352563	0.272735	0.302936	0.488189	0.543213	0.0602317	0.014714	0.17242	0.0628513	-0.16172	0.000822417	0.00271107	0.261245	0.444666	0.11715	9.7995e-17	3.97531e-09	0.952641
m1A_reader	YTHDF1	-0.0334122	-0.0100654	0.0876819	-0.0107597	0.333982	0.408606	0.440763	0.13085	0.224477	0.0936203	0.267404	0.243748	0.101594	0.147162	0.389708	0.384747	0.349806	0.300023	0.307375	0.287713	0.331944	0.351688	0.192333	0.239826	0.610893	0.581861	0.351309	0.565248	0.48022	0.540711	0.570922	0.502732	0.475421	0.544815	0.627803	0.461004	0.251235	0.363343	0.305841	0.404349	0.703699	0.901724	0.289284	0.936686	0.00262915	4.98237e-28	1.31927e-25	0.0791292
m1A_reader	YTHDF2	0.0890274	0.147514	0.0825309	0.151802	0.154094	0.316147	0.147449	0.273662	0.107042	0.235298	0.375482	0.247067	0.351575	0.373508	0.306885	0.477056	0.324292	0.278219	0.388181	0.365009	0.26405	0.461665	0.364965	0.268252	0.589633	0.470084	0.687176	0.477251	0.58771	0.610123	0.297751	0.519063	0.425818	0.504032	0.52432	0.545174	0.433841	0.326136	0.422426	0.44805	0.310041	0.0688114	0.318657	0.259643	0.17513	7.84443e-17	0.000847879	0.000193275
m1A_reader	YTHDF3	-0.0717994	0.154711	0.275466	0.120884	0.226148	0.340451	0.335955	0.227779	0.229699	0.185404	0.392599	0.138853	0.143853	0.170536	0.281625	0.286327	0.439123	0.244726	0.327881	0.326165	0.31771	0.290755	0.368708	0.287331	0.726411	0.652665	0.607025	0.51172	0.560238	0.671002	0.514859	0.479354	0.396216	0.298039	0.526241	0.447362	0.463378	0.265408	0.32928	0.468098	0.413287	0.0561991	0.000702563	0.370399	0.0450647	1.99251e-19	6.78871e-15	0.00204335
m1A_reader	YTHDC1	-0.0440981	0.0787956	0.285335	0.187257	0.166626	0.0176865	0.177242	0.0851976	0.191469	0.355908	0.260304	0.214267	0.287823	0.286344	0.367648	0.294903	0.367486	0.341553	0.29299	0.318942	0.304912	0.295733	0.283668	0.326989	0.660268	0.549798	0.610975	0.56709	0.549066	0.590874	0.494607	0.6066	0.471542	0.377157	0.52823	0.340541	0.381224	0.46871	0.396887	0.465419	0.615615	0.332964	0.000439457	0.163073	0.142191	0.649658	5.80016e-05	0.254141
m1A_eraser	ALKBH1	0.0460632	0.0742819	0.0828635	0.114637	0.302285	0.188958	0.137509	0.156633	0.0442598	0.127698	0.175907	0.175781	0.13334	0.137388	0.392141	0.442913	0.378981	0.198582	0.298767	0.307318	0.180621	0.143003	0.163349	0.319968	0.586239	0.434733	0.412577	0.369603	0.396322	0.426828	0.516775	0.43591	0.392056	0.252394	0.51656	0.4026	0.27742	0.0816248	0.290637	0.176773	0.599951	0.361483	0.316704	0.395816	0.00677727	9.74279e-07	0.00187397	0.0352308
m1A_eraser	ALKBH3	0.329362	-0.0767946	0.148663	-0.279107	0.285733	0.227675	0.149054	0.117395	0.0541435	0.113559	0.0274277	0.279141	0.120171	0.113169	0.0904032	0.128173	0.126984	0.086328	0.0910423	0.133028	0.00475093	0.104728	0.0184908	0.0438951	-0.0263645	-0.585038	0.210471	-0.119913	0.25284	0.119616	0.316981	0.189976	0.0307316	0.337748	0.393766	-0.196654	-0.139332	0.168299	0.316385	0.103679	0.000115139	0.345425	0.0713477	0.0355085	0.0106913	3.12591e-09	0.00074243	0.115514
m5C_writer	NSUN2	0.282481	0.0737009	0.0874027	0.217174	0.257212	0.263327	0.256227	0.216158	0.117287	0.161425	0.204327	0.188663	0.201983	0.229615	0.403238	0.325949	0.43373	0.350324	0.329196	0.365488	0.242944	0.338908	0.220763	0.218769	0.578862	0.607237	0.37571	0.389168	0.355594	0.439962	0.641071	0.489686	0.482105	0.511919	0.36368	0.362934	0.270027	0.433472	0.400051	0.454862	0.00103187	0.365261	0.290828	0.104647	0.0221168	5.80766e-12	4.49895e-09	0.00347128
m5C_writer	NSUN3	0.252531	0.226863	0.444945	0.335726	0.252187	0.260091	0.316483	0.109187	0.101754	0.166624	0.133863	0.349158	0.249693	0.269341	0.411353	0.314482	0.359569	0.281812	0.353331	0.302274	0.405991	0.366306	0.431173	0.350169	0.719399	0.626899	0.569913	0.631196	0.574748	0.580657	0.568755	0.561711	0.517055	0.368256	0.419261	0.353713	0.483229	0.1556	0.367334	0.535362	0.00348616	0.00480251	1.46294e-08	0.010677	0.024953	1.07086e-11	2.64382e-13	0.143422
m5C_writer	NSUN4	0.104891	0.377436	0.155549	0.257199	0.320711	0.381308	0.267695	0.245048	0.188262	0.317876	0.291914	0.252057	0.396044	0.355024	0.354341	0.472673	0.379837	0.270446	0.400245	0.396663	0.280937	0.236451	0.417301	0.378056	0.617715	0.648074	0.494346	0.530058	0.57676	0.519065	0.414031	0.543941	0.543577	0.473706	0.450169	0.517117	0.354456	0.387546	0.461875	0.512956	0.231326	1.51356e-06	0.0590531	0.0534314	0.00395606	2.45161e-24	8.41093e-10	0.000884873
m5C_writer	TRDMT1	0.269106	0.128416	0.20619	0.222172	0.194282	0.20284	0.241056	0.196799	0.0496279	0.0375001	0.17755	0.239852	0.18089	0.206411	0.301358	0.00490326	0.247552	0.0797631	0.228209	0.233457	0.172201	0.287461	0.285592	0.196186	0.506896	0.368129	0.680553	0.507336	0.513208	0.616674	0.518811	0.353872	0.162741	0.305051	0.41725	0.564459	0.283795	0.20722	0.174353	0.341531	0.00180757	0.113662	0.0119295	0.0967074	0.0862196	1.41024e-07	3.66026e-08	0.00792285
m5C_writer	DNMT3A	0.468663	0.0797756	-0.0656939	-0.0330573	0.219519	0.500969	0.431846	0.156781	0.182382	0.0387618	-0.026988	0.110168	0.121991	0.16153	0.346004	0.308426	0.159724	0.348604	0.192071	0.215108	0.279015	0.323555	0.317241	0.259212	0.670984	0.178187	0.570736	0.472089	0.556931	0.538929	0.594235	0.395091	0.428026	0.32221	0.454415	0.465152	0.537859	0.411099	0.279592	0.395441	1.44964e-08	0.326967	0.427613	0.807142	0.0519188	2.37134e-43	1.53841e-24	0.0350565
m5C_writer	DNMT1	0.227576	0.00526889	0.18464	-0.0327656	0.321466	0.392132	0.314551	0.392129	0.280267	0.135617	0.159414	0.275908	0.478805	0.453401	0.293818	0.227602	0.333256	0.366646	0.454092	0.465478	0.216085	0.38915	0.265642	0.367939	0.170328	-0.152041	0.50919	0.456521	0.496339	0.490736	0.219931	0.436129	0.297446	0.5021	0.634625	0.37068	0.413455	0.373676	0.389898	0.252202	0.00868241	0.948462	0.0246687	0.808812	0.00386705	9.26078e-26	3.74886e-13	4.78184e-08
m5C_writer	NOP2	-0.0858978	0.0817484	-0.130927	-0.270612	0.342083	0.289173	0.208955	0.186017	0.132002	0.159379	0.168575	0.0104834	0.295888	0.28748	-0.127524	0.312444	0.340352	0.308927	0.259241	0.294465	0.187468	0.264177	0.151443	0.207458	0.483811	0.226302	0.181103	0.185641	0.204726	0.311844	0.362214	0.352573	0.366577	0.549445	0.452684	0.454569	0.235179	0.375901	0.292179	0.145605	0.327424	0.315108	0.112711	0.0417532	0.00203074	3.22661e-14	1.98202e-06	0.0121695
m5C_writer	DNMT3B	0.144942	-0.0824166	-0.0786867	0.140431	0.264951	0.370654	0.351713	0.209048	0.108972	0.102576	0.324705	0.121672	0.140168	0.144255	0.273415	0.0403894	0.133797	0.325307	0.172672	0.240753	0.202387	0.166561	0.239391	0.176579	0.589045	-0.0103532	0.127293	0.385753	0.174261	0.260721	0.307285	0.515539	0.456511	0.373945	0.327641	0.370656	0.170623	0.144324	0.377647	0.333679	0.0972788	0.311155	0.341796	0.297451	0.0182876	5.47896e-23	2.88036e-16	0.00473925
m5C_writer	NSUN5	0.146101	-0.0518262	-0.104775	0.0798237	0.116191	0.489511	0.405552	0.228044	0.102647	-0.0201494	0.0590908	-0.00725474	0.0773457	0.075293	-0.0662159	0.216202	0.165657	0.316307	0.204128	0.256146	0.00855964	0.0552073	0.230675	0.124097	-0.253187	-0.413843	-0.260895	-0.0611052	0.0565729	0.0723391	0.39072	0.21688	0.230374	0.534079	0.328883	0.209524	-0.0568025	0.341404	0.29377	0.0479248	0.0946059	0.524629	0.205038	0.555025	0.307856	3.46884e-41	1.42555e-21	0.00201816
m5C_writer	NSUN6	0.228198	-0.00569276	0.26942	0.0618366	0.156553	-0.304178	-0.170984	0.127981	0.169068	0.161369	0.0343181	0.14478	0.0955178	0.122209	0.135944	0.299022	-0.0692437	0.170717	0.233169	0.233037	0.151724	0.242431	0.107091	0.150595	0.589385	0.370393	0.226734	0.270807	0.282414	0.192962	0.51096	0.240333	0.375044	0.198703	0.352836	0.229086	0.104525	0.29316	0.348498	0.439659	0.00849659	0.944322	0.00092866	0.647706	0.168264	1.22518e-15	0.000105894	0.0859882
m5C_writer	NSUN7	-0.0060097	0.154419	-0.0207052	0.243429	-0.0425005	0.422373	0.228799	-0.115816	-0.0024355	-0.101354	-0.104447	-0.0246526	-0.160888	-0.130136	0.0102324	-0.0970608	-0.0128157	0.110235	-0.0132184	-0.0230022	0.00798259	-0.0108891	0.184345	0.131633	0.285789	0.38035	-0.189566	0.30825	0.0935112	0.253539	-0.141663	0.181332	0.277959	0.0765231	0.302722	0.104518	0.103374	0.314568	0.287643	0.452061	0.945475	0.056671	0.802757	0.0680483	0.709968	5.02795e-30	1.80244e-07	0.120525
m5C_eraser	TET2	0.036822	0.251358	0.457007	0.188763	0.121287	0.077362	0.245703	0.209074	0.169338	0.216694	0.231316	0.276421	0.256669	0.250135	0.233651	0.231838	0.293515	0.184168	0.362273	0.385622	0.2562	0.214504	0.314104	0.312446	0.710841	0.675094	0.59649	0.600005	0.5536	0.585015	0.321315	0.592006	0.286774	0.284187	0.472499	0.37817	0.438298	0.355939	0.333968	0.436023	0.675091	0.00172381	5.26354e-09	0.159655	0.286979	0.0466244	1.95432e-08	0.00473392
m5C_reader	ALYREF	0.0598689	-0.205408	-0.0310937	0.11719	0.173166	0.308614	0.165325	0.214398	0.0365152	-0.0506501	-0.00510941	0.196923	0.271238	0.25781	0.104063	0.327369	0.305118	0.414632	0.32083	0.303237	0.116075	0.200338	0.155417	0.146491	-0.19889	-0.413336	0.321917	0.0749459	0.437516	0.361617	0.408964	0.256391	0.29858	0.423677	0.504734	0.0157014	0.12718	0.204899	0.22446	0.365232	0.495295	0.0108609	0.707546	0.385309	0.12697	4.48954e-16	0.000179291	0.00375273
m6A_writer	KIAA1429	0.0582357	-0.278179	0.0442631	-0.141112	0.086005	-0.0333351	-0.122297	0.0240682	0.0261344	-0.155966	-0.10724	0.0223071	-0.0836963	-0.0699453	0.318135	-0.111214	-0.00377931	0.122691	0.0854253	0.131476	-0.0379083	-0.000362193	0.0194106	-0.21889	-0.0614015	-0.328102	0.330743	-0.127646	0.0420697	-0.00762012	-0.044836	-0.0128567	0.0904962	0.196361	0.172185	0.0146718	-0.157633	0.193202	0.107462	0.0473032	0.507153	0.000498341	0.593217	0.295092	0.451064	0.391828	0.00573189	0.74775
m6A_writer	METTL3	0.309228	0.0466561	0.175337	0.0984574	0.215093	0.0717201	0.0977217	0.192268	0.0982568	0.109176	0.0555602	0.09106	0.119137	0.118389	0.279784	0.361699	0.125213	0.0646566	0.192763	0.251196	0.103912	0.107741	0.085295	0.296399	0.638414	0.495537	0.183493	0.341864	0.228219	0.276746	0.30602	0.514382	0.333786	0.209137	0.515156	0.277238	0.144941	0.216562	0.273491	0.335894	0.000308801	0.566859	0.0330457	0.466221	0.0569542	0.0651541	0.027485	0.00951367
m6A_writer	RBM15B	0.31489	-0.134371	0.288742	0.350013	0.0453638	0.248601	0.243542	0.252894	0.173371	0.0736137	0.222132	0.300436	0.28318	0.289795	0.363967	-0.0264638	0.281744	0.328268	0.283011	0.311032	0.103468	0.322069	0.0931311	0.216039	0.636408	0.391335	0.149757	0.460713	0.446113	0.495048	0.438249	0.491974	0.420716	0.325326	0.245671	0.25909	0.373541	0.317232	0.308364	0.349239	0.000235622	0.0977275	0.000372233	0.00760782	0.691382	8.79316e-11	2.62052e-08	0.000593056
m6A_writer	ZC3H13	0.212066	0.142077	0.384065	0.0523723	-0.0168397	0.0909653	0.342212	-0.0615301	0.237088	0.155302	0.349593	0.20903	0.165297	0.202001	0.297833	0.0397321	0.376221	0.322755	0.0108576	0.0591994	0.241251	0.385711	0.358675	0.298968	0.660769	0.526084	0.688341	0.530663	0.635571	0.723531	0.584279	0.457548	0.384468	0.365909	0.549785	0.329215	0.52414	0.383033	0.15933	0.354158	0.0146422	0.0797936	1.44386e-06	0.698824	0.882896	0.0192367	1.97757e-15	0.410595
m6A_writer	METTL14	0.132077	0.133593	0.36576	0.333782	0.19181	0.306567	0.438164	0.258512	0.322267	0.372155	0.429783	0.341185	0.408487	0.398366	0.364751	0.344974	0.541912	0.408437	0.373448	0.333011	0.383082	0.352753	0.276132	0.4403	0.720481	0.646354	0.597791	0.600815	0.577082	0.62637	0.618184	0.570986	0.539703	0.364842	0.540959	0.57529	0.501796	0.457343	0.448991	0.470855	0.131137	0.0997045	4.84581e-06	0.0111681	0.0903737	7.1505e-16	2.71992e-25	0.000441828
m6A_writer	CBLL1	0.0855432	0.122818	0.244237	0.321623	0.268621	0.407753	0.404387	0.254015	0.231097	0.252356	0.316523	0.228137	0.269579	0.295608	0.340566	0.389378	0.505522	0.486304	0.404143	0.375557	0.355207	0.450809	0.370535	0.361224	0.57028	0.580465	0.602643	0.462941	0.561442	0.654109	0.516249	0.544024	0.475479	0.465609	0.478037	0.468468	0.337389	0.500011	0.463558	0.440241	0.329433	0.130419	0.0027759	0.0147032	0.0166804	6.57755e-28	1.90331e-21	0.000559508
m6A_writer	RBM15	-0.131678	0.207454	0.0837476	-0.0711404	0.0800012	0.278464	0.285766	0.310211	0.330246	0.280824	0.328123	0.30859	0.357124	0.357537	0.395442	0.333098	0.40411	0.433423	0.501095	0.489419	0.359386	0.350412	0.413649	0.344533	0.496878	0.1347	0.734376	0.575411	0.666462	0.625215	0.335544	0.474369	0.382386	0.470409	0.518868	0.56799	0.450166	0.394316	0.495508	0.499291	0.132316	0.0100798	0.311551	0.598981	0.483392	2.96575e-13	5.07233e-11	2.13898e-05
m6A_writer	WTAP	-0.0518543	0.161594	0.352614	0.219341	0.129434	0.420164	0.300295	0.178569	0.0945087	0.261073	0.201483	0.320927	0.321906	0.326323	0.311307	0.152404	0.477859	0.37326	0.345012	0.355585	0.237861	0.368135	0.333965	0.394715	0.576781	0.365708	0.645989	0.383065	0.490686	0.540541	0.253836	0.556498	0.50192	0.319555	0.524284	0.488031	0.449354	-0.0125633	0.258948	0.23678	0.554861	0.0459834	1.10576e-05	0.101144	0.255587	1.06674e-29	4.56054e-12	0.0161673
m6A_eraser	ALKBH5	0.0134489	0.16174	0.248608	-0.0462795	0.400864	0.281304	0.249127	0.126485	0.0687577	0.0331641	0.104417	0.28787	0.395984	0.373581	0.273485	0.181829	0.267838	0.180763	0.260049	0.29161	0.150244	0.282873	-0.0531106	0.149664	0.499537	0.297591	0.567191	0.431195	0.412118	0.431149	0.119443	0.259374	0.219091	0.270971	0.272181	0.100129	0.0736829	0.381566	0.361656	0.396454	0.878357	0.0457848	0.002313	0.732468	0.000251268	1.66196e-13	1.22074e-08	0.08975
m6A_eraser	FTO	0.316291	0.14499	0.403527	0.13307	0.211168	0.0729427	0.192954	0.0870442	0.186021	0.245091	0.29106	0.360351	0.305307	0.30944	0.172617	0.163211	0.313743	0.226988	0.190286	0.231378	0.239184	0.36627	0.246564	0.213668	0.690489	0.539711	0.728849	0.548197	0.571893	0.638869	0.605747	0.496673	0.304189	0.195611	0.462657	0.300129	0.382139	0.453487	0.307086	0.30839	0.000220187	0.0737474	3.66788e-07	0.323744	0.0617471	0.0606935	1.16621e-05	0.243955
m6A_reader	IGF2BP1	0.0587485	-0.0448456	-0.0784292	-0.146362	0.347321	0.275322	0.130142	-0.0083172	0.0415893	-0.0321242	-0.00536243	0.10972	-0.0199795	0.038176	-0.0375529	0.136617	0.125507	0.252536	0.0608165	0.0658803	0.184481	0.265086	0.252894	0.155398	0.0544728	0.323628	0.278941	0.168312	0.164519	0.241503	-0.0775271	0.121355	0.264116	0.373131	0.335791	0.287722	0.131026	-0.00875309	0.0567587	-0.031202	0.503414	0.582019	0.343383	0.277306	0.00171212	5.58322e-13	0.00326695	0.911519
m6A_reader	LRPPRC	0.079702	-0.397604	-0.263802	-0.300493	0.0563065	0.16299	0.188898	0.116581	0.0168686	-0.224709	-0.144211	-0.038875	-0.0699339	-0.0335217	0.188465	0.222929	0.0794838	0.202059	0.276677	0.284356	0.153017	0.0938928	0.105695	-0.00695812	-0.159343	-0.0805978	0.2	0.0799999	0.226965	0.0736392	0.380259	0.106115	0.164678	0.430945	0.318925	-0.199743	-0.0492177	0.232886	-0.0116047	0.0883834	0.363644	3.59663e-07	0.0011967	0.0231363	0.622099	2.50982e-05	1.78724e-05	0.118076
m6A_reader	HNRNPC	-0.00741447	-0.216378	-0.0633904	-0.00142598	0.292071	0.16044	0.116679	0.193762	0.0866276	0.187174	0.19869	0.208511	0.219136	0.219761	0.179197	0.498038	0.360171	0.312322	0.347327	0.348234	0.27427	0.202589	0.415166	0.226504	0.30192	0.189	0.550229	0.352716	0.464013	0.420701	0.559603	0.53513	0.347398	0.299128	0.456119	0.435264	0.353756	0.176574	0.166083	0.0203977	0.932757	0.0072226	0.444028	0.991601	0.00900605	3.36705e-05	0.00841519	0.00896042
m6A_reader	FMR1	0.0863963	0.272762	0.273927	0.362199	0.113339	0.163096	0.292122	0.417272	0.300426	0.338794	0.293386	0.260539	0.245905	0.294704	0.51723	0.55082	0.474284	0.391762	0.485469	0.520779	0.493484	0.471568	0.518557	0.395507	0.663853	0.551975	0.482544	0.623418	0.538506	0.588269	0.617397	0.456873	0.533175	0.47417	0.55597	0.491151	0.333855	0.471098	0.497311	0.494411	0.324614	0.000646939	0.000754737	0.00562901	0.319966	2.47926e-05	1.7981e-11	5.10544e-09
m6A_reader	YTHDC2	0.207525	0.103867	0.437779	0.366851	0.168727	0.280669	0.409476	0.312999	0.226641	0.33065	0.389709	0.119565	0.399211	0.407971	0.304508	0.182353	0.424951	0.279768	0.367843	0.415855	0.345695	0.434883	0.321202	0.39197	0.66871	0.690605	0.669345	0.562774	0.55993	0.619256	0.522704	0.551066	0.336276	0.452546	0.463362	0.454984	0.45323	0.437732	0.391333	0.503212	0.0169559	0.201358	2.63579e-08	0.00500226	0.13716	1.89282e-13	5.34189e-22	1.78602e-05
m6A_reader	YTHDF2	0.0890274	0.147514	0.0825309	0.151802	0.154094	0.316147	0.147449	0.273662	0.107042	0.235298	0.375482	0.247067	0.351575	0.373508	0.306885	0.477056	0.324292	0.278219	0.388181	0.365009	0.26405	0.461665	0.364965	0.268252	0.589633	0.470084	0.687176	0.477251	0.58771	0.610123	0.297751	0.519063	0.425818	0.504032	0.52432	0.545174	0.433841	0.326136	0.422426	0.44805	0.310041	0.0688114	0.318657	0.259643	0.17513	7.84443e-17	0.000847879	0.000193275
m6A_reader	YTHDC1	-0.0440981	0.0787956	0.285335	0.187257	0.166626	0.0176865	0.177242	0.0851976	0.191469	0.355908	0.260304	0.214267	0.287823	0.286344	0.367648	0.294903	0.367486	0.341553	0.29299	0.318942	0.304912	0.295733	0.283668	0.326989	0.660268	0.549798	0.610975	0.56709	0.549066	0.590874	0.494607	0.6066	0.471542	0.377157	0.52823	0.340541	0.381224	0.46871	0.396887	0.465419	0.615615	0.332964	0.000439457	0.163073	0.142191	0.649658	5.80016e-05	0.254141
m6A_reader	YTHDF3	-0.0717994	0.154711	0.275466	0.120884	0.226148	0.340451	0.335955	0.227779	0.229699	0.185404	0.392599	0.138853	0.143853	0.170536	0.281625	0.286327	0.439123	0.244726	0.327881	0.326165	0.31771	0.290755	0.368708	0.287331	0.726411	0.652665	0.607025	0.51172	0.560238	0.671002	0.514859	0.479354	0.396216	0.298039	0.526241	0.447362	0.463378	0.265408	0.32928	0.468098	0.413287	0.0561991	0.000702563	0.370399	0.0450647	1.99251e-19	6.78871e-15	0.00204335
m6A_reader	YTHDF1	-0.0334122	-0.0100654	0.0876819	-0.0107597	0.333982	0.408606	0.440763	0.13085	0.224477	0.0936203	0.267404	0.243748	0.101594	0.147162	0.389708	0.384747	0.349806	0.300023	0.307375	0.287713	0.331944	0.351688	0.192333	0.239826	0.610893	0.581861	0.351309	0.565248	0.48022	0.540711	0.570922	0.502732	0.475421	0.544815	0.627803	0.461004	0.251235	0.363343	0.305841	0.404349	0.703699	0.901724	0.289284	0.936686	0.00262915	4.98237e-28	1.31927e-25	0.0791292
m6A_reader	HNRNPA2B1	0.325467	0.0309114	0.154463	0.223555	0.255715	0.35597	0.335093	0.285286	0.220166	0.256305	0.240362	0.29841	0.359837	0.371938	0.0988584	0.392343	0.455549	0.432237	0.350344	0.372902	0.369153	0.440148	0.451103	0.413408	0.514339	0.132642	0.456351	0.497823	0.525697	0.53957	0.633936	0.617949	0.500898	0.484656	0.513298	0.469241	0.345837	0.47247	0.468921	0.285331	0.000140105	0.704459	0.0608669	0.0945958	0.0229316	3.2942e-21	8.02869e-15	9.91161e-05
m6A_reader	ELAVL1	0.184284	0.232111	0.231188	0.169562	0.386157	0.594655	0.494463	0.237529	0.150614	0.112658	0.143385	0.294532	0.352339	0.357506	0.22508	0.205658	0.307058	0.455286	0.385578	0.384065	0.329918	0.388209	0.424739	0.330701	0.541628	0.391879	0.436977	0.496029	0.521926	0.598414	0.487891	0.465522	0.398201	0.441899	0.394601	0.456885	0.42573	0.542232	0.363326	0.38478	0.0344061	0.0038888	0.00469752	0.207325	0.000439892	1.50925e-64	9.67831e-33	0.00128329
[truncated: 32 more columns]
