# Supplementary material for: Pan-cancer multi-omics profiling of OAS3 reveals its immunological and prognostic associations across human cancers
Source: PeerJ. 2026 Feb 12;14:e20805. doi: 10.7717/peerj.20805 (PMC12906706; doi:10.7717/peerj.20805)
Supplement: Supplemental Information 1 [file peerj-14-20805-s001.zip › FigureS2-S4/xCELL analysis.xlsx]

## Sheet: Sheet1
Immu	aDC	aDC	aDC	aDC	Adipocytes	Adipocytes	Adipocytes	Adipocytes	Astrocytes	Astrocytes	Astrocytes	Astrocytes	B-cells	B-cells	B-cells	B-cells	Basophils	Basophils	Basophils	Basophils	CD4+_memory_T-cells	CD4+_memory_T-cells	CD4+_memory_T-cells	CD4+_memory_T-cells	CD4+_naive_T-cells	CD4+_naive_T-cells	CD4+_naive_T-cells	CD4+_naive_T-cells	CD4+_T-cells	CD4+_T-cells	CD4+_T-cells	CD4+_T-cells	CD4+_Tcm	CD4+_Tcm	CD4+_Tcm	CD4+_Tcm	CD4+_Tem	CD4+_Tem	CD4+_Tem	CD4+_Tem	CD8+_naive_T-cells	CD8+_naive_T-cells	CD8+_naive_T-cells	CD8+_naive_T-cells	CD8+_T-cells	CD8+_T-cells	CD8+_T-cells	CD8+_T-cells	CD8+_Tcm
Method	pearson_R	pearson_P	spearman_R	spearman_P	pearson_R	pearson_P	spearman_R	spearman_P	pearson_R	pearson_P	spearman_R	spearman_P	pearson_R	pearson_P	spearman_R	spearman_P	pearson_R	pearson_P	spearman_R	spearman_P	pearson_R	pearson_P	spearman_R	spearman_P	pearson_R	pearson_P	spearman_R	spearman_P	pearson_R	pearson_P	spearman_R	spearman_P	pearson_R	pearson_P	spearman_R	spearman_P	pearson_R	pearson_P	spearman_R	spearman_P	pearson_R	pearson_P	spearman_R	spearman_P	pearson_R	pearson_P	spearman_R	spearman_P	pearson_R
TCGA-GBM(N=152)	0.300264	0.000170973	0.229658	0.00442458	0.0983204	0.228168	-0.0258271	0.752123	0.00698917	0.931897	-0.019002	0.816258	0.146822	0.071075	0.165432	0.0416699	-0.317119	6.87226e-05	-0.372574	2.28095e-06	-0.12757	0.117298	-0.0189149	0.817087	0.107687	0.186654	0.146752	0.0712115	-0.209482	0.0095935	-0.0406081	0.619385	-0.0185598	0.820461	0.00452948	0.955834	0.10711	0.189041	0.0277919	0.733948	-0.320599	5.65418e-05	-0.24635	0.00221762	0.0396101	0.628028	0.0752958	0.356552	-0.0399143
TCGA-GBMLGG(N=656)	0.382344	2.90631e-24	0.319698	4.70219e-17	-0.042833	0.27331	-0.0502878	0.19832	0.273863	9.4801e-13	0.337845	5.60713e-19	0.10603	0.00656437	-0.0402041	0.303865	-0.275749	6.52787e-13	-0.28738	6.12508e-14	0.101225	0.00947679	0.073438	0.0601241	0.103223	0.00814897	0.0520597	0.182946	-0.00869705	0.824055	-0.0443663	0.256491	-0.259365	1.51882e-11	-0.29406	1.49624e-14	0.0636095	0.10358	0.0315612	0.419655	-0.188851	1.1069e-06	-0.123036	0.00159267	0.0221088	0.571902	-0.0291974	0.455335	0.0844232
TCGA-LGG(N=504)	0.342529	2.54873e-15	0.193688	1.19209e-05	-0.0345084	0.439512	-0.0321222	0.471811	0.271827	5.48524e-10	0.21057	1.85027e-06	0.134869	0.00241217	0.0281414	0.528479	-0.248751	1.51563e-08	-0.259972	3.14175e-09	0.123134	0.00563954	0.0255165	0.56765	0.0803682	0.0714355	-0.00721852	0.871578	0.0139946	0.753966	-0.0308716	0.489246	-0.105102	0.0182648	-0.0667419	0.134575	0.0963903	0.0304932	0.0372486	0.404032	-0.193168	1.25947e-05	-0.108574	0.0147427	0.015819	0.723132	-0.101662	0.0224566	0.105507
TCGA-UCEC(N=178)	0.0794966	0.29151	0.142765	0.0572951	0.0590596	0.433576	0.15902	0.0339926	0.125708	0.0945299	0.109001	0.147527	-0.0104213	0.890191	0.106596	0.156719	-0.336692	4.3219e-06	-0.329003	7.32599e-06	0.13012	0.0834241	0.243572	0.00105195	-0.139861	0.0626036	0.00412273	0.956444	-0.0482649	0.522322	-0.0640552	0.395628	-0.15746	0.0358088	-0.07588	0.314086	-0.146514	0.0509965	-0.0772416	0.305456	-0.0285907	0.704809	0.0431132	0.567718	-0.0242841	0.747638	0.113837	0.130279	0.0377218
TARGET-LAML(N=142)	0.103216	0.221571	0.0937422	0.267155	-0.0839372	0.320642	0.0833297	0.324169	0.119655	0.156087	0.139449	0.0978957	-0.0389457	0.645399	-0.0484181	0.567183	-0.0714447	0.398157	-0.0953619	0.25894	0.064703	0.444264	0.116974	0.165641	0.0391304	0.643832	0.000801733	0.992445	0.116038	0.169077	0.121666	0.1492	0.0271065	0.748805	0.0140126	0.868541	-0.0259067	0.759577	-0.00066595	0.993724	0.108295	0.199545	0.122067	0.147852	0.0370774	0.661333	-0.0121171	0.886194	0.128615
TCGA-BRCA(N=1077)	0.238176	2.34537e-15	0.244916	3.55872e-16	-0.0753204	0.0134178	-0.149566	8.204e-07	-0.0439451	0.149529	-0.0204928	0.501701	0.0774709	0.0109815	0.22473	8.50912e-14	-0.0448774	0.141074	-0.0126291	0.678879	0.224532	8.95641e-14	0.372843	7.46672e-37	0.0835712	0.0060653	0.0548309	0.0720683	0.0788279	0.00965425	0.0278269	0.361595	-0.186832	6.46143e-10	-0.209617	3.69198e-12	-0.0363394	0.233425	-0.030209	0.321947	0.0389385	0.201648	0.026174	0.390827	0.11507	0.000154014	0.184635	1.02917e-09	0.160619
TCGA-CESC(N=291)	0.279268	1.29779e-06	0.313395	4.72641e-08	-0.081115	0.167575	-0.0371408	0.527998	-0.133787	0.0224493	-0.118496	0.0434033	0.136144	0.0201647	0.241706	3.08085e-05	-0.117012	0.0461147	-0.03023	0.607544	0.177553	0.00236594	0.310187	6.57335e-08	0.15751	0.00709869	0.233555	5.75147e-05	0.0305307	0.603974	-0.0132707	0.821655	-0.0899153	0.125933	-0.0771632	0.189319	0.00931316	0.874307	0.0373694	0.52546	-0.148453	0.0112262	-0.114037	0.0519796	0.175746	0.00262492	0.228793	8.20003e-05	0.224416
TCGA-LUAD(N=500)	0.199285	7.11878e-06	0.180231	5.05122e-05	0.00200212	0.964381	-0.0407133	0.363627	0.0400542	0.371453	0.0153211	0.732537	-0.0437131	0.329324	-0.00462453	0.917844	-0.0454037	0.310946	-0.0387763	0.386918	-0.0151138	0.73602	0.141993	0.00145632	0.0523605	0.242529	0.0565966	0.206451	0.0344524	0.442084	0.0581829	0.193994	-0.184022	3.47349e-05	-0.213357	1.47637e-06	0.0418122	0.350811	0.0292476	0.514079	-0.226842	2.94983e-07	-0.128493	0.00400292	0.0136629	0.760548	-0.00413175	0.926573	0.0457096
TCGA-ESCA(N=181)	0.0893035	0.231883	0.122908	0.0992789	0.025715	0.731132	0.0141222	0.850338	-0.0814448	0.275736	-0.0699491	0.34943	-0.117113	0.116394	0.105101	0.159104	0.143687	0.0536388	0.206427	0.00530284	-0.122642	0.10002	0.137933	0.0640681	-0.110541	0.138496	0.062373	0.404201	-0.173171	0.0197388	-0.184969	0.0126737	-0.146532	0.0490261	-0.0816549	0.274495	-0.158395	0.0331976	-0.149726	0.0442451	-0.13932	0.0614128	-0.157539	0.0341722	-0.0570376	0.445662	-0.01557	0.835202	0.0329897
TCGA-STES(N=569)	0.0986364	0.0186019	0.0988087	0.0183963	-0.110539	0.00831343	-0.135037	0.00124288	-0.0297947	0.478132	-0.0940619	0.0248473	-0.0763682	0.0687105	0.0987763	0.0184348	0.243973	3.72013e-09	0.271296	4.67304e-11	0.0659056	0.116335	0.218792	1.35291e-07	-0.0287669	0.493451	-0.00733223	0.861458	0.00957758	0.819674	-0.00975889	0.816321	-0.0262984	0.531287	-0.00425832	0.91927	-0.113641	0.00665574	-0.116997	0.00520146	-0.14292	0.000627965	-0.123889	0.00307521	-0.0216571	0.606186	-0.0182159	0.664581	0.0664877
TCGA-SARC(N=258)	0.241784	8.74073e-05	0.182243	0.00330682	-0.0542973	0.385093	0.0300426	0.631	-0.0178045	0.775938	-0.121903	0.0504827	0.0864015	0.166461	0.0223019	0.721446	-0.195589	0.00159449	-0.184211	0.00297849	0.22281	0.000309842	0.246058	6.4784e-05	0.168604	0.00663778	0.116564	0.061541	0.151351	0.0149623	-0.000890938	0.988638	-0.248387	5.49042e-05	-0.223398	0.000298395	0.112236	0.071906	0.0887533	0.155179	-0.0152997	0.806789	0.0436968	0.484677	0.226371	0.000246275	0.167786	0.0069104	0.23709
TCGA-KIRP(N=285)	0.0765196	0.197742	0.0936899	0.114522	-0.0640483	0.281206	-0.175581	0.00293695	0.0823338	0.165686	-0.0111431	0.851428	0.0644978	0.277836	0.0303212	0.610227	-0.351202	1.07225e-09	-0.324764	2.00704e-08	0.23673	5.42721e-05	0.285985	9.12254e-07	0.092706	0.118396	0.109483	0.0649348	0.0813601	0.170764	-0.0479147	0.420358	-0.301367	2.14415e-07	-0.276059	2.22097e-06	-0.082539	0.16463	-0.068746	0.24734	-0.188338	0.00140237	-0.275012	2.43469e-06	0.126569	0.0326852	0.145844	0.0137207	0.117039
TCGA-KIPAN(N=878)	0.440479	5.6789e-43	0.478538	1.90205e-51	0.0945858	0.00503203	0.188547	1.80794e-08	0.195463	5.22221e-09	0.27791	4.91e-17	0.00225531	0.946795	-0.161178	1.5828e-06	-0.218688	5.74678e-11	-0.22993	5.34989e-12	0.314607	1.26664e-21	0.348205	1.99038e-26	0.254655	1.83626e-14	0.302026	5.63317e-20	0.0420314	0.213422	-0.0873951	0.0095731	-0.297875	1.89289e-19	-0.327206	2.35006e-23	0.00289217	0.931803	-0.0441375	0.191343	0.0216666	0.521416	-0.00844397	0.802702	0.299905	1.04907e-19	0.331747	5.33031e-24	0.316803
TCGA-COAD(N=282)	0.441576	6.90309e-15	0.482314	7.77362e-18	0.0156239	0.793923	-0.0391354	0.512772	0.276994	2.31693e-06	0.30293	2.13885e-07	0.143286	0.0160434	0.252771	1.74013e-05	0.219246	0.000206726	0.15375	0.00971447	-0.08927	0.134803	0.0185798	0.756067	0.184583	0.00185382	0.234085	7.22427e-05	-0.118479	0.0468363	-0.0609226	0.307981	-0.138891	0.0196303	-0.148563	0.0125041	-0.0903696	0.130046	-0.054545	0.361465	-0.210219	0.000378989	-0.167849	0.00471016	0.175211	0.00315632	0.110396	0.0641266	0.309571
TCGA-COADREAD(N=373)	0.40563	3.31719e-16	0.440317	4.03382e-19	0.0224702	0.665327	-0.0491952	0.343383	0.288143	1.4539e-08	0.297942	4.39202e-09	0.119173	0.0213301	0.229719	7.40164e-06	0.138346	0.00745479	0.0615955	0.23533	0.00693523	0.893803	0.0759417	0.14323	0.172906	0.000798097	0.127923	0.013418	-0.0959398	0.0641757	-0.0610849	0.239241	-0.205662	6.29364e-05	-0.171924	0.000855717	-0.0965397	0.0625206	-0.0876328	0.0910198	-0.203611	7.47176e-05	-0.202118	8.45595e-05	0.162737	0.00161341	0.102938	0.0469585	0.285044
TCGA-PRAD(N=495)	0.322371	1.96252e-13	0.320272	2.86106e-13	-0.09682	0.0312617	-0.0937159	0.037127	0.0905604	0.0440215	0.116528	0.00946283	0.221743	6.25496e-07	0.221296	6.59748e-07	-0.290556	4.37358e-11	-0.27054	9.4528e-10	0.398883	2.50314e-20	0.499599	1.2997e-32	0.172597	0.000113697	0.0542679	0.228118	0.149351	0.000858634	0.0227871	0.613021	-0.156992	0.000455275	-0.170117	0.000142925	0.206927	3.44157e-06	0.187248	2.75749e-05	-0.184693	3.55907e-05	-0.206294	3.69184e-06	0.256651	6.91359e-09	0.218844	8.8162e-07	0.370078
TCGA-STAD(N=388)	0.207852	3.68874e-05	0.197508	8.98218e-05	-0.0823496	0.105314	-0.0128543	0.800736	-0.039497	0.437871	-0.0478677	0.347022	-0.0204849	0.687503	0.159088	0.00166884	0.271787	5.35723e-08	0.284717	1.13798e-08	0.169811	0.000783622	0.298996	1.87207e-09	0.0479872	0.345819	0.0646058	0.204153	0.0902911	0.0756638	0.116021	0.0222723	-0.134018	0.00821099	-0.0886281	0.0812341	-0.0643261	0.206123	-0.0912109	0.0727186	-0.177008	0.000459872	-0.132756	0.00884102	0.0459808	0.366381	0.0412012	0.418346	0.174353
TCGA-HNSC(N=517)	0.257974	2.63962e-09	0.283653	5.05215e-11	-0.0556599	0.206412	-0.0981618	0.0256177	-0.132967	0.00244953	-0.112378	0.0105542	-0.0243777	0.580242	0.177631	4.87626e-05	-0.192864	1.00456e-05	-0.0747661	0.0894573	0.216615	6.60779e-07	0.315848	1.93339e-13	0.113758	0.00963278	0.120948	0.00589566	0.105802	0.0161012	0.0818382	0.0629671	-0.119643	0.00645762	-0.0774088	0.078667	0.0122089	0.781827	0.00100713	0.981775	-0.0380576	0.387831	-0.000399846	0.992764	0.188936	1.52834e-05	0.262357	1.38381e-09	0.212783
TCGA-KIRC(N=528)	0.275741	1.14528e-10	0.288852	1.32087e-11	-0.0611743	0.16042	0.00237316	0.956615	0.0548978	0.207881	0.0887076	0.0415967	0.032777	0.452307	0.0190788	0.661822	-0.212203	8.62575e-07	-0.225559	1.62053e-07	0.186949	1.53391e-05	0.162348	0.000179301	0.176117	4.71893e-05	0.228458	1.11156e-07	-0.00284855	0.947935	-0.0725547	0.0958281	-0.268088	3.83635e-10	-0.187987	1.37255e-05	-0.0656929	0.131668	-0.132665	0.00225294	-0.15645	0.000307768	-0.156339	0.000310864	0.174539	5.52826e-05	0.137542	0.00153466	0.189482
TCGA-LUSC(N=491)	0.221455	7.18568e-07	0.246942	2.95603e-08	-0.0386202	0.393159	-0.0483682	0.284771	0.00986449	0.827405	0.011409	0.800909	0.00871155	0.847314	0.135113	0.00269948	0.00245119	0.956795	0.0328	0.468365	0.00246976	0.956468	0.0644534	0.153858	0.0370953	0.412122	0.156075	0.000518796	0.0204425	0.651365	0.0661614	0.14322	-0.121319	0.00711637	-0.1205	0.00751677	0.0284472	0.529436	-0.0163872	0.717192	-0.146318	0.00114822	-0.114245	0.0112976	0.0336618	0.456753	0.131501	0.00351018	0.103364
TCGA-THYM(N=118)	0.154547	0.094722	0.166649	0.071288	-0.000237927	0.99796	-0.0497682	0.592513	0.105324	0.256337	0.156851	0.0898452	0.0121956	0.895718	-0.183756	0.0463873	-0.445164	4.39748e-07	-0.445086	4.42029e-07	0.0244399	0.792783	0.0401372	0.66608	-0.264015	0.00386659	-0.291885	0.00134094	-0.0996884	0.282803	-0.11034	0.234253	-0.164006	0.0759593	-0.00520326	0.955405	-0.399666	7.34006e-06	-0.374929	2.8761e-05	-0.537628	3.43995e-10	-0.533699	4.87811e-10	-0.311999	0.000583069	-0.276092	0.00247606	-0.113197
TCGA-LIHC(N=363)	0.199818	0.000126778	0.175596	0.000778975	-0.157479	0.00262265	-0.143166	0.00628832	0.0899584	0.0869892	0.0211748	0.68762	0.140466	0.00735555	0.0705731	0.179714	-0.188928	0.000294824	-0.113947	0.0299641	0.272352	1.35621e-07	0.284116	3.6214e-08	0.172074	0.000995743	0.0692174	0.188242	0.174938	0.000815817	-0.0937136	0.0745452	-0.192179	0.000230275	-0.180067	0.000566577	0.081042	0.123252	0.129632	0.013446	-0.155178	0.0030336	-0.196635	0.000163017	0.171116	0.00106365	0.166581	0.00144688	0.191618
TARGET-WT(N=80)	0.0141125	0.901121	0.0160814	0.88741	-0.202251	0.071994	-0.125554	0.267122	0.0150826	0.894362	-0.0445759	0.6946	0.0931845	0.410997	0.174995	0.120524	-0.0438703	0.699201	-0.0504018	0.657046	-0.229472	0.0406021	-0.21482	0.0556752	0.230056	0.0400797	0.273363	0.0141482	-0.0365011	0.747874	-0.0295803	0.794504	0.0869632	0.44306	0.101761	0.369087	0.0724804	0.522873	0.078582	0.488391	-0.364048	0.000901497	-0.258122	0.0207939	0.107366	0.343158	0.246862	0.0272768	0.0224959
TCGA-SKCM-P(N=101)	0.375107	0.000111101	0.37808	9.69553e-05	0.0505279	0.615809	0.105026	0.295905	-0.0551839	0.583619	-0.134292	0.180605	0.241738	0.0148739	0.203268	0.0414773	0.0418865	0.677486	0.0609359	0.544954	0.362391	0.000196034	0.290975	0.00315707	0.23179	0.0196839	0.159804	0.110422	0.0994048	0.322652	-0.032279	0.748631	-0.207707	0.0371386	-0.210856	0.0342977	0.0914143	0.363259	0.0976572	0.331274	0.0955154	0.342039	0.0874997	0.384254	0.390024	5.53562e-05	0.312982	0.00143885	0.365522
TCGA-SKCM(N=452)	0.398063	1.29611e-18	0.413145	4.63278e-20	0.0255919	0.587355	-0.0468775	0.32002	-0.012231	0.795384	0.0250156	0.5958	0.148932	0.00149686	0.280051	1.36849e-09	-0.0150816	0.749143	0.0157313	0.738722	0.241907	1.92646e-07	0.323731	1.73339e-12	0.131118	0.00523921	0.215227	3.88691e-06	0.0601069	0.20213	0.0676733	0.150884	-0.140027	0.0028498	-0.153933	0.00102638	0.0495879	0.292808	0.00333308	0.943663	0.0554593	0.239306	0.0624912	0.184774	0.248023	9.18601e-08	0.329424	6.68184e-13	0.280822
TCGA-BLCA(N=405)	0.230559	2.74686e-06	0.24817	4.23142e-07	-0.0969291	0.0512687	-0.113917	0.0218526	-0.0389251	0.434669	-0.0272807	0.584091	-0.0409571	0.411053	0.21788	9.66835e-06	0.00299047	0.952159	0.0476579	0.338731	0.211632	1.75016e-05	0.326729	1.57458e-11	-0.0539119	0.279079	0.0579447	0.244631	0.0335802	0.500381	0.0064222	0.897479	-0.258035	1.39246e-07	-0.273695	2.16541e-08	0.027773	0.577322	0.0574075	0.24904	-0.123827	0.0126355	-0.0629027	0.206506	0.153821	0.00190594	0.184678	0.000186017	0.235777
TCGA-SKCM-M(N=351)	0.3885	4.31116e-14	0.402174	4.45501e-15	0.0124141	0.816727	-0.0483694	0.366262	-0.0384825	0.472349	-0.00252619	0.962386	0.124558	0.0195768	0.258975	8.70956e-07	-0.0276737	0.605355	-0.000301449	0.99551	0.19561	0.000226599	0.28116	8.45254e-08	0.0827748	0.121644	0.129971	0.0148232	0.0070221	0.895703	0.0159159	0.76636	-0.0917087	0.086226	-0.0811294	0.129257	0.0847145	0.113122	0.0743396	0.164618	0.0213304	0.69045	0.020437	0.702787	0.197486	0.000196527	0.209268	7.79976e-05	0.255955
TCGA-THCA(N=503)	0.336336	9.08637e-15	0.363841	3.44288e-17	-0.124832	0.00505211	-0.0867349	0.0518851	0.191875	1.47146e-05	0.242807	3.4919e-08	0.155556	0.000462813	0.221303	5.35168e-07	-0.313355	6.37309e-13	-0.249868	1.34411e-08	0.324	9.30689e-14	0.404049	3.55252e-21	0.142511	0.0013525	0.176071	7.18478e-05	0.121903	0.00619236	0.0369432	0.408367	-0.332897	1.75657e-14	-0.315162	4.62221e-13	0.085264	0.0560051	0.117785	0.00818637	-0.337925	6.68299e-15	-0.359076	9.40882e-17	0.126078	0.00462702	0.186902	2.45856e-05	0.188995
TARGET-NB(N=153)	0.453736	3.85596e-09	0.422365	5.38275e-08	0.0328029	0.687294	0.160618	0.0473294	0.227324	0.0047152	0.270256	0.000728651	0.071753	0.378105	0.143987	0.075785	-0.23155	0.00397844	-0.273994	0.000609953	0.0695564	0.392914	0.0762652	0.34877	0.117659	0.147486	0.126352	0.119634	0.0380755	0.640303	0.00978979	0.904402	0.1417	0.0806048	0.13344	0.100097	0.221146	0.00601261	0.151423	0.0617025	-0.130433	0.108053	-0.193614	0.0164863	0.1684	0.0374532	0.157582	0.0517304	0.181312
TCGA-MESO(N=85)	0.161329	0.140203	0.247023	0.0226571	-0.0395414	0.719373	-0.0200943	0.855163	-0.0243579	0.824877	-0.244403	0.0241822	-0.00200532	0.985468	0.101207	0.356716	0.079785	0.467931	0.0684213	0.533809	0.16558	0.129914	0.178326	0.102499	0.0216137	0.844343	0.0924889	0.399852	0.0991463	0.366645	0.00189777	0.986247	-0.187838	0.0851599	-0.0663136	0.546513	0.265499	0.0140579	0.225832	0.0376937	-0.0228985	0.835217	-0.0422803	0.700826	0.141324	0.197003	0.139579	0.202647	0.212577
TCGA-READ(N=91)	0.279961	0.00719446	0.309864	0.00279899	0.0568749	0.592314	0.0110441	0.917248	0.340275	0.000966135	0.263553	0.0115971	-0.00394535	0.970392	0.115572	0.275315	-0.263889	0.0114872	-0.178943	0.0896702	0.286184	0.00595859	0.224974	0.0320322	0.125751	0.234942	0.00975104	0.926908	0.152761	0.14829	-0.00111128	0.991659	-0.389429	0.000136002	-0.183637	0.0814351	-0.152432	0.149174	-0.100298	0.344177	-0.176308	0.0945753	-0.247091	0.0182133	0.0424892	0.689231	0.124977	0.23786	0.163665
TCGA-OV(N=416)	0.327729	7.15645e-12	0.327202	7.7646e-12	-0.0253142	0.606665	0.0363974	0.459072	0.000196726	0.996808	-0.100929	0.0396266	0.21016	1.54694e-05	0.239343	7.85485e-07	0.0468258	0.340736	0.0670502	0.172258	0.132126	0.00696348	0.177916	0.000265321	0.0376285	0.444013	-0.0437641	0.373274	0.107082	0.0289799	0.0703266	0.152188	-0.0523094	0.287137	0.000840068	0.986371	0.0223349	0.649662	-0.025079	0.610013	-0.2938	9.98274e-10	-0.276059	1.03309e-08	0.0721091	0.142042	0.10133	0.0388444	0.135612
TCGA-UVM(N=79)	0.386464	0.000434898	0.425289	9.34438e-05	0.0657034	0.565089	-0.0573365	0.615732	0.0246045	0.829583	0.157855	0.164708	0.0699274	0.540292	0.179302	0.113851	0.210276	0.0628803	0.240953	0.0324254	0.0769808	0.50011	0.0561842	0.622857	0.180116	0.112193	0.0231489	0.839526	-0.0276296	0.809005	-0.10877	0.339983	0.0802097	0.482249	0.162049	0.153632	-0.0426826	0.708781	-0.1718	0.130044	0.0917777	0.421146	0.0869245	0.446221	0.165619	0.144652	0.118952	0.296425	0.207117
TCGA-PAAD(N=177)	0.160722	0.0325959	0.162714	0.0304736	-0.103436	0.17067	-0.0440851	0.560134	0.115123	0.127052	0.13625	0.0705627	-0.00723691	0.923838	0.131122	0.0819256	-0.393102	6.22138e-08	-0.29527	6.61288e-05	0.12274	0.103621	0.207778	0.00551889	0.0236945	0.754246	0.0901617	0.23269	0.00506409	0.946664	0.0209503	0.781948	-0.170557	0.0232259	-0.119526	0.113054	0.0709685	0.347901	-0.0359643	0.634618	-0.039667	0.600138	0.0169896	0.822409	-0.00705945	0.925701	0.0116783	0.877394	0.0978593
TCGA-TGCT(N=132)	0.357633	2.55477e-05	0.369848	1.2735e-05	-0.14662	0.0934262	0.0319502	0.716096	0.139086	0.111718	0.18976	0.0293107	0.163547	0.0609614	0.146818	0.0929804	-0.13966	0.110234	-0.139676	0.110191	0.292931	0.000652979	0.218298	0.0119167	0.28618	0.000879309	0.265269	0.00211217	0.191421	0.0278977	-0.100879	0.249764	-0.252247	0.00352437	-0.25149	0.00362793	0.158091	0.070226	0.0651359	0.458072	-0.200415	0.0212155	-0.176713	0.0426678	0.253721	0.00333007	0.287711	0.000822429	0.274396
TCGA-UCS(N=56)	0.363082	0.00595376	0.396815	0.00246268	0.124189	0.361808	0.198162	0.143188	0.266052	0.0474879	0.188434	0.164286	-0.0284512	0.835113	-0.216783	0.108534	-0.130688	0.33703	-0.144615	0.287602	0.128761	0.344266	-0.022843	0.867285	0.161979	0.232989	0.0623262	0.648152	0.0554052	0.685055	-0.0937861	0.491756	-0.257802	0.0550775	-0.259806	0.0531487	0.156508	0.249364	0.00885501	0.948356	-0.258267	0.0546247	-0.149191	0.272459	0.0705049	0.605608	0.0340953	0.803002	0.192574
TCGA-LAML(N=214)	0.280937	3.04636e-05	0.051493	0.453638	0.021151	0.75836	0.150456	0.0277618	-0.17936	0.00854338	-0.196679	0.00386979	-0.275692	4.33377e-05	-0.189897	0.00531834	-0.307572	4.54714e-06	-0.281727	2.88702e-05	-0.0281669	0.682016	-0.0445612	0.51674	0.115357	0.0923219	0.201188	0.00311475	-0.0995702	0.146595	-0.0473402	0.490912	-0.177553	0.00924466	-0.131761	0.0542777	-0.133454	0.0512284	-0.101589	0.138542	-0.371409	2.10499e-08	-0.419516	1.56708e-10	-0.0487642	0.477951	-0.0370883	0.589498	0.0197544
TARGET-ALL(N=86)	0.0532188	0.626503	0.0847633	0.437774	0.0519548	0.63473	0.0894726	0.412651	0.0899434	0.410186	0.0891832	0.41417	0.225272	0.0370332	0.23567	0.0289332	-0.158218	0.145678	-0.170932	0.115587	-0.0541322	0.620587	-0.0404576	0.711495	0.0699997	0.521888	0.121573	0.264824	-0.00811729	0.94087	-0.0218638	0.841627	-0.0566465	0.604425	-0.0156935	0.885963	0.0659118	0.54654	0.171101	0.115223	-0.175201	0.106641	-0.106805	0.327689	0.119506	0.273094	0.295112	0.00580801	0.0460449
TCGA-PCPG(N=177)	0.0430098	0.569752	0.00938677	0.901315	-0.0525983	0.486868	-0.132895	0.0778408	-0.203915	0.00648184	-0.275887	0.000201738	0.00913379	0.903961	0.212602	0.00449735	-0.202341	0.00691541	-0.236222	0.00154881	0.188099	0.0121697	0.151437	0.0442105	0.175895	0.0191888	0.0375727	0.619537	-0.131759	0.0804387	-0.0162702	0.829813	-0.278377	0.000175597	-0.101352	0.179497	0.0650038	0.390009	0.133369	0.0767777	-0.206594	0.00579958	-0.183306	0.0145988	0.311923	2.37464e-05	0.283894	0.000128513	0.267318
TCGA-ACC(N=77)	-0.0722497	0.532342	-0.123474	0.284682	-0.102734	0.373951	-0.146743	0.202838	0.133857	0.2458	0.0397751	0.731259	0.0453733	0.695177	-0.0212179	0.854671	-0.0210879	0.855552	-0.0548536	0.635627	-0.0107638	0.925975	-0.00421595	0.970972	-0.167356	0.145723	-0.143319	0.213691	0.109258	0.344207	0.16457	0.152647	-0.289704	0.0105999	-0.305827	0.00683319	-0.221418	0.05296	-0.282215	0.0128937	-0.156624	0.173733	-0.0344493	0.766134	-0.037681	0.744911	-0.111368	0.334912	0.0244115
TARGET-ALL-R(N=99)	0.169454	0.0935856	0.181732	0.0718186	-0.137575	0.174485	-0.0429304	0.673082	0.16085	0.111726	-0.093939	0.35504	-0.00812708	0.936366	0.00628952	0.950733	-0.238002	0.0176822	-0.288939	0.00372527	0.1064	0.294545	-0.00761729	0.94035	0.17766	0.0785324	0.133137	0.188936	-0.150329	0.137487	-0.0523169	0.607051	-0.20681	0.0399893	-0.0360727	0.722982	0.164535	0.103648	0.0147035	0.885147	-0.186404	0.0646931	-0.143749	0.155751	0.193411	0.0550943	0.0659313	0.516737	0.217607
TCGA-DLBC(N=46)	0.517137	0.00023328	0.410624	0.00458919	-0.0124518	0.934542	-0.20118	0.180027	-0.052112	0.730886	0.105242	0.486381	-0.242904	0.103826	-0.166451	0.268904	-0.267657	0.0721213	-0.316578	0.0320716	0.51054	0.000288903	0.694386	8.68149e-08	0.337477	0.0218116	0.483846	0.000657493	0.366292	0.0122925	0.4513	0.00164415	0.011982	0.937007	0.099863	0.50905	0.367603	0.0119617	0.0197211	0.896498	-0.283468	0.0562587	-0.248011	0.0965375	0.392364	0.00699676	0.450046	0.00170021	0.536129
TCGA-KICH(N=65)	0.323907	0.00848525	0.320617	0.00921764	0.072318	0.566994	-0.06099	0.629361	0.140871	0.263015	0.265353	0.0326553	0.303937	0.0138395	0.345369	0.00483706	-0.0968539	0.442774	-0.157747	0.209479	0.16539	0.187962	0.231371	0.0636774	-0.170663	0.174075	-0.175668	0.1616	-0.0788165	0.532574	0.0434973	0.730813	-0.421893	0.000464654	-0.331467	0.0069919	0.088966	0.480966	-0.224593	0.0720743	-0.0829663	0.511148	-0.0757328	0.548778	0.109705	0.384332	0.187155	0.13548	0.412155
TCGA-CHOL(N=36)	-0.0376876	0.827256	-0.0241972	0.888597	-0.261038	0.124109	-0.198454	0.245932	0.0297932	0.863053	0.322679	0.0549279	-0.0125393	0.942138	0.220103	0.197086	-0.398733	0.0160045	-0.398095	0.0161898	0.00244424	0.988712	0.190872	0.264804	-0.0312273	0.856528	0.214402	0.209234	-0.0498819	0.772651	-0.237015	0.163975	-0.122476	0.476707	-0.0624426	0.717511	0.0329763	0.848583	0.0382333	0.824793	-0.0606341	0.725371	-0.0985843	0.567304	0.0229024	0.894524	0.242616	0.153948	0.0475233
[truncated: 219 more columns]
